# Supplementary material for: Disturbed intramitochondrial phosphatidic acid transport impairs cellular stress signaling
Source: J Biol Chem. 2021 Jan 23;296:100335. doi: 10.1016/j.jbc.2021.100335 (PMC7949116; doi:10.1016/j.jbc.2021.100335)
Supplement: Supplementary file 2 — Table S1 [file mmc2.xlsx]

## Sheet: ups1D vs WT
ensembl_gene_id	gene_name	S_001-F_AKIN-L____WT-___-____-REP_1	S_002-F_AKIN-L____WT-___-____-REP_2	S_003-F_AKIN-L____WT-___-____-REP_3	S_004-F_AKIN-L____KO-___-ups1-REP_1	S_005-F_AKIN-L____KO-___-ups1-REP_2	S_006-F_AKIN-L____KO-___-ups1-REP_3	baseMean	log2FoldChange	lfcSE	pvalue	padj	gene_biotype	GO_id	GO_term
YFL026W	STE2	5526.08	5590.74	5286.68	56.7039	56.6258	39.7985	2759.44	-6.73874	0.146066	0	0	protein_coding	GO:0005550; GO:0007186; GO:0004934; GO:0051260; GO:0005887; GO:0035624; GO:0031139; GO:0016020; GO:0000750; GO:0000755; GO:0004932; GO:0038038; GO:0030031	integral component of plasma membrane; positive regulation of conjugation with cellular fusion; G protein-coupled receptor homodimeric complex; G protein-coupled receptor signaling pathway; protein homooligomerization; pheromone binding; mating-type factor pheromone receptor activity; pheromone-dependent signal transduction involved in conjugation with cellular fusion; cytogamy; receptor transact…
YHL047C	ARN2	311.975	250.234	348.939	7536.57	7000.86	7637.17	3847.63	4.59605	0.11753	0	0	protein_coding	GO:0015343; GO:0055085; GO:0010008; GO:0005886; GO:0006811; GO:0005887; GO:0016021; GO:0015891; GO:0006879; GO:0033214; GO:0009237	integral component of plasma membrane; cellular iron ion homeostasis; siderophore transmembrane transporter activity; plasma membrane; endosome membrane; siderophore metabolic process; transmembrane transport; ion transport; integral component of membrane; siderophore transport; iron assimilation by chelation and transport
YOR382W	FIT2	173.04	138.893	115.497	10367.7	10067.8	12494.7	5559.61	6.26597	0.144154	0	0	protein_coding	GO:0009277; GO:0005576; GO:0006811; GO:0031225; GO:0055072; GO:0015891	iron ion homeostasis; extracellular region; ion transport; anchored component of membrane; fungal-type cell wall; siderophore transport
YOR383C	FIT3	175.312	130.467	147.709	24229.7	22312.6	26740.9	12289.4	7.33116	0.124412	0	0	protein_coding	GO:0009277; GO:0005576; GO:0006811; GO:0031225; GO:0055072; GO:0015891	iron ion homeostasis; extracellular region; ion transport; anchored component of membrane; fungal-type cell wall; siderophore transport
YJR004C	SAG1	242.579	245.005	255.122	4780.19	5345.19	4306.03	2529.02	4.27383	0.114579	1.23536e-305	1.51158e-302	protein_coding	GO:0000752; GO:0009277; GO:0005576; GO:0031225; GO:0007155; GO:0050839	cell adhesion molecule binding; cell adhesion; agglutination involved in conjugation with cellular fusion; anchored component of membrane; fungal-type cell wall; extracellular region
YOR153W	PDR5	5308.05	6162.41	5258.95	42035.6	40826.7	42987.7	23763.2	2.90654	0.0875289	5.67128e-243	5.78281e-240	protein_coding	GO:0046677; GO:0055085; GO:0005524; GO:0042626; GO:0005886; GO:0046618; GO:0016021; GO:0042493; GO:0030003; GO:0016020; GO:0046898; GO:0015893; GO:0016887; GO:0008559	response to cycloheximide; plasma membrane; drug export; cellular cation homeostasis; ATP binding; drug transport; response to drug; ATPase activity; response to antibiotic; ATPase activity, coupled to transmembrane movement of substances; transmembrane transport; membrane; integral component of membrane; xenobiotic transmembrane transporting ATPase activity
YHL040C	ARN1	359.29	332.606	355.324	3274.1	3179.07	2956.81	1742.87	3.16121	0.0961567	3.51652e-238	3.07344e-235	protein_coding	GO:0015343; GO:0031410; GO:0010008; GO:0005886; GO:0006811; GO:0005887; GO:0015891; GO:0005768; GO:0033214	endosome; integral component of plasma membrane; siderophore transmembrane transporter activity; plasma membrane; endosome membrane; cytoplasmic vesicle; ion transport; siderophore transport; iron assimilation by chelation and transport
YKL209C	STE6	2182.99	2299.41	2320	143.578	103.857	145.742	1199.26	-4.10619	0.128782	2.69656e-224	2.0622e-221	protein_coding	GO:0019236; GO:0005524; GO:0042626; GO:0005886; GO:0055085; GO:0000770; GO:0005887; GO:0005774; GO:0016021; GO:0015440; GO:0043332; GO:0005794; GO:0016887	integral component of plasma membrane; plasma membrane; Golgi apparatus; ATP binding; peptide pheromone export; response to pheromone; vacuolar membrane; ATPase activity, coupled to transmembrane movement of substances; transmembrane transport; peptide-transporting ATPase activity; integral component of membrane; mating projection tip; ATPase activity
YIL015W	BAR1	1800	1837.75	1794.6	20.984	23.7984	14.902	915.339	-6.49515	0.209658	1.00811e-210	6.85291e-208	protein_coding	GO:0009277; GO:0005576; GO:0031362; GO:0043171; GO:0006508; GO:0004190; GO:0030163; GO:0031505; GO:0000754	peptide catabolic process; protein catabolic process; proteolysis; anchored component of external side of plasma membrane; extracellular region; adaptation of signaling pathway by response to pheromone involved in conjugation with cellular fusion; fungal-type cell wall; fungal-type cell wall organization; aspartic-type endopeptidase activity
YKL178C	STE3	19.0963	25.3026	20.0304	1567.34	1634.22	1472.83	789.803	6.17409	0.205604	1.91082e-198	1.16904e-195	protein_coding	GO:0007186; GO:0005775; GO:0005887; GO:0004933; GO:0016021; GO:0000750; GO:0000755; GO:0004932	vacuolar lumen; G protein-coupled receptor signaling pathway; integral component of plasma membrane; mating-type factor pheromone receptor activity; pheromone-dependent signal transduction involved in conjugation with cellular fusion; cytogamy; mating-type a-factor pheromone receptor activity; integral component of membrane
YNL037C	IDH1	991.251	1091.07	996.989	5156.12	5375.48	5811.6	3237.09	2.40235	0.0894928	6.69721e-160	3.72487e-157	protein_coding	GO:0005962; GO:0005759; GO:0005758; GO:0003723; GO:0006099; GO:0051287; GO:0006537; GO:0016616; GO:0005829; GO:0006102; GO:0042645; GO:0055114; GO:0004449; GO:0000287	cytosol; NAD binding; oxidation-reduction process; mitochondrial intermembrane space; isocitrate dehydrogenase (NAD+) activity; magnesium ion binding; RNA binding; mitochondrial nucleoid; oxidoreductase activity, acting on the CH-OH group of donors, NAD or NADP as acceptor; mitochondrial isocitrate dehydrogenase complex (NAD+); glutamate biosynthetic process; isocitrate metabolic process; mitocho…
YDR461W	MFA1	1929.31	1929.09	1834.39	7.58794	10.5306	12.5172	953.905	-7.51123	0.282882	8.1155e-155	4.13755e-152	protein_coding	GO:0000750; GO:0000772; GO:0005886; GO:0005576	mating pheromone activity; pheromone-dependent signal transduction involved in conjugation with cellular fusion; extracellular region; plasma membrane
YPL187W	MF(ALPHA)1	5.94543	2.0775	3.61333	9522.38	9575.3	7626.33	4455.94	11.1249	0.428712	1.01566e-146	4.77984e-144	protein_coding	GO:0005576; GO:0007618; GO:0019953; GO:0000772; GO:1903135; GO:0000750	sexual reproduction; mating pheromone activity; pheromone-dependent signal transduction involved in conjugation with cellular fusion; cupric ion binding; mating; extracellular region
YLR040C	AFB1	115.752	149.525	112.467	1249.77	1242.75	1175.6	674.311	3.27388	0.132097	7.35827e-137	3.21556e-134	protein_coding	GO:0005576; GO:0009277; GO:0031225; GO:0006950; GO:0000749	response to pheromone triggering conjugation with cellular fusion; response to stress; anchored component of membrane; fungal-type cell wall; extracellular region
YOL158C	ENB1	462.888	459.242	492.865	2964.83	2868.26	3529.35	1796.24	2.71711	0.111069	2.61512e-133	1.06662e-130	protein_coding	GO:0055085; GO:0010008; GO:0005886; GO:0005887; GO:0016021; GO:0015685; GO:0015620; GO:0033214; GO:0033101	integral component of plasma membrane; plasma membrane; ferric-enterobactin transmembrane transporter activity; cellular bud membrane; endosome membrane; transmembrane transport; integral component of membrane; ferric-enterobactin transport; iron assimilation by chelation and transport
YOR136W	IDH2	1445.02	1512.26	1523.83	5531.74	5504.58	6256.74	3629.03	1.94104	0.0877139	1.31071e-109	5.01184e-107	protein_coding	GO:0005962; GO:0003723; GO:0006099; GO:0051287; GO:0006537; GO:0016616; GO:0006102; GO:0055114; GO:0005739; GO:0004449; GO:0000287	NAD binding; oxidation-reduction process; isocitrate dehydrogenase (NAD+) activity; magnesium ion binding; RNA binding; oxidoreductase activity, acting on the CH-OH group of donors, NAD or NADP as acceptor; mitochondrion; mitochondrial isocitrate dehydrogenase complex (NAD+); glutamate biosynthetic process; isocitrate metabolic process; tricarboxylic acid cycle
YDR534C	FIT1	19.1077	33.76	23.6795	639.122	558.58	593.368	311.27	4.53759	0.211753	9.67936e-103	3.48343e-100	protein_coding	GO:0005524; GO:0009277; GO:0005576; GO:0006811; GO:0031225; GO:0055072; GO:0015891	ATP binding; iron ion homeostasis; extracellular region; ion transport; anchored component of membrane; fungal-type cell wall; siderophore transport
YMR102C		397.905	411.182	417.474	1764.69	1734.85	2008.49	1122.43	2.15762	0.104189	2.25765e-96	7.67351e-94	protein_coding	GO:0005515	protein binding
YLR136C	TIS11	154.167	110.197	155.379	1148.76	1074.28	1296.73	656.586	3.05072	0.148499	7.57592e-95	2.43944e-92	protein_coding	GO:0005634; GO:0003730; GO:0003729; GO:0061158; GO:0005829; GO:0005737; GO:0006879; GO:0000932; GO:0046872; GO:0000956	cytosol; P-body; cellular iron ion homeostasis; metal ion binding; mRNA binding; nucleus; cytoplasm; 3'-UTR-mediated mRNA destabilization; mRNA 3'-UTR binding; nuclear-transcribed mRNA catabolic process
YER175C	TMT1	185.296	147.016	169.962	1096.92	989.896	993.769	597.143	2.60341	0.127036	1.91722e-94	5.86478e-92	protein_coding	GO:0046547; GO:0005829	cytosol; trans-aconitate 3-methyltransferase activity
YNL145W	MFA2	2927.5	2520.28	2781.79	3.31272	4.24973	3.065	1373.37	-9.54898	0.461505	1.28046e-93	3.73041e-91	protein_coding	GO:0000750; GO:0000772; GO:0005886; GO:0005576	mating pheromone activity; pheromone-dependent signal transduction involved in conjugation with cellular fusion; extracellular region; plasma membrane
YDR406W	PDR15	477.056	500.665	560.923	4942.8	4715.63	7730.31	3154.56	3.48187	0.172852	2.0711e-91	5.75954e-89	protein_coding	GO:0005524; GO:0042626; GO:0005886; GO:0046618; GO:0016021; GO:0042493; GO:0016020; GO:0006810; GO:0016887; GO:0055085	plasma membrane; drug export; ATP binding; ATPase activity; ATPase activity, coupled to transmembrane movement of substances; transmembrane transport; membrane; integral component of membrane; transport; response to drug
YGR035C		76.3683	59.6249	48.5826	620.823	594.564	590.802	331.794	3.27855	0.168748	3.03682e-85	8.07795e-83	protein_coding
YEL065W	SIT1	780.982	659.937	773.516	2824.04	2973.86	3369.97	1897.05	2.03717	0.109911	7.25298e-78	1.8489e-75	protein_coding	GO:0055085; GO:0031410; GO:0010008; GO:0006811; GO:0005887; GO:0015344; GO:0015891; GO:0005768; GO:0006879; GO:0033214	endosome; integral component of plasma membrane; cellular iron ion homeostasis; endosome membrane; cytoplasmic vesicle; ion transport; transmembrane transport; siderophore uptake transmembrane transporter activity; siderophore transport; iron assimilation by chelation and transport
YOR049C	RSB1	28.0883	25.2475	28.1976	710.37	611.964	1217.46	436.889	4.93047	0.274248	2.54288e-73	6.22295e-71	protein_coding	GO:0006950; GO:0016021	integral component of membrane; response to stress
YBL005W	PDR3	367.831	401.851	385.648	1331.36	1334.18	1254.83	845.951	1.75315	0.0991705	5.46029e-71	1.28485e-68	protein_coding	GO:0045944; GO:0000981; GO:0061414; GO:0005634; GO:0001077; GO:2001040; GO:0008270; GO:0006355; GO:0000978; GO:0006351; GO:0003677	positive regulation of cellular response to drug; DNA-binding transcription factor activity, RNA polymerase II-specific; DNA binding; nucleus; zinc ion binding; RNA polymerase II proximal promoter sequence-specific DNA binding; proximal promoter DNA-binding transcription activator activity, RNA polymerase II-specific; transcription, DNA-templated; positive regulation of transcription by RNA polym…
YGL089C	MF(ALPHA)2	2.93816	3.08658	1.80156	1675.66	1810.21	1222.65	786.057	9.18748	0.525988	2.75208e-67	6.23601e-65	protein_coding	GO:0005576; GO:0007618; GO:0019953; GO:0000772; GO:1903135; GO:0000750	sexual reproduction; mating pheromone activity; pheromone-dependent signal transduction involved in conjugation with cellular fusion; cupric ion binding; mating; extracellular region
YDR270W	CCC2	180.4	189.307	184.169	756.86	732.36	744.917	464.669	2.00008	0.116987	1.31617e-66	2.87584e-64	protein_coding	GO:0060003; GO:0005524; GO:0005507; GO:0006812; GO:0016021; GO:0006825; GO:0030001; GO:0012510; GO:0005794; GO:0000166; GO:0006879; GO:0055085; GO:0046872; GO:0019829	copper ion binding; copper ion transport; metal ion transport; cation transport; cellular iron ion homeostasis; Golgi apparatus; metal ion binding; ATP binding; cation-transporting ATPase activity; trans-Golgi network transport vesicle membrane; nucleotide binding; transmembrane transport; copper ion export; integral component of membrane
YPR036W-A	SPO24	1236.9	1497	1781.72	7057.87	7254.06	8838.83	4611.06	2.34266	0.140235	8.54784e-64	1.8033e-61	protein_coding	GO:0030437; GO:0005628	prospore membrane; ascospore formation
YMR195W	ICY1	252.183	239.29	278.184	978.325	1069.57	1233.91	675.243	2.07634	0.129931	1.43851e-58	2.9336e-56	protein_coding	GO:0005774	vacuolar membrane
YGR032W	GSC2	444.902	440.467	441.501	1377.75	1280.11	1472.53	909.544	1.62763	0.101875	1.88233e-58	3.71486e-56	protein_coding	GO:0006075; GO:0030476; GO:0003843; GO:0016021; GO:0008360; GO:0016020; GO:0005628; GO:0000148	ascospore wall assembly; 1,3-beta-D-glucan synthase complex; prospore membrane; (1->3)-beta-D-glucan biosynthetic process; regulation of cell shape; membrane; integral component of membrane; 1,3-beta-D-glucan synthase activity
YOR384W	FRE5	6.04072	5.28169	3.64503	430.028	378.51	535.156	226.444	6.4507	0.407396	1.7531e-56	3.35171e-54	protein_coding	GO:0000293; GO:0005886; GO:0016491; GO:0016021; GO:0055114; GO:0052851; GO:0006879; GO:0006826; GO:0046872; GO:0015677	oxidoreductase activity; copper ion import; cellular iron ion homeostasis; iron ion transport; plasma membrane; metal ion binding; ferric-chelate reductase (NADPH) activity; integral component of membrane; oxidation-reduction process; ferric-chelate reductase activity
YMR096W	SNZ1	98.1501	102.903	105.427	498.522	601.164	656.57	343.79	2.49969	0.159689	2.43401e-56	4.5125e-54	protein_coding	GO:0008152; GO:0042819; GO:0036381; GO:1903600; GO:0003824; GO:0042823; GO:0008615	pyridoxal phosphate biosynthetic process; metabolic process; catalytic activity; pyridoxal 5'-phosphate synthase (glutamine hydrolysing) activity; pyridoxine biosynthetic process; glutaminase complex; vitamin B6 biosynthetic process
YDR011W	SNQ2	1058.98	1294.49	1239.49	3426.58	3518.29	3450.43	2331.37	1.52233	0.0971702	2.55359e-56	4.59495e-54	protein_coding	GO:0005524; GO:0042626; GO:0005886; GO:0046618; GO:0016021; GO:0042493; GO:0030003; GO:0016020; GO:0016887; GO:0055085; GO:0008559	xenobiotic transmembrane transporting ATPase activity; plasma membrane; drug export; cellular cation homeostasis; ATP binding; ATPase activity; ATPase activity, coupled to transmembrane movement of substances; transmembrane transport; membrane; integral component of membrane; response to drug
YOL151W	GRE2	357.021	301.819	318.314	1116.16	1065.08	1044.4	700.465	1.71039	0.10977	8.86566e-56	1.54972e-53	protein_coding	GO:0006694; GO:0046568; GO:0003854; GO:0005634; GO:0016616; GO:0043892; GO:0055114; GO:0005737; GO:0008204; GO:0030447	filamentous growth; nucleus; cytoplasm; oxidoreductase activity, acting on the CH-OH group of donors, NAD or NADP as acceptor; methylglyoxal reductase (NADPH-dependent) activity; 3-beta-hydroxy-delta5-steroid dehydrogenase activity; 3-methylbutanol:NAD(P) oxidoreductase activity; ergosterol metabolic process; oxidation-reduction process; steroid biosynthetic process
YPL135W	ISU1	560.852	557.807	605.233	1493.29	1553.13	1589.11	1059.91	1.41639	0.0928062	1.55017e-53	2.63443e-51	protein_coding	GO:0005506; GO:0005759; GO:0008198; GO:0051539; GO:0016226; GO:0036455; GO:0002098; GO:0097428; GO:0051536; GO:0006879; GO:0051537	iron-sulfur cluster assembly; cellular iron ion homeostasis; 2 iron, 2 sulfur cluster binding; 4 iron, 4 sulfur cluster binding; iron ion binding; tRNA wobble uridine modification; protein maturation by iron-sulfur cluster transfer; ferrous iron binding; mitochondrial matrix; iron-sulfur cluster binding; iron-sulfur transferase activity
YNL237W	YTP1	30.148	24.2447	28.2228	276.115	277.047	326.232	160.335	3.38141	0.223554	1.18249e-52	1.95526e-50	protein_coding	GO:0016020; GO:0016021	integral component of membrane; membrane
YMR251W	GTO3	15.0513	8.41839	14.5555	250.066	267.589	332.677	148.06	4.43507	0.294482	6.07119e-52	9.77461e-50	protein_coding	GO:0005515; GO:0005737; GO:0004364; GO:0006749	glutathione transferase activity; protein binding; cytoplasm; glutathione metabolic process
YHL035C	VMR1	380.254	405.427	450.575	1308.75	1239.89	1417.33	867.037	1.66771	0.111386	1.06624e-51	1.67263e-49	protein_coding	GO:0015711; GO:0005524; GO:0042626; GO:0055085; GO:0016021; GO:0042493; GO:0010038; GO:0015893; GO:0016887; GO:0000329	ATP binding; fungal-type vacuole membrane; drug transport; response to metal ion; ATPase activity; ATPase activity, coupled to transmembrane movement of substances; transmembrane transport; integral component of membrane; response to drug; organic anion transport
YDL182W	LYS20	784.526	754.386	784.611	1934.28	1978.03	1833.79	1344.94	1.29673	0.086722	1.83775e-51	2.81083e-49	protein_coding	GO:0019752; GO:0019878; GO:0005634; GO:0003824; GO:0004410; GO:0001207; GO:0005737; GO:0006281; GO:0046912	DNA repair; histone displacement; catalytic activity; transferase activity, transferring acyl groups, acyl groups converted into alkyl on transfer; lysine biosynthetic process via aminoadipic acid; nucleus; cytoplasm; homocitrate synthase activity; carboxylic acid metabolic process
YHR216W	IMD2	1048.87	1266.99	1131.12	302.252	333.38	260.417	723.838	-1.92761	0.129886	6.18931e-51	9.23565e-49	protein_coding	GO:0016491; GO:0006164; GO:0003824; GO:0006183; GO:0055114; GO:0005737; GO:0003682; GO:0046872; GO:0006177; GO:0000785; GO:0003938	oxidoreductase activity; GMP biosynthetic process; chromatin binding; catalytic activity; metal ion binding; purine nucleotide biosynthetic process; cytoplasm; chromatin; GTP biosynthetic process; oxidation-reduction process; IMP dehydrogenase activity
YHR071W	PCL5	464.159	456.067	436.376	1254.84	1189.15	1172.16	828.793	1.40378	0.0970538	2.21591e-48	3.22785e-46	protein_coding	GO:0031647; GO:0000307; GO:0016538; GO:0051301; GO:0005634; GO:0043433; GO:0007049; GO:0016242	cyclin-dependent protein kinase holoenzyme complex; cell division; cell cycle; negative regulation of macroautophagy; nucleus; negative regulation of DNA-binding transcription factor activity; cyclin-dependent protein serine/threonine kinase regulator activity; regulation of protein stability
YBR145W	ADH5	402.237	365.008	396.572	1161.22	1068.79	1235.48	771.551	1.56075	0.10889	1.38678e-47	1.9731e-45	protein_coding	GO:0004022; GO:0016491; GO:0006116; GO:0008270; GO:0043458; GO:0000947; GO:0055114	oxidoreductase activity; oxidation-reduction process; amino acid catabolic process to alcohol via Ehrlich pathway; NADH oxidation; zinc ion binding; alcohol dehydrogenase (NAD) activity; ethanol biosynthetic process involved in glucose fermentation to ethanol
YER001W	MNN1	1449.2	1404.36	1326.08	469.81	455.636	365.27	911.727	-1.68076	0.118711	1.41712e-46	1.97045e-44	protein_coding	GO:0006493; GO:0016021; GO:0016757; GO:0000033; GO:0006486; GO:0000139; GO:0005794; GO:0006491	N-glycan processing; Golgi membrane; protein glycosylation; Golgi apparatus; protein O-linked glycosylation; alpha-1,3-mannosyltransferase activity; integral component of membrane; transferase activity, transferring glycosyl groups
YGL032C	AGA2	830.703	748.178	820.1	2.17711	0	4.11391	400.879	-8.52283	0.590525	2.04841e-46	2.78493e-44	protein_coding	GO:0050839; GO:0009277; GO:0000752	agglutination involved in conjugation with cellular fusion; fungal-type cell wall; cell adhesion molecule binding
YHR029C	YHI9	131.187	158.536	169.038	586.901	582.295	594.765	370.454	1.92415	0.136531	3.69786e-46	4.91815e-44	protein_coding	GO:0016853; GO:0009058; GO:0030968; GO:0003824	biosynthetic process; catalytic activity; endoplasmic reticulum unfolded protein response; isomerase activity
YJL079C	PRY1	1239.98	987.111	1220.64	3455.88	3353.48	3122.99	2230.01	1.51259	0.108956	8.13464e-45	1.05889e-42	protein_coding	GO:0005576; GO:0015918; GO:0015485; GO:0032934; GO:0000287	cholesterol binding; sterol transport; magnesium ion binding; sterol binding; extracellular region
YKL216W	URA1	7776.23	8004.27	7998.37	4161.55	4239.26	4072.95	6042.11	-0.923928	0.0678412	5.98856e-43	7.63292e-41	protein_coding	GO:0004152; GO:0006221; GO:0003824; GO:0006207; GO:0016627; GO:0055114; GO:0019898; GO:0005737; GO:0044205; GO:0006222; GO:1990663	'de novo' UMP biosynthetic process; catalytic activity; extrinsic component of membrane; UMP biosynthetic process; oxidoreductase activity, acting on the CH-CH group of donors; cytoplasm; 'de novo' pyrimidine nucleobase biosynthetic process; pyrimidine nucleotide biosynthetic process; dihydroorotate dehydrogenase (fumarate) activity; oxidation-reduction process; dihydroorotate dehydrogenase activ…
YOL058W	ARG1	1213.31	1450.62	1279.69	4701.57	4307.37	3558.54	2751.85	1.65683	0.122717	1.40902e-42	1.75927e-40	protein_coding	GO:0000050; GO:0005524; GO:0004055; GO:0000053; GO:0005829; GO:0006526	cytosol; ATP binding; argininosuccinate metabolic process; urea cycle; arginine biosynthetic process; argininosuccinate synthase activity
YBR047W	FMP23	30.7695	26.0076	27.1358	240.845	216.683	260.478	133.653	3.06491	0.228134	3.57414e-42	4.37331e-40	protein_coding	GO:0005739	mitochondrion
YOR303W	CPA1	1018.31	1125.97	1135.81	3003.69	2942.61	2544.86	1961.87	1.35975	0.101335	5.35379e-42	6.42245e-40	protein_coding	GO:0000050; GO:0005524; GO:0005951; GO:0004088; GO:0006207; GO:0010494; GO:0006526; GO:0006541	carbamoyl-phosphate synthase (glutamine-hydrolyzing) activity; cytoplasmic stress granule; ATP binding; urea cycle; carbamoyl-phosphate synthase complex; 'de novo' pyrimidine nucleobase biosynthetic process; arginine biosynthetic process; glutamine metabolic process
YHR214C-B		2281.87	2224.41	2228.42	4350.28	4278.54	4453.55	3302.84	0.950506	0.0714816	4.52919e-41	5.32877e-39	protein_coding
YLR346C		24.2621	11.2306	8.11189	247.183	209.611	214.888	119.214	3.90752	0.302192	3.01737e-39	3.48307e-37	protein_coding	GO:0005739	mitochondrion
YGL156W	AMS1	96.7664	70.871	72.944	419.277	372.048	495.873	254.63	2.39392	0.185888	4.39679e-39	4.9814e-37	protein_coding	GO:0005975; GO:0006517; GO:0003824; GO:0004559; GO:0019309; GO:0030246; GO:0044262; GO:0009313; GO:0000329; GO:0046872; GO:0006013	carbohydrate metabolic process; carbohydrate binding; catalytic activity; cellular carbohydrate metabolic process; metal ion binding; mannose metabolic process; fungal-type vacuole membrane; protein deglycosylation; oligosaccharide catabolic process; mannose catabolic process; alpha-mannosidase activity
YBR054W	YRO2	1273.71	1126.37	1309.67	3308.46	3151.25	4001	2361.74	1.47969	0.116332	4.52588e-38	5.03442e-36	protein_coding	GO:0005886; GO:0006811; GO:0016021; GO:0016020; GO:0032780; GO:0005216	plasma membrane; negative regulation of ATPase activity; ion channel activity; membrane; ion transport; integral component of membrane
YBR207W	FTH1	527.63	507.072	522.597	1183.15	1246.11	1339.64	887.701	1.2628	0.0993437	6.52968e-38	7.13368e-36	protein_coding	GO:0006897; GO:0034755; GO:0016021; GO:0005381; GO:0033573; GO:0055072; GO:0016020; GO:0000329	iron ion transmembrane transport; fungal-type vacuole membrane; high-affinity iron permease complex; iron ion homeostasis; endocytosis; iron ion transmembrane transporter activity; membrane; integral component of membrane
YBR105C	VID24	175.583	230.431	228.33	663.02	713.312	723.183	455.643	1.7075	0.136419	5.53638e-37	5.94238e-35	protein_coding	GO:0031410; GO:0034657; GO:0007039; GO:0043161; GO:0005773; GO:0045721; GO:0019898; GO:0006623; GO:0030659	cytoplasmic vesicle membrane; extrinsic component of membrane; protein catabolic process in the vacuole; protein targeting to vacuole; GID complex; negative regulation of gluconeogenesis; proteasome-mediated ubiquitin-dependent protein catabolic process; vacuole; cytoplasmic vesicle
YGR254W	ENO1	8245.11	8533.4	9318.54	23656	22885.5	31281.1	17319.9	1.55313	0.125477	1.73279e-36	1.82779e-34	protein_coding	GO:0006096; GO:0006094; GO:0000324; GO:0032889; GO:0000015; GO:0004634; GO:0005739; GO:0000287; GO:0046872	phosphopyruvate hydratase activity; regulation of vacuole fusion, non-autophagic; metal ion binding; magnesium ion binding; phosphopyruvate hydratase complex; mitochondrion; glycolytic process; gluconeogenesis; fungal-type vacuole
YNL160W	YGP1	4183.16	3855.51	4017.7	8795.55	8663.03	10377.3	6648.72	1.19483	0.0960276	1.96079e-36	2.03324e-34	protein_coding	GO:0004067; GO:0070726; GO:0006530; GO:0005576	cell wall assembly; asparaginase activity; extracellular region; asparagine catabolic process
YGR286C	BIO2	478.72	471.529	449.444	147.083	147.192	128.466	303.739	-1.70775	0.13811	3.61406e-36	3.68514e-34	protein_coding	GO:0051539; GO:0004076; GO:0008270; GO:0003824; GO:0005739; GO:0051536; GO:0009102; GO:0051537	catalytic activity; biotin synthase activity; 2 iron, 2 sulfur cluster binding; biotin biosynthetic process; zinc ion binding; mitochondrion; 4 iron, 4 sulfur cluster binding; iron-sulfur cluster binding
YDR502C	SAM2	4530.06	5123.64	4745.06	2270.13	2227.32	1991.39	3481.27	-1.13825	0.091938	4.36955e-36	4.38244e-34	protein_coding	GO:0005524; GO:0006555; GO:0010494; GO:0005829; GO:0006556; GO:0004478; GO:0006730; GO:0046872	cytosol; S-adenosylmethionine biosynthetic process; cytoplasmic stress granule; metal ion binding; ATP binding; one-carbon metabolic process; methionine adenosyltransferase activity; methionine metabolic process
YLL039C	UBI4	777.886	741.074	850.719	2373.15	2182.72	3064.92	1665.08	1.66605	0.135941	1.46534e-35	1.44596e-33	protein_coding	GO:0000209; GO:0043008; GO:0005634; GO:0030437; GO:0016567; GO:0016579; GO:0006513; GO:0005737; GO:0005515; GO:0031386	ascospore formation; protein deubiquitination; nucleus; cytoplasm; protein monoubiquitination; protein ubiquitination; protein binding; protein polyubiquitination; ATP-dependent protein binding; protein tag
YGR161C	RTS3	116.015	121.609	127.15	640.976	701.012	1240.95	491.286	2.78893	0.228608	2.04029e-35	1.98134e-33	protein_coding	GO:0005737; GO:0005634	nucleus; cytoplasm
YIL116W	HIS5	616.333	611.65	626.917	1396.1	1364.2	1290.4	984.267	1.11525	0.0915812	6.11273e-35	5.84339e-33	protein_coding	GO:0008152; GO:0030170; GO:0004400; GO:0009058; GO:0003824; GO:0080130; GO:0016740; GO:0000105	metabolic process; histidine biosynthetic process; catalytic activity; histidinol-phosphate transaminase activity; L-phenylalanine:2-oxoglutarate aminotransferase activity; pyridoxal phosphate binding; biosynthetic process; transferase activity
YOR316C	COT1	465.163	439.435	476.083	1147.66	1026.08	1129.16	780.598	1.2441	0.103234	2.47615e-34	2.33063e-32	protein_coding	GO:0000324; GO:0015087; GO:0006824; GO:0006812; GO:0005385; GO:0006882; GO:0016021; GO:0010043; GO:0031966; GO:0008324; GO:0055085; GO:0000329; GO:0006829; GO:0061088	cation transport; cation transmembrane transporter activity; cellular zinc ion homeostasis; cobalt ion transmembrane transporter activity; regulation of sequestering of zinc ion; zinc ion transmembrane transporter activity; fungal-type vacuole membrane; mitochondrial membrane; transmembrane transport; response to zinc ion; cobalt ion transport; integral component of membrane; fungal-type vacuole;…
YDR264C	AKR1	1246.79	1243.75	1288.72	2463.34	2495.08	2380.19	1852.98	0.94823	0.0786141	3.22672e-34	2.99107e-32	protein_coding	GO:0016409; GO:0000139; GO:0018345; GO:0016021; GO:0006612; GO:0016020; GO:0005515; GO:0010969; GO:0019706; GO:0005794; GO:0031901; GO:0030100	protein targeting to membrane; Golgi membrane; palmitoyltransferase activity; Golgi apparatus; early endosome membrane; protein palmitoylation; protein-cysteine S-palmitoyltransferase activity; regulation of pheromone-dependent signal transduction involved in conjugation with cellular fusion; protein binding; membrane; integral component of membrane; regulation of endocytosis
YPL156C	PRM4	73.0764	61.9177	55.4266	328.225	358.111	525.099	233.643	2.63752	0.221998	1.02117e-33	9.32464e-32	protein_coding	GO:0045454; GO:0009055; GO:0005623; GO:0016021; GO:0015035	cell redox homeostasis; protein disulfide oxidoreductase activity; electron transfer activity; cell; integral component of membrane
YJL052W	TDH1	2653.91	2005.93	2648.03	8818.04	8079.11	12732.2	6156.2	1.99487	0.168545	2.12061e-33	1.90793e-31	protein_coding	GO:0004365; GO:0006096; GO:0006094; GO:0009277; GO:0016620; GO:0051287; GO:0005829; GO:0055114; GO:0005739; GO:0050661; GO:0006006; GO:0005811	cytosol; NAD binding; glyceraldehyde-3-phosphate dehydrogenase (NAD+) (phosphorylating) activity; NADP binding; lipid droplet; oxidoreductase activity, acting on the aldehyde or oxo group of donors, NAD or NADP as acceptor; glucose metabolic process; mitochondrion; glycolytic process; gluconeogenesis; oxidation-reduction process; fungal-type cell wall
YJL034W	KAR2	4013.81	4191.26	4301	2215.24	2283.11	2113.94	3186.39	-0.910373	0.0781284	4.44196e-32	3.93854e-30	protein_coding	GO:0005783; GO:0070880; GO:0005524; GO:0006616; GO:0051082; GO:0000742; GO:0006986; GO:0016887; GO:0034099; GO:0030433; GO:0031204	karyogamy involved in conjugation with cellular fusion; unfolded protein binding; ATP binding; SRP-dependent cotranslational protein targeting to membrane, translocation; luminal surveillance complex; response to unfolded protein; fungal-type cell wall beta-glucan biosynthetic process; ubiquitin-dependent ERAD pathway; endoplasmic reticulum; posttranslational protein targeting to membrane, transl…
YBR046C	ZTA1	99.2636	115.653	132.769	426.752	405.224	503.361	280.504	1.91356	0.165724	6.68672e-32	5.84419e-30	protein_coding	GO:0017091; GO:0003960; GO:0016491; GO:0008270; GO:0009644; GO:0005829; GO:0055114; GO:0032440; GO:0034599	oxidoreductase activity; cytosol; cellular response to oxidative stress; response to high light intensity; zinc ion binding; NADPH:quinone reductase activity; AU-rich element binding; oxidation-reduction process; 2-alkenal reductase [NAD(P)] activity
YPL274W	SAM3	1281.83	1366.97	1432.04	630.569	588.019	635.82	989.207	-1.12545	0.0974162	1.02321e-31	8.81688e-30	protein_coding	GO:0006865; GO:0005783; GO:0015847; GO:0022857; GO:0005886; GO:0015805; GO:0015489; GO:0000095; GO:0016021; GO:0016020; GO:0015606; GO:0015848; GO:0055085	plasma membrane; putrescine transport; amino acid transport; S-adenosyl-L-methionine transmembrane transporter activity; putrescine transmembrane transporter activity; S-adenosyl-L-methionine transport; transmembrane transporter activity; transmembrane transport; membrane; endoplasmic reticulum; integral component of membrane; spermidine transport; spermidine transmembrane transporter activity
YJL078C	PRY3	543.044	657.578	664.544	1490.91	1569.21	1757.18	1113.74	1.35239	0.117274	1.05092e-31	8.92989e-30	protein_coding	GO:0005576; GO:0031225; GO:0015918; GO:0009277	extracellular region; fungal-type cell wall; sterol transport; anchored component of membrane
YMR058W	FET3	5016.24	4520.56	5445.72	10148.3	10277.1	10542.5	7658.38	1.03619	0.0896278	1.06794e-31	8.95025e-30	protein_coding	GO:0005507; GO:0034755; GO:0016491; GO:0005886; GO:0033573; GO:0004322; GO:0046688; GO:0055114; GO:0033215; GO:1901684	oxidoreductase activity; copper ion binding; iron assimilation by reduction and transport; iron ion transmembrane transport; plasma membrane; arsenate ion transmembrane transport; high-affinity iron permease complex; ferroxidase activity; response to copper ion; oxidation-reduction process
YOR381W	FRE3	116.797	86.6278	143.984	463.572	493.403	464.626	294.835	1.99962	0.174809	2.35365e-31	1.9459e-29	protein_coding	GO:0000293; GO:0005886; GO:0016491; GO:0016021; GO:0055114; GO:0052851; GO:0015891; GO:0006879; GO:0006826; GO:0046872; GO:0015677	oxidoreductase activity; copper ion import; ferric-chelate reductase activity; cellular iron ion homeostasis; iron ion transport; plasma membrane; metal ion binding; ferric-chelate reductase (NADPH) activity; integral component of membrane; oxidation-reduction process; siderophore transport
YLR304C	ACO1	1951.86	2224.52	2116.33	4091.82	4317.33	4642.03	3223.98	1.041	0.0913084	6.76103e-31	5.5152e-29	protein_coding	GO:0005759; GO:0051539; GO:0008152; GO:0005758; GO:0003994; GO:0006099; GO:0005829; GO:0046872; GO:0042645; GO:0003690; GO:0003697; GO:0000002	cytosol; metabolic process; mitochondrial genome maintenance; single-stranded DNA binding; mitochondrial intermembrane space; metal ion binding; mitochondrial nucleoid; 4 iron, 4 sulfur cluster binding; double-stranded DNA binding; mitochondrial matrix; tricarboxylic acid cycle; aconitate hydratase activity
YJL133C-A		248.341	295.365	305.439	1016.46	1014.74	1590.92	745.211	2.0641	0.182253	7.37479e-31	5.93671e-29	protein_coding	GO:0005741; GO:0016021	integral component of membrane; mitochondrial outer membrane
YKL008C	LAC1	866.766	834.317	854.633	1638.28	1653.45	1712.65	1260.02	0.959187	0.0842518	9.37305e-31	7.44732e-29	protein_coding	GO:0005783; GO:0050291; GO:0016021; GO:0001302; GO:0061576; GO:0005789; GO:0046513	endoplasmic reticulum membrane; replicative cell aging; acyl-CoA ceramide synthase complex; endoplasmic reticulum; integral component of membrane; ceramide biosynthetic process; sphingosine N-acyltransferase activity
YBR092C	PHO3	1649.26	1803.79	1840.95	705.473	717.857	536.044	1208.9	-1.4155	0.126314	3.94334e-30	3.09299e-28	protein_coding	GO:0006796; GO:0009277; GO:0016791; GO:0042723; GO:0030287; GO:0003993	acid phosphatase activity; phosphate-containing compound metabolic process; thiamine-containing compound metabolic process; phosphatase activity; cell wall-bounded periplasmic space; fungal-type cell wall
YEL034W	HYP2	3836.01	3874.94	3865.65	1760.2	1885.2	1475.81	2782.97	-1.16203	0.103947	6.78674e-30	5.25586e-28	protein_coding	GO:0045948; GO:0003723; GO:0045901; GO:0045905; GO:0022626; GO:0003743; GO:0006452; GO:1903272; GO:0043022; GO:0003746	positive regulation of cytoplasmic translational elongation through polyproline stretches; positive regulation of translational elongation; RNA binding; translation elongation factor activity; positive regulation of translational initiation; translation initiation factor activity; positive regulation of translational termination; cytosolic ribosome; translational frameshifting; ribosome binding
YLR420W	URA4	1826.15	2105.55	1982.24	958.257	973.915	909.42	1459.25	-1.04478	0.094416	2.90081e-29	2.2184e-27	protein_coding	GO:0006221; GO:0004151; GO:0006207; GO:0019856; GO:0044205; GO:0016812; GO:0046872	'de novo' UMP biosynthetic process; pyrimidine nucleobase biosynthetic process; metal ion binding; dihydroorotase activity; 'de novo' pyrimidine nucleobase biosynthetic process; pyrimidine nucleotide biosynthetic process; hydrolase activity, acting on carbon-nitrogen (but not peptide) bonds, in cyclic amides
YPL250C	ICY2	100.446	131.173	119.845	415.993	429.132	361.964	259.759	1.75515	0.160449	6.59275e-29	4.97956e-27	protein_coding	GO:0016236; GO:0034045; GO:0000045; GO:0032258; GO:0000422	macroautophagy; phagophore assembly site membrane; protein localization by the Cvt pathway; autophagy of mitochondrion; autophagosome assembly
YOL103W-B		2403.87	2213.76	2469.19	1247.89	1157.65	1202.11	1782.41	-0.963188	0.0881291	1.51909e-28	1.13339e-26	protein_coding
YGL157W	ARI1	690.057	692.073	658.496	1339.94	1351.56	1460.79	1032.15	1.01335	0.0928461	1.68707e-28	1.24355e-26	protein_coding	GO:0004090; GO:0005634; GO:0016491; GO:0003824; GO:0050662; GO:0005737	oxidoreductase activity; catalytic activity; nucleus; cytoplasm; carbonyl reductase (NADPH) activity; coenzyme binding
YLR154C-G		1651.4	1677.64	1650.79	2968.05	2865.54	3052.81	2311.04	0.826333	0.0761512	4.32465e-28	3.14978e-26	protein_coding
YEL040W	UTR2	3763.85	3947.05	3825.74	1730.09	1868.61	1426.14	2760.25	-1.18279	0.109742	5.52451e-28	3.97635e-26	protein_coding	GO:0004553; GO:0009277; GO:0005975; GO:0005576; GO:0031225; GO:0000144; GO:0016757; GO:0006037; GO:0031505; GO:0071555; GO:0005618; GO:0016798	carbohydrate metabolic process; hydrolase activity, hydrolyzing O-glycosyl compounds; cell wall; transferase activity, transferring glycosyl groups; cellular bud neck septin ring; cell wall organization; anchored component of membrane; hydrolase activity, acting on glycosyl bonds; cell wall chitin metabolic process; fungal-type cell wall; fungal-type cell wall organization; extracellular region
YLR130C	ZRT2	1673.37	1599.22	1653.8	869.52	804.808	871.698	1245.4	-0.9412	0.0878168	1.58412e-27	1.12694e-25	protein_coding	GO:0055085; GO:0005886; GO:0071578; GO:0005385; GO:0016021; GO:0030001; GO:0016020; GO:0000007; GO:0071577; GO:0046873	metal ion transport; integral component of membrane; plasma membrane; zinc ion transmembrane transporter activity; zinc ion import across plasma membrane; zinc ion transmembrane transport; transmembrane transport; membrane; low-affinity zinc ion transmembrane transporter activity; metal ion transmembrane transporter activity
YDR497C	ITR1	7893.06	7767.76	8047.39	4389.9	4349.27	4763.78	6201.86	-0.804561	0.0749451	1.9748e-27	1.38872e-25	protein_coding	GO:0005215; GO:0055085; GO:0005886; GO:0035428; GO:0016021; GO:0046323; GO:0016020; GO:0007124; GO:0015798; GO:0005365; GO:0022857; GO:0005351; GO:0005355	transporter activity; pseudohyphal growth; plasma membrane; transmembrane transporter activity; myo-inositol transmembrane transporter activity; carbohydrate:proton symporter activity; glucose transmembrane transporter activity; glucose import; transmembrane transport; membrane; hexose transmembrane transport; integral component of membrane; myo-inositol transport
YBR115C	LYS2	0	0	0	1357.4	1407.43	1237.53	667.06	14.1993	3.24045	2.01175e-27	1.39863e-25	protein_coding	GO:0019878; GO:0008152; GO:0004043; GO:0009085; GO:0003824; GO:0005737; GO:0031177	metabolic process; catalytic activity; L-aminoadipate-semialdehyde dehydrogenase activity; lysine biosynthetic process via aminoadipic acid; cytoplasm; phosphopantetheine binding; lysine biosynthetic process
YDR476C		328.297	266.635	280.26	692.328	782.104	795.079	524.117	1.35557	0.127475	2.36811e-27	1.61221e-25	protein_coding	GO:0005783	endoplasmic reticulum
YLR303W	MET17	0	0	0	1424.61	1423.75	1156.64	667.5	14.1999	3.24166	2.37168e-27	1.61221e-25	protein_coding	GO:0030170; GO:0004124; GO:0019344; GO:0003824; GO:0006555; GO:0005737; GO:0006520; GO:0003961; GO:0016765	cellular amino acid metabolic process; catalytic activity; cysteine synthase activity; O-acetylhomoserine aminocarboxypropyltransferase activity; cytoplasm; pyridoxal phosphate binding; methionine metabolic process; transferase activity, transferring alkyl or aryl (other than methyl) groups; cysteine biosynthetic process
YGL077C	HNM1	2294.61	2285.9	2218	1011.52	1086.03	825.713	1620.3	-1.20095	0.113076	3.05816e-27	2.05603e-25	protein_coding	GO:0015871; GO:0006865; GO:0055085; GO:0034228; GO:0005886; GO:0015220; GO:0015297; GO:0005887; GO:0016021; GO:1900749; GO:0015179; GO:0016020; GO:0034229; GO:0022857; GO:1901235; GO:0031460	integral component of plasma membrane; antiporter activity; plasma membrane; choline transport; (R)-carnitine transmembrane transporter activity; (R)-carnitine transport; L-amino acid transmembrane transporter activity; ethanolamine transport; transmembrane transporter activity; transmembrane transport; membrane; integral component of membrane; amino acid transport; choline transmembrane transpor…
YMR317W		11.0889	8.4632	6.38293	136.258	118.724	121.973	67.1484	3.80575	0.358117	3.13215e-27	2.08288e-25	protein_coding
YFL041W	FET5	418.655	409.671	439.137	909.544	903.1	1029	684.852	1.14869	0.108688	5.98149e-27	3.93492e-25	protein_coding	GO:0005507; GO:0034755; GO:0016491; GO:0033573; GO:0004322; GO:0055114; GO:0033215; GO:0006826; GO:0000329	oxidoreductase activity; copper ion binding; iron assimilation by reduction and transport; iron ion transmembrane transport; iron ion transport; high-affinity iron permease complex; fungal-type vacuole membrane; ferroxidase activity; oxidation-reduction process
YJR148W	BAT2	258.935	269.451	258.387	600.934	600.689	661.24	441.606	1.2266	0.117479	2.09292e-26	1.36218e-24	protein_coding	GO:0009099; GO:0008152; GO:0009081; GO:0052656; GO:0009082; GO:0004084; GO:0052655; GO:0003824; GO:0009083; GO:0052654; GO:0005739; GO:0019509; GO:0005737; GO:0009097; GO:0009098	metabolic process; valine biosynthetic process; L-methionine salvage from methylthioadenosine; catalytic activity; isoleucine biosynthetic process; L-valine transaminase activity; leucine biosynthetic process; branched-chain amino acid biosynthetic process; L-leucine transaminase activity; L-isoleucine transaminase activity; cytoplasm; mitochondrion; branched-chain amino acid metabolic process; b…
YCR021C	HSP30	847.205	748.543	880.25	3561.27	2287.12	4587.3	2151.95	2.04126	0.197445	3.56868e-26	2.29823e-24	protein_coding	GO:0071470; GO:0005886; GO:0006974; GO:0006811; GO:0070301; GO:0016021; GO:0016020; GO:0032780; GO:0071361; GO:0005216; GO:0034605	plasma membrane; cellular response to osmotic stress; cellular response to ethanol; cellular response to heat; negative regulation of ATPase activity; ion channel activity; ion transport; membrane; integral component of membrane; cellular response to DNA damage stimulus; cellular response to hydrogen peroxide
YLR027C	AAT2	2077.02	2308.07	2177.08	3880.41	3904.1	3836.29	3030.5	0.81527	0.0784345	6.39022e-26	4.07243e-24	protein_coding	GO:0019266; GO:0008483; GO:0006103; GO:0030170; GO:0006532; GO:0006531; GO:0009058; GO:0003824; GO:0005777; GO:0006536; GO:0004069; GO:0080130; GO:0005829; GO:0006520	cytosol; cellular amino acid metabolic process; glutamate metabolic process; catalytic activity; 2-oxoglutarate metabolic process; asparagine biosynthetic process from oxaloacetate; aspartate metabolic process; L-aspartate:2-oxoglutarate aminotransferase activity; L-phenylalanine:2-oxoglutarate aminotransferase activity; peroxisome; biosynthetic process; pyridoxal phosphate binding; transaminase …
YAL062W	GDH3	31.1522	32.6767	30.0433	186.878	164.843	261.588	117.864	2.66268	0.260351	1.12478e-25	7.09421e-24	protein_coding	GO:0005634; GO:0016491; GO:0004354; GO:0016639; GO:0019676; GO:0006537; GO:0005829; GO:0055114; GO:0006520	oxidoreductase activity; cytosol; cellular amino acid metabolic process; nucleus; oxidoreductase activity, acting on the CH-NH2 group of donors, NAD or NADP as acceptor; glutamate biosynthetic process; ammonia assimilation cycle; oxidation-reduction process; glutamate dehydrogenase (NADP+) activity
YBL043W	ECM13	31.9947	23.056	31.7826	151.584	174.815	200.887	102.353	2.55196	0.250518	1.93838e-25	1.2101e-23	protein_coding	GO:0071555	cell wall organization
YOR152C		62.9869	75.4522	72.6411	258.966	276.726	238.88	164.275	1.84451	0.181063	2.00341e-25	1.23807e-23	protein_coding	GO:0034045; GO:0016021; GO:0032541; GO:0016020; GO:0005789; GO:0061709; GO:0030674	endoplasmic reticulum membrane; phagophore assembly site membrane; reticulophagy; cortical endoplasmic reticulum; membrane; integral component of membrane; protein binding, bridging
YER150W	SPI1	312.027	237.06	351.711	1097.01	942.573	1537.98	746.392	1.95471	0.192891	3.10343e-25	1.89868e-23	protein_coding	GO:0009277; GO:0005199; GO:0005576; GO:0031225; GO:0010447; GO:0031505	response to acidic pH; structural constituent of cell wall; anchored component of membrane; fungal-type cell wall; fungal-type cell wall organization; extracellular region
YER091C	MET6	8093.14	9632.08	8929.03	4336.26	4313.59	3547.42	6475.25	-1.111	0.109171	3.395e-25	2.05649e-23	protein_coding	GO:0005576; GO:0008270; GO:0008652; GO:0009086; GO:0008705; GO:0003871; GO:0005829; GO:0050667	cytosol; methionine synthase activity; cellular amino acid biosynthetic process; 5-methyltetrahydropteroyltriglutamate-homocysteine S-methyltransferase activity; homocysteine metabolic process; zinc ion binding; extracellular region; methionine biosynthetic process
YLR099C	ICT1	176.698	174.79	179.264	455.873	458.291	558.489	333.901	1.44901	0.143027	4.295e-25	2.57616e-23	protein_coding	GO:0042171; GO:0003841; GO:0006654	lysophosphatidic acid acyltransferase activity; phosphatidic acid biosynthetic process; 1-acylglycerol-3-phosphate O-acyltransferase activity
YBR072W	HSP26	128.623	92.9818	117.866	425.916	354.845	359.697	246.655	1.7166	0.16998	5.12841e-25	3.04617e-23	protein_coding	GO:0042802; GO:0005634; GO:0003729; GO:0010494; GO:0034605; GO:0005737; GO:0051082; GO:0006457	cytoplasmic stress granule; unfolded protein binding; mRNA binding; nucleus; cytoplasm; cellular response to heat; protein folding; identical protein binding
YNL231C	PDR16	749.305	815.22	795.872	1728.7	1751.46	1475.6	1219.36	1.05575	0.10463	1.08629e-24	6.39033e-23	protein_coding	GO:0043942; GO:0042802; GO:0008654; GO:0016126; GO:0042493; GO:0005789; GO:0015914; GO:0008526; GO:0031090; GO:0005811; GO:0071944	phospholipid biosynthetic process; endoplasmic reticulum membrane; phosphatidylinositol transporter activity; organelle membrane; lipid droplet; cell periphery; negative regulation of sexual sporulation resulting in formation of a cellular spore; phospholipid transport; sterol biosynthetic process; response to drug; identical protein binding
YDL184C	RPL41A	7669.77	5215.05	5124.39	2128	2232.08	1994.1	4060.56	-1.47683	0.149418	4.64983e-24	2.7093e-22	protein_coding	GO:0006412; GO:0002181; GO:0022625; GO:0003735; GO:0005840	cytosolic large ribosomal subunit; cytoplasmic translation; translation; structural constituent of ribosome; ribosome
YGL255W	ZRT1	2252.14	1092.54	1693.17	429.689	378.911	386.387	1038.81	-2.03761	0.207715	7.29457e-24	4.21021e-22	protein_coding	GO:0055085; GO:0071578; GO:0005385; GO:0005887; GO:0016021; GO:0000006; GO:0030001; GO:0016020; GO:0071577; GO:0046873	integral component of plasma membrane; metal ion transport; integral component of membrane; high-affinity zinc transmembrane transporter activity; zinc ion transmembrane transporter activity; zinc ion import across plasma membrane; zinc ion transmembrane transport; transmembrane transport; membrane; metal ion transmembrane transporter activity
YGL117W		167.038	158.319	144.413	414.667	409.378	386.639	280.075	1.34405	0.139057	4.82437e-23	2.75846e-21	protein_coding
YHR094C	HXT1	3375.2	3578.93	3641.81	6381.65	7036.43	8121.58	5355.93	1.00826	0.104109	5.99189e-23	3.39429e-21	protein_coding	GO:0015758; GO:0005215; GO:0055085; GO:0005886; GO:0015146; GO:0016021; GO:0005354; GO:0015578; GO:0005353; GO:0016020; GO:0046323; GO:0022857; GO:0005351; GO:0005355; GO:0015761	transporter activity; plasma membrane; fructose transmembrane transporter activity; galactose transmembrane transporter activity; transmembrane transporter activity; carbohydrate:proton symporter activity; glucose transmembrane transporter activity; mannose transmembrane transporter activity; glucose import; transmembrane transport; glucose transport; pentose transmembrane transporter activity; m…
YGR108W	CLB1	568.876	538.743	565.408	213.106	245.229	176.021	384.564	-1.37457	0.143529	1.081e-22	6.06748e-21	protein_coding	GO:0000079; GO:0000307; GO:0016538; GO:0051301; GO:0060631; GO:0005634; GO:0000086; GO:0030472; GO:0005737; GO:0010696	regulation of meiosis I; mitotic spindle organization in nucleus; cyclin-dependent protein kinase holoenzyme complex; cell division; nucleus; cytoplasm; G2/M transition of mitotic cell cycle; regulation of cyclin-dependent protein serine/threonine kinase activity; cyclin-dependent protein serine/threonine kinase regulator activity; positive regulation of mitotic spindle pole body separation
YKL071W		6.99855	9.43153	9.98815	110.534	100.9	98.9502	56.1338	3.47885	0.362596	1.10096e-22	6.12333e-21	protein_coding	GO:0005737; GO:0016491	oxidoreductase activity; cytoplasm
YJR109C	CPA2	1262.08	1409.06	1313.95	3231.47	3180.97	2481.2	2146.45	1.13943	0.119327	1.85381e-22	1.02177e-20	protein_coding	GO:0000050; GO:0005524; GO:0005951; GO:0004088; GO:0006207; GO:0004087; GO:0016020; GO:0006526; GO:0006807; GO:0016036; GO:0046872	cellular response to phosphate starvation; carbamoyl-phosphate synthase (glutamine-hydrolyzing) activity; metal ion binding; nitrogen compound metabolic process; ATP binding; urea cycle; carbamoyl-phosphate synthase complex; 'de novo' pyrimidine nucleobase biosynthetic process; arginine biosynthetic process; membrane; carbamoyl-phosphate synthase (ammonia) activity
YMR062C	ARG7	794.717	787.213	697.294	1556.09	1447.2	1422.61	1117.52	0.943988	0.0989144	2.59534e-22	1.4177e-20	protein_coding	GO:0005759; GO:0103045; GO:0004042; GO:0006526; GO:0004358; GO:0006592	acetyl-CoA:L-glutamate N-acetyltransferase activity; methione N-acyltransferase activity; arginine biosynthetic process; glutamate N-acetyltransferase activity; ornithine biosynthetic process; mitochondrial matrix
YER081W	SER3	474.387	469.147	443.398	1085.49	1002.79	888.083	727.216	1.08409	0.11448	4.26232e-22	2.30769e-20	protein_coding	GO:0008152; GO:0004617; GO:0061759; GO:0009070; GO:0051287; GO:0016616; GO:0055114; GO:0006564	metabolic process; NAD binding; alpha-ketoglutarate reductase activity; oxidoreductase activity, acting on the CH-OH group of donors, NAD or NADP as acceptor; phosphoglycerate dehydrogenase activity; L-serine biosynthetic process; serine family amino acid biosynthetic process; oxidation-reduction process
YMR272C	SCS7	1428.38	1269.59	1413.96	2423.5	2404.31	2466.34	1901.01	0.815426	0.08579	4.92156e-22	2.64124e-20	protein_coding	GO:0005506; GO:0006673; GO:0016491; GO:0006629; GO:0008610; GO:0016021; GO:0080132; GO:0016020; GO:0005789; GO:0020037; GO:0055114; GO:0006631; GO:0006633	fatty acid metabolic process; oxidoreductase activity; endoplasmic reticulum membrane; fatty acid biosynthetic process; lipid biosynthetic process; fatty acid alpha-hydroxylase activity; lipid metabolic process; iron ion binding; heme binding; inositol phosphoceramide metabolic process; membrane; integral component of membrane; oxidation-reduction process
YGR043C	NQM1	25.0659	24.1812	29.0996	152.414	125.454	192.379	91.4322	2.52717	0.274107	2.42329e-21	1.28919e-19	protein_coding	GO:0004801; GO:0005975; GO:0001300; GO:0003824; GO:0005737; GO:0006098; GO:0034599	carbohydrate metabolic process; catalytic activity; cellular response to oxidative stress; chronological cell aging; pentose-phosphate shunt; cytoplasm; sedoheptulose-7-phosphate:D-glyceraldehyde-3-phosphate glyceronetransferase activity
YLR034C	SMF3	876.451	729.589	768.454	1516.92	1511.05	1603.05	1167.59	0.948688	0.101983	2.59373e-21	1.36797e-19	protein_coding	GO:0006826; GO:0016021; GO:0030001; GO:0016020; GO:0005789; GO:0022890; GO:0006879; GO:0046873; GO:0000329; GO:0046872	endoplasmic reticulum membrane; inorganic cation transmembrane transporter activity; metal ion transport; iron ion transport; cellular iron ion homeostasis; integral component of membrane; metal ion binding; fungal-type vacuole membrane; membrane; metal ion transmembrane transporter activity
YGL055W	OLE1	5691.13	5519.74	5701.71	2933.51	2861.93	2210.83	4153.14	-1.06057	0.114655	3.393e-21	1.77422e-19	protein_coding	GO:0000001; GO:0009055; GO:0006629; GO:0016021; GO:0020037; GO:0055114; GO:0016717; GO:0004768; GO:0046872; GO:0006636; GO:0030176	unsaturated fatty acid biosynthetic process; oxidoreductase activity, acting on paired donors, with oxidation of a pair of donors resulting in the reduction of molecular oxygen to two molecules of water; metal ion binding; electron transfer activity; lipid metabolic process; heme binding; mitochondrion inheritance; integral component of endoplasmic reticulum membrane; integral component of membra…
YOL109W	ZEO1	6210.97	4930.42	5166.32	2411.55	2451.34	2848.29	4003.15	-1.06188	0.115188	4.56168e-21	2.36512e-19	protein_coding	GO:0031505; GO:0019897	extrinsic component of plasma membrane; fungal-type cell wall organization
YIR034C	LYS1	280.998	293.64	266.568	634.573	634.547	560.692	445.17	1.10237	0.12113	1.33281e-20	6.85221e-19	protein_coding	GO:0019878; GO:0009085; GO:0003729; GO:0006091; GO:0004754; GO:0005737	generation of precursor metabolites and energy; mRNA binding; lysine biosynthetic process via aminoadipic acid; cytoplasm; saccharopine dehydrogenase (NAD+, L-lysine-forming) activity; lysine biosynthetic process
YOL143C	RIB4	2065.52	2202.67	2005.2	1170.21	1128.03	1245.13	1636.13	-0.811631	0.0890359	1.86526e-20	9.50974e-19	protein_coding	GO:0000906; GO:0009231; GO:0005758; GO:0009349	riboflavin biosynthetic process; riboflavin synthase complex; 6,7-dimethyl-8-ribityllumazine synthase activity; mitochondrial intermembrane space
YAL061W	BDH2	188.817	207.522	289.426	2170.74	2271.55	4402.6	1588.44	3.60495	0.408602	6.74945e-20	3.41266e-18	protein_coding	GO:0005634; GO:0008270; GO:0016491; GO:0052587; GO:0016616; GO:0055114; GO:0005737	oxidoreductase activity; nucleus; diacetyl reductase ((R)-acetoin forming) activity; cytoplasm; zinc ion binding; oxidoreductase activity, acting on the CH-OH group of donors, NAD or NADP as acceptor; oxidation-reduction process
YPR002W	PDH1	49.2724	67.5113	62.8381	226.697	222.271	351.884	163.412	2.10865	0.239497	9.92543e-20	4.97736e-18	protein_coding	GO:0016829; GO:0019679; GO:0019541; GO:0047547; GO:0019629; GO:0051537	2 iron, 2 sulfur cluster binding; propionate metabolic process; 2-methylcitrate dehydratase activity; propionate metabolic process, methylcitrate cycle; lyase activity; propionate catabolic process, 2-methylcitrate cycle
YBR208C	DUR1,2	262.291	282.692	218.922	616.071	571.376	569.809	420.194	1.18132	0.133285	1.0175e-19	5.06105e-18	protein_coding	GO:0005524; GO:0004039; GO:0004847; GO:0043419; GO:0000256; GO:0004075; GO:0046872; GO:0006525	urea catabolic process; allophanate hydrolase activity; urea carboxylase activity; biotin carboxylase activity; ATP binding; metal ion binding; arginine metabolic process; allantoin catabolic process
YJL170C	ASG7	104.646	103.382	101.516	5.27261	1.00288	1.00238	52.8037	-5.3069	0.587664	1.03311e-19	5.09723e-18	protein_coding	GO:0000747; GO:0016021; GO:0005886; GO:0012505	integral component of membrane; endomembrane system; conjugation with cellular fusion; plasma membrane
YBL049W	MOH1	7.88143	7.22992	6.30987	95.4942	73.1751	104.136	49.0377	3.58783	0.406516	1.32511e-19	6.48561e-18	protein_coding	GO:0046872	metal ion binding
YEL060C	PRB1	904.81	898.614	976.71	2101.2	2175.76	3288.39	1724.25	1.41417	0.161554	2.18842e-19	1.0626e-17	protein_coding	GO:0000324; GO:0000328; GO:0007039; GO:0030435; GO:0006508; GO:0004252; GO:0009267	cellular response to starvation; fungal-type vacuole lumen; proteolysis; protein catabolic process in the vacuole; serine-type endopeptidase activity; fungal-type vacuole; sporulation resulting in formation of a cellular spore
YML056C	IMD4	3654.47	3970.85	3891.56	1819.8	1829.6	1264.31	2738.43	-1.19106	0.137935	3.3769e-19	1.62676e-17	protein_coding	GO:0016491; GO:0006164; GO:0003824; GO:0006183; GO:0055114; GO:0005737; GO:0046872; GO:0006177; GO:0003938	oxidoreductase activity; GMP biosynthetic process; catalytic activity; metal ion binding; purine nucleotide biosynthetic process; cytoplasm; GTP biosynthetic process; oxidation-reduction process; IMP dehydrogenase activity
YGR281W	YOR1	609.15	612.831	637.521	1120.2	1060.06	1119.11	859.812	0.813679	0.0929866	5.16818e-19	2.47023e-17	protein_coding	GO:0015711; GO:0005524; GO:0042626; GO:0005886; GO:0042908; GO:0016021; GO:0016887; GO:0055085; GO:0008559	xenobiotic transport; plasma membrane; ATP binding; ATPase activity; ATPase activity, coupled to transmembrane movement of substances; transmembrane transport; integral component of membrane; xenobiotic transmembrane transporting ATPase activity; organic anion transport
YGR019W	UGA1	375.9	380.599	384.222	760.044	719.803	875.135	582.617	1.0263	0.118285	6.79304e-19	3.22169e-17	protein_coding	GO:0008483; GO:0030170; GO:0034386; GO:0003824; GO:0009448; GO:0009450; GO:0003867; GO:0005829	gamma-aminobutyric acid catabolic process; cytosol; 4-aminobutyrate transaminase activity; catalytic activity; pyridoxal phosphate binding; gamma-aminobutyric acid metabolic process; 4-aminobutyrate:2-oxoglutarate transaminase activity; transaminase activity
YGL147C	RPL9A	9126.17	7952.31	7824.89	4718.46	4571.32	3943.04	6356.03	-0.896354	0.103123	7.16303e-19	3.37103e-17	protein_coding	GO:0003723; GO:0006412; GO:0002181; GO:0005622; GO:0022625; GO:0003735; GO:0019843; GO:0005840	rRNA binding; structural constituent of ribosome; RNA binding; cytosolic large ribosomal subunit; cytoplasmic translation; translation; intracellular; ribosome
YKL220C	FRE2	56.3846	44.3704	51.9438	205.566	179.329	169.767	117.894	1.8154	0.2118	9.18534e-19	4.28976e-17	protein_coding	GO:0000293; GO:0005886; GO:0016491; GO:0016021; GO:0055114; GO:0052851; GO:0006879; GO:0006826; GO:0046872; GO:0015677	oxidoreductase activity; copper ion import; cellular iron ion homeostasis; iron ion transport; plasma membrane; metal ion binding; ferric-chelate reductase (NADPH) activity; integral component of membrane; oxidation-reduction process; ferric-chelate reductase activity
YMR307W	GAS1	13021.8	12803.1	13094.7	7856.23	8123.21	6846.37	10290.9	-0.757445	0.0873429	1.09258e-18	5.06394e-17	protein_coding	GO:0005621; GO:0005886; GO:0009277; GO:0005576; GO:0000936; GO:0030447; GO:0006342; GO:0031362; GO:0042124; GO:0034399; GO:0071970; GO:0030134; GO:0045121; GO:0031505	chromatin silencing; primary cell septum; filamentous growth; fungal-type cell wall (1->3)-beta-D-glucan biosynthetic process; nuclear periphery; plasma membrane; anchored component of external side of plasma membrane; cellular bud scar; 1,3-beta-glucanosyltransferase activity; membrane raft; fungal-type cell wall; fungal-type cell wall organization; extracellular region; COPII-coated ER to Golgi…
YCR097W	HMRA1	290.219	246.958	261.852	0	0	0	133.172	-11.6402	3.10211	1.24405e-18	5.72263e-17	protein_coding	GO:0005634; GO:0043565; GO:0003714; GO:0006355; GO:0007532; GO:0006351; GO:0003677	sequence-specific DNA binding; DNA binding; nucleus; transcription corepressor activity; transcription, DNA-templated; regulation of transcription, DNA-templated; regulation of mating-type specific transcription, DNA-templated
YKR076W	ECM4	105.368	94.7159	113.72	303.638	283.478	411.331	218.708	1.62963	0.192237	2.15959e-18	9.86e-17	protein_coding	GO:0045174; GO:0004364; GO:0006749; GO:0005737; GO:0005515; GO:0071555	glutathione metabolic process; glutathione dehydrogenase (ascorbate) activity; cytoplasm; glutathione transferase activity; cell wall organization; protein binding
YOR009W	TIR4	74.3894	91.7422	64.6499	286.564	235.251	230.678	163.879	1.66944	0.197537	2.49795e-18	1.13204e-16	protein_coding	GO:0005576; GO:0009277; GO:0031225; GO:0006950; GO:0071555	response to stress; cell wall organization; anchored component of membrane; fungal-type cell wall; extracellular region
YBR084W	MIS1	1926.82	2249.3	2046.76	1082.91	1079.82	849.12	1539.12	-1.02639	0.120485	2.56546e-18	1.15408e-16	protein_coding	GO:0009113; GO:0000105; GO:0005524; GO:0006164; GO:0004329; GO:0009086; GO:0003824; GO:0046656; GO:0004477; GO:0055114; GO:0006139; GO:0005739; GO:0009257; GO:0035999; GO:0004488	histidine biosynthetic process; catalytic activity; folic acid biosynthetic process; purine nucleotide biosynthetic process; methylenetetrahydrofolate dehydrogenase (NADP+) activity; nucleobase-containing compound metabolic process; 10-formyltetrahydrofolate biosynthetic process; ATP binding; tetrahydrofolate interconversion; mitochondrion; formate-tetrahydrofolate ligase activity; purine nucleob…
YMR181C		185.918	220.81	237.329	522.142	494.884	666.602	387.948	1.3549	0.160951	4.31016e-18	1.92478e-16	protein_coding
YER156C		1078.98	1178.75	1174.06	563.366	581.381	428.562	834.183	-1.10223	0.130581	4.52319e-18	2.00528e-16	protein_coding
YGR065C	VHT1	308.9	338.855	316.112	647.342	599.888	664.603	479.283	0.969767	0.114819	5.44083e-18	2.39475e-16	protein_coding	GO:0015293; GO:0005886; GO:0015225; GO:0016021; GO:0015878; GO:0055085	symporter activity; plasma membrane; biotin transmembrane transporter activity; transmembrane transport; integral component of membrane; biotin transport
YDR127W	ARO1	1619.86	1824.94	1725.68	2916.14	2904.94	2753.39	2290.83	0.718688	0.0847612	6.72143e-18	2.93727e-16	protein_coding	GO:0003855; GO:0016765; GO:0005524; GO:0003856; GO:0003824; GO:0009073; GO:0055114; GO:0005737; GO:0009423; GO:0004764; GO:0003866; GO:0004765; GO:0046872	shikimate kinase activity; 3-dehydroquinate dehydratase activity; catalytic activity; metal ion binding; ATP binding; 3-phosphoshikimate 1-carboxyvinyltransferase activity; cytoplasm; 3-dehydroquinate synthase activity; shikimate 3-dehydrogenase (NADP+) activity; chorismate biosynthetic process; transferase activity, transferring alkyl or aryl (other than methyl) groups; oxidation-reduction proce…
YLR449W	FPR4	1970.71	2108.98	2112.91	1176.47	1212.88	1004.52	1597.74	-0.852223	0.101192	8.11022e-18	3.51903e-16	protein_coding	GO:0005634; GO:0005527; GO:0006334; GO:0000415; GO:0018208; GO:0003755; GO:0000412; GO:0005528; GO:0005730	histone peptidyl-prolyl isomerization; nucleosome assembly; negative regulation of histone H3-K36 methylation; FK506 binding; peptidyl-prolyl cis-trans isomerase activity; nucleus; nucleolus; macrolide binding; peptidyl-proline modification
YDR345C	HXT3	11158.5	10411.4	11092.9	23174.4	22247.4	34631.2	18786	1.26862	0.152034	1.16397e-17	5.01493e-16	protein_coding	GO:0015758; GO:0005215; GO:0055085; GO:0005886; GO:0016021; GO:0015578; GO:0005353; GO:0016020; GO:0046323; GO:0022857; GO:0005351; GO:0005355; GO:0008645	transporter activity; hexose transmembrane transport; plasma membrane; fructose transmembrane transporter activity; transmembrane transporter activity; carbohydrate:proton symporter activity; glucose transmembrane transporter activity; mannose transmembrane transporter activity; glucose import; transmembrane transport; membrane; glucose transport; integral component of membrane
YOL153C		132.806	115.052	118.423	411.296	364.927	722.281	310.797	1.98134	0.24049	1.30995e-17	5.60438e-16	pseudogene
YHR007C	ERG11	4539.68	4887.91	4437.21	2399.05	2347.38	1713.48	3387.45	-1.07867	0.129679	1.31937e-17	5.6055e-16	protein_coding	GO:0008398; GO:0005506; GO:0005783; GO:0004497; GO:0005886; GO:0016705; GO:0016021; GO:0020037; GO:0055114; GO:0006696	monooxygenase activity; plasma membrane; iron ion binding; heme binding; sterol 14-demethylase activity; oxidoreductase activity, acting on paired donors, with incorporation or reduction of molecular oxygen; ergosterol biosynthetic process; endoplasmic reticulum; integral component of membrane; oxidation-reduction process
YBL042C	FUI1	850.482	873.295	881.965	439.537	491.639	391.301	654.703	-0.959058	0.11564	1.98768e-17	8.38665e-16	protein_coding	GO:0015213; GO:0005886; GO:0015205; GO:0016021; GO:0016020; GO:0015851; GO:0022857; GO:0055085; GO:0015862	uridine transmembrane transporter activity; nucleobase transmembrane transporter activity; plasma membrane; transmembrane transporter activity; transmembrane transport; uridine transport; membrane; integral component of membrane; nucleobase transport
YLR193C	UPS1	186.412	215.444	212.118	0	0	0	102.329	-11.2008	3.04981	2.39055e-17	1.00174e-15	protein_coding	GO:0031314; GO:2001247; GO:0005758; GO:0045332; GO:0032048; GO:1990050; GO:0015914; GO:0008289; GO:0005743	mitochondrial intermembrane space; lipid binding; mitochondrial inner membrane; cardiolipin metabolic process; phosphatidic acid transporter activity; phospholipid translocation; phospholipid transport; extrinsic component of mitochondrial inner membrane; positive regulation of phosphatidylcholine biosynthetic process
YKL096W-A	CWP2	19146.2	16144.1	17005.6	10286.4	9819.51	8544.97	13491.1	-0.852011	0.102997	2.86645e-17	1.18493e-15	protein_coding	GO:0009277; GO:0005576; GO:0031225; GO:0005199; GO:0031505; GO:0005618	structural constituent of cell wall; cell wall; anchored component of membrane; fungal-type cell wall; fungal-type cell wall organization; extracellular region
YER145C	FTR1	2301.48	1829.34	2201.41	3999.55	4120.81	3698.76	3025.22	0.883189	0.106815	2.86636e-17	1.18493e-15	protein_coding	GO:0005886; GO:0034755; GO:0005381; GO:0033573; GO:0016020; GO:0033215; GO:1901684	iron assimilation by reduction and transport; iron ion transmembrane transport; plasma membrane; arsenate ion transmembrane transport; high-affinity iron permease complex; iron ion transmembrane transporter activity; membrane
YGR157W	CHO2	2146.91	2318.34	2241.54	1419.64	1397	1362.33	1814.3	-0.671812	0.0809236	3.24193e-17	1.33115e-15	protein_coding	GO:0004608; GO:0016021; GO:0005789; GO:0006644; GO:0006656	phosphatidylcholine biosynthetic process; endoplasmic reticulum membrane; phospholipid metabolic process; phosphatidylethanolamine N-methyltransferase activity; integral component of membrane
YBR295W	PCA1	126.026	152.359	129.49	310.229	341.285	334.148	232.256	1.2461	0.152607	3.97417e-17	1.6102e-15	protein_coding	GO:0005524; GO:0006875; GO:0005887; GO:0006874; GO:0005839; GO:0005388; GO:0006812; GO:0015691; GO:0016021; GO:0070628; GO:0046686; GO:0005507; GO:0008551; GO:0006879; GO:0046872; GO:0005886; GO:0043231; GO:0030001; GO:0000166; GO:0055085; GO:0019829	copper ion binding; metal ion binding; proteasome core complex; cadmium-exporting ATPase activity; integral component of plasma membrane; cellular iron ion homeostasis; plasma membrane; cadmium ion transport; calcium-transporting ATPase activity; cellular metal ion homeostasis; cation-transporting ATPase activity; integral component of membrane; cellular calcium ion homeostasis; proteasome bindin…
YER053C	PIC2	601.984	563.935	663.499	1651.13	1255.01	2193	1154.76	1.44292	0.1772	3.95548e-17	1.6102e-15	protein_coding	GO:0015114; GO:0035434; GO:0035435; GO:0005315; GO:0006839; GO:0016021; GO:0005375; GO:0005739; GO:0005743; GO:0006878	phosphate ion transmembrane transporter activity; mitochondrial transport; copper ion transmembrane transporter activity; copper ion transmembrane transport; mitochondrial inner membrane; cellular copper ion homeostasis; inorganic phosphate transmembrane transporter activity; mitochondrion; integral component of membrane; phosphate ion transmembrane transport
YCL067C	HMLALPHA2	127.584	101.302	125.992	285.757	304.855	310.707	209.366	1.31113	0.160901	4.4452e-17	1.7775e-15	protein_coding	GO:0005634; GO:0008301; GO:0001227; GO:0043565; GO:0001198; GO:0006351; GO:0003677	sequence-specific DNA binding; DNA binding; DNA-binding transcription repressor activity, RNA polymerase II-specific; nucleus; negative regulation of mating-type specific transcription from RNA polymerase II promoter; DNA binding, bending; transcription, DNA-templated
YCR039C	MATALPHA2	127.584	101.302	125.992	285.757	304.855	310.707	209.366	1.31113	0.160901	4.4452e-17	1.7775e-15	protein_coding	GO:0005634; GO:0008301; GO:0001227; GO:0043565; GO:0001198; GO:0006351; GO:0003677	sequence-specific DNA binding; DNA binding; DNA-binding transcription repressor activity, RNA polymerase II-specific; nucleus; negative regulation of mating-type specific transcription from RNA polymerase II promoter; DNA binding, bending; transcription, DNA-templated
YNR044W	AGA1	1754.08	1899.61	1888.26	952.282	1032.3	766.388	1382.15	-0.98953	0.120898	4.62301e-17	1.8366e-15	protein_coding	GO:0000752; GO:0005576; GO:0009277; GO:0031225; GO:0050839	cell adhesion molecule binding; agglutination involved in conjugation with cellular fusion; anchored component of membrane; fungal-type cell wall; extracellular region
YOR356W	CIR2	554.548	553.303	569.437	279.045	297.379	246.312	416.671	-1.00645	0.123063	4.84848e-17	1.91374e-15	protein_coding	GO:0051539; GO:0031305; GO:0006552; GO:0009055; GO:0004174; GO:0017133; GO:0048039; GO:0005739; GO:0022904; GO:0009646; GO:0046872; GO:0043783	leucine catabolic process; response to absence of light; electron-transferring-flavoprotein dehydrogenase activity; metal ion binding; electron transfer activity; 4 iron, 4 sulfur cluster binding; mitochondrion; respiratory electron transport chain; integral component of mitochondrial inner membrane; ubiquinone binding; mitochondrial electron transfer flavoprotein complex; oxidoreductase activity…
YHR128W	FUR1	1109.93	1163.01	1223.19	631.44	590.29	469.838	864.616	-1.02564	0.125998	6.34378e-17	2.4879e-15	protein_coding	GO:0009116; GO:0004849; GO:0043097; GO:0044206; GO:0008655; GO:0005525; GO:0006206; GO:0005622; GO:0005829; GO:0004845	nucleoside metabolic process; cytosol; uracil phosphoribosyltransferase activity; GTP binding; pyrimidine nucleoside salvage; uridine kinase activity; pyrimidine nucleobase metabolic process; intracellular; UMP salvage; pyrimidine-containing compound salvage
YIL056W	VHR1	267.727	290.396	358.071	701.788	709.7	980.232	551.319	1.3494	0.168452	1.28333e-16	5.00092e-15	protein_coding	GO:0045944; GO:0005634; GO:0001133; GO:0001300; GO:0000977; GO:0061420; GO:0005737; GO:0006351; GO:0034599	RNA polymerase II transcription factor activity, sequence-specific transcription regulatory region DNA binding; cellular response to oxidative stress; regulation of transcription from RNA polymerase II promoter in response to biotin starvation; chronological cell aging; nucleus; cytoplasm; RNA polymerase II regulatory region sequence-specific DNA binding; transcription, DNA-templated; positive re…
YJL082W	IML2	481.327	474.389	472.072	1050.85	1054.07	1635.98	861.448	1.35622	0.16962	1.43933e-16	5.57331e-15	protein_coding	GO:0005741; GO:0071218; GO:0016021	integral component of membrane; mitochondrial outer membrane; cellular response to misfolded protein
YBR244W	GPX2	444.717	415.234	375.733	190.42	191.96	171.276	298.223	-1.13106	0.14111	1.52692e-16	5.8753e-15	protein_coding	GO:0047066; GO:0031314; GO:0031315; GO:0005634; GO:0051920; GO:0006979; GO:0004602; GO:0055114; GO:0005737; GO:0034599	phospholipid-hydroperoxide glutathione peroxidase activity; response to oxidative stress; cellular response to oxidative stress; nucleus; cytoplasm; glutathione peroxidase activity; extrinsic component of mitochondrial outer membrane; extrinsic component of mitochondrial inner membrane; peroxiredoxin activity; oxidation-reduction process
YMR015C	ERG5	807.625	777.613	724.078	407.172	393.843	317.033	571.227	-1.02362	0.127788	1.83786e-16	7.02752e-15	protein_coding	GO:0005506; GO:0004497; GO:0016705; GO:0020037; GO:0000249; GO:0055114; GO:0006696	monooxygenase activity; C-22 sterol desaturase activity; iron ion binding; heme binding; oxidoreductase activity, acting on paired donors, with incorporation or reduction of molecular oxygen; ergosterol biosynthetic process; oxidation-reduction process
YCR034W	ELO2	1614.81	1652.35	1600.76	856.511	941.512	704.486	1228.41	-0.939665	0.117515	2.37013e-16	9.00648e-15	protein_coding	GO:0005783; GO:0102337; GO:0009922; GO:0042761; GO:0016192; GO:0034625; GO:0032511; GO:0016021; GO:0030148; GO:0030497; GO:0102336; GO:0019367; GO:0102756; GO:0034626; GO:0030176; GO:0102338	fatty acid elongase activity; integral component of membrane; very long-chain fatty acid biosynthetic process; fatty acid elongation; fatty acid elongation, monounsaturated fatty acid; sphingolipid biosynthetic process; very-long-chain 3-ketoacyl-CoA synthase activity; 3-oxo-arachidoyl-CoA synthase activity; late endosome to vacuole transport via multivesicular body sorting pathway; integral comp…
YCL030C	HIS4	2756.8	3030.06	2981.39	5279.72	5022.07	4493.81	3927.31	0.741507	0.0922726	2.5826e-16	9.75332e-15	protein_coding	GO:0008152; GO:0005524; GO:0004636; GO:0016491; GO:0008270; GO:0004635; GO:0051287; GO:0055114; GO:0004399; GO:0000105	oxidoreductase activity; metabolic process; histidinol dehydrogenase activity; histidine biosynthetic process; NAD binding; phosphoribosyl-AMP cyclohydrolase activity; phosphoribosyl-ATP diphosphatase activity; ATP binding; zinc ion binding; oxidation-reduction process
YJR009C	TDH2	25318.9	26226.4	25190.8	36233.9	36712.4	36807	31081.6	0.511932	0.0631189	3.20298e-16	1.2022e-14	protein_coding	GO:0004365; GO:0006915; GO:0006094; GO:0006096; GO:0009277; GO:1990841; GO:0016620; GO:0051287; GO:0005829; GO:0055114; GO:0005739; GO:0050661; GO:0072593; GO:0006006; GO:0005811	cytosol; NAD binding; apoptotic process; glyceraldehyde-3-phosphate dehydrogenase (NAD+) (phosphorylating) activity; NADP binding; lipid droplet; promoter-specific chromatin binding; oxidoreductase activity, acting on the aldehyde or oxo group of donors, NAD or NADP as acceptor; fungal-type cell wall; glucose metabolic process; mitochondrion; glycolytic process; gluconeogenesis; oxidation-reducti…
YGR155W	CYS4	5998.64	6080.69	6028.55	3763.76	3953.65	3341.18	4861.08	-0.699199	0.0872246	3.24581e-16	1.21084e-14	protein_coding	GO:0030170; GO:0070814; GO:0019346; GO:0006535; GO:0010494; GO:0019343; GO:0005737; GO:0007089; GO:0004122	cysteine biosynthetic process from serine; cytoplasmic stress granule; cytoplasm; cysteine biosynthetic process via cystathionine; pyridoxal phosphate binding; hydrogen sulfide biosynthetic process; traversing start control point of mitotic cell cycle; cystathionine beta-synthase activity; transsulfuration
YJL157C	FAR1	786.734	754.702	731.942	364.894	357.471	247.094	540.473	-1.20006	0.152138	3.86174e-16	1.43189e-14	protein_coding	GO:0000751; GO:0051301; GO:0005634; GO:0000750; GO:0043332; GO:0005737; GO:0004861; GO:0046872; GO:0051457	mating projection tip; cell division; metal ion binding; nucleus; pheromone-dependent signal transduction involved in conjugation with cellular fusion; cytoplasm; cyclin-dependent protein serine/threonine kinase inhibitor activity; maintenance of protein location in nucleus; mitotic cell cycle G1 arrest in response to pheromone
YCL049C		226.459	220.632	202.726	448.974	441.394	541.563	346.958	1.11455	0.141178	4.21267e-16	1.5526e-14	protein_coding	GO:0016020	membrane
YJL167W	ERG20	2426.52	2605.62	2544.09	1583.66	1614.08	1433.72	2034.62	-0.697942	0.0874333	4.36157e-16	1.59785e-14	protein_coding	GO:0033384; GO:0005783; GO:0008299; GO:0004161; GO:0045337; GO:0006696; GO:0005737; GO:0004337; GO:0046872	metal ion binding; dimethylallyltranstransferase activity; cytoplasm; geranyl diphosphate biosynthetic process; ergosterol biosynthetic process; isoprenoid biosynthetic process; geranyltranstransferase activity; endoplasmic reticulum; farnesyl diphosphate biosynthetic process
YOR293W	RPS10A	10885.7	7820.39	8555.85	4430.73	4240.04	3227.89	6526.76	-1.16751	0.148937	5.80746e-16	2.11488e-14	protein_coding	GO:0000028; GO:0003723; GO:0022627; GO:0002181; GO:0034198; GO:0003735; GO:0045860; GO:0006407	ribosomal small subunit assembly; cytosolic small ribosomal subunit; RNA binding; rRNA export from nucleus; positive regulation of protein kinase activity; cytoplasmic translation; structural constituent of ribosome; cellular response to amino acid starvation
YBR067C	TIP1	2066.27	2306.97	2237.95	3617.83	3558.98	4173.5	2993.58	0.765444	0.0968204	7.10133e-16	2.57077e-14	protein_coding	GO:0016298; GO:0009277; GO:0005576; GO:0031225; GO:0006950; GO:0005199; GO:0031505	structural constituent of cell wall; fungal-type cell wall; response to stress; anchored component of membrane; lipase activity; fungal-type cell wall organization; extracellular region
YJL189W	RPL39	4103.23	3073.36	3509.98	1952.73	1764.27	1583.5	2664.51	-0.9889	0.126564	9.42456e-16	3.39173e-14	protein_coding	GO:0003723; GO:0006412; GO:0002181; GO:0005622; GO:0022625; GO:0003735; GO:0005840	structural constituent of ribosome; RNA binding; cytosolic large ribosomal subunit; cytoplasmic translation; translation; intracellular; ribosome
YEL054C	RPL12A	4479.88	4600.61	4333.29	2688.35	2743.73	2216.5	3510.39	-0.794466	0.101297	1.06779e-15	3.82031e-14	protein_coding	GO:0000027; GO:0006412; GO:0002181; GO:0022625; GO:0003735; GO:0019843; GO:0005840	ribosomal large subunit assembly; rRNA binding; cytosolic large ribosomal subunit; cytoplasmic translation; translation; structural constituent of ribosome; ribosome
YLL051C	FRE6	542.704	491.246	605.101	1024.68	991.755	991.794	774.547	0.856571	0.109583	1.21397e-15	4.31807e-14	protein_coding	GO:0000293; GO:0005886; GO:0016491; GO:0016021; GO:0015677; GO:0055114; GO:0052851; GO:0006826; GO:0000329; GO:0046872; GO:0006880	oxidoreductase activity; copper ion import; intracellular sequestering of iron ion; iron ion transport; plasma membrane; metal ion binding; fungal-type vacuole membrane; ferric-chelate reductase (NADPH) activity; integral component of membrane; oxidation-reduction process; ferric-chelate reductase activity
YJR130C	STR2	237.531	293.562	284.27	570.663	558.05	528.355	412.072	0.999656	0.128558	1.28724e-15	4.55223e-14	protein_coding	GO:0003962; GO:0030170; GO:0005634; GO:0009086; GO:0019346; GO:0006790; GO:0003824; GO:0005737	catalytic activity; nucleus; cytoplasm; pyridoxal phosphate binding; cystathionine gamma-synthase activity; sulfur compound metabolic process; transsulfuration; methionine biosynthetic process
YLR154W-E		11.219	8.99398	33.7551	355.464	333.052	379.115	186.933	4.16694	0.545939	1.317e-15	4.63068e-14	protein_coding
YBR006W	UGA2	202.079	189.835	200.334	399.908	392.037	455.344	306.589	1.04867	0.136175	2.17377e-15	7.59949e-14	protein_coding	GO:0009013; GO:0004777; GO:0008152; GO:0016491; GO:0006540; GO:0016620; GO:0009450; GO:0051287; GO:0055114; GO:0005739; GO:0034599	succinate-semialdehyde dehydrogenase [NAD(P)+] activity; metabolic process; gamma-aminobutyric acid catabolic process; oxidoreductase activity; NAD binding; cellular response to oxidative stress; oxidoreductase activity, acting on the aldehyde or oxo group of donors, NAD or NADP as acceptor; glutamate decarboxylation to succinate; mitochondrion; succinate-semialdehyde dehydrogenase (NAD+) activit…
YBL029W		169.613	137.883	180.143	39.9222	52.7094	47.8005	104.679	-1.74318	0.229702	2.88629e-15	1.00331e-13	protein_coding
YDR447C	RPS17B	6077.97	4459.88	4738.81	2520.36	2525.98	1920.03	3707.17	-1.10164	0.144448	2.92734e-15	1.01183e-13	protein_coding	GO:0000028; GO:0006412; GO:0022627; GO:0002181; GO:0005622; GO:0003735; GO:0005840	ribosomal small subunit assembly; cytosolic small ribosomal subunit; structural constituent of ribosome; cytoplasmic translation; translation; intracellular; ribosome
YDR019C	GCV1	424.722	391.745	412.238	739.44	759.418	697.793	570.892	0.820588	0.106549	3.19949e-15	1.09969e-13	protein_coding	GO:0006544; GO:0006546; GO:0008483; GO:0005960; GO:0004047; GO:0055114; GO:0005739; GO:0005515; GO:0006730	glycine catabolic process; aminomethyltransferase activity; mitochondrion; one-carbon metabolic process; glycine cleavage complex; glycine metabolic process; protein binding; oxidation-reduction process; transaminase activity
YBR078W	ECM33	9240.67	9175	9276.14	6215.47	6073.08	5385.89	7561.04	-0.637025	0.0823745	3.67613e-15	1.25646e-13	protein_coding	GO:0005886; GO:0009277; GO:0005576; GO:0031225; GO:0031505	plasma membrane; anchored component of membrane; fungal-type cell wall; fungal-type cell wall organization; extracellular region
YOR338W		30.1007	41.0366	28.2004	135.544	157.183	114.551	84.4361	1.98093	0.263479	4.45829e-15	1.51532e-13	protein_coding	GO:0003713; GO:0003700; GO:0016573; GO:0035066; GO:0006338; GO:0003682; GO:0005515; GO:0003677; GO:0070461	DNA binding; transcription coactivator activity; protein binding; chromatin remodeling; DNA-binding transcription factor activity; SAGA-type complex; chromatin binding; histone acetylation; positive regulation of histone acetylation
YBR256C	RIB5	664.195	553.699	603.524	1121.69	1046.24	1061.52	841.811	0.808729	0.105919	5.4681e-15	1.84828e-13	protein_coding	GO:0009231; GO:0004746	riboflavin biosynthetic process; riboflavin synthase activity
YPL227C	ALG5	505.342	421.607	421.949	215.478	211.075	169.448	324.15	-1.14802	0.152306	6.45743e-15	2.17069e-13	protein_coding	GO:0005789; GO:0006487; GO:0016021; GO:0004581	endoplasmic reticulum membrane; dolichyl-phosphate beta-glucosyltransferase activity; protein N-linked glycosylation; integral component of membrane
YKL182W	FAS1	7406.58	7627.39	7703.79	5146.17	5102.12	4585.69	6261.96	-0.606179	0.0793759	8.42405e-15	2.8163e-13	protein_coding	GO:0004321; GO:0016296; GO:0004313; GO:0004320; GO:0016295; GO:0005835; GO:0006633; GO:0005811; GO:0016409; GO:0047451; GO:0004312; GO:0003824; GO:0004314; GO:0016740; GO:0055114; GO:0019171; GO:0008152; GO:0004319; GO:0004318; GO:0005829; GO:0042759	fatty acid biosynthetic process; oleoyl-[acyl-carrier-protein] hydrolase activity; oxidation-reduction process; fatty-acyl-CoA synthase activity; transferase activity; cytosol; metabolic process; catalytic activity; palmitoyltransferase activity; lipid droplet; 3-hydroxyoctanoyl-[acyl-carrier-protein] dehydratase activity; [acyl-carrier-protein] S-acetyltransferase activity; fatty acid synthase c…
YMR305C	SCW10	3544.68	3323.82	3411.32	1886.6	2126.66	1594.97	2648.01	-0.854854	0.113056	8.61679e-15	2.86508e-13	protein_coding	GO:0009277; GO:0004553; GO:0005975; GO:0005576; GO:0000747; GO:0015926; GO:0071555	carbohydrate metabolic process; hydrolase activity, hydrolyzing O-glycosyl compounds; glucosidase activity; conjugation with cellular fusion; cell wall organization; fungal-type cell wall; extracellular region
YER124C	DSE1	1530.19	1580	1655.14	2555.99	2448.55	2385.55	2025.91	0.622179	0.0816741	9.56949e-15	3.16466e-13	protein_coding	GO:0001403; GO:0005935; GO:0000920; GO:0007049; GO:0005515; GO:0010969; GO:0071555	cell cycle; cellular bud neck; regulation of pheromone-dependent signal transduction involved in conjugation with cellular fusion; cell wall organization; protein binding; septum digestion after cytokinesis; invasive growth in response to glucose limitation
YAR035W	YAT1	34.2295	34.8578	33.7159	121.669	116.927	157.871	83.2117	1.88858	0.254435	9.76961e-15	3.21347e-13	protein_coding	GO:0004092; GO:0009437; GO:0006066; GO:0005739; GO:0016746; GO:0005743; GO:0006631	fatty acid metabolic process; carnitine metabolic process; mitochondrial inner membrane; alcohol metabolic process; mitochondrion; carnitine O-acetyltransferase activity; transferase activity, transferring acyl groups
YGL121C	GPG1	56.8837	40.1979	39.6206	167.011	137.68	171.134	102.088	1.74577	0.235717	1.13103e-14	3.70034e-13	protein_coding	GO:0001403; GO:0005737; GO:0004871; GO:0007165	signal transduction; cytoplasm; invasive growth in response to glucose limitation; obsolete signal transducer activity
YIL070C	MAM33	311.085	301.976	278.841	554.629	580.086	534.477	426.849	0.884784	0.117716	1.17487e-14	3.82333e-13	protein_coding	GO:0005759; GO:0009060; GO:0008494; GO:0070131	translation activator activity; positive regulation of mitochondrial translation; mitochondrial matrix; aerobic respiration
YHR141C	RPL42B	5815.85	5342.19	5077.52	3357.36	2983.11	2575.53	4191.93	-0.845409	0.112476	1.22403e-14	3.96222e-13	protein_coding	GO:0046677; GO:0006412; GO:0002181; GO:0005622; GO:0022625; GO:0003735; GO:0005840; GO:0046898	response to cycloheximide; structural constituent of ribosome; response to antibiotic; cytosolic large ribosomal subunit; cytoplasmic translation; translation; intracellular; ribosome
YNL301C	RPL18B	1360.16	1381.26	1279.05	806.554	801.679	671.992	1050.11	-0.800668	0.106433	1.28816e-14	4.14787e-13	protein_coding	GO:0003723; GO:0006412; GO:0002181; GO:0005622; GO:0022625; GO:0003735; GO:0005840	structural constituent of ribosome; RNA binding; cytosolic large ribosomal subunit; cytoplasmic translation; translation; intracellular; ribosome
YCR005C	CIT2	966.759	1223.85	1250.92	2062.97	2571.83	3028.55	1850.81	1.12453	0.151651	1.7219e-14	5.51548e-13	protein_coding	GO:0004108; GO:0006099; GO:0006537; GO:0005777; GO:0006101; GO:0005737; GO:0006097; GO:0046912	transferase activity, transferring acyl groups, acyl groups converted into alkyl on transfer; citrate (Si)-synthase activity; cytoplasm; peroxisome; glyoxylate cycle; citrate metabolic process; glutamate biosynthetic process; tricarboxylic acid cycle
YDR316W-A		93.4358	98.0049	118.339	0	0.993289	1.98969	52.1271	-6.45564	0.831618	1.89027e-14	5.96118e-13	protein_coding
YGR161C-C		93.4358	98.0049	118.339	0	0.993289	1.98969	52.1271	-6.45564	0.831618	1.89027e-14	5.96118e-13	protein_coding
YGL009C	LEU1	5755.91	6846.91	6408.23	3328.4	3797.33	2794.93	4821.95	-0.917126	0.123039	1.87792e-14	5.96118e-13	protein_coding	GO:0051539; GO:0008152; GO:0003861; GO:0010494; GO:0005829; GO:0009316; GO:0046872; GO:0009098	cytosol; metabolic process; 3-isopropylmalate dehydratase complex; cytoplasmic stress granule; leucine biosynthetic process; metal ion binding; 3-isopropylmalate dehydratase activity; 4 iron, 4 sulfur cluster binding
YJL159W	HSP150	7042.05	7806.27	7598.56	12821.1	12463.6	16473.9	10700.9	0.875116	0.117397	1.90278e-14	5.96985e-13	protein_coding	GO:0005621; GO:0009277; GO:0005576; GO:0005199; GO:0031505; GO:0016887; GO:0005618	structural constituent of cell wall; cell wall; cellular bud scar; extracellular region; fungal-type cell wall; fungal-type cell wall organization; ATPase activity
YHL016C	DUR3	38.2651	64.4506	51.9466	219.188	199.12	148.903	120.312	1.81766	0.248233	1.97665e-14	6.16996e-13	protein_coding	GO:0015204; GO:0006995; GO:0015840; GO:0015847; GO:0022857; GO:0015293; GO:0005886; GO:0015489; GO:0005887; GO:0016021; GO:0043419; GO:0016020; GO:0015606; GO:0015848; GO:0055085; GO:0071918	integral component of plasma membrane; symporter activity; urea catabolic process; urea transmembrane transporter activity; plasma membrane; putrescine transport; urea transport; putrescine transmembrane transporter activity; transmembrane transporter activity; transmembrane transport; membrane; integral component of membrane; cellular response to nitrogen starvation; spermidine transport; urea t…
YJL190C	RPS22A	11916.9	8175.43	8456.08	4410.96	4617.91	3424.14	6833.58	-1.16364	0.15809	2.37897e-14	7.38809e-13	protein_coding	GO:0006412; GO:0022627; GO:0002181; GO:0003735; GO:0005840	cytosolic small ribosomal subunit; cytoplasmic translation; translation; structural constituent of ribosome; ribosome
YMR230W	RPS10B	5128.05	3663.89	4091.03	2151.7	2066.69	1535.11	3106.08	-1.13146	0.153933	2.71751e-14	8.39684e-13	protein_coding	GO:0000028; GO:0003723; GO:0022627; GO:0002181; GO:0001934; GO:0034198; GO:0003735; GO:0045860; GO:0006407	ribosomal small subunit assembly; cytosolic small ribosomal subunit; RNA binding; rRNA export from nucleus; positive regulation of protein kinase activity; cytoplasmic translation; structural constituent of ribosome; cellular response to amino acid starvation; positive regulation of protein phosphorylation
YDR258C	HSP78	517.74	567.57	571.498	1068.5	961.582	1316.93	833.97	0.989054	0.134063	2.79263e-14	8.58558e-13	protein_coding	GO:0042026; GO:0005759; GO:0005524; GO:0000002; GO:0050821; GO:0051787; GO:0043335; GO:0016887; GO:0034605	mitochondrial genome maintenance; protein stabilization; ATP binding; ATPase activity; misfolded protein binding; cellular response to heat; protein unfolding; mitochondrial matrix; protein refolding
YNL169C	PSD1	1156.21	1174.91	1273.05	714.784	693.731	759.547	962.039	-0.718977	0.0966041	2.88704e-14	8.83147e-13	protein_coding	GO:0031305; GO:0010954; GO:0010636; GO:0008654; GO:0016540; GO:0006646; GO:0004609; GO:0005739; GO:0006656	positive regulation of protein processing; phosphatidylcholine biosynthetic process; phosphatidylethanolamine biosynthetic process; phospholipid biosynthetic process; protein autoprocessing; mitochondrion; phosphatidylserine decarboxylase activity; positive regulation of mitochondrial fusion; integral component of mitochondrial inner membrane
YJR005C-A	LSO1	0	0	0.883545	221.84	162.145	182.698	94.5945	8.75453	1.293	3.57374e-14	1.08777e-12	protein_coding	GO:0055072; GO:0005634	nucleus; iron ion homeostasis
YMR095C	SNO1	2.98984	4.17727	0	54.7276	64.0103	71.0075	32.8188	4.61547	0.624193	3.78538e-14	1.14648e-12	protein_coding	GO:0042819; GO:0004359; GO:0036381; GO:1903600; GO:0042823; GO:0005829; GO:0043066; GO:0006541; GO:0008615	pyridoxal phosphate biosynthetic process; cytosol; glutaminase complex; glutaminase activity; pyridoxal 5'-phosphate synthase (glutamine hydrolysing) activity; pyridoxine biosynthetic process; negative regulation of apoptotic process; glutamine metabolic process; vitamin B6 biosynthetic process
YMR253C		161.692	183.284	187.486	366.524	365.694	360.265	270.824	1.00958	0.137751	3.9457e-14	1.18915e-12	protein_coding	GO:0016020; GO:0016021	integral component of membrane; membrane
YDL171C	GLT1	1431.74	1604.34	1642.97	871.643	919.164	713.388	1197.21	-0.880548	0.119805	4.06047e-14	1.21774e-12	protein_coding	GO:0005506; GO:0008152; GO:0050660; GO:0016491; GO:0097054; GO:0016040; GO:0016639; GO:0003824; GO:0019676; GO:0006537; GO:0055114; GO:0051538; GO:0051536; GO:0006807; GO:0016638; GO:0015930; GO:0010181	oxidoreductase activity; metabolic process; catalytic activity; flavin adenine dinucleotide binding; L-glutamate biosynthetic process; nitrogen compound metabolic process; oxidoreductase activity, acting on the CH-NH2 group of donors, NAD or NADP as acceptor; FMN binding; iron ion binding; glutamate synthase (NADH) activity; glutamate biosynthetic process; oxidoreductase activity, acting on the C…
YHR214C-C		0	0	0	173.53	141.369	398.078	118.829	11.3206	3.06634	4.10962e-14	1.22647e-12	protein_coding
YML058W-A	HUG1	9.35598	11.9992	15.5154	106.006	63.6523	84.2162	48.4575	2.68552	0.372678	4.57779e-14	1.35956e-12	protein_coding	GO:1905117; GO:0006974; GO:0005634; GO:1990846; GO:0000077; GO:0005737; GO:0007050; GO:0006281	DNA repair; ribonucleoside-diphosphate reductase inhibitor activity; nucleus; cytoplasm; regulation of ribonucleoside-diphosphate reductase activity; cellular response to DNA damage stimulus; cell cycle arrest; DNA damage checkpoint
YER028C	MIG3	107.424	121.089	130.126	322.472	288.296	495.771	244.196	1.57431	0.218294	5.10235e-14	1.50803e-12	protein_coding	GO:0034644; GO:0003676; GO:0006974; GO:0005634; GO:0001078; GO:0010768; GO:0000978; GO:0005737; GO:0045471; GO:0006351; GO:0046872; GO:0000430	nucleic acid binding; regulation of transcription from RNA polymerase II promoter by glucose; negative regulation of transcription from RNA polymerase II promoter in response to UV-induced DNA damage; metal ion binding; nucleus; cytoplasm; response to ethanol; cellular response to UV; proximal promoter DNA-binding transcription repressor activity, RNA polymerase II-specific; transcription, DNA-te…
YPL231W	FAS2	9638.48	9969.75	10158.2	6672.94	6461.85	5630.54	8088.62	-0.653053	0.0887127	6.09807e-14	1.79365e-12	protein_coding	GO:0008152; GO:0004312; GO:0102131; GO:0004321; GO:0004316; GO:0003824; GO:0004314; GO:0005829; GO:0102132; GO:0008897; GO:0005835; GO:0006633; GO:0000287; GO:0004315; GO:0042759	cytosol; metabolic process; fatty acid synthase complex; catalytic activity; 3-oxo-glutaryl-[acp] methyl ester reductase activity; fatty acid biosynthetic process; magnesium ion binding; [acyl-carrier-protein] S-malonyltransferase activity; 3-oxoacyl-[acyl-carrier-protein] synthase activity; 3-oxo-pimeloyl-[acp] methyl ester reductase activity; fatty acid synthase activity; 3-oxoacyl-[acyl-carrie…
YJR016C	ILV3	4988.41	5222.88	5067.67	3086.77	3253.49	2548.28	4027.92	-0.764514	0.104448	6.46716e-14	1.89311e-12	protein_coding	GO:0009099; GO:0008152; GO:0051539; GO:0005507; GO:0004160; GO:0009651; GO:0009082; GO:0003824; GO:0005739; GO:0009097	copper ion binding; metabolic process; valine biosynthetic process; catalytic activity; isoleucine biosynthetic process; branched-chain amino acid biosynthetic process; 4 iron, 4 sulfur cluster binding; mitochondrion; response to salt stress; dihydroxy-acid dehydratase activity
YCR040W	MATALPHA1	0	0	0	105.95	99.0825	81.8958	47.8213	9.90987	2.83021	7.04152e-14	2.04171e-12	protein_coding	GO:0003713; GO:0045895; GO:0005634; GO:0008301; GO:0006357; GO:0007532; GO:0006351; GO:0007531	nucleus; transcription coactivator activity; mating type determination; DNA binding, bending; positive regulation of mating-type specific transcription, DNA-templated; transcription, DNA-templated; regulation of transcription by RNA polymerase II; regulation of mating-type specific transcription, DNA-templated
YCL066W	HMLALPHA1	0	0	0	105.95	99.0825	81.8958	47.8213	9.90987	2.83021	7.04152e-14	2.04171e-12	protein_coding	GO:0003713; GO:0045895; GO:0005634; GO:0008301; GO:0006357; GO:0007532; GO:0006351; GO:0007531	nucleus; transcription coactivator activity; mating type determination; DNA binding, bending; positive regulation of mating-type specific transcription, DNA-templated; transcription, DNA-templated; regulation of transcription by RNA polymerase II; regulation of mating-type specific transcription, DNA-templated
YFL045C	SEC53	4213.69	3780.55	3841.6	2527.68	2449.87	2104.15	3152.92	-0.725791	0.0993691	8.09581e-14	2.33633e-12	protein_coding	GO:0019853; GO:0006487; GO:0045047; GO:0009651; GO:0010494; GO:0005829; GO:0005737; GO:0009298; GO:0004615; GO:0006013	GDP-mannose biosynthetic process; cytosol; L-ascorbic acid biosynthetic process; cytoplasmic stress granule; mannose metabolic process; cytoplasm; protein N-linked glycosylation; response to salt stress; protein targeting to ER; phosphomannomutase activity
YOL119C	MCH4	145.784	119.18	136.595	288.641	287.811	318.132	216.024	1.12208	0.156215	9.91378e-14	2.84753e-12	protein_coding	GO:0034220; GO:0005215; GO:0015293; GO:0071627; GO:0016021; GO:0006810; GO:0055085; GO:0000329	transporter activity; symporter activity; integral component of fungal-type vacuolar membrane; fungal-type vacuole membrane; ion transmembrane transport; transmembrane transport; integral component of membrane; transport
YBL028C		719.436	548.441	612.292	293.06	268.49	182.077	437.3	-1.29836	0.18188	1.04679e-13	2.99264e-12	protein_coding
YER069W	ARG5,6	537.977	545.481	566.077	1308.51	1193.07	902.945	842.344	1.01552	0.142291	1.47321e-13	4.19213e-12	protein_coding	GO:0005759; GO:0005524; GO:0046983; GO:0008652; GO:0016620; GO:0004042; GO:0003991; GO:0051287; GO:0006355; GO:0055114; GO:0006526; GO:0006592; GO:0005739; GO:0034618; GO:0005737; GO:0003942	NAD binding; acetyl-CoA:L-glutamate N-acetyltransferase activity; N-acetyl-gamma-glutamyl-phosphate reductase activity; oxidoreductase activity, acting on the aldehyde or oxo group of donors, NAD or NADP as acceptor; ATP binding; cellular amino acid biosynthetic process; acetylglutamate kinase activity; cytoplasm; mitochondrion; regulation of transcription, DNA-templated; arginine binding; argini…
YAL005C	SSA1	3140.3	3157.44	3466.84	5461.11	5179.95	6699.67	4517.55	0.809276	0.112462	1.49548e-13	4.23581e-12	protein_coding	GO:0006626; GO:0005524; GO:0002181; GO:0016887; GO:0042026; GO:0009277; GO:0043161; GO:0051082; GO:0000049; GO:0005576; GO:0005737; GO:0000329; GO:0072318; GO:0000209; GO:0005844; GO:0005634; GO:0006616; GO:0090344; GO:0000060; GO:0035617; GO:0006457	proteasome-mediated ubiquitin-dependent protein catabolic process; tRNA binding; fungal-type vacuole membrane; protein folding; cytoplasmic translation; stress granule disassembly; fungal-type cell wall; extracellular region; unfolded protein binding; protein targeting to mitochondrion; cytoplasm; protein polyubiquitination; ATPase activity; protein refolding; clathrin coat disassembly; ATP bindi…
YGL039W		220.663	253.487	221.017	491.831	500.6	416.504	350.684	0.992945	0.138978	1.53303e-13	4.32215e-12	protein_coding	GO:0004090; GO:0006725; GO:0004029; GO:0016614; GO:0003824; GO:0050662; GO:1901426; GO:0042180	cellular ketone metabolic process; catalytic activity; cellular aromatic compound metabolic process; oxidoreductase activity, acting on CH-OH group of donors; carbonyl reductase (NADPH) activity; response to furfural; aldehyde dehydrogenase (NAD) activity; coenzyme binding
YGR257C	MTM1	277.947	302.01	276.555	494.878	530.205	563.758	407.559	0.870513	0.122005	2.06191e-13	5.7866e-12	protein_coding	GO:0016530; GO:0030170; GO:0006839; GO:0006828; GO:0016021; GO:0005739; GO:0005743; GO:0031921; GO:0022857	manganese ion transport; mitochondrial transport; pyridoxal phosphate transport; mitochondrial inner membrane; transmembrane transporter activity; pyridoxal phosphate binding; mitochondrion; integral component of membrane; metallochaperone activity
YBR040W	FIG1	67.105	64.0546	49.0791	2.10343	6.9784	3.99117	32.2186	-3.63368	0.514462	2.19221e-13	6.09633e-12	protein_coding	GO:0009277; GO:0016021; GO:0000753; GO:0016020; GO:0032220; GO:0043332; GO:0000755	cell morphogenesis involved in conjugation with cellular fusion; cytogamy; membrane; plasma membrane fusion involved in cytogamy; integral component of membrane; mating projection tip; fungal-type cell wall
YKR013W	PRY2	2198.54	1951.08	2134.16	1151.05	1241.76	897.194	1595.63	-0.909503	0.127856	2.18563e-13	6.09633e-12	protein_coding	GO:0032934; GO:0015918; GO:0005576	extracellular region; sterol transport; sterol binding
YOR289W		97.9538	71.2389	87.1575	231.627	212.855	323.919	170.792	1.53086	0.218593	2.4077e-13	6.66531e-12	protein_coding
snR44	SNR44	191.415	146.11	135.798	46.9614	46.9107	51.3167	103.085	-1.64647	0.236273	2.89963e-13	7.95824e-12	snoRNA
YDL021W	GPM2	92.1839	93.5028	83.6344	241.84	209.246	338.113	176.42	1.50174	0.215235	2.90076e-13	7.95824e-12	protein_coding	GO:0006096; GO:0008152; GO:0003824; GO:0005829; GO:0016868; GO:0005737; GO:0004619	cytosol; metabolic process; catalytic activity; intramolecular transferase activity, phosphotransferases; cytoplasm; glycolytic process; phosphoglycerate mutase activity
YIR018W	YAP5	61.95	64.9282	75.342	172.698	174.95	194.013	123.98	1.37372	0.196351	2.96935e-13	8.11002e-12	protein_coding	GO:0045944; GO:0000981; GO:0005634; GO:0000790; GO:0003700; GO:0031939; GO:0006355; GO:0005737; GO:0010723; GO:0000122; GO:0006351; GO:0003677	nuclear chromatin; negative regulation of chromatin silencing at telomere; DNA-binding transcription factor activity, RNA polymerase II-specific; DNA binding; nucleus; cytoplasm; negative regulation of transcription by RNA polymerase II; positive regulation of transcription from RNA polymerase II promoter in response to iron; transcription, DNA-templated; DNA-binding transcription factor activity…
YHR072W	ERG7	888.138	931.874	864.857	553.742	529.015	464.586	705.369	-0.776672	0.109281	3.00904e-13	8.18192e-12	protein_coding	GO:0000250; GO:0005789; GO:0006696; GO:0016866; GO:0005811	endoplasmic reticulum membrane; lipid droplet; ergosterol biosynthetic process; intramolecular transferase activity; lanosterol synthase activity
YEL033W	MTC7	296.628	229.353	198.3	97.5898	70.0964	62.6949	159.11	-1.59733	0.230173	3.4208e-13	9.26037e-12	protein_coding	GO:0016021	integral component of membrane
YGL225W	VRG4	1780.87	1692.89	1683.32	964.883	1017.45	732.56	1311.99	-0.90104	0.127851	3.4757e-13	9.36754e-12	protein_coding	GO:0000139; GO:0016021; GO:0008643; GO:0005789; GO:1990570; GO:0005458; GO:0005794; GO:0030659	Golgi membrane; endoplasmic reticulum membrane; carbohydrate transport; cytoplasmic vesicle membrane; GDP-mannose transmembrane transporter activity; Golgi apparatus; GDP-mannose transmembrane transport; integral component of membrane
YNR016C	ACC1	6088.41	6666.53	6661.39	4401.08	4374.23	3981.94	5362.26	-0.598406	0.0832695	3.53819e-13	9.49414e-12	protein_coding	GO:0005524; GO:0042802; GO:0004075; GO:0016743; GO:0006998; GO:0006085; GO:0042803; GO:0006606; GO:0005789; GO:0003989; GO:0009317; GO:0016874; GO:1905502; GO:0006633; GO:2001295; GO:0046872; GO:0042759	malonyl-CoA biosynthetic process; endoplasmic reticulum membrane; protein import into nucleus; long-chain fatty acid biosynthetic process; fatty acid biosynthetic process; biotin carboxylase activity; nuclear envelope organization; protein homodimerization activity; ATP binding; metal ion binding; acetyl-CoA binding; acetyl-CoA carboxylase activity; identical protein binding; carboxyl- or carbamo…
YOR120W	GCY1	140.284	123.974	150.908	370.114	322.825	603.399	285.251	1.58702	0.228704	3.61511e-13	9.65818e-12	protein_coding	GO:1990042; GO:0006071; GO:0019568; GO:0004033; GO:0016491; GO:0003729; GO:0004032; GO:0034599; GO:0055114; GO:0005737; GO:0042843; GO:0047953	aldo-keto reductase (NADP) activity; oxidoreductase activity; arabinose catabolic process; cellular response to oxidative stress; glycerol metabolic process; mRNA binding; cytoplasm; alditol:NADP+ 1-oxidoreductase activity; D-xylose catabolic process; glycerol dehydrogenase [NAD(P)+] activity; oxidation-reduction process; glycerol 2-dehydrogenase (NADP+) activity
YLR126C		218.897	262.956	254.209	507.474	474.677	447.887	361.017	0.932365	0.132671	3.98988e-13	1.06131e-11	protein_coding	GO:0016740; GO:0005737; GO:0034399; GO:0006879; GO:0006878; GO:0006541	cellular iron ion homeostasis; nuclear periphery; cytoplasm; cellular copper ion homeostasis; transferase activity; glutamine metabolic process
YDL066W	IDP1	783.522	785.994	826.481	1262.22	1235.9	1226.84	1020.16	0.624019	0.0876671	4.03511e-13	1.06869e-11	protein_coding	GO:0000287; GO:0006099; GO:0051287; GO:0006537; GO:0016616; GO:0006102; GO:0055114; GO:0005739; GO:0042645; GO:0006097; GO:0004450	NAD binding; oxidation-reduction process; magnesium ion binding; mitochondrial nucleoid; oxidoreductase activity, acting on the CH-OH group of donors, NAD or NADP as acceptor; isocitrate dehydrogenase (NADP+) activity; mitochondrion; glyoxylate cycle; glutamate biosynthetic process; isocitrate metabolic process; tricarboxylic acid cycle
YML126C	ERG13	1931.19	2032.14	1880.35	1251.2	1250.64	1067.84	1568.89	-0.695785	0.0981527	4.10305e-13	1.082e-11	protein_coding	GO:0008152; GO:0008299; GO:0003824; GO:0006696; GO:0005829; GO:0004421	cytosol; metabolic process; hydroxymethylglutaryl-CoA synthase activity; catalytic activity; ergosterol biosynthetic process; isoprenoid biosynthetic process
YML026C	RPS18B	11521.3	8453.61	8498.4	4959.25	4951.64	3786.97	7028.53	-1.02616	0.146617	4.2325e-13	1.11135e-11	protein_coding	GO:0003676; GO:0015935; GO:0003723; GO:0006412; GO:0022627; GO:0002181; GO:0005622; GO:0003735; GO:0005829; GO:0019843; GO:0005840; GO:0000447; GO:0006407	nucleic acid binding; cytosol; cytosolic small ribosomal subunit; rRNA binding; RNA binding; structural constituent of ribosome; rRNA export from nucleus; cytoplasmic translation; translation; intracellular; ribosome; endonucleolytic cleavage in ITS1 to separate SSU-rRNA from 5.8S rRNA and LSU-rRNA from tricistronic rRNA transcript (SSU-rRNA, 5.8S rRNA, LSU-rRNA); small ribosomal subunit
YIL055C		67.4298	60.1858	71.9759	193.026	159.598	231.42	130.606	1.49531	0.215873	4.33497e-13	1.13339e-11	protein_coding
YOR096W	RPS7A	8432.96	7190.3	7273.63	4606.94	4391.08	3468.55	5893.91	-0.854608	0.121952	5.1893e-13	1.35098e-11	protein_coding	GO:0042254; GO:0006412; GO:0022627; GO:0032040; GO:0005622; GO:0031167; GO:0002181; GO:0003735; GO:0006364; GO:0042274; GO:0005840; GO:0005654; GO:0005730	cytosolic small ribosomal subunit; rRNA methylation; ribosome biogenesis; structural constituent of ribosome; nucleolus; small-subunit processome; ribosomal small subunit biogenesis; rRNA processing; cytoplasmic translation; translation; intracellular; ribosome; nucleoplasm
YER003C	PMI40	1686.61	1678.43	1756.74	1010.18	1028.24	777.088	1322.88	-0.841504	0.120209	5.60303e-13	1.45252e-11	protein_coding	GO:0008270; GO:0005975; GO:0004476; GO:0005737; GO:0009298; GO:0006486; GO:0031505; GO:0000032	GDP-mannose biosynthetic process; carbohydrate metabolic process; cell wall mannoprotein biosynthetic process; protein glycosylation; mannose-6-phosphate isomerase activity; cytoplasm; zinc ion binding; fungal-type cell wall organization
YPL154C	PEP4	2190.06	2075.82	2235.1	3352.54	3421.02	4126.7	2900.21	0.728527	0.103637	5.7715e-13	1.48988e-11	protein_coding	GO:0070492; GO:0000324; GO:0006914; GO:0006624; GO:0016237; GO:0009277; GO:0005576; GO:0097718; GO:0031505; GO:0031362; GO:0006508; GO:0051603; GO:0004190; GO:0043234; GO:0008233; GO:0032258; GO:0009267	vacuolar protein processing; cellular response to starvation; aspartic-type endopeptidase activity; proteolysis; anchored component of external side of plasma membrane; protein localization by the Cvt pathway; oligosaccharide binding; peptidase activity; lysosomal microautophagy; proteolysis involved in cellular protein catabolic process; extracellular region; autophagy; protein complex; fungal-t…
YMR199W	CLN1	510.961	479.056	479.092	278.084	273.783	261.361	380.389	-0.831671	0.119161	6.71731e-13	1.72674e-11	protein_coding	GO:0000079; GO:0016538; GO:0051301; GO:0005634; GO:0007049; GO:0005737; GO:0007089; GO:2000045	cell division; cell cycle; nucleus; cytoplasm; traversing start control point of mitotic cell cycle; regulation of cyclin-dependent protein serine/threonine kinase activity; regulation of G1/S transition of mitotic cell cycle; cyclin-dependent protein serine/threonine kinase regulator activity
YIL123W	SIM1	2898.82	2811.98	2914.53	1892.71	1825.69	1535.38	2313.18	-0.6996	0.100026	8.02012e-13	2.05302e-11	protein_coding	GO:0009277; GO:0005576; GO:0000272; GO:0007005; GO:0009986; GO:0031505; GO:0016798	mitochondrion organization; cell surface; polysaccharide catabolic process; hydrolase activity, acting on glycosyl bonds; fungal-type cell wall; fungal-type cell wall organization; extracellular region
YGR271C-A	EFG1	604.074	455.143	438.277	220.163	233.141	165.131	352.655	-1.23476	0.179975	8.15396e-13	2.06995e-11	protein_coding	GO:0030688; GO:0006364; GO:0000321; GO:0000462; GO:0005730	re-entry into mitotic cell cycle after pheromone arrest; maturation of SSU-rRNA from tricistronic rRNA transcript (SSU-rRNA, 5.8S rRNA, LSU-rRNA); nucleolus; rRNA processing; preribosome, small subunit precursor
YPL019C	VTC3	840.137	892.13	755.648	500.152	469.358	437.618	649.174	-0.801356	0.115144	8.13696e-13	2.06995e-11	protein_coding	GO:0033254; GO:0005783; GO:0007034; GO:0005886; GO:0016237; GO:0042144; GO:0048016; GO:0006797; GO:0006799; GO:0016021; GO:0005516; GO:0000822; GO:0005794; GO:0000329	inositol hexakisphosphate binding; Golgi apparatus; calmodulin binding; plasma membrane; vacuolar transport; fungal-type vacuole membrane; polyphosphate biosynthetic process; vacuole fusion, non-autophagic; lysosomal microautophagy; vacuolar transporter chaperone complex; polyphosphate metabolic process; endoplasmic reticulum; integral component of membrane; inositol phosphate-mediated signaling
YPL087W	YDC1	373.814	316.295	376.39	699.166	613.657	798.764	529.681	0.957042	0.138396	8.54047e-13	2.15912e-11	protein_coding	GO:0005783; GO:0071633; GO:0046514; GO:0016021; GO:0016811; GO:0005789; GO:0000139; GO:0046513; GO:0006672	Golgi membrane; hydrolase activity, acting on carbon-nitrogen (but not peptide) bonds, in linear amides; endoplasmic reticulum membrane; dihydroceramidase activity; ceramide metabolic process; endoplasmic reticulum; integral component of membrane; ceramide catabolic process; ceramide biosynthetic process
YPL086C	ELP3	933.493	934.993	898.11	563.488	541.557	444.176	719.303	-0.815714	0.117401	8.58922e-13	2.16251e-11	protein_coding	GO:0005634; GO:0005719; GO:0033588; GO:0003824; GO:0002098; GO:0004402; GO:0009294; GO:0006351; GO:0006357; GO:0010928; GO:0005829; GO:0005737; GO:0051536; GO:2000025; GO:0015031; GO:0005654; GO:0046872	cytosol; catalytic activity; histone acetyltransferase activity; metal ion binding; nucleoplasm; nucleus; cytoplasm; tRNA wobble uridine modification; regulation of leaf formation; DNA mediated transformation; nuclear euchromatin; Elongator holoenzyme complex; transcription, DNA-templated; regulation of transcription by RNA polymerase II; iron-sulfur cluster binding; regulation of auxin mediated …
YDR165W	TRM82	744.512	796.735	799.265	439.938	425.101	316.344	586.982	-0.958853	0.139081	9.52416e-13	2.38807e-11	protein_coding	GO:0005634; GO:0106004; GO:0036265; GO:0005829; GO:0043527; GO:0006400; GO:0005515; GO:0005654; GO:0030488	cytosol; tRNA methyltransferase complex; tRNA (guanine-N7)-methylation; nucleus; RNA (guanine-N7)-methylation; protein binding; nucleoplasm; tRNA methylation; tRNA modification
YJL116C	NCA3	41.1124	48.3682	34.5576	142.946	125.439	127.575	86.6663	1.6208	0.238469	9.73451e-13	2.43085e-11	protein_coding	GO:0009277; GO:0005739; GO:0007005; GO:0009986; GO:0031505	mitochondrion organization; cell surface; mitochondrion; fungal-type cell wall; fungal-type cell wall organization
YNL044W	YIP3	691.862	655.476	627.895	396.064	379.852	379.144	521.715	-0.755432	0.108732	9.85989e-13	2.45215e-11	protein_coding	GO:0005783; GO:0016021; GO:0030134; GO:0000139; GO:0005794; GO:0006888	Golgi membrane; Golgi apparatus; ER to Golgi vesicle-mediated transport; endoplasmic reticulum; integral component of membrane; COPII-coated ER to Golgi transport vesicle
YDL133C-A	RPL41B	3715.42	2830.87	2690.33	1707.71	1643.43	1539.26	2354.5	-0.892289	0.129244	1.00652e-12	2.49307e-11	protein_coding	GO:0006412; GO:0002181; GO:0022625; GO:0003735; GO:0005840	cytosolic large ribosomal subunit; cytoplasmic translation; translation; structural constituent of ribosome; ribosome
YPL017C	IRC15	22.1186	22.1479	35.5142	97.6143	105.202	143.162	70.9599	2.02905	0.301622	1.43115e-12	3.53056e-11	protein_coding	GO:0045454; GO:0008017; GO:0009055; GO:0050660; GO:0016491; GO:0007020; GO:0008757; GO:0045144; GO:0034453; GO:0051315; GO:0006312; GO:0005874; GO:0055114; GO:0005737; GO:0045931	oxidoreductase activity; cell redox homeostasis; flavin adenine dinucleotide binding; electron transfer activity; microtubule nucleation; cytoplasm; microtubule anchoring; positive regulation of mitotic cell cycle; attachment of mitotic spindle microtubules to kinetochore; mitotic recombination; microtubule binding; S-adenosylmethionine-dependent methyltransferase activity; meiotic sister chromat…
YJR047C	ANB1	29.6905	37.3388	57.7771	161.943	142.604	140.121	94.9123	1.75786	0.262112	1.76765e-12	4.34317e-11	protein_coding	GO:0003723; GO:0045901; GO:0045905; GO:0022626; GO:0006452; GO:0043022; GO:0003746	positive regulation of translational elongation; RNA binding; translation elongation factor activity; positive regulation of translational termination; cytosolic ribosome; translational frameshifting; ribosome binding
YIL146C	ATG32	113.642	113.941	104.737	237.177	238.113	249.471	176.18	1.09159	0.161109	1.8461e-12	4.51777e-11	protein_coding	GO:0005774; GO:0031307; GO:0034045; GO:0000422	autophagy of mitochondrion; phagophore assembly site membrane; integral component of mitochondrial outer membrane; vacuolar membrane
YLL019C	KNS1	233.621	227.164	277.961	488.713	498.289	692.891	403.107	1.14644	0.169659	1.93774e-12	4.72314e-11	protein_coding	GO:0004674; GO:0005524; GO:0005634; GO:0004712; GO:0004672; GO:0016480; GO:0046777; GO:0005737; GO:0004713; GO:0006468; GO:0018105	negative regulation of transcription by RNA polymerase III; protein tyrosine kinase activity; ATP binding; nucleus; cytoplasm; protein kinase activity; protein serine/threonine/tyrosine kinase activity; protein phosphorylation; protein autophosphorylation; peptidyl-serine phosphorylation; protein serine/threonine kinase activity
YLR372W	ELO3	2586.59	2614.59	2577.53	1530.2	1506.9	1085.18	1983.5	-0.889383	0.130899	2.03859e-12	4.94924e-11	protein_coding	GO:0005783; GO:0102337; GO:0006892; GO:0009922; GO:0042761; GO:0032511; GO:0034625; GO:0016021; GO:0030148; GO:0030497; GO:0019367; GO:0102336; GO:0006633; GO:0102756; GO:0034626; GO:0030176; GO:0102338	fatty acid elongase activity; very long-chain fatty acid biosynthetic process; fatty acid elongation; fatty acid elongation, monounsaturated fatty acid; fatty acid biosynthetic process; sphingolipid biosynthetic process; very-long-chain 3-ketoacyl-CoA synthase activity; 3-oxo-arachidoyl-CoA synthase activity; late endosome to vacuole transport via multivesicular body sorting pathway; post-Golgi v…
YKL081W	TEF4	8721.07	9857.99	9809.16	5689.1	5990.45	4564.15	7438.65	-0.784688	0.114975	2.13755e-12	5.16898e-11	protein_coding	GO:0005853; GO:0005634; GO:0006414; GO:0005085; GO:0010494; GO:0005515; GO:0005840; GO:0003746	guanyl-nucleotide exchange factor activity; cytoplasmic stress granule; eukaryotic translation elongation factor 1 complex; nucleus; translation elongation factor activity; protein binding; translational elongation; ribosome
YOL002C	IZH2	671.463	629.438	630.953	370.085	385.528	311.129	499.766	-0.834051	0.122701	2.3879e-12	5.75164e-11	protein_coding	GO:0009636; GO:0005886; GO:0006882; GO:0016021; GO:0006631; GO:0000122; GO:0004872	fatty acid metabolic process; receptor activity; plasma membrane; response to toxic substance; cellular zinc ion homeostasis; negative regulation of transcription by RNA polymerase II; integral component of membrane
YPL224C	MMT2	265.38	254.127	320.513	519.603	541.992	661.231	427.141	1.00369	0.148825	2.62105e-12	6.28846e-11	protein_coding	GO:0006812; GO:0016021; GO:0008324; GO:0005739; GO:0031966; GO:0006879; GO:0055085	cellular iron ion homeostasis; cation transport; mitochondrion; mitochondrial membrane; transmembrane transport; cation transmembrane transporter activity; integral component of membrane
YER035W	EDC2	239.777	190.364	225.369	401.868	438.305	492.904	331.431	0.992877	0.147425	2.86004e-12	6.83506e-11	protein_coding	GO:0000290; GO:0005634; GO:0000184; GO:0003729; GO:0005737; GO:0032056; GO:0006397; GO:0005730	mRNA binding; nucleus; nucleolus; cytoplasm; positive regulation of translation in response to stress; deadenylation-dependent decapping of nuclear-transcribed mRNA; mRNA processing; nuclear-transcribed mRNA catabolic process, nonsense-mediated decay
YPL053C	KTR6	790.752	719.823	741.014	437.832	469.781	448.64	601.307	-0.713826	0.105067	3.19101e-12	7.59634e-11	protein_coding	GO:0006487; GO:0006486; GO:0006493; GO:0016021; GO:0016020; GO:0000031; GO:0000030; GO:0031505; GO:0005794; GO:0000026; GO:0000032	cell wall mannoprotein biosynthetic process; protein glycosylation; Golgi apparatus; protein O-linked glycosylation; alpha-1,2-mannosyltransferase activity; protein N-linked glycosylation; membrane; integral component of membrane; mannosyltransferase activity; fungal-type cell wall organization; mannosylphosphate transferase activity
YKL156W	RPS27A	2381.69	1957.64	2126.08	1372.11	1213.67	1095.34	1691.09	-0.791575	0.117066	3.27874e-12	7.74491e-11	protein_coding	GO:0000028; GO:0006412; GO:0022627; GO:0002181; GO:0005622; GO:0003735; GO:0000462; GO:0005840; GO:0046872	ribosomal small subunit assembly; maturation of SSU-rRNA from tricistronic rRNA transcript (SSU-rRNA, 5.8S rRNA, LSU-rRNA); cytosolic small ribosomal subunit; structural constituent of ribosome; metal ion binding; cytoplasmic translation; translation; intracellular; ribosome
YOR134W	BAG7	9.03799	7.37281	6.37061	48.3118	58.6358	94.5518	37.3801	3.02273	0.45764	3.27465e-12	7.74491e-11	protein_coding	GO:0005096; GO:0035024; GO:0007165; GO:0043547	negative regulation of Rho protein signal transduction; signal transduction; GTPase activator activity; positive regulation of GTPase activity
YHR096C	HXT5	7.04328	10.5561	5.46589	59.8033	51.5611	133.12	44.5917	3.27861	0.499747	3.74831e-12	8.82007e-11	protein_coding	GO:0015758; GO:0005215; GO:0055085; GO:0005886; GO:0016021; GO:0015578; GO:0005353; GO:0016020; GO:0046323; GO:0022857; GO:0005351; GO:0005355; GO:0008645	transporter activity; hexose transmembrane transport; plasma membrane; fructose transmembrane transporter activity; transmembrane transporter activity; carbohydrate:proton symporter activity; glucose transmembrane transporter activity; mannose transmembrane transporter activity; glucose import; transmembrane transport; membrane; glucose transport; integral component of membrane
YPL245W		375.822	349.941	388.734	179.533	209.538	177.051	280.103	-0.948379	0.141542	3.81326e-12	8.93852e-11	protein_coding	GO:0005737; GO:0005634	nucleus; cytoplasm
YBR214W	SDS24	432.434	483.185	526.41	1061.01	987.2	1850.69	890.155	1.38408	0.209628	4.23391e-12	9.88666e-11	protein_coding	GO:0030071; GO:0006897; GO:0000920; GO:0005737; GO:0042149	cytoplasm; cellular response to glucose starvation; regulation of mitotic metaphase/anaphase transition; endocytosis; septum digestion after cytokinesis
YHR199C	AIM46	260.511	287.852	308.17	508.924	500.217	534.614	400.048	0.826028	0.123218	4.76028e-12	1.10735e-10	protein_coding	GO:0005739; GO:0016872	mitochondrion; intramolecular lyase activity
YBR187W	GDT1	1041.92	1020.93	953.078	613.369	599.624	477.254	784.363	-0.812696	0.121843	5.94608e-12	1.37796e-10	protein_coding	GO:0005801; GO:0000324; GO:0005774; GO:0016021; GO:0032468; GO:0005797; GO:0070588; GO:0006874; GO:0000139; GO:0005794; GO:0015085	Golgi membrane; cellular calcium ion homeostasis; Golgi apparatus; Golgi calcium ion homeostasis; vacuolar membrane; calcium ion transmembrane transport; Golgi medial cisterna; fungal-type vacuole; integral component of membrane; cis-Golgi network; calcium ion transmembrane transporter activity
YDL215C	GDH2	390.096	391.385	384.783	727.44	615.45	803.302	552.076	0.855246	0.128721	6.64226e-12	1.53349e-10	protein_coding	GO:0016491; GO:0055114; GO:0019551; GO:0006520; GO:0006807; GO:0004352	oxidoreductase activity; cellular amino acid metabolic process; nitrogen compound metabolic process; glutamate catabolic process to 2-oxoglutarate; glutamate dehydrogenase (NAD+) activity; oxidation-reduction process
YOL071W	SDH5	126.779	121.456	141.803	276.108	256.621	289.154	201.987	1.03905	0.157459	6.71095e-12	1.54352e-10	protein_coding	GO:0005759; GO:0034553; GO:0006121; GO:0006099; GO:0005739; GO:0017013; GO:0018293	mitochondrial electron transport, succinate to ubiquinone; mitochondrial respiratory chain complex II assembly; mitochondrion; protein-FAD linkage; protein flavinylation; mitochondrial matrix; tricarboxylic acid cycle
YKR052C	MRS4	168.298	156.498	187.247	368.061	328.903	477.85	281.143	1.15646	0.176006	6.80792e-12	1.55996e-10	protein_coding	GO:0015093; GO:0055085; GO:0006839; GO:0016021; GO:0005381; GO:0055072; GO:0005743; GO:0006397; GO:0048250	mitochondrial transport; mitochondrial inner membrane; iron ion homeostasis; iron import into the mitochondrion; ferrous iron transmembrane transporter activity; iron ion transmembrane transporter activity; transmembrane transport; integral component of membrane; mRNA processing
YKL165C	MCD4	594.49	575.187	569.77	318.713	346.471	260.921	444.259	-0.883132	0.133201	6.86283e-12	1.56667e-10	protein_coding	GO:0000324; GO:0005783; GO:0008152; GO:0008484; GO:0009277; GO:0051377; GO:0015867; GO:0005774; GO:0003824; GO:0016021; GO:0005789; GO:0016740; GO:0006506; GO:0000139; GO:0071555	metabolic process; Golgi membrane; endoplasmic reticulum membrane; integral component of membrane; catalytic activity; sulfuric ester hydrolase activity; ATP transport; vacuolar membrane; cell wall organization; mannose-ethanolamine phosphotransferase activity; fungal-type vacuole; endoplasmic reticulum; GPI anchor biosynthetic process; transferase activity; fungal-type cell wall
YOR101W	RAS1	773.494	705.948	679.053	421.657	445.429	397.98	570.593	-0.750602	0.112701	7.30786e-12	1.66206e-10	protein_coding	GO:0005886; GO:0007189; GO:0005525; GO:0001302; GO:0005622; GO:0003924; GO:0016020; GO:0097271; GO:0045762; GO:0007165	protein localization to bud neck; adenylate cyclase-activating G protein-coupled receptor signaling pathway; plasma membrane; signal transduction; positive regulation of adenylate cyclase activity; GTP binding; GTPase activity; replicative cell aging; membrane; intracellular
YCR096C	HMRA2	54.6383	62.6079	65.767	0	0	0	30.5022	-9.13772	2.82673	7.91084e-12	1.79254e-10	protein_coding	GO:0003677; GO:0005634	nucleus; DNA binding
YAL039C	CYC3	241.099	263.222	264.327	470.401	466.19	612.32	386.26	0.981705	0.148803	8.06956e-12	1.82176e-10	protein_coding	GO:0005758; GO:0004408; GO:0018063; GO:0005739; GO:0005743; GO:0046872	holocytochrome-c synthase activity; mitochondrial intermembrane space; metal ion binding; mitochondrial inner membrane; cytochrome c-heme linkage; mitochondrion
YNL284C-B		289.513	327.141	389.489	666.381	617.876	618.398	484.8	0.890453	0.134882	8.36356e-12	1.88119e-10	protein_coding
YOR108W	LEU9	1357.45	1574.07	1379.28	833.013	799.12	585.087	1088	-0.929895	0.141291	8.56414e-12	1.91925e-10	protein_coding	GO:0019752; GO:0003824; GO:0005739; GO:0003852; GO:0046912; GO:0009098	catalytic activity; leucine biosynthetic process; transferase activity, transferring acyl groups, acyl groups converted into alkyl on transfer; mitochondrion; 2-isopropylmalate synthase activity; carboxylic acid metabolic process
YDR001C	NTH1	856.996	898.153	1010.71	1681.08	1552.22	2246.31	1374.24	0.955907	0.145344	8.70762e-12	1.94428e-10	protein_coding	GO:0003824; GO:0005509; GO:0005737; GO:0004555; GO:0005993; GO:0071465; GO:0005991	catalytic activity; cellular response to desiccation; cytoplasm; alpha,alpha-trehalase activity; trehalose metabolic process; calcium ion binding; trehalose catabolic process
YHR045W		515.043	509.723	516.465	257.081	318.379	264.314	396.834	-0.850307	0.128947	9.3284e-12	2.07532e-10	protein_coding	GO:0016021	integral component of membrane
YOR234C	RPL33B	2680.28	2175.26	2101.42	1414.32	1346.35	1207.76	1820.9	-0.787723	0.119427	1.02631e-11	2.27498e-10	protein_coding	GO:0006412; GO:0002181; GO:0005622; GO:0022625; GO:0003735; GO:0042273; GO:0005840	structural constituent of ribosome; cytosolic large ribosomal subunit; ribosomal large subunit biogenesis; cytoplasmic translation; translation; intracellular; ribosome
YHR143W	DSE2	3089.45	3129.11	3216.97	5071.22	4989.58	4325.93	3970.38	0.595902	0.0894283	1.05007e-11	2.31622e-10	protein_coding	GO:0009277; GO:0005576; GO:0031225; GO:0000920; GO:0007124; GO:0015926; GO:0071555	pseudohyphal growth; glucosidase activity; cell wall organization; anchored component of membrane; septum digestion after cytokinesis; fungal-type cell wall; extracellular region
YMR041C	ARA2	79.2124	84.1136	111.854	215.475	215.051	247.189	158.816	1.25015	0.192539	1.05248e-11	2.31622e-10	protein_coding	GO:0045290; GO:0070485; GO:0047816	dehydro-D-arabinono-1,4-lactone biosynthetic process; D-arabinose 1-dehydrogenase [NAD(P)+] activity; D-arabinose 1-dehydrogenase (NAD) activity
YFR024C-A	LSB3	853.19	873.862	917.697	1527.55	1303.81	1390.46	1144.43	0.658714	0.099252	1.07838e-11	2.3647e-10	protein_coding	GO:0051666; GO:0042802; GO:1900027; GO:0051017; GO:0005515; GO:0032587; GO:0030479; GO:0051015; GO:0035091	phosphatidylinositol binding; ruffle membrane; regulation of ruffle assembly; actin filament bundle assembly; protein binding; identical protein binding; actin cortical patch; actin filament binding; actin cortical patch localization
YKL142W	MRP8	469.823	446.297	506.009	889.574	824.548	1216.99	725.54	1.0096	0.154687	1.11001e-11	2.42538e-10	protein_coding	GO:0005737	cytoplasm
YNL112W	DBP2	5349	5420.5	5269.1	2900.47	2994.75	1864.31	3966.35	-1.01335	0.155604	1.18134e-11	2.57203e-10	protein_coding	GO:0003676; GO:0005524; GO:0005634; GO:0071042; GO:0010501; GO:0000184; GO:0003723; GO:0004004; GO:0006364; GO:0005737; GO:0008186; GO:1990120; GO:0005730	nucleic acid binding; RNA-dependent ATPase activity; RNA binding; nucleus; nucleolus; ATP binding; cytoplasm; rRNA processing; ATP-dependent RNA helicase activity; RNA secondary structure unwinding; nuclear-transcribed mRNA catabolic process, nonsense-mediated decay; nuclear polyadenylation-dependent mRNA catabolic process; messenger ribonucleoprotein complex assembly
YLR042C		102.003	97.5598	100.25	28.5672	32.3376	26.1957	64.4856	-1.71182	0.266991	1.30259e-11	2.81793e-10	protein_coding	GO:0005576; GO:0031225; GO:0009277	extracellular region; fungal-type cell wall; anchored component of membrane
YDR423C	CAD1	289.216	295.966	280.307	502.023	485.982	585.226	406.453	0.83828	0.127998	1.30349e-11	2.81793e-10	protein_coding	GO:0045944; GO:0071276; GO:0005634; GO:0001077; GO:0003700; GO:0043565; GO:0006355; GO:0005737; GO:0036003	sequence-specific DNA binding; nucleus; cytoplasm; proximal promoter DNA-binding transcription activator activity, RNA polymerase II-specific; DNA-binding transcription factor activity; positive regulation of transcription by RNA polymerase II; regulation of transcription, DNA-templated; positive regulation of transcription from RNA polymerase II promoter in response to stress; cellular response …
YGR239C	PEX21	112.135	128.056	97.2313	261.927	301.197	228.574	188.187	1.19019	0.18434	1.36368e-11	2.93767e-10	protein_coding	GO:0016558; GO:0005777; GO:0005829; GO:0005778; GO:0051099	cytosol; peroxisomal membrane; positive regulation of binding; peroxisome; protein import into peroxisome matrix
YLL055W	YCT1	80.4558	97.0629	103.827	232.977	197.432	276.302	164.676	1.27922	0.198561	1.39284e-11	2.98996e-10	protein_coding	GO:0005886; GO:0016021; GO:0015075; GO:0005789; GO:0033229; GO:0042883; GO:0055085	endoplasmic reticulum membrane; ion transmembrane transporter activity; cysteine transmembrane transporter activity; plasma membrane; cysteine transport; transmembrane transport; integral component of membrane
YPL207W	TYW1	1332.62	1321.15	1345.34	901.781	872.458	773.089	1091.07	-0.636266	0.096474	1.48897e-11	3.18514e-10	protein_coding	GO:0005783; GO:0051539; GO:0102521; GO:0016829; GO:0003824; GO:0008033; GO:0005739; GO:0006400; GO:0005737; GO:0051536; GO:0031591; GO:0046872; GO:0010181	tRNA modification; catalytic activity; tRNA processing; metal ion binding; cytoplasm; FMN binding; mitochondrion; 4 iron, 4 sulfur cluster binding; tRNA-4-demethylwyosine synthase activity; endoplasmic reticulum; lyase activity; iron-sulfur cluster binding; wybutosine biosynthetic process
YDL055C	PSA1	11977.5	11780.1	12295.1	8191.7	8354.02	6966.01	9927.41	-0.60337	0.0913388	1.4974e-11	3.19201e-10	protein_coding	GO:0004475; GO:0016779; GO:0005525; GO:0009058; GO:0007049; GO:0016740; GO:0005737; GO:0009298; GO:0006486; GO:0000032	GDP-mannose biosynthetic process; nucleotidyltransferase activity; cell wall mannoprotein biosynthetic process; protein glycosylation; cell cycle; cytoplasm; GTP binding; biosynthetic process; mannose-1-phosphate guanylyltransferase activity; transferase activity
YHR208W	BAT1	4902.27	5451.02	5012.07	3233.16	3298.57	2562.52	4076.6	-0.736557	0.112436	1.54261e-11	3.27697e-10	protein_coding	GO:0005759; GO:0009099; GO:0008152; GO:0009081; GO:0052656; GO:0009082; GO:0004084; GO:0052655; GO:0003824; GO:0009083; GO:0052654; GO:0019509; GO:0009097; GO:0009098	metabolic process; valine biosynthetic process; L-methionine salvage from methylthioadenosine; catalytic activity; isoleucine biosynthetic process; L-valine transaminase activity; leucine biosynthetic process; branched-chain amino acid biosynthetic process; L-leucine transaminase activity; L-isoleucine transaminase activity; branched-chain amino acid metabolic process; branched-chain-amino-acid t…
YCR046C	IMG1	289.55	265.069	243.985	455.611	484.304	510.333	374.809	0.837271	0.128499	1.62822e-11	3.44686e-10	protein_coding	GO:0006412; GO:0005622; GO:0005762; GO:0003735; GO:0005840; GO:0032543	structural constituent of ribosome; mitochondrial large ribosomal subunit; mitochondrial translation; translation; ribosome; intracellular
YAL023C	PMT2	2706.02	2834.04	2958.37	1974.68	1952.33	1796.6	2370.34	-0.559019	0.0846079	1.64718e-11	3.47498e-10	protein_coding	GO:0097582; GO:0006493; GO:0031505; GO:0000030; GO:0016021; GO:0035269; GO:0016020; GO:0004169; GO:0097584; GO:0071712; GO:0032527; GO:1900101	mannosyltransferase activity; ER-associated misfolded protein catabolic process; protein O-linked glycosylation; regulation of endoplasmic reticulum unfolded protein response; protein O-linked mannosylation; dolichyl-phosphate-mannose-protein mannosyltransferase Pmt1p-Pmt2p dimer complex; membrane; integral component of membrane; protein exit from endoplasmic reticulum; fungal-type cell wall orga…
YLR264W	RPS28B	1206.05	1197.2	1161.36	647.491	747.54	517.816	912.908	-0.871231	0.134083	1.68228e-11	3.52471e-10	protein_coding	GO:0000028; GO:0003723; GO:0006412; GO:0022627; GO:0002181; GO:0005622; GO:1900153; GO:0003735; GO:0030490; GO:0005840; GO:0006407	ribosomal small subunit assembly; positive regulation of nuclear-transcribed mRNA catabolic process, deadenylation-dependent decay; cytosolic small ribosomal subunit; structural constituent of ribosome; RNA binding; rRNA export from nucleus; cytoplasmic translation; translation; intracellular; ribosome; maturation of SSU-rRNA
YLR270W	DCS1	326.998	285.056	326.531	585.348	543.364	741.304	468.1	0.962421	0.148583	1.67663e-11	3.52471e-10	protein_coding	GO:0050072; GO:0042802; GO:0006970; GO:0007584; GO:0000288; GO:1901919; GO:0000340; GO:0046982; GO:0090342; GO:0016787; GO:0044692; GO:0009267; GO:0000290; GO:0016818; GO:0048471; GO:0042803; GO:0005737; GO:0000932; GO:0009408; GO:0031086; GO:0006979	response to heat; protein heterodimerization activity; response to oxidative stress; nuclear-transcribed mRNA catabolic process, deadenylation-independent decay; positive regulation of exoribonuclease activity; protein homodimerization activity; m7G(5')pppN diphosphatase activity; response to nutrient; hydrolase activity; RNA 7-methylguanosine cap binding; exoribonuclease activator activity; cyto…
YDR091C	RLI1	1544.66	1830.66	1680.85	991.419	930.955	681.426	1276.66	-0.927533	0.14329	1.77637e-11	3.70917e-10	protein_coding	GO:0005506; GO:0000054; GO:0005524; GO:0005634; GO:0006413; GO:0003743; GO:0032790; GO:0006364; GO:0005737; GO:0043024; GO:0042273; GO:0016887; GO:0045727; GO:0006415	ATP binding; nucleus; cytoplasm; positive regulation of translation; iron ion binding; ribosomal subunit export from nucleus; rRNA processing; ribosomal large subunit biogenesis; translation initiation factor activity; ribosome disassembly; ribosomal small subunit binding; translational termination; translational initiation; ATPase activity
YHR123W	EPT1	678.644	710.699	671.54	418.07	438.436	406.194	553.93	-0.688786	0.10524	1.83459e-11	3.81769e-10	protein_coding	GO:0016780; GO:0006656; GO:0008654; GO:0004142; GO:0016021; GO:0016020; GO:0000139; GO:0004307; GO:0006646	phosphatidylethanolamine biosynthetic process; phosphatidylcholine biosynthetic process; Golgi membrane; phospholipid biosynthetic process; diacylglycerol cholinephosphotransferase activity; phosphotransferase activity, for other substituted phosphate groups; membrane; ethanolaminephosphotransferase activity; integral component of membrane
YLR083C	EMP70	1741.5	1898.99	1848.81	1197.87	1205.09	1008.89	1483.53	-0.669575	0.102235	1.85681e-11	3.85083e-10	protein_coding	GO:0001403; GO:0007034; GO:0010008; GO:0006811; GO:0016021; GO:0016197; GO:0007124; GO:0005768; GO:0006878; GO:0000329	endosome; integral component of membrane; pseudohyphal growth; vacuolar transport; fungal-type vacuole membrane; endosome membrane; cellular copper ion homeostasis; ion transport; endosomal transport; invasive growth in response to glucose limitation
YER037W	PHM8	256.589	229.108	308.222	538.272	519.942	479.604	388.623	0.921661	0.142474	1.93025e-11	3.98963e-10	protein_coding	GO:0008152; GO:0052642; GO:0090549; GO:0016787; GO:0009166; GO:0016036; GO:0070328; GO:0008252	cellular response to phosphate starvation; metabolic process; nucleotidase activity; response to carbon starvation; nucleotide catabolic process; hydrolase activity; triglyceride homeostasis; lysophosphatidic acid phosphatase activity
YPL256C	CLN2	885.122	895.846	955.447	520.492	500.949	349.809	684.611	-0.964842	0.149855	2.07129e-11	4.26672e-10	protein_coding	GO:0000079; GO:0000307; GO:0016538; GO:0051301; GO:0005634; GO:0000321; GO:0005737; GO:0007089; GO:2000045	re-entry into mitotic cell cycle after pheromone arrest; cyclin-dependent protein kinase holoenzyme complex; cell division; nucleus; cytoplasm; regulation of cyclin-dependent protein serine/threonine kinase activity; traversing start control point of mitotic cell cycle; regulation of G1/S transition of mitotic cell cycle; cyclin-dependent protein serine/threonine kinase regulator activity
YHR026W	VMA16	1585.22	1532.49	1512.24	1054.29	1066.65	1027.07	1296.33	-0.545563	0.082946	2.09535e-11	4.30179e-10	protein_coding	GO:0046961; GO:0015991; GO:0000220; GO:0008553; GO:0016471; GO:0016021; GO:0033179; GO:0033177; GO:0015078; GO:0007035	proton-transporting two-sector ATPase complex, proton-transporting domain; vacuolar proton-transporting V-type ATPase, V0 domain; proton transmembrane transporter activity; ATP hydrolysis coupled proton transport; vacuolar proton-transporting V-type ATPase complex; proton-transporting V-type ATPase, V0 domain; proton-transporting ATPase activity, rotational mechanism; vacuolar acidification; inte…
YLR149C		75.5216	82.4102	102.981	264.287	227.854	567.83	220.147	1.93645	0.307854	2.34059e-11	4.78921e-10	protein_coding	GO:0005515	protein binding
YPL088W		86.2466	83.0792	77.3048	179.721	189.126	198.316	135.632	1.15992	0.18233	2.69954e-11	5.50526e-10	protein_coding	GO:0006081; GO:0018456	cellular aldehyde metabolic process; aryl-alcohol dehydrogenase (NAD+) activity
YER036C	ARB1	3370.12	3671.94	3569.45	2354.21	2384.36	1975.71	2887.63	-0.644646	0.0991653	2.71848e-11	5.52547e-10	protein_coding	GO:0005524; GO:0042254; GO:0005634; GO:0005737; GO:0042624; GO:0000056; GO:0016887	ATPase activity, uncoupled; ribosomal small subunit export from nucleus; ATP binding; ribosome biogenesis; nucleus; cytoplasm; ATPase activity
YDR083W	RRP8	667.613	620.163	634.238	392.856	379.771	314.596	501.54	-0.798852	0.12402	2.83922e-11	5.75178e-10	protein_coding	GO:0031167; GO:0000781; GO:0006364; GO:0016433; GO:0042273; GO:0005730; GO:0030686; GO:0008168	90S preribosome; rRNA methylation; nucleolus; methyltransferase activity; rRNA processing; rRNA (adenine) methyltransferase activity; ribosomal large subunit biogenesis; chromosome, telomeric region
YCL009C	ILV6	2115.09	2305.89	2237.15	3312.27	3345.2	3069.14	2730.79	0.53627	0.0823224	3.31353e-11	6.69049e-10	protein_coding	GO:0005948; GO:0009099; GO:0009082; GO:0003984; GO:0030234; GO:0009097; GO:0042645	valine biosynthetic process; isoleucine biosynthetic process; branched-chain amino acid biosynthetic process; mitochondrial nucleoid; enzyme regulator activity; acetolactate synthase complex; acetolactate synthase activity
YNR021W		1673.9	1687.16	1654.47	1181.59	1152.95	1113.81	1410.65	-0.529688	0.0814044	3.37987e-11	6.77969e-10	protein_coding	GO:0005789; GO:0005509; GO:0016021	endoplasmic reticulum membrane; integral component of membrane; calcium ion binding
YMR008C	PLB1	775.105	791.057	834.646	1327.95	1251.69	1658.34	1106.46	0.796342	0.124061	3.37686e-11	6.77969e-10	protein_coding	GO:0005783; GO:0036151; GO:0009395; GO:0006650; GO:0008152; GO:0004620; GO:0005886; GO:0004622; GO:0031225; GO:0042597	metabolic process; phospholipase activity; periplasmic space; phospholipid catabolic process; lysophospholipase activity; plasma membrane; phosphatidylcholine acyl-chain remodeling; glycerophospholipid metabolic process; anchored component of membrane; endoplasmic reticulum
YOR010C	TIR2	45.9783	42.9529	40.8551	117.919	129.912	120.97	83.0978	1.44828	0.230826	3.63933e-11	7.27627e-10	protein_coding	GO:0009277; GO:0005576; GO:0071497; GO:0031225; GO:0006950; GO:0005199; GO:0005618	structural constituent of cell wall; cellular response to freezing; cell wall; response to stress; anchored component of membrane; fungal-type cell wall; extracellular region
YEL012W	UBC8	167.57	136.91	154.157	327.812	286.569	404.657	246.279	1.11012	0.175935	4.00053e-11	7.97239e-10	protein_coding	GO:0042787; GO:0005524; GO:0004842; GO:0043161; GO:0031625; GO:0061630; GO:0045721; GO:0005737	ubiquitin protein ligase activity; ubiquitin protein ligase binding; ATP binding; proteasome-mediated ubiquitin-dependent protein catabolic process; cytoplasm; protein ubiquitination involved in ubiquitin-dependent protein catabolic process; negative regulation of gluconeogenesis; ubiquitin-protein transferase activity
YHR051W	COX6	344.612	309.524	316.54	181.245	158.109	163.593	245.604	-0.918338	0.145106	4.71308e-11	9.3619e-10	protein_coding	GO:0004129; GO:0005751; GO:0005743; GO:0046872; GO:0006123	metal ion binding; mitochondrial inner membrane; mitochondrial electron transport, cytochrome c to oxygen; mitochondrial respiratory chain complex IV; cytochrome-c oxidase activity
YPL263C	KEL3	942.137	973.69	1007.73	572.74	654.144	524.348	779.133	-0.719385	0.112834	5.22435e-11	1.03439e-09	protein_coding	GO:0005515	protein binding
YIL094C	LYS12	1173.12	1159.77	1088.99	1781.88	1656.07	1653.26	1418.85	0.561539	0.0872633	5.24849e-11	1.03581e-09	protein_coding	GO:0019878; GO:0009085; GO:0051287; GO:0016616; GO:0055114; GO:0005739; GO:0000287; GO:0047046	NAD binding; homoisocitrate dehydrogenase activity; lysine biosynthetic process via aminoadipic acid; magnesium ion binding; oxidoreductase activity, acting on the CH-OH group of donors, NAD or NADP as acceptor; mitochondrion; oxidation-reduction process; lysine biosynthetic process
YIL066C	RNR3	46.3435	43.3434	43.7552	123.72	118.81	127.998	83.995	1.41414	0.22782	5.76132e-11	1.13337e-09	protein_coding	GO:0004748; GO:0005524; GO:0055114; GO:0005737; GO:0005971; GO:0009263; GO:0006260	ribonucleoside-diphosphate reductase activity, thioredoxin disulfide as acceptor; ATP binding; ribonucleoside-diphosphate reductase complex; cytoplasm; DNA replication; deoxyribonucleotide biosynthetic process; oxidation-reduction process
YNL302C	RPS19B	5796.56	5907.97	5820.94	3889.56	4014.7	3205.54	4772.55	-0.641161	0.100481	5.92655e-11	1.16214e-09	protein_coding	GO:0000028; GO:0006412; GO:0022627; GO:0002181; GO:0005622; GO:0003735; GO:0042274; GO:0005840; GO:0006407	ribosomal small subunit assembly; cytosolic small ribosomal subunit; structural constituent of ribosome; ribosomal small subunit biogenesis; rRNA export from nucleus; cytoplasmic translation; translation; intracellular; ribosome
YDR296W	MHR1	290.42	307.465	308.4	519.47	486.604	568.693	413.509	0.774078	0.122268	6.27506e-11	1.22654e-09	protein_coding	GO:0032543; GO:0005634; GO:0006310; GO:0090297; GO:0005762; GO:0003735; GO:0006355; GO:0005739; GO:0003697; GO:0000150; GO:0006351; GO:0003677; GO:0034599; GO:0000002	DNA binding; mitochondrial genome maintenance; single-stranded DNA binding; cellular response to oxidative stress; positive regulation of mitochondrial DNA replication; DNA recombination; mitochondrial large ribosomal subunit; nucleus; mitochondrion; recombinase activity; mitochondrial translation; structural constituent of ribosome; transcription, DNA-templated; regulation of transcription, DNA-…
YOR369C	RPS12	14092.5	12980.7	12380.8	8546.49	8657.84	6832.88	10581.9	-0.696475	0.109759	6.93971e-11	1.35214e-09	protein_coding	GO:0006412; GO:0022627; GO:0002181; GO:0005622; GO:0003735; GO:0005840	cytosolic small ribosomal subunit; structural constituent of ribosome; cytoplasmic translation; translation; intracellular; ribosome
YOR347C	PYK2	133.726	157.157	149.347	357.906	341.383	741.609	313.521	1.63827	0.266855	6.99096e-11	1.3578e-09	protein_coding	GO:0006096; GO:0004743; GO:0005524; GO:0016301; GO:0003824; GO:0030955; GO:0006090; GO:0005739; GO:0000287	catalytic activity; magnesium ion binding; ATP binding; potassium ion binding; mitochondrion; pyruvate metabolic process; glycolytic process; pyruvate kinase activity; kinase activity
YJL066C	MPM1	129.946	155.059	137.095	304.266	270.799	406.877	234.007	1.17317	0.189235	7.36366e-11	1.42566e-09	protein_coding	GO:0005758; GO:0019898; GO:0005739; GO:0031966	extrinsic component of membrane; mitochondrial membrane; mitochondrion; mitochondrial intermembrane space
YJL196C	ELO1	848.666	808.928	759.061	515.233	513.171	471.777	652.806	-0.67002	0.105817	7.8152e-11	1.50831e-09	protein_coding	GO:0102337; GO:0009922; GO:0042761; GO:0034625; GO:0016021; GO:0030148; GO:0016020; GO:0102336; GO:0019367; GO:0019368; GO:0102756; GO:0034626; GO:0030176; GO:0102338	fatty acid elongase activity; very long-chain fatty acid biosynthetic process; fatty acid elongation, monounsaturated fatty acid; sphingolipid biosynthetic process; very-long-chain 3-ketoacyl-CoA synthase activity; 3-oxo-arachidoyl-CoA synthase activity; fatty acid elongation, unsaturated fatty acid; membrane; integral component of endoplasmic reticulum membrane; integral component of membrane; f…
YBR029C	CDS1	1184.79	1212.2	1223.58	809.457	831.165	741.001	1000.37	-0.590627	0.0931002	8.75283e-11	1.67897e-09	protein_coding	GO:0016024; GO:0005783; GO:0046488; GO:0016021; GO:0016020; GO:0005789; GO:0006655; GO:0070319; GO:0006658; GO:0016772; GO:0004605	phosphatidylinositol metabolic process; endoplasmic reticulum membrane; phosphatidylglycerol biosynthetic process; CDP-diacylglycerol biosynthetic process; phosphatidate cytidylyltransferase activity; phosphatidylserine metabolic process; transferase activity, transferring phosphorus-containing groups; membrane; endoplasmic reticulum; integral component of membrane; Golgi to plasma membrane trans…
YER079W		159.48	132.633	177.658	332.153	310.872	454.033	261.138	1.17524	0.190333	8.75434e-11	1.67897e-09	protein_coding
YDL212W	SHR3	1467.22	1191.6	1251.77	764.48	839.353	742.69	1042.85	-0.716393	0.113792	8.80148e-11	1.68273e-09	protein_coding	GO:0006865; GO:0030176; GO:0006888; GO:0015031; GO:0051082; GO:0006457	unfolded protein binding; ER to Golgi vesicle-mediated transport; protein folding; integral component of endoplasmic reticulum membrane; amino acid transport; protein transport
YGR211W	ZPR1	1374.18	1550.11	1493.31	850.25	917.194	645.308	1138.39	-0.844723	0.135357	9.39018e-11	1.78969e-09	protein_coding	GO:0061770; GO:0005634; GO:0008270; GO:0000086; GO:0005737; GO:0009267; GO:0009749	cellular response to starvation; translation elongation factor binding; nucleus; cytoplasm; G2/M transition of mitotic cell cycle; zinc ion binding; response to glucose
YKR091W	SRL3	75.943	79.5947	93.4994	206.389	197.93	359.005	168.727	1.54633	0.253386	9.61132e-11	1.82615e-09	protein_coding	GO:0001047; GO:0071930; GO:0001135; GO:0006139; GO:0033309; GO:0005737	negative regulation of transcription involved in G1/S transition of mitotic cell cycle; RNA polymerase II transcription regulator recruiting activity; nucleobase-containing compound metabolic process; cytoplasm; SBF transcription complex; core promoter binding
YOL083W	ATG34	61.2604	61.0924	75.5391	160.685	152.047	184.119	115.79	1.27197	0.207413	1.05021e-10	1.98923e-09	protein_coding	GO:0034045; GO:0071211; GO:0043623; GO:0030674; GO:0031503	protein targeting to vacuole involved in autophagy; protein-containing complex localization; cellular protein complex assembly; phagophore assembly site membrane; protein binding, bridging
YOR168W	GLN4	2390.25	2518.64	2503.83	1692.42	1724.13	1468.77	2049.67	-0.587796	0.0932444	1.14085e-10	2.15424e-09	protein_coding	GO:0004812; GO:0004819; GO:0005524; GO:0006412; GO:0006425; GO:0005829; GO:0005739; GO:0005737; GO:0006418; GO:0000166; GO:0043039	cytosol; aminoacyl-tRNA ligase activity; tRNA aminoacylation for protein translation; ATP binding; cytoplasm; mitochondrion; nucleotide binding; glutaminyl-tRNA aminoacylation; glutamine-tRNA ligase activity; translation; tRNA aminoacylation
YGR055W	MUP1	1490.97	1519.86	1549.48	871.929	1036.34	1018.4	1247.83	-0.623879	0.0991945	1.14992e-10	2.16469e-09	protein_coding	GO:0005886; GO:0044690; GO:0000101; GO:0015297; GO:0000102; GO:0005887; GO:0016020; GO:0015821; GO:0022857; GO:0042883; GO:0055085	integral component of plasma membrane; antiporter activity; plasma membrane; methionine transport; sulfur amino acid transport; transmembrane transporter activity; cysteine transport; transmembrane transport; membrane; methionine import; L-methionine secondary active transmembrane transporter activity
YJL149W	DAS1	182.199	212.285	190.437	338.807	363.716	391.25	279.782	0.874896	0.141395	1.27521e-10	2.39317e-09	protein_coding	GO:0031146; GO:0016567; GO:0019005; GO:0005515; GO:0030674	SCF-dependent proteasomal ubiquitin-dependent protein catabolic process; protein ubiquitination; SCF ubiquitin ligase complex; protein binding; protein binding, bridging
YDL169C	UGX2	22.9493	17.7743	13.6044	70.606	73.1102	126.175	54.0365	2.21062	0.367716	1.31142e-10	2.45359e-09	protein_coding
YNL115C		317.053	276.676	295.207	579.046	499.552	751.793	453.221	1.00445	0.163836	1.44627e-10	2.69765e-09	protein_coding	GO:0005774; GO:0016021	integral component of membrane; vacuolar membrane
TLC1	TLC1	744.396	625.894	628.074	397.972	325.838	390.017	518.698	-0.816805	0.132252	1.50744e-10	2.80319e-09	ncRNA
YHR175W	CTR2	401.816	320.924	360.363	633.279	615.305	605.592	489.546	0.752048	0.121624	1.68838e-10	3.13016e-09	protein_coding	GO:0035434; GO:0016021; GO:0015680; GO:0005375; GO:0006878; GO:0000329; GO:0015677	copper ion import; copper ion transmembrane transporter activity; copper ion transmembrane transport; fungal-type vacuole membrane; cellular copper ion homeostasis; protein maturation by copper ion transfer; integral component of membrane
YOR212W	STE4	997.409	979.776	962.068	659.486	659.732	641.823	816.716	-0.57046	0.091388	1.77262e-10	3.2764e-09	protein_coding	GO:0001403; GO:0005834; GO:0005886; GO:0005937; GO:0005515; GO:0000750; GO:0005057; GO:0043577; GO:0010525; GO:0007165	regulation of transposition, RNA-mediated; mating projection; plasma membrane; signal transduction; pheromone-dependent signal transduction involved in conjugation with cellular fusion; heterotrimeric G-protein complex; obsolete signal transducer activity, downstream of receptor; protein binding; chemotropism; invasive growth in response to glucose limitation
YOR040W	GLO4	86.0934	91.3064	89.9564	185.149	209.47	189.667	141.94	1.0854	0.1786	1.82001e-10	3.35387e-09	protein_coding	GO:0046872; GO:0005759; GO:0004416; GO:0019243	metal ion binding; hydroxyacylglutathione hydrolase activity; mitochondrial matrix; methylglyoxal catabolic process to D-lactate via S-lactoyl-glutathione
YDL130W-A	STF1	124.605	122.548	127.87	260.318	233.045	326.338	199.121	1.08523	0.178804	1.89349e-10	3.47878e-09	protein_coding	GO:0042030; GO:0032780; GO:0005739; GO:0051117	mitochondrion; negative regulation of ATPase activity; ATPase binding; ATPase inhibitor activity
YKR074W	AIM29	613.183	495.671	471.179	296.474	282.286	270.235	404.838	-0.865804	0.141759	2.10011e-10	3.84685e-09	protein_coding	GO:0005737	cytoplasm
YGR123C	PPT1	769.23	813.274	764.064	460.747	490.202	358.852	609.395	-0.814135	0.133051	2.16933e-10	3.96178e-09	protein_coding	GO:0005634; GO:0016787; GO:0004721; GO:0005737; GO:0005515; GO:0046872; GO:0006470; GO:0004722	metal ion binding; nucleus; phosphoprotein phosphatase activity; protein serine/threonine phosphatase activity; cytoplasm; protein dephosphorylation; hydrolase activity; protein binding
YPL095C	EEB1	539.63	411.087	452.467	237.274	240.317	160.138	340.152	-1.09386	0.181508	2.35824e-10	4.28548e-09	protein_coding	GO:0051792; GO:0004026; GO:0051793; GO:0047372; GO:0034321; GO:0034338	medium-chain fatty acid biosynthetic process; alcohol O-acetyltransferase activity; medium-chain fatty acid catabolic process; acylglycerol lipase activity; alcohol O-octanoyltransferase activity; short-chain carboxylesterase activity
YNR036C	MRPS12	507.253	424.971	471.01	751.07	751.946	871.444	629.616	0.73629	0.119983	2.36059e-10	4.28548e-09	protein_coding	GO:0005761; GO:0015935; GO:0006412; GO:0005622; GO:0003735; GO:0005763; GO:0005840; GO:0032543	mitochondrial ribosome; structural constituent of ribosome; mitochondrial small ribosomal subunit; translation; intracellular; ribosome; mitochondrial translation; small ribosomal subunit
YNL141W	AAH1	1119.34	1202.19	1090.52	668.394	684.736	474.308	873.247	-0.870076	0.143287	2.57959e-10	4.66921e-09	protein_coding	GO:0009117; GO:0019239; GO:0009168; GO:0005634; GO:0043101; GO:0000034; GO:0005737; GO:0046872; GO:0043103; GO:0006146	adenine catabolic process; metal ion binding; adenine deaminase activity; nucleus; cytoplasm; purine ribonucleoside monophosphate biosynthetic process; hypoxanthine salvage; deaminase activity; purine-containing compound salvage; nucleotide metabolic process
YPR119W	CLB2	337.783	345.896	404.299	179.492	202.485	141.185	268.523	-1.01747	0.168771	2.64217e-10	4.76309e-09	protein_coding	GO:0000079; GO:0005935; GO:0045737; GO:0032888; GO:0035308; GO:0016538; GO:0051301; GO:0005634; GO:0000086; GO:0005819; GO:0005816; GO:0005737; GO:0010696	negative regulation of protein dephosphorylation; cell division; nucleus; cytoplasm; regulation of mitotic spindle elongation; positive regulation of cyclin-dependent protein serine/threonine kinase activity; cellular bud neck; G2/M transition of mitotic cell cycle; spindle; regulation of cyclin-dependent protein serine/threonine kinase activity; cyclin-dependent protein serine/threonine kinase r…
YIL113W	SDP1	31.8922	31.3279	47.1324	122.324	109.314	236.562	96.4255	1.98236	0.335756	2.64703e-10	4.76309e-09	protein_coding	GO:0000196; GO:0017017; GO:0000188; GO:0005634; GO:0008138; GO:0016311; GO:0016791; GO:0035970; GO:0005737; GO:0035335; GO:0010969; GO:0033550; GO:0004725; GO:0006470; GO:0000754	protein tyrosine phosphatase activity; peptidyl-threonine dephosphorylation; dephosphorylation; protein tyrosine/serine/threonine phosphatase activity; nucleus; cytoplasm; MAP kinase tyrosine/serine/threonine phosphatase activity; regulation of pheromone-dependent signal transduction involved in conjugation with cellular fusion; MAP kinase tyrosine phosphatase activity; peptidyl-tyrosine dephosph…
YBL102W	SFT2	335.045	321.81	312.811	531.318	513.171	596.109	435.044	0.736666	0.120573	2.77749e-10	4.9832e-09	protein_coding	GO:0042147; GO:0016021; GO:0005829; GO:0000139; GO:0016192; GO:0015031; GO:0000138	Golgi trans cisterna; Golgi membrane; cytosol; integral component of membrane; retrograde transport, endosome to Golgi; vesicle-mediated transport; protein transport
YIL077C		158.359	137.671	124.56	288.064	275.917	401.841	231.069	1.15281	0.19256	2.8377e-10	5.06153e-09	protein_coding
YHR116W	COX23	65.2432	63.1863	62.2468	158.923	164.064	138.222	108.647	1.22222	0.204421	2.83353e-10	5.06153e-09	protein_coding	GO:0005737; GO:0005758; GO:0033108; GO:0005739	mitochondrion; cytoplasm; mitochondrial respiratory chain complex assembly; mitochondrial intermembrane space
YKL103C	APE1	360.989	302.74	345.151	568.847	619.196	820.083	502.834	0.956773	0.158682	2.93457e-10	5.2191e-09	protein_coding	GO:0070006; GO:0000324; GO:0004177; GO:0042802; GO:0008270; GO:0007039; GO:0005576; GO:0006518; GO:0006508; GO:0015031	aminopeptidase activity; proteolysis; protein catabolic process in the vacuole; zinc ion binding; metalloaminopeptidase activity; peptide metabolic process; identical protein binding; fungal-type vacuole; extracellular region; protein transport
YDL051W	LHP1	1668.13	1472.81	1523.49	948.037	1071.8	862.824	1257.85	-0.674808	0.110329	3.00787e-10	5.33396e-09	protein_coding	GO:0000049; GO:0003676; GO:0006396; GO:1990904; GO:0005634; GO:0030529; GO:0003723; GO:0008033; GO:0005654; GO:0005730	nucleic acid binding; tRNA processing; tRNA binding; RNA binding; nucleus; nucleolus; intracellular ribonucleoprotein complex; ribonucleoprotein complex; nucleoplasm; RNA processing
YDR450W	RPS18A	10773.1	7999.37	8168.38	5302.73	5346.19	4283.82	6978.93	-0.823228	0.135793	3.05212e-10	5.39678e-09	protein_coding	GO:0003676; GO:0015935; GO:0003723; GO:0006412; GO:0022627; GO:0002181; GO:0005622; GO:0003735; GO:0005829; GO:0019843; GO:0005840; GO:0000447; GO:0006407	nucleic acid binding; cytosol; cytosolic small ribosomal subunit; rRNA binding; RNA binding; structural constituent of ribosome; rRNA export from nucleus; cytoplasmic translation; translation; intracellular; ribosome; endonucleolytic cleavage in ITS1 to separate SSU-rRNA from 5.8S rRNA and LSU-rRNA from tricistronic rRNA transcript (SSU-rRNA, 5.8S rRNA, LSU-rRNA); small ribosomal subunit
YFL027C	GYP8	282.509	286.861	300.502	144.849	158.8	158.078	221.933	-0.881699	0.145964	3.12206e-10	5.50455e-09	protein_coding	GO:0005096; GO:0005622; GO:0005789; GO:0017137; GO:0006888; GO:0016192	endoplasmic reticulum membrane; Rab GTPase binding; ER to Golgi vesicle-mediated transport; intracellular; vesicle-mediated transport; GTPase activator activity
YPL163C	SVS1	1278.98	1128.89	1256.87	778.914	706.127	550.612	950.066	-0.82075	0.135727	3.35752e-10	5.90267e-09	protein_coding	GO:0009277	fungal-type cell wall
snR49	SNR49	87.4019	72.6775	91.1125	26.6148	22.3208	17.5261	52.9423	-1.83151	0.311387	3.40493e-10	5.96888e-09	snoRNA
YOR302W		82.1996	85.511	77.9523	178.554	170.373	202.259	132.808	1.12022	0.188923	4.30329e-10	7.52214e-09	protein_coding	GO:0006417; GO:0045182; GO:0005829	cytosol; translation regulator activity; regulation of translation
YKL056C	TMA19	14601.9	10880.1	10842.8	7174.55	7236	5878.01	9435.57	-0.812035	0.135193	4.3321e-10	7.55094e-09	protein_coding	GO:0008017; GO:0030154; GO:0002181; GO:0005874; GO:0010494; GO:0005509; GO:0005829; GO:0005739; GO:0034599	cytosol; cytoplasmic stress granule; cellular response to oxidative stress; mitochondrion; cytoplasmic translation; calcium ion binding; cell differentiation; microtubule binding; microtubule
YML054C	CYB2	45.2779	32.7238	32.7952	113.312	97.1736	145.042	77.7208	1.60515	0.274581	4.52285e-10	7.86103e-09	protein_coding	GO:0005758; GO:0016491; GO:0003824; GO:0004460; GO:0020037; GO:0055114; GO:0005739; GO:0005829; GO:0005743; GO:0006089; GO:0046872; GO:0070469	oxidoreductase activity; cytosol; L-lactate dehydrogenase (cytochrome) activity; catalytic activity; mitochondrial intermembrane space; metal ion binding; mitochondrial inner membrane; respiratory chain; mitochondrion; heme binding; oxidation-reduction process; lactate metabolic process
YPL277C		29.1526	39.0168	42.7964	107.068	110.181	110.367	73.097	1.48821	0.253979	4.69386e-10	8.13513e-09	protein_coding	GO:0016020	membrane
YBR012W-B		199.734	137.632	194.288	365.671	348.976	361.723	268.004	0.97665	0.164463	5.04432e-10	8.71784e-09	protein_coding
YNR067C	DSE4	898.169	937.257	962.891	1438.07	1406.95	1303.08	1157.74	0.554524	0.0911954	5.1869e-10	8.939e-09	protein_coding	GO:0052861; GO:0009277; GO:0042973; GO:0005576; GO:0000920; GO:0030428; GO:0052862; GO:0009986; GO:0006076	glucan endo-1,4-beta-glucanase activity, C-3 substituted reducing group; glucan endo-1,3-beta-D-glucosidase activity; cell surface; cell septum; glucan endo-1,3-beta-glucanase activity, C-3 substituted reducing group; (1->3)-beta-D-glucan catabolic process; septum digestion after cytokinesis; fungal-type cell wall; extracellular region
YMR215W	GAS3	1219.83	1182.6	1236.77	801.804	819.551	667.935	988.084	-0.650564	0.107847	5.42341e-10	9.32035e-09	protein_coding	GO:0005886; GO:0009277; GO:0005576; GO:0031362; GO:0042124; GO:0071970; GO:0031505	fungal-type cell wall (1->3)-beta-D-glucan biosynthetic process; plasma membrane; anchored component of external side of plasma membrane; 1,3-beta-glucanosyltransferase activity; fungal-type cell wall; fungal-type cell wall organization; extracellular region
YBR048W	RPS11B	4955	5270.29	4955.34	3500.82	3542.52	2911.96	4189.32	-0.593063	0.0983358	6.11981e-10	1.04877e-08	protein_coding	GO:0000028; GO:0006412; GO:0022627; GO:0002181; GO:0005622; GO:0003735; GO:0019843; GO:0000462; GO:0005840	ribosomal small subunit assembly; maturation of SSU-rRNA from tricistronic rRNA transcript (SSU-rRNA, 5.8S rRNA, LSU-rRNA); cytosolic small ribosomal subunit; rRNA binding; structural constituent of ribosome; cytoplasmic translation; translation; intracellular; ribosome
YLR325C	RPL38	8620.35	6252.55	6621.65	4383.18	4116.71	3449.59	5574	-0.820165	0.137499	6.265e-10	1.07065e-08	protein_coding	GO:0022618; GO:0003723; GO:0006412; GO:0002181; GO:0005622; GO:0022625; GO:0003735; GO:0005840	structural constituent of ribosome; RNA binding; cytosolic large ribosomal subunit; ribonucleoprotein complex assembly; cytoplasmic translation; translation; intracellular; ribosome
YKL191W	DPH2	755.299	807.124	862.502	503.727	514.894	411.46	642.501	-0.738454	0.123739	6.53245e-10	1.11325e-08	protein_coding	GO:0017183; GO:0016740; GO:0005737	transferase activity; peptidyl-diphthamide biosynthetic process from peptidyl-histidine; cytoplasm
YHR162W	MPC2	1392.01	1442.95	1551.57	2132.39	2198.66	2036.08	1792.28	0.525656	0.0868257	6.64161e-10	1.1287e-08	protein_coding	GO:0050833; GO:0031305; GO:0006850; GO:0005743	mitochondrial inner membrane; mitochondrial pyruvate transmembrane transport; pyruvate transmembrane transporter activity; integral component of mitochondrial inner membrane
YNL175C	NOP13	1121.6	1118.43	1045.64	632.288	657.99	432.989	834.824	-0.897143	0.151804	6.68147e-10	1.13233e-08	protein_coding	GO:0003723; GO:0003676; GO:0030684; GO:0005730	nucleic acid binding; RNA binding; nucleolus; preribosome
YIL101C	XBP1	68.4443	68.6423	90.2031	413.301	350.869	897.767	314.871	2.7208	0.477277	6.78953e-10	1.14747e-08	protein_coding	GO:0000981; GO:0005634; GO:0000790; GO:0003700; GO:0001077; GO:0030907; GO:0031065; GO:0000122; GO:0003677; GO:0034599; GO:0071931	nuclear chromatin; positive regulation of histone deacetylation; DNA-binding transcription factor activity, RNA polymerase II-specific; cellular response to oxidative stress; DNA binding; positive regulation of transcription involved in G1/S transition of mitotic cell cycle; nucleus; MBF transcription complex; negative regulation of transcription by RNA polymerase II; proximal promoter DNA-bindin…
YJL148W	RPA34	1212.14	995.037	979.998	577.268	598.362	383.304	791.019	-0.991235	0.168824	7.01368e-10	1.18209e-08	protein_coding	GO:0042254; GO:0005634; GO:0006362; GO:0006360; GO:0042790; GO:0005736; GO:0001054; GO:0005730	nucleolar large rRNA transcription by RNA polymerase I; RNA polymerase I complex; transcription by RNA polymerase I; ribosome biogenesis; nucleus; nucleolus; transcription elongation from RNA polymerase I promoter; RNA polymerase I activity
YNL305C	BXI1	270.414	231.007	266.295	500.626	415.73	596.7	380.129	0.941245	0.160084	7.55479e-10	1.26979e-08	protein_coding	GO:0006915; GO:0000324; GO:0005783; GO:0030968; GO:0005774; GO:0016021; GO:0005789; GO:0005739; GO:0031966; GO:0019722	endoplasmic reticulum membrane; apoptotic process; integral component of membrane; calcium-mediated signaling; vacuolar membrane; mitochondrion; mitochondrial membrane; endoplasmic reticulum; endoplasmic reticulum unfolded protein response; fungal-type vacuole
YNL111C	CYB5	298.713	266.475	245.012	129.962	124.56	73.9465	189.778	-1.24573	0.214773	7.61123e-10	1.27577e-08	protein_coding	GO:0009055; GO:0016021; GO:0016126; GO:0005789; GO:0020037; GO:0031090; GO:0046872	endoplasmic reticulum membrane; sterol biosynthetic process; metal ion binding; electron transfer activity; heme binding; integral component of membrane; organelle membrane
YDR158W	HOM2	3013.21	3265.2	3107.57	4541.16	4590.91	4160.54	3779.77	0.491861	0.0814122	7.66587e-10	1.28141e-08	protein_coding	GO:0004073; GO:0008652; GO:0009089; GO:0046983; GO:0016620; GO:0009086; GO:0051287; GO:0055114; GO:0005737; GO:0050661; GO:0006520; GO:0009097; GO:0009090; GO:0009088; GO:0003942	NAD binding; cellular amino acid metabolic process; NADP binding; aspartate-semialdehyde dehydrogenase activity; N-acetyl-gamma-glutamyl-phosphate reductase activity; oxidoreductase activity, acting on the aldehyde or oxo group of donors, NAD or NADP as acceptor; isoleucine biosynthetic process; lysine biosynthetic process via diaminopimelate; cellular amino acid biosynthetic process; cytoplasm; …
YCR057C	PWP2	1060.02	1166.25	1153.22	717.1	724.61	558.544	896.623	-0.732566	0.123439	7.91417e-10	1.31932e-08	protein_coding	GO:0000028; GO:0034388; GO:0005730; GO:0000480; GO:0000447; GO:0031167; GO:0000920; GO:0005515; GO:0005737; GO:0000462; GO:0032040; GO:0009744; GO:0005654; GO:0030686; GO:0010119; GO:0030010; GO:0030515; GO:0000472	establishment of cell polarity; ribosomal small subunit assembly; 90S preribosome; endonucleolytic cleavage in 5'-ETS of tricistronic rRNA transcript (SSU-rRNA, 5.8S rRNA, LSU-rRNA); maturation of SSU-rRNA from tricistronic rRNA transcript (SSU-rRNA, 5.8S rRNA, LSU-rRNA); rRNA methylation; nucleolus; response to sucrose; small-subunit processome; cytoplasm; Pwp2p-containing subcomplex of 90S prer…
YDR072C	IPT1	534.006	530.659	525.5	822.782	840.36	1069.46	720.462	0.756209	0.127541	7.97721e-10	1.32621e-08	protein_coding	GO:0045140; GO:0006676; GO:0070916; GO:0016021; GO:0030148; GO:0016772	inositol phosphoceramide synthase activity; inositol phosphoceramide synthase complex; sphingolipid biosynthetic process; mannosyl diphosphorylinositol ceramide metabolic process; transferase activity, transferring phosphorus-containing groups; integral component of membrane
YGR034W	RPL26B	7978.59	6121.5	5976	4130.23	3984.62	3305.95	5249.48	-0.78642	0.132989	8.1232e-10	1.34682e-08	protein_coding	GO:0003723; GO:0006412; GO:0002181; GO:0005622; GO:0022625; GO:0003735; GO:0042273; GO:0005840; GO:0015934	structural constituent of ribosome; large ribosomal subunit; RNA binding; cytosolic large ribosomal subunit; ribosomal large subunit biogenesis; cytoplasmic translation; translation; intracellular; ribosome
YDL148C	NOP14	1190.6	1205.95	1225.94	782.243	760.554	577.584	957.144	-0.748025	0.126418	8.6668e-10	1.43307e-08	protein_coding	GO:0005730; GO:0030688; GO:0000480; GO:0000462; GO:0031167; GO:0006364; GO:0030692; GO:0042274; GO:0032040; GO:0000447; GO:0005654; GO:0030515; GO:0000472	endonucleolytic cleavage in 5'-ETS of tricistronic rRNA transcript (SSU-rRNA, 5.8S rRNA, LSU-rRNA); maturation of SSU-rRNA from tricistronic rRNA transcript (SSU-rRNA, 5.8S rRNA, LSU-rRNA); rRNA methylation; nucleolus; small-subunit processome; Noc4p-Nop14p complex; ribosomal small subunit biogenesis; rRNA processing; preribosome, small subunit precursor; snoRNA binding; nucleoplasm; endonucleoly…
YMR143W	RPS16A	8080.49	6000.24	6240.9	4134.85	4148.74	3488.18	5348.9	-0.762025	0.128984	8.95956e-10	1.47748e-08	protein_coding	GO:0003723; GO:0006412; GO:0022627; GO:0002181; GO:0006310; GO:0003735; GO:0000462; GO:0005840	DNA recombination; cytosolic small ribosomal subunit; maturation of SSU-rRNA from tricistronic rRNA transcript (SSU-rRNA, 5.8S rRNA, LSU-rRNA); RNA binding; cytoplasmic translation; translation; structural constituent of ribosome; ribosome
YPR102C	RPL11A	6806.79	6245.43	6408.48	4587.08	4465.37	3753.92	5377.84	-0.588273	0.098467	9.01155e-10	1.48206e-08	protein_coding	GO:0005634; GO:0000027; GO:0003723; GO:0006412; GO:0002181; GO:0005622; GO:0022625; GO:0003735; GO:0019843; GO:0005840	ribosomal large subunit assembly; rRNA binding; structural constituent of ribosome; RNA binding; nucleus; cytosolic large ribosomal subunit; cytoplasmic translation; translation; intracellular; ribosome
YJR143C	PMT4	2076.62	2079.59	2212.87	1454.52	1492.7	1247.68	1760.66	-0.587301	0.0983445	9.20207e-10	1.50934e-08	protein_coding	GO:0097582; GO:0042802; GO:0006493; GO:0016021; GO:0000030; GO:0035269; GO:0016020; GO:0004169; GO:0071712; GO:0031505; GO:1900101; GO:0097586	ER-associated misfolded protein catabolic process; protein O-linked glycosylation; regulation of endoplasmic reticulum unfolded protein response; protein O-linked mannosylation; dolichyl-phosphate-mannose-protein mannosyltransferase Pmt4p homodimer complex; dolichyl-phosphate-mannose-protein mannosyltransferase Pmt1p-Pmt2p dimer complex; membrane; identical protein binding; integral component of …
YFL042C		241.604	278.841	254.228	457.323	442.969	612.659	381.271	0.930107	0.159052	9.29214e-10	1.52003e-08	protein_coding	GO:0032366; GO:0016021; GO:0015248; GO:0005789; GO:0044233; GO:0071561	endoplasmic reticulum membrane; intracellular sterol transport; Mitochondria-associated ER Membrane; nucleus-vacuole junction; integral component of membrane; sterol transporter activity
YER011W	TIR1	161.95	205.373	166.158	323.198	326.716	375.848	259.874	0.910085	0.155813	9.99862e-10	1.63124e-08	protein_coding	GO:0009277; GO:0005576; GO:0031225; GO:0006950; GO:0005199; GO:0005618	structural constituent of cell wall; cell wall; response to stress; anchored component of membrane; fungal-type cell wall; extracellular region
YBR021W	FUR4	241.548	257.648	262.398	135.325	133.819	130.107	193.474	-0.89734	0.153584	1.01552e-09	1.65238e-08	protein_coding	GO:0055085; GO:0005886; GO:0016021; GO:0015857; GO:0016020; GO:0045121; GO:0022857; GO:0015505	uracil:cation symporter activity; plasma membrane; transmembrane transporter activity; membrane raft; transmembrane transport; membrane; integral component of membrane; uracil transport
YKL151C		278.762	242.893	277.37	521.331	476.867	804.321	433.591	1.12389	0.194465	1.03313e-09	1.67658e-08	protein_coding	GO:0005524; GO:0047453; GO:0046496; GO:0005737; GO:0052855	ATP binding; cytoplasm; ATP-dependent NAD(P)H-hydrate dehydratase activity; nicotinamide nucleotide metabolic process; ADP-dependent NAD(P)H-hydrate dehydratase activity
YDR070C	FMP16	47.2608	28.4767	36.1238	137.554	94.7045	241.844	97.6605	1.97502	0.351115	1.33303e-09	2.15753e-08	protein_coding	GO:0005739	mitochondrion
YOR389W		149.953	121.425	125.729	300.032	234.941	281.085	202.194	0.997114	0.17285	1.33697e-09	2.15821e-08	protein_coding	GO:0005576	extracellular region
YHR179W	OYE2	3178.88	3398.28	3531.78	4697.12	4682.74	4590.9	4013.29	0.457842	0.0767604	1.35729e-09	2.18523e-08	protein_coding	GO:0006915; GO:0018548; GO:0003959; GO:0016491; GO:0003824; GO:0052690; GO:0055114; GO:0010181	oxidoreductase activity; apoptotic process; trichloro-p-hydroquinone reductive dehalogenase activity; catalytic activity; FMN binding; pentaerythritol trinitrate reductase activity; NADPH dehydrogenase activity; oxidation-reduction process
YLR227W-B		3815.12	4713.37	4558.02	2945.28	2571.35	2219.89	3470.5	-0.733724	0.125481	1.36447e-09	2.19103e-08	protein_coding
YBR269C	SDH8	158.614	176.617	183.888	299.215	314.043	351.837	247.369	0.861658	0.148553	1.42669e-09	2.28494e-08	protein_coding	GO:0005749; GO:0034553; GO:0005759; GO:0034614; GO:0044183; GO:0045333	protein binding involved in protein folding; mitochondrial respiratory chain complex II assembly; cellular response to reactive oxygen species; cellular respiration; mitochondrial respiratory chain complex II, succinate dehydrogenase complex (ubiquinone); mitochondrial matrix
YAL003W	EFB1	8238.07	9240.96	8821.11	6119.21	6255	5260.11	7322.41	-0.56224	0.0952524	1.49005e-09	2.3802e-08	protein_coding	GO:0005853; GO:1990145; GO:0006414; GO:0005085; GO:0006449; GO:0032232; GO:0003746	guanyl-nucleotide exchange factor activity; negative regulation of actin filament bundle assembly; regulation of translational termination; eukaryotic translation elongation factor 1 complex; translation elongation factor activity; maintenance of translational fidelity; translational elongation
YGR090W	UTP22	1033.44	1104.64	1133.51	718.965	730.026	595.896	886.081	-0.658289	0.112303	1.5039e-09	2.39606e-08	protein_coding	GO:0006409; GO:0003723; GO:0031167; GO:0032545; GO:0006364; GO:0034456; GO:0000462; GO:0032040; GO:0005654; GO:0005730	maturation of SSU-rRNA from tricistronic rRNA transcript (SSU-rRNA, 5.8S rRNA, LSU-rRNA); tRNA export from nucleus; rRNA methylation; UTP-C complex; RNA binding; small-subunit processome; nucleolus; rRNA processing; CURI complex; nucleoplasm
YBR073W	RDH54	727.568	771.939	752.134	488.527	489.951	401.76	605.313	-0.684514	0.117133	1.56382e-09	2.47861e-08	protein_coding	GO:0005524; GO:0005634; GO:0015616; GO:0045144; GO:0004386; GO:0006310; GO:0008094; GO:0003690; GO:0006281; GO:0030491; GO:0032392; GO:0032508; GO:0003916; GO:0007131	DNA duplex unwinding; DNA geometric change; DNA repair; DNA topoisomerase activity; DNA recombination; ATP binding; nucleus; heteroduplex formation; DNA-dependent ATPase activity; helicase activity; DNA translocase activity; reciprocal meiotic recombination; meiotic sister chromatid segregation; double-stranded DNA binding
YLR048W	RPS0B	9228.14	9685.95	9421.44	6494.86	6657.05	5268.41	7792.64	-0.604021	0.102849	1.56234e-09	2.47861e-08	protein_coding	GO:0000461; GO:0000028; GO:0015935; GO:0006412; GO:0022627; GO:0002181; GO:0005622; GO:0003735; GO:0005840; GO:0000447; GO:0030686; GO:0006407	ribosomal small subunit assembly; 90S preribosome; cytosolic small ribosomal subunit; structural constituent of ribosome; endonucleolytic cleavage to generate mature 3'-end of SSU-rRNA from (SSU-rRNA, 5.8S rRNA, LSU-rRNA); rRNA export from nucleus; cytoplasmic translation; translation; intracellular; ribosome; endonucleolytic cleavage in ITS1 to separate SSU-rRNA from 5.8S rRNA and LSU-rRNA from …
YHL039W	EFM1	662.035	723.055	650.425	410.24	455.152	383.484	547.399	-0.682466	0.11684	1.60471e-09	2.53685e-08	protein_coding	GO:0016279; GO:0042254; GO:0018023; GO:0005737; GO:0018026; GO:0005515; GO:0018027; GO:0005730	protein-lysine N-methyltransferase activity; ribosome biogenesis; peptidyl-lysine monomethylation; nucleolus; cytoplasm; peptidyl-lysine trimethylation; protein binding; peptidyl-lysine dimethylation
YKL120W	OAC1	1082.58	1160.37	1062	629.707	674.263	433.701	840.437	-0.891919	0.15482	1.62924e-09	2.56899e-08	protein_coding	GO:0015131; GO:0008272; GO:0015116; GO:0006839; GO:0016021; GO:0005743; GO:0015729; GO:0034659; GO:0034658; GO:1901239; GO:0055085	mitochondrial transport; oxaloacetate transport; sulfate transmembrane transporter activity; mitochondrial inner membrane; isopropylmalate transmembrane transporter activity; isopropylmalate transport; malonate(1-) transmembrane transporter activity; transmembrane transport; integral component of membrane; oxaloacetate transmembrane transporter activity; sulfate transport
YLR214W	FRE1	330.213	264.073	284.306	547.511	548.964	464.68	406.625	0.799968	0.138145	1.68795e-09	2.65472e-08	protein_coding	GO:0000293; GO:0005886; GO:0016491; GO:0016021; GO:0055114; GO:0052851; GO:0006879; GO:0006826; GO:0046872; GO:0015677	oxidoreductase activity; copper ion import; cellular iron ion homeostasis; iron ion transport; plasma membrane; metal ion binding; ferric-chelate reductase (NADPH) activity; integral component of membrane; oxidation-reduction process; ferric-chelate reductase activity
YDR116C	MRPL1	242.263	247.682	241.701	388.181	416.945	426.253	327.171	0.727453	0.12505	1.7036e-09	2.67246e-08	protein_coding	GO:0003723; GO:0006412; GO:0005762; GO:0003735; GO:0005739; GO:0015934; GO:0032543	structural constituent of ribosome; large ribosomal subunit; RNA binding; mitochondrial large ribosomal subunit; mitochondrion; mitochondrial translation; translation
YBR189W	RPS9B	10403.5	10844.1	10908.1	7582.29	7466.28	6088.11	8882.06	-0.589145	0.100437	1.72541e-09	2.69975e-08	protein_coding	GO:0015935; GO:0003723; GO:0006412; GO:0022627; GO:0005622; GO:0003735; GO:0019843; GO:0000462; GO:0032040; GO:0045903; GO:0005730	maturation of SSU-rRNA from tricistronic rRNA transcript (SSU-rRNA, 5.8S rRNA, LSU-rRNA); cytosolic small ribosomal subunit; rRNA binding; RNA binding; structural constituent of ribosome; nucleolus; small-subunit processome; translation; intracellular; small ribosomal subunit; positive regulation of translational fidelity
YLR452C	SST2	1022.91	1157.77	1065.27	692.234	700.525	544.082	863.8	-0.720506	0.124065	1.76235e-09	2.75052e-08	protein_coding	GO:0005886; GO:0005096; GO:0035556; GO:0009968; GO:0005737; GO:0007165; GO:0000754	plasma membrane; signal transduction; intracellular signal transduction; negative regulation of signal transduction; cytoplasm; adaptation of signaling pathway by response to pheromone involved in conjugation with cellular fusion; GTPase activator activity
YMR239C	RNT1	362.834	373.219	303.19	180.563	200.552	171.049	265.234	-0.875955	0.152349	1.79751e-09	2.79826e-08	protein_coding	GO:0030847; GO:0030422; GO:0006396; GO:0034475; GO:0004525; GO:0060237; GO:0009303; GO:0034963; GO:0003725; GO:0034473; GO:0006325; GO:0006364; GO:0034964; GO:0031054; GO:0031053; GO:0005730; GO:0005654; GO:0000294; GO:0034476	box C/D snoRNA processing; primary miRNA processing; chromatin organization; ribonuclease III activity; nuclear-transcribed mRNA catabolic process, endonucleolytic cleavage-dependent decay; nucleolus; box H/ACA snoRNA processing; pre-miRNA processing; U1 snRNA 3'-end processing; rRNA processing; rRNA transcription; U5 snRNA 3'-end processing; regulation of fungal-type cell wall organization; nucl…
YJR123W	RPS5	20683.2	20377.8	19833.9	14672.2	14548.3	12196.7	17052	-0.542061	0.0923816	1.87284e-09	2.90813e-08	protein_coding	GO:0000028; GO:0015935; GO:0003723; GO:0006412; GO:0022627; GO:0003729; GO:0002181; GO:0006450; GO:0003735; GO:0019843; GO:0006407	ribosomal small subunit assembly; cytosolic small ribosomal subunit; rRNA binding; mRNA binding; RNA binding; regulation of translational fidelity; rRNA export from nucleus; cytoplasmic translation; translation; structural constituent of ribosome; small ribosomal subunit
YEL036C	ANP1	994.34	994.558	1084.55	668.602	718.543	643.229	850.638	-0.582127	0.0998178	2.11633e-09	3.2779e-08	protein_coding	GO:0006487; GO:0000009; GO:0000136; GO:0005789; GO:0000030; GO:0000137; GO:0000032	endoplasmic reticulum membrane; cell wall mannoprotein biosynthetic process; alpha-1,6-mannosyltransferase activity; Golgi cis cisterna; alpha-1,6-mannosyltransferase complex; protein N-linked glycosylation; mannosyltransferase activity
YDL083C	RPS16B	6501.28	6355.93	6179.61	4237.72	4450.22	3398.25	5187.17	-0.636034	0.109516	2.15304e-09	3.32634e-08	protein_coding	GO:0003723; GO:0006412; GO:0022627; GO:0002181; GO:0006310; GO:0003735; GO:0000462; GO:0005840	DNA recombination; cytosolic small ribosomal subunit; maturation of SSU-rRNA from tricistronic rRNA transcript (SSU-rRNA, 5.8S rRNA, LSU-rRNA); RNA binding; cytoplasmic translation; translation; structural constituent of ribosome; ribosome
YJR150C	DAN1	0	0	0.904825	62.822	44.6614	63.5744	28.6604	6.90144	1.30024	2.32714e-09	3.58625e-08	protein_coding	GO:0005576; GO:0009277; GO:0031225; GO:0015918; GO:0006950	sterol transport; response to stress; anchored component of membrane; fungal-type cell wall; extracellular region
YHR196W	UTP9	900.423	845.428	804.348	501.541	473.042	309.988	639.128	-0.945753	0.167237	2.44151e-09	3.74365e-08	protein_coding	GO:0033553; GO:0034455; GO:0005515; GO:0000462; GO:0032040; GO:0045943; GO:0006351; GO:0030515; GO:0005730	maturation of SSU-rRNA from tricistronic rRNA transcript (SSU-rRNA, 5.8S rRNA, LSU-rRNA); t-UTP complex; nucleolus; small-subunit processome; positive regulation of transcription by RNA polymerase I; rDNA heterochromatin; protein binding; snoRNA binding; transcription, DNA-templated
YBL039C	URA7	2058.46	2314.71	2048.7	1230.75	1269.33	785.877	1617.97	-0.927756	0.163311	2.43615e-09	3.74365e-08	protein_coding	GO:0044210; GO:0005524; GO:0006241; GO:0003883; GO:0008654; GO:0097268; GO:0006221; GO:0019856; GO:0006541	phospholipid biosynthetic process; 'de novo' CTP biosynthetic process; pyrimidine nucleobase biosynthetic process; ATP binding; CTP biosynthetic process; CTP synthase activity; cytoophidium; pyrimidine nucleotide biosynthetic process; glutamine metabolic process
YLR204W	QRI5	209.01	232.91	209.745	371.308	363.428	381.585	294.664	0.75118	0.130976	2.60211e-09	3.97992e-08	protein_coding	GO:0005840; GO:0006397; GO:0031305	ribosome; mRNA processing; integral component of mitochondrial inner membrane
YDR265W	PEX10	145.397	120.921	137.321	252.257	254.86	259.137	194.982	0.887651	0.1564	2.81928e-09	4.30134e-08	protein_coding	GO:0000209; GO:0016558; GO:0008270; GO:0004842; GO:0016567; GO:0005779; GO:0005778; GO:0005515; GO:0007031; GO:1990429	integral component of peroxisomal membrane; peroxisomal membrane; peroxisome organization; zinc ion binding; protein ubiquitination; protein import into peroxisome matrix; protein binding; protein polyubiquitination; ubiquitin-protein transferase activity; peroxisomal importomer complex
YDL222C	FMP45	24.0464	17.8588	24.5441	71.5029	77.7258	165.576	63.5423	2.11923	0.386119	2.87106e-09	4.36944e-08	protein_coding	GO:0006897; GO:0005938; GO:0005886; GO:0030437; GO:0016021; GO:0032185; GO:0045121; GO:0031505; GO:0030866	cortical actin cytoskeleton organization; ascospore formation; plasma membrane; septin cytoskeleton organization; cell cortex; endocytosis; membrane raft; integral component of membrane; fungal-type cell wall organization
YER024W	YAT2	138.044	142.741	144.039	257.904	251.436	283.736	202.983	0.866042	0.152519	2.88274e-09	4.37632e-08	protein_coding	GO:0004092; GO:0009437; GO:0006066; GO:0005829; GO:0016746; GO:0006631	fatty acid metabolic process; cytosol; carnitine metabolic process; alcohol metabolic process; carnitine O-acetyltransferase activity; transferase activity, transferring acyl groups
YPL079W	RPL21B	5890.66	5836.89	5607.81	4002.01	4093.93	3257.28	4781.43	-0.593199	0.102881	3.0221e-09	4.57654e-08	protein_coding	GO:0006412; GO:0002181; GO:0005622; GO:0022625; GO:0003735; GO:0005840	structural constituent of ribosome; cytosolic large ribosomal subunit; cytoplasmic translation; translation; intracellular; ribosome
YPR132W	RPS23B	11953.3	8515.69	8707.34	5864.72	5657.38	4554.31	7542.12	-0.82691	0.146059	3.25756e-09	4.9088e-08	protein_coding	GO:0015935; GO:0006412; GO:0022627; GO:1990145; GO:0005622; GO:0006450; GO:0003735; GO:0000462; GO:0005840	maturation of SSU-rRNA from tricistronic rRNA transcript (SSU-rRNA, 5.8S rRNA, LSU-rRNA); cytosolic small ribosomal subunit; structural constituent of ribosome; regulation of translational fidelity; maintenance of translational fidelity; translation; intracellular; ribosome; small ribosomal subunit
YMR104C	YPK2	303.016	274.621	301.613	605.214	530.166	1082.32	516.157	1.27095	0.229028	3.25143e-09	4.9088e-08	protein_coding	GO:0004674; GO:0005524; GO:0005634; GO:0004672; GO:0060237; GO:0035556; GO:0008360; GO:0070941; GO:0005737; GO:0006468; GO:0071555; GO:0018105	eisosome assembly; ATP binding; intracellular signal transduction; nucleus; cytoplasm; protein kinase activity; regulation of cell shape; protein phosphorylation; cell wall organization; regulation of fungal-type cell wall organization; peptidyl-serine phosphorylation; protein serine/threonine kinase activity
YLR152C		213.286	188.93	245.951	379.826	413.536	567.314	334.807	1.02269	0.182417	3.30858e-09	4.97345e-08	protein_coding	GO:0055085; GO:0016021	integral component of membrane; transmembrane transport
YPR058W	YMC1	358.67	376.057	323.608	560.476	589.964	553.615	460.398	0.667383	0.116592	3.36657e-09	5.0482e-08	protein_coding	GO:0006783; GO:0006839; GO:0015187; GO:0016021; GO:1904983; GO:0005342; GO:0005739; GO:0005743	organic acid transmembrane transporter activity; glycine transmembrane transporter activity; mitochondrial transport; mitochondrial inner membrane; glycine import into mitochondrion; mitochondrion; integral component of membrane; heme biosynthetic process
YML024W	RPS17A	6179.4	5631.15	5361.47	4019.85	3894.72	3277.9	4727.41	-0.599884	0.104488	3.50349e-09	5.24068e-08	protein_coding	GO:0000028; GO:0006412; GO:0022627; GO:0002181; GO:0005622; GO:0003735; GO:0005840	ribosomal small subunit assembly; cytosolic small ribosomal subunit; structural constituent of ribosome; cytoplasmic translation; translation; intracellular; ribosome
YIL093C	RSM25	222.04	233.796	243.407	411.519	391.427	377.664	313.309	0.729267	0.128183	3.60332e-09	5.37686e-08	protein_coding	GO:0003735; GO:0005763; GO:0032543	mitochondrial small ribosomal subunit; mitochondrial translation; structural constituent of ribosome
YNL073W	MSK1	242.462	282.867	280.566	456.421	452.212	603.081	386.268	0.872254	0.154848	3.67301e-09	5.46751e-08	protein_coding	GO:0004812; GO:0005759; GO:0003676; GO:0005524; GO:0004824; GO:0070154; GO:0016031; GO:0006418; GO:0000166; GO:0005739; GO:0005737; GO:0006430; GO:0032543	nucleic acid binding; aminoacyl-tRNA ligase activity; tRNA aminoacylation for protein translation; ATP binding; mitochondrial lysyl-tRNA aminoacylation; cytoplasm; tRNA import into mitochondrion; mitochondrion; nucleotide binding; mitochondrial translation; lysyl-tRNA aminoacylation; lysine-tRNA ligase activity; mitochondrial matrix
YJL161W	FMP33	31.7855	35.3934	39.8147	101.379	96.6601	195.001	83.3389	1.77556	0.325138	3.7604e-09	5.58401e-08	protein_coding	GO:0016021; GO:0031966	integral component of membrane; mitochondrial membrane
YOL039W	RPP2A	4621.33	4753.84	4604.8	3408.7	3475	3026.15	3981.64	-0.485462	0.084045	3.86729e-09	5.72884e-08	protein_coding	GO:0002181; GO:0006414; GO:0005622; GO:0022625; GO:0003735; GO:0030295; GO:0005840	structural constituent of ribosome; cytosolic large ribosomal subunit; cytoplasmic translation; translational elongation; protein kinase activator activity; ribosome; intracellular
YER158C		169.015	165.705	177.629	318.974	302.474	454.059	264.643	1.02238	0.183723	4.09352e-09	6.04931e-08	protein_coding
YML130C	ERO1	825.899	843.228	846.211	528.847	581.2	457.073	680.41	-0.66102	0.116207	4.12522e-09	6.08147e-08	protein_coding	GO:0016671; GO:0005783; GO:0003756; GO:0016972; GO:0034975; GO:0015035; GO:0005789; GO:0055114; GO:0006464	endoplasmic reticulum membrane; protein folding in endoplasmic reticulum; protein disulfide oxidoreductase activity; thiol oxidase activity; protein disulfide isomerase activity; cellular protein modification process; oxidoreductase activity, acting on a sulfur group of donors, disulfide as acceptor; endoplasmic reticulum; oxidation-reduction process
YFR032C-A	RPL29	2839.56	2851.44	2740.55	1989.98	1820.95	1484.14	2287.77	-0.650265	0.114473	4.40324e-09	6.47573e-08	protein_coding	GO:0006412; GO:0002181; GO:0005622; GO:0022625; GO:0003735; GO:0005840	structural constituent of ribosome; cytosolic large ribosomal subunit; cytoplasmic translation; translation; intracellular; ribosome
YJL063C	MRPL8	309.625	324.474	332.165	549.788	500.113	503.245	419.902	0.662806	0.116662	4.43715e-09	6.50995e-08	protein_coding	GO:0032543; GO:0006412; GO:0005622; GO:0005762; GO:0003735; GO:0005840; GO:0000002	mitochondrial genome maintenance; structural constituent of ribosome; mitochondrial large ribosomal subunit; translation; intracellular; ribosome; mitochondrial translation
YHL001W	RPL14B	1973.31	1937.62	1785.69	1299.78	1322.23	1084.83	1567.24	-0.601982	0.105805	4.78153e-09	6.99843e-08	protein_coding	GO:0003723; GO:0006412; GO:0002181; GO:0005622; GO:0022625; GO:0003735; GO:0042273; GO:0005840	structural constituent of ribosome; RNA binding; cytosolic large ribosomal subunit; ribosomal large subunit biogenesis; cytoplasmic translation; translation; intracellular; ribosome
YNL069C	RPL16B	8607.38	8834.4	8362.77	6064.82	5991.16	4783.42	7107.32	-0.597715	0.105123	4.81292e-09	7.02756e-08	protein_coding	GO:0003723; GO:0006412; GO:0002181; GO:0003729; GO:0022625; GO:0003735; GO:0005840; GO:0015934	large ribosomal subunit; mRNA binding; RNA binding; cytosolic large ribosomal subunit; cytoplasmic translation; translation; structural constituent of ribosome; ribosome
YOL097C	WRS1	2086.5	2186.39	2069.9	1475.34	1532.85	1285.48	1772.74	-0.548207	0.0960061	4.85904e-09	7.07801e-08	protein_coding	GO:0004812; GO:0005524; GO:0004830; GO:0006436; GO:0005829; GO:0005737; GO:0006418; GO:0000166	cytosol; aminoacyl-tRNA ligase activity; tRNA aminoacylation for protein translation; tryptophan-tRNA ligase activity; ATP binding; cytoplasm; tryptophanyl-tRNA aminoacylation; nucleotide binding
YGL181W	GTS1	458.828	478.059	455.903	700.602	679.953	767.523	590.145	0.60753	0.106971	5.08845e-09	7.37705e-08	protein_coding	GO:0045944; GO:0007624; GO:0006897; GO:0005634; GO:0000989; GO:0070491; GO:0005096; GO:0010512; GO:0006357; GO:0005515; GO:0006351; GO:0030479; GO:0046872	negative regulation of phosphatidylinositol biosynthetic process; metal ion binding; ultradian rhythm; nucleus; obsolete transcription factor activity, transcription factor binding; GTPase activator activity; repressing transcription factor binding; endocytosis; positive regulation of transcription by RNA polymerase II; protein binding; transcription, DNA-templated; regulation of transcription by…
YMR103C		57.7838	55.5585	52.2452	143.81	119.455	227.917	109.462	1.48829	0.273759	5.08147e-09	7.37705e-08	protein_coding
YML063W	RPS1B	13567.5	12790.5	12622.9	9372.49	9222.42	7666.52	10873.7	-0.554496	0.0974431	5.28543e-09	7.64451e-08	protein_coding	GO:0006412; GO:0022627; GO:0002181; GO:0005622; GO:0003735; GO:0005829; GO:0000462; GO:0005840	cytosol; maturation of SSU-rRNA from tricistronic rRNA transcript (SSU-rRNA, 5.8S rRNA, LSU-rRNA); cytosolic small ribosomal subunit; structural constituent of ribosome; cytoplasmic translation; translation; intracellular; ribosome
YGL029W	CGR1	841.293	537.066	485.52	245.01	309.359	175.243	432.248	-1.2852	0.23561	5.30125e-09	7.6493e-08	protein_coding	GO:0006364; GO:0042254; GO:0005730	rRNA processing; ribosome biogenesis; nucleolus
YBL003C	HTA2	3527.12	2934.01	2858.66	2087.14	2048.89	1785.79	2540.27	-0.633839	0.112135	5.36849e-09	7.70996e-08	protein_coding	GO:0031298; GO:0046982; GO:0005634; GO:0006333; GO:0006342; GO:0000786; GO:0000788; GO:0006281; GO:0003677	chromatin silencing; DNA repair; DNA binding; nucleosome; nucleus; replication fork protection complex; nuclear nucleosome; chromatin assembly or disassembly; protein heterodimerization activity
YIL107C	PFK26	216.576	245.223	236.08	403.692	378.27	501.14	330.164	0.844647	0.151475	5.3611e-09	7.70996e-08	protein_coding	GO:0005524; GO:0003873; GO:0003824; GO:0006000; GO:0005737; GO:0006003	fructose 2,6-bisphosphate metabolic process; 6-phosphofructo-2-kinase activity; catalytic activity; ATP binding; cytoplasm; fructose metabolic process
YER045C	ACA1	145.766	152.908	146.602	257.17	276.934	357.941	222.887	0.960602	0.173607	5.54118e-09	7.93933e-08	protein_coding	GO:0045944; GO:0005634; GO:0001077; GO:0003700; GO:0043565; GO:0006355	sequence-specific DNA binding; nucleus; proximal promoter DNA-binding transcription activator activity, RNA polymerase II-specific; DNA-binding transcription factor activity; positive regulation of transcription by RNA polymerase II; regulation of transcription, DNA-templated
YIL052C	RPL34B	4147.29	4073.41	3979.26	2935.59	2885.46	2408.41	3404.9	-0.552937	0.0973141	5.63833e-09	8.05965e-08	protein_coding	GO:0042254; GO:0003723; GO:0006412; GO:0002181; GO:0005622; GO:0022625; GO:0003735; GO:0005840	structural constituent of ribosome; ribosome biogenesis; RNA binding; cytosolic large ribosomal subunit; cytoplasmic translation; translation; intracellular; ribosome
YEL003W	GIM4	533.269	497.627	496.007	303.021	329.645	249.654	401.537	-0.762595	0.136306	5.65519e-09	8.06491e-08	protein_coding	GO:0044183; GO:0007021; GO:0015631; GO:0005737; GO:0016272; GO:0051082; GO:0006457	protein binding involved in protein folding; unfolded protein binding; tubulin complex assembly; cytoplasm; tubulin binding; protein folding; prefoldin complex
YEL042W	GDA1	1211.72	1321.77	1322.35	901.531	898.985	808.125	1077.41	-0.549203	0.0966316	5.69462e-09	8.10225e-08	protein_coding	GO:0016787; GO:0016021; GO:0004382; GO:0045134; GO:0006486; GO:0000139; GO:0005794	Golgi membrane; protein glycosylation; Golgi apparatus; uridine-diphosphatase activity; guanosine-diphosphatase activity; hydrolase activity; integral component of membrane
YML073C	RPL6A	4596.86	4783.93	4781.59	3415.65	3157.71	2622.83	3893.1	-0.604737	0.107034	5.97283e-09	8.47837e-08	protein_coding	GO:0000027; GO:0003723; GO:0006412; GO:0002181; GO:0005622; GO:0022625; GO:0003735; GO:0005840	ribosomal large subunit assembly; structural constituent of ribosome; RNA binding; cytosolic large ribosomal subunit; cytoplasmic translation; translation; intracellular; ribosome
YDR222W		344.481	347.613	428.672	216.342	207.687	191.077	289.312	-0.833422	0.149912	6.00039e-09	8.49778e-08	protein_coding	GO:0006979; GO:0005737	response to oxidative stress; cytoplasm
YJL062W-A	COA3	185.116	166.069	165.998	288.593	309.07	327.199	240.341	0.807188	0.144939	6.07162e-09	8.57879e-08	protein_coding	GO:0033617; GO:0031305; GO:0005743; GO:0070130	mitochondrial respiratory chain complex IV assembly; integral component of mitochondrial inner membrane; mitochondrial inner membrane; negative regulation of mitochondrial translation
YLR051C	FCF2	648.258	401.292	451.573	241.392	255.534	201.344	366.565	-1.05408	0.192163	6.15313e-09	8.67392e-08	protein_coding	GO:0000447; GO:0005730; GO:0000480; GO:0000472	endonucleolytic cleavage in ITS1 to separate SSU-rRNA from 5.8S rRNA and LSU-rRNA from tricistronic rRNA transcript (SSU-rRNA, 5.8S rRNA, LSU-rRNA); nucleolus; endonucleolytic cleavage to generate mature 5'-end of SSU-rRNA from (SSU-rRNA, 5.8S rRNA, LSU-rRNA); endonucleolytic cleavage in 5'-ETS of tricistronic rRNA transcript (SSU-rRNA, 5.8S rRNA, LSU-rRNA)
YDR405W	MRP20	275.036	298.781	304.251	455.735	475.33	487.589	382.787	0.669531	0.11949	6.83218e-09	9.60272e-08	protein_coding	GO:0003723; GO:0006412; GO:0005622; GO:0005762; GO:0003735; GO:0005840; GO:0032543	structural constituent of ribosome; RNA binding; mitochondrial large ribosomal subunit; translation; intracellular; ribosome; mitochondrial translation
YNR001C	CIT1	954.914	1146.13	1007.95	1716.32	1777.97	2844.93	1574.7	0.983035	0.179149	6.84339e-09	9.60272e-08	protein_coding	GO:0005759; GO:0004108; GO:0005758; GO:0046356; GO:0006099; GO:0006537; GO:0006101; GO:0005829; GO:0005739; GO:0046912	cytosol; mitochondrial intermembrane space; transferase activity, transferring acyl groups, acyl groups converted into alkyl on transfer; citrate (Si)-synthase activity; mitochondrion; citrate metabolic process; glutamate biosynthetic process; acetyl-CoA catabolic process; mitochondrial matrix; tricarboxylic acid cycle
YMR260C	TIF11	3262.04	2571.6	2486.79	1766.97	1773.09	1631.94	2248.74	-0.663387	0.118593	7.10697e-09	9.94975e-08	protein_coding	GO:0001732; GO:0033290; GO:0003723; GO:0006413; GO:0003725; GO:0010494; GO:0001731; GO:0003743; GO:0043024; GO:0031369; GO:0016282; GO:0019901	formation of cytoplasmic translation initiation complex; double-stranded RNA binding; cytoplasmic stress granule; RNA binding; translation initiation factor binding; translation initiation factor activity; eukaryotic 48S preinitiation complex; ribosomal small subunit binding; protein kinase binding; eukaryotic 43S preinitiation complex; translational initiation; formation of translation preinitia…
YPL146C	NOP53	1041.06	777.893	738.326	479.801	476.668	352.108	644.31	-0.922874	0.168368	7.14968e-09	9.9867e-08	protein_coding	GO:0005634; GO:0000027; GO:0006364; GO:0019843; GO:0000055; GO:0005730; GO:0005654; GO:0000463	maturation of LSU-rRNA from tricistronic rRNA transcript (SSU-rRNA, 5.8S rRNA, LSU-rRNA); ribosomal large subunit assembly; rRNA binding; ribosomal large subunit export from nucleus; nucleus; nucleolus; rRNA processing; nucleoplasm
YIL117C	PRM5	227.502	267.967	260.022	445.777	471.184	753.868	404.387	1.09199	0.200457	7.24455e-09	1.00962e-07	protein_coding	GO:0000324; GO:0016021; GO:0005935	integral component of membrane; fungal-type vacuole; cellular bud neck
YDL124W		1798.64	1782.92	2011.8	2849.46	2797.82	3835.82	2512.74	0.73451	0.131995	7.26288e-09	1.00987e-07	protein_coding	GO:0043603; GO:0004033; GO:0006725; GO:0051268; GO:0016491; GO:0005634; GO:0051269; GO:0004032; GO:0055114; GO:0005737; GO:0042180; GO:0034599	aldo-keto reductase (NADP) activity; oxidoreductase activity; cellular ketone metabolic process; cellular response to oxidative stress; cellular aromatic compound metabolic process; nucleus; cytoplasm; alpha-keto amide reductase activity; alditol:NADP+ 1-oxidoreductase activity; cellular amide metabolic process; oxidation-reduction process; alpha-keto ester reductase activity
YOL127W	RPL25	9980.58	8651.88	8555.26	6406.28	6260.1	5399.24	7542.22	-0.572558	0.101858	7.3833e-09	1.02429e-07	protein_coding	GO:0030687; GO:0000027; GO:0006412; GO:0002181; GO:0003723; GO:0005622; GO:0022625; GO:0003735; GO:0019843; GO:0005840	ribosomal large subunit assembly; rRNA binding; structural constituent of ribosome; RNA binding; preribosome, large subunit precursor; cytosolic large ribosomal subunit; cytoplasmic translation; translation; intracellular; ribosome
YOR099W	KTR1	1570.17	1536.22	1567.86	1130.24	1136.31	1031.38	1328.7	-0.491603	0.0868249	7.44106e-09	1.02996e-07	protein_coding	GO:0006487; GO:0006486; GO:0006493; GO:0016021; GO:0016020; GO:0000030; GO:0000139; GO:0005794; GO:0000026; GO:0000032	Golgi membrane; cell wall mannoprotein biosynthetic process; protein glycosylation; Golgi apparatus; alpha-1,2-mannosyltransferase activity; protein O-linked glycosylation; protein N-linked glycosylation; membrane; integral component of membrane; mannosyltransferase activity
YLR205C	HMX1	46.1004	47.2867	47.276	116.703	106.593	128.64	82.0998	1.2568	0.232333	7.55632e-09	1.04356e-07	protein_coding	GO:0005783; GO:0006979; GO:0016021; GO:0004392; GO:0055072; GO:0016020; GO:0005789; GO:0020037; GO:0006788; GO:0055114; GO:0005640; GO:0006879; GO:0042167; GO:0046872	endoplasmic reticulum membrane; heme oxidation; response to oxidative stress; nuclear outer membrane; cellular iron ion homeostasis; metal ion binding; heme catabolic process; heme oxygenase (decyclizing) activity; iron ion homeostasis; heme binding; membrane; endoplasmic reticulum; integral component of membrane; oxidation-reduction process
YGL045W	RIM8	115.666	159.327	149.372	299.077	248.994	354.787	221.204	1.03978	0.190869	7.92094e-09	1.09145e-07	protein_coding	GO:0016485; GO:0051321; GO:0001403; GO:0070086; GO:0009898; GO:0007165	cytoplasmic side of plasma membrane; ubiquitin-dependent endocytosis; signal transduction; meiotic cell cycle; protein processing; invasive growth in response to glucose limitation
YKR057W	RPS21A	3511.23	2803.88	2780	1884.31	1896.54	1395.9	2378.64	-0.781989	0.141749	8.36876e-09	1.15056e-07	protein_coding	GO:0000461; GO:0006412; GO:0022627; GO:0002181; GO:0005622; GO:0003735; GO:0005840; GO:0000447	cytosolic small ribosomal subunit; structural constituent of ribosome; endonucleolytic cleavage to generate mature 3'-end of SSU-rRNA from (SSU-rRNA, 5.8S rRNA, LSU-rRNA); cytoplasmic translation; translation; intracellular; ribosome; endonucleolytic cleavage in ITS1 to separate SSU-rRNA from 5.8S rRNA and LSU-rRNA from tricistronic rRNA transcript (SSU-rRNA, 5.8S rRNA, LSU-rRNA)
YGL071W	AFT1	260.752	276.754	272.463	417.446	440.945	456.728	354.182	0.676371	0.121754	8.83191e-09	1.21152e-07	protein_coding	GO:0034087; GO:0045944; GO:0007059; GO:0032048; GO:0005634; GO:0036086; GO:0034758; GO:0045132; GO:0000987; GO:0005737; GO:0000122; GO:0006351; GO:0000982; GO:0046872	proximal promoter sequence-specific DNA binding; transcription factor activity, RNA polymerase II proximal promoter sequence-specific DNA binding; meiotic chromosome segregation; establishment of mitotic sister chromatid cohesion; metal ion binding; positive regulation of iron ion transport; positive regulation of transcription from RNA polymerase II promoter in response to iron ion starvation; n…
YGR260W	TNA1	1642.35	1764.07	1851.6	1122.89	1173.64	1283.08	1472.94	-0.540084	0.096268	8.92905e-09	1.2221e-07	protein_coding	GO:0046943; GO:0005887; GO:1903222; GO:0016021; GO:0055085; GO:0046942	quinolinic acid transmembrane transport; integral component of plasma membrane; carboxylic acid transmembrane transporter activity; carboxylic acid transport; transmembrane transport; integral component of membrane
YNL096C	RPS7B	2350.45	2569.75	2520.82	1790.01	1673.8	1425.98	2055.13	-0.588302	0.105377	9.25011e-09	1.26322e-07	protein_coding	GO:0042254; GO:0006412; GO:0022627; GO:0032040; GO:0005622; GO:0002181; GO:0003735; GO:0006364; GO:0042274; GO:0005840; GO:0030686; GO:0005730	90S preribosome; cytosolic small ribosomal subunit; structural constituent of ribosome; ribosome biogenesis; nucleolus; small-subunit processome; ribosomal small subunit biogenesis; rRNA processing; cytoplasmic translation; translation; intracellular; ribosome
YJR070C	LIA1	1929.65	2166.3	1912.18	1274.11	1370.39	1009.95	1610.43	-0.692302	0.125222	9.65161e-09	1.31511e-07	protein_coding	GO:0005634; GO:0000226; GO:0019135; GO:0005488; GO:0005737; GO:0008612; GO:0046872	deoxyhypusine monooxygenase activity; metal ion binding; nucleus; microtubule cytoskeleton organization; cytoplasm; peptidyl-lysine modification to peptidyl-hypusine; binding
YGL076C	RPL7A	12165.6	12814.6	12088	9220.75	8999.13	7801.04	10514.9	-0.497341	0.0887279	9.70598e-09	1.31958e-07	protein_coding	GO:0003723; GO:0002181; GO:0000470; GO:0022625; GO:0003735; GO:0005737; GO:0042273; GO:0000463	maturation of LSU-rRNA; maturation of LSU-rRNA from tricistronic rRNA transcript (SSU-rRNA, 5.8S rRNA, LSU-rRNA); RNA binding; cytoplasm; cytosolic large ribosomal subunit; ribosomal large subunit biogenesis; cytoplasmic translation; structural constituent of ribosome
YIL040W	APQ12	369.442	261.31	286.648	157.035	157.53	145.588	229.592	-0.951507	0.175171	9.77368e-09	1.32291e-07	protein_coding	GO:0055088; GO:0005783; GO:0051028; GO:0016021; GO:0006998; GO:0005789; GO:0031965; GO:0005635	endoplasmic reticulum membrane; mRNA transport; nuclear membrane; nuclear envelope; endoplasmic reticulum; integral component of membrane; lipid homeostasis; nuclear envelope organization
YKL084W	HOT13	158.611	142.894	139.45	259.21	276.85	264.493	206.918	0.826847	0.150932	9.76601e-09	1.32291e-07	protein_coding	GO:0045041; GO:0005758; GO:0031966; GO:0008270	zinc ion binding; mitochondrial membrane; protein import into mitochondrial intermembrane space; mitochondrial intermembrane space
YHL028W	WSC4	520.243	460.295	489.219	235.005	301.403	171.85	363.002	-1.00468	0.185972	1.04552e-08	1.41202e-07	protein_coding	GO:0008565; GO:0045047; GO:0016021; GO:0006612; GO:0005789; GO:0071555; GO:0009408	protein targeting to membrane; endoplasmic reticulum membrane; protein transporter activity; response to heat; cell wall organization; integral component of membrane; protein targeting to ER
YNL315C	ATP11	346.766	376.204	403.671	598.224	575.781	597.311	482.993	0.631413	0.113888	1.0521e-08	1.41778e-07	protein_coding	GO:0033615; GO:0065003; GO:0005739; GO:0007005; GO:0051082	protein-containing complex assembly; mitochondrion organization; unfolded protein binding; mitochondrion; mitochondrial proton-transporting ATP synthase complex assembly
YLL026W	HSP104	2308.37	2198.11	2628.19	4226.16	3580.65	6080.73	3503.7	0.919416	0.169435	1.09302e-08	1.4697e-07	protein_coding	GO:0001319; GO:0019538; GO:0072380; GO:0042623; GO:0070370; GO:0042802; GO:0070414; GO:0043531; GO:0005634; GO:0005524; GO:0034975; GO:0051085; GO:0043335; GO:0035617; GO:0005737; GO:0034399; GO:0051087; GO:0051082	protein metabolic process; ADP binding; cellular heat acclimation; ATPase activity, coupled; protein folding in endoplasmic reticulum; trehalose metabolism in response to heat stress; chaperone cofactor-dependent protein refolding; nuclear periphery; chaperone binding; unfolded protein binding; nucleus; ATP binding; cytoplasm; TRC complex; protein unfolding; identical protein binding; inheritance…
YNL292W	PUS4	490.011	485.497	455.021	319.295	278.304	282.687	385.136	-0.676671	0.123086	1.20082e-08	1.61109e-07	protein_coding	GO:0009451; GO:0006396; GO:0005634; GO:0003723; GO:0001522; GO:1990481; GO:0005739; GO:0009982; GO:0006400	tRNA modification; RNA binding; nucleus; pseudouridine synthesis; mitochondrion; mRNA pseudouridine synthesis; RNA modification; RNA processing; pseudouridine synthase activity
YMR308C	PSE1	1737.78	1907.2	1879.23	1314.43	1349.64	1260.5	1574.8	-0.481698	0.0862848	1.20818e-08	1.61742e-07	protein_coding	GO:0006607; GO:0008565; GO:0005634; GO:0006610; GO:0007088; GO:0060188; GO:0000060; GO:0006406; GO:0006606; GO:0005737; GO:0008139; GO:0034399; GO:0031965; GO:0005488	protein import into nucleus; nuclear localization sequence binding; protein transporter activity; nuclear periphery; nuclear membrane; regulation of mitotic nuclear division; nucleus; cytoplasm; regulation of protein desumoylation; NLS-bearing protein import into nucleus; mRNA export from nucleus; protein import into nucleus, translocation; binding; ribosomal protein import into nucleus
YNL244C	SUI1	2580.7	1836.63	1850.74	1245.92	1218.1	970.703	1617.13	-0.832272	0.1532	1.21118e-08	1.61791e-07	protein_coding	GO:0006417; GO:0043614; GO:1990145; GO:0006413; GO:0001731; GO:0003743; GO:0043024; GO:0031369; GO:0016282	regulation of translation; translation initiation factor binding; translation initiation factor activity; ribosomal small subunit binding; maintenance of translational fidelity; eukaryotic 43S preinitiation complex; multi-eIF complex; translational initiation; formation of translation preinitiation complex
YDL136W	RPL35B	4003.73	3337.63	3456.29	2459.69	2460.58	2051.25	2961.53	-0.611264	0.110752	1.21843e-08	1.62404e-07	protein_coding	GO:0030687; GO:0006412; GO:0002181; GO:0003729; GO:0005622; GO:0022625; GO:0003735; GO:0005840; GO:0000463	maturation of LSU-rRNA from tricistronic rRNA transcript (SSU-rRNA, 5.8S rRNA, LSU-rRNA); structural constituent of ribosome; mRNA binding; preribosome, large subunit precursor; cytosolic large ribosomal subunit; cytoplasmic translation; translation; intracellular; ribosome
YNL064C	YDJ1	3102.04	3269.31	3228.99	2167.73	2254.99	1712.88	2622.66	-0.625202	0.113425	1.23881e-08	1.64762e-07	protein_coding	GO:0042787; GO:0042026; GO:0072380; GO:0045047; GO:0006626; GO:0005524; GO:0001671; GO:0006458; GO:0048471; GO:0051131; GO:0005829; GO:0035719; GO:0006457; GO:0030433; GO:0009408; GO:0046872; GO:0051082; GO:0031072	cytosol; ATPase activator activity; tRNA import into nucleus; response to heat; unfolded protein binding; ATP binding; protein targeting to mitochondrion; chaperone-mediated protein complex assembly; metal ion binding; 'de novo' protein folding; TRC complex; protein ubiquitination involved in ubiquitin-dependent protein catabolic process; heat shock protein binding; ubiquitin-dependent ERAD pathw…
YGL101W		286.184	253.896	296.49	167.618	143.327	138.257	214.295	-0.861327	0.158958	1.25297e-08	1.65704e-07	protein_coding	GO:0002953	5'-deoxynucleotidase activity
YBR265W	TSC10	497.127	519.155	545.517	305.936	353.613	293.155	419.084	-0.688353	0.12547	1.25402e-08	1.65704e-07	protein_coding	GO:0016021; GO:0030148; GO:0005789; GO:0005811; GO:0006666; GO:0047560	3-keto-sphinganine metabolic process; endoplasmic reticulum membrane; lipid droplet; sphingolipid biosynthetic process; 3-dehydrosphinganine reductase activity; integral component of membrane
YNR037C	RSM19	146.437	132.051	153.682	249.592	281.196	263.179	204.356	0.840459	0.154782	1.25252e-08	1.65704e-07	protein_coding	GO:0000028; GO:0003723; GO:0006412; GO:0003735; GO:0005763; GO:0005840; GO:0032543	ribosomal small subunit assembly; structural constituent of ribosome; RNA binding; mitochondrial small ribosomal subunit; mitochondrial translation; translation; ribosome
YDR399W	HPT1	1733.91	1505.33	1441.05	1002.26	984.66	728.113	1232.55	-0.754762	0.138559	1.27596e-08	1.6824e-07	protein_coding	GO:0009116; GO:0005634; GO:0052657; GO:0032263; GO:0032264; GO:0005737; GO:0000166; GO:0046872; GO:0004422	hypoxanthine phosphoribosyltransferase activity; IMP salvage; metal ion binding; nucleus; guanine phosphoribosyltransferase activity; cytoplasm; nucleotide binding; nucleoside metabolic process; GMP salvage
YOL104C	NDJ1	123.382	146.218	166.453	59.8995	55.7266	67.7506	103.238	-1.18718	0.223159	1.31068e-08	1.72445e-07	protein_coding	GO:0010520; GO:0035974; GO:0045141; GO:2000711; GO:0042162; GO:0070197; GO:0000784; GO:0007131; GO:0007129	meiotic spindle pole body; synapsis; meiotic attachment of telomere to nuclear envelope; meiotic telomere clustering; nuclear chromosome, telomeric region; regulation of reciprocal meiotic recombination; positive regulation of maintenance of meiotic sister chromatid cohesion, centromeric; reciprocal meiotic recombination; telomeric DNA binding
YGR014W	MSB2	999.258	1077.24	1214.73	662.337	761.598	670.2	897.561	-0.631534	0.114905	1.35821e-08	1.78315e-07	protein_coding	GO:0007232; GO:0005576; GO:0006970; GO:0005887; GO:0030427; GO:0031505; GO:0000282; GO:0005034; GO:0009986; GO:0006972; GO:0030010; GO:0001402	integral component of plasma membrane; osmosensor activity; cell surface; response to osmotic stress; extracellular region; cellular bud site selection; fungal-type cell wall organization; signal transduction involved in filamentous growth; hyperosmotic response; osmosensory signaling pathway via Sho1 osmosensor; establishment of cell polarity; site of polarized growth
YKL006W	RPL14A	6019.44	6074.17	5717.64	4269.65	4367.13	3612.39	5010.07	-0.525796	0.0950419	1.44006e-08	1.88657e-07	protein_coding	GO:0016236; GO:0003723; GO:0006412; GO:0002181; GO:0005622; GO:0022625; GO:0003735; GO:0042273; GO:0005840	macroautophagy; structural constituent of ribosome; RNA binding; cytosolic large ribosomal subunit; ribosomal large subunit biogenesis; cytoplasmic translation; translation; intracellular; ribosome
YNL300W	TOS6	741.945	717.799	687.619	459.927	468.314	353.499	571.517	-0.717427	0.131704	1.44391e-08	1.88757e-07	protein_coding	GO:0005576; GO:0031225; GO:0009277	extracellular region; fungal-type cell wall; anchored component of membrane
YGR162W	TIF4631	3149.05	3417.62	3341.27	2343.06	2336.96	1899.71	2747.95	-0.57331	0.104302	1.56133e-08	2.03672e-07	protein_coding	GO:0006417; GO:0003723; GO:0006413; GO:0000932; GO:0003743; GO:0016281; GO:0010494; GO:1900103; GO:0005737; GO:0005488; GO:0005515; GO:0042273; GO:0034063; GO:0010942; GO:0032268	P-body; cytoplasmic stress granule; positive regulation of cell death; eukaryotic translation initiation factor 4F complex; RNA binding; positive regulation of endoplasmic reticulum unfolded protein response; regulation of translation; cytoplasm; stress granule assembly; translation initiation factor activity; ribosomal large subunit biogenesis; protein binding; binding; regulation of cellular pr…
YDR184C	ATC1	318.453	256.177	240.834	137.785	150.559	117.756	203.594	-0.958858	0.179772	1.65698e-08	2.15689e-07	protein_coding	GO:0030003; GO:0005737; GO:0007121; GO:0005634	cellular cation homeostasis; nucleus; bipolar cellular bud site selection; cytoplasm
YBR212W	NGR1	520.45	558.731	529.41	819.2	784.868	1001.91	702.428	0.671799	0.123545	1.66705e-08	2.1654e-07	protein_coding	GO:0003676; GO:0048471; GO:0003729; GO:0010494; GO:0061158; GO:0007005; GO:0000932	nucleic acid binding; P-body; cytoplasmic stress granule; mitochondrion organization; mRNA binding; 3'-UTR-mediated mRNA destabilization; perinuclear region of cytoplasm
YOR020W-A		164.763	150.335	121.159	260.404	281.236	287.472	210.895	0.888199	0.165926	1.71815e-08	2.22704e-07	protein_coding	GO:0000276; GO:0015986; GO:0016021	integral component of membrane; ATP synthesis coupled proton transport; mitochondrial proton-transporting ATP synthase complex, coupling factor F(o)
YOR095C	RKI1	699.92	694.865	663.82	453.688	434.514	335.795	547.1	-0.722248	0.133526	1.75544e-08	2.27057e-07	protein_coding	GO:0009052; GO:0004751; GO:0006098; GO:0006014; GO:0008615	ribose-5-phosphate isomerase activity; pentose-phosphate shunt; pentose-phosphate shunt, non-oxidative branch; pyridoxine biosynthetic process; D-ribose metabolic process
YMR242C	RPL20A	6303.93	6277.59	6031.2	4380.05	4610.42	3712.7	5219.31	-0.535957	0.0977138	1.83257e-08	2.36533e-07	protein_coding	GO:0005840; GO:0006412; GO:0003735	ribosome; translation; structural constituent of ribosome
YMR212C	EFR3	819.836	769.35	791.122	545.292	547.704	477.397	658.45	-0.582272	0.106576	1.8457e-08	2.37726e-07	protein_coding	GO:0072659; GO:0005886	plasma membrane; protein localization to plasma membrane
YDL191W	RPL35A	5966.42	5410.78	5322.7	4125.76	4011.45	3605.14	4740.38	-0.495312	0.0901481	1.91152e-08	2.45687e-07	protein_coding	GO:0030687; GO:0006412; GO:0002181; GO:0003729; GO:0005622; GO:0022625; GO:0003735; GO:0005840; GO:0000463	maturation of LSU-rRNA from tricistronic rRNA transcript (SSU-rRNA, 5.8S rRNA, LSU-rRNA); structural constituent of ribosome; mRNA binding; preribosome, large subunit precursor; cytosolic large ribosomal subunit; cytoplasmic translation; translation; intracellular; ribosome
YDL153C	SAS10	1369.58	1369.32	1379.31	1035.47	920.036	903.921	1162.94	-0.51298	0.0935014	1.93235e-08	2.47844e-07	protein_coding	GO:0042802; GO:0005634; GO:0005730; GO:0000480; GO:0031167; GO:0007049; GO:0000462; GO:0032040; GO:0000447; GO:0005654; GO:0000472	maturation of SSU-rRNA from tricistronic rRNA transcript (SSU-rRNA, 5.8S rRNA, LSU-rRNA); endonucleolytic cleavage in 5'-ETS of tricistronic rRNA transcript (SSU-rRNA, 5.8S rRNA, LSU-rRNA); rRNA methylation; cell cycle; nucleus; nucleolus; small-subunit processome; identical protein binding; nucleoplasm; endonucleolytic cleavage in ITS1 to separate SSU-rRNA from 5.8S rRNA and LSU-rRNA from tricis…
YBL026W	LSM2	647.497	500.824	552.771	328.492	356.019	278.608	444.035	-0.787902	0.146842	1.94286e-08	2.4867e-07	protein_coding	GO:0071011; GO:0000398; GO:0003723; GO:0005732; GO:0000932; GO:0071013; GO:0006364; GO:0008033; GO:0006397; GO:0005829; GO:1990726; GO:0046540; GO:0005688; GO:0005730	cytosol; P-body; U4/U6 x U5 tri-snRNP complex; small nucleolar ribonucleoprotein complex; tRNA processing; precatalytic spliceosome; RNA binding; nucleolus; rRNA processing; U6 snRNP; mRNA processing; Lsm1-7-Pat1 complex; mRNA splicing, via spliceosome; catalytic step 2 spliceosome
YPL117C	IDI1	1174.41	1182.94	1090.44	806.82	768.95	640.806	944.062	-0.616807	0.113565	2.01494e-08	2.57357e-07	protein_coding	GO:0009240; GO:0008299; GO:0016787; GO:0016126; GO:0045337; GO:0005737; GO:0050992; GO:0046872; GO:0004452	isopentenyl diphosphate biosynthetic process; sterol biosynthetic process; isopentenyl-diphosphate delta-isomerase activity; metal ion binding; cytoplasm; dimethylallyl diphosphate biosynthetic process; hydrolase activity; isoprenoid biosynthetic process; farnesyl diphosphate biosynthetic process
YIL138C	TPM2	1069.55	824.069	831.806	585.099	530.538	478.576	719.939	-0.74392	0.1384	2.02624e-08	2.57374e-07	protein_coding	GO:0000001; GO:0000011; GO:0003786; GO:0016192; GO:0051017; GO:0006887; GO:0007119; GO:0000142; GO:0005884; GO:0032432; GO:0000281; GO:0007015; GO:0030010; GO:0008298; GO:0007118; GO:0008154	exocytosis; budding cell isotropic bud growth; actin filament bundle; actin filament; mitotic cytokinesis; actin filament organization; actin polymerization or depolymerization; cellular bud neck contractile ring; vacuole inheritance; budding cell apical bud growth; mitochondrion inheritance; intracellular mRNA localization; actin lateral binding; actin filament bundle assembly; vesicle-mediated …
YIL069C	RPS24B	3714.62	3702.01	3606.53	2651.96	2684.44	2207.5	3094.51	-0.532138	0.0973162	2.02736e-08	2.57374e-07	protein_coding	GO:0006412; GO:0022627; GO:0002181; GO:0005622; GO:0003735; GO:0000462; GO:0005840	maturation of SSU-rRNA from tricistronic rRNA transcript (SSU-rRNA, 5.8S rRNA, LSU-rRNA); cytosolic small ribosomal subunit; structural constituent of ribosome; cytoplasmic translation; translation; intracellular; ribosome
YBR241C		145.765	122.325	157.528	245.625	280.908	361.922	219.012	1.00974	0.19101	2.0277e-08	2.57374e-07	protein_coding	GO:0005215; GO:0016021; GO:0016020; GO:0022857; GO:0055085; GO:0000329	transporter activity; fungal-type vacuole membrane; transmembrane transporter activity; transmembrane transport; membrane; integral component of membrane
YDR441C	APT2	149.027	144.709	126.69	240.765	260.747	270.336	198.712	0.841561	0.157605	2.03401e-08	2.57641e-07	protein_coding	GO:0009116; GO:0006166; GO:0044209; GO:0016757; GO:0005737	AMP salvage; cytoplasm; purine ribonucleoside salvage; nucleoside metabolic process; transferase activity, transferring glycosyl groups
YJR137C	MET5	439.702	491.091	465.136	277.698	308.539	246.827	371.499	-0.716614	0.133082	2.05879e-08	2.60241e-07	protein_coding	GO:0046872; GO:0051539; GO:0008152; GO:0016491; GO:0050311; GO:0070814; GO:0019344; GO:0000103; GO:0003824; GO:0009086; GO:0010494; GO:0020037; GO:0055114; GO:0019419; GO:0000097; GO:0051536; GO:0016002; GO:0009337; GO:0010181; GO:0004783	sulfate reduction; metabolic process; sulfate assimilation; oxidation-reduction process; oxidoreductase activity; catalytic activity; cytoplasmic stress granule; metal ion binding; sulfite reductase (ferredoxin) activity; sulfite reductase (NADPH) activity; FMN binding; sulfite reductase complex (NADPH); hydrogen sulfide biosynthetic process; cysteine biosynthetic process; heme binding; 4 iron, 4…
YGL236C	MTO1	190.258	182.72	184.973	327.263	322.079	300.876	251.362	0.738658	0.137408	2.09359e-08	2.64095e-07	protein_coding	GO:0005759; GO:0050660; GO:0002098; GO:0016740; GO:0008033; GO:0005739; GO:0006400; GO:0070899; GO:0030488	mitochondrial tRNA wobble uridine modification; mitochondrial matrix; flavin adenine dinucleotide binding; tRNA processing; mitochondrion; tRNA wobble uridine modification; transferase activity; tRNA methylation; tRNA modification
YPL090C	RPS6A	10525.9	10265.5	9964.31	7298.33	7328.75	5787.52	8528.39	-0.573818	0.105359	2.10993e-08	2.65326e-07	protein_coding	GO:0006412; GO:0022627; GO:0032040; GO:0005622; GO:0031167; GO:0002181; GO:0003735; GO:0000462; GO:0005840; GO:0005654; GO:0005730	maturation of SSU-rRNA from tricistronic rRNA transcript (SSU-rRNA, 5.8S rRNA, LSU-rRNA); cytosolic small ribosomal subunit; rRNA methylation; structural constituent of ribosome; nucleolus; small-subunit processome; cytoplasmic translation; translation; intracellular; ribosome; nucleoplasm
YJR096W		192.186	187.835	215.337	364.008	310.258	392.357	276.997	0.805328	0.150581	2.11203e-08	2.65326e-07	protein_coding	GO:0019568; GO:0004033; GO:0016491; GO:0004032; GO:0034599; GO:0055114; GO:0042843	aldo-keto reductase (NADP) activity; oxidoreductase activity; arabinose catabolic process; cellular response to oxidative stress; alditol:NADP+ 1-oxidoreductase activity; D-xylose catabolic process; oxidation-reduction process
YAL044C	GCV3	750.729	731.924	755.551	1053.83	1093.55	1030.57	902.692	0.493129	0.0899896	2.1393e-08	2.68201e-07	protein_coding	GO:0006546; GO:0005960; GO:0019464; GO:0055114; GO:0005739; GO:0009249; GO:0006730	glycine catabolic process; protein lipoylation; glycine decarboxylation via glycine cleavage system; mitochondrion; one-carbon metabolic process; glycine cleavage complex; oxidation-reduction process
YMR262W		174.359	139.739	159.092	262.861	299.898	362.029	232.996	0.922816	0.174263	2.23841e-08	2.80054e-07	protein_coding	GO:0046872; GO:0016788; GO:0016888	metal ion binding; hydrolase activity, acting on ester bonds; endodeoxyribonuclease activity, producing 5'-phosphomonoesters
YML131W		112.381	90.4954	102.797	199.635	188.014	241.046	155.728	0.990255	0.187779	2.24546e-08	2.80362e-07	protein_coding	GO:0055114; GO:0016021; GO:0016491	oxidoreductase activity; integral component of membrane; oxidation-reduction process
YOL007C	CSI2	463.313	412.229	433.811	273.264	262.793	200.313	340.954	-0.796718	0.149856	2.49217e-08	3.10531e-07	protein_coding	GO:0000324; GO:0005935	fungal-type vacuole; cellular bud neck
YHL015W	RPS20	15601	13063.3	12627.9	9576.88	9501.49	8381.83	11458.7	-0.572636	0.105452	2.51528e-08	3.12775e-07	protein_coding	GO:0015935; GO:0003723; GO:0006412; GO:0022627; GO:0002181; GO:0005622; GO:0003735; GO:0000462; GO:0005840	maturation of SSU-rRNA from tricistronic rRNA transcript (SSU-rRNA, 5.8S rRNA, LSU-rRNA); cytosolic small ribosomal subunit; structural constituent of ribosome; RNA binding; cytoplasmic translation; translation; intracellular; ribosome; small ribosomal subunit
YML129C	COX14	205.121	159.295	190.473	343.821	305.321	417.544	270.263	0.899813	0.170418	2.52861e-08	3.13794e-07	protein_coding	GO:0033617; GO:0005759; GO:0016021; GO:0005743; GO:0019898; GO:0070130; GO:0005740	negative regulation of mitochondrial translation; extrinsic component of membrane; mitochondrial inner membrane; mitochondrial envelope; mitochondrial respiratory chain complex IV assembly; integral component of membrane; mitochondrial matrix
YBR088C	POL30	547.937	514.598	492.189	301.055	323.638	213.87	398.881	-0.851828	0.161079	2.58969e-08	3.20723e-07	protein_coding	GO:0030466; GO:0042802; GO:1902394; GO:0000710; GO:0000781; GO:0006298; GO:0070987; GO:1903022; GO:0043626; GO:0034087; GO:0006301; GO:0006275; GO:0006289; GO:0007064; GO:0005657; GO:0000278; GO:0035753; GO:0030337; GO:0006348; GO:0006273; GO:0006272; GO:0005634; GO:0003677	establishment of mitotic sister chromatid cohesion; chromatin silencing at telomere; PCNA complex; DNA binding; error-free translesion synthesis; regulation of DNA replication; replication fork; meiotic mismatch repair; postreplication repair; DNA polymerase processivity factor activity; chromosome, telomeric region; lagging strand elongation; chromatin silencing at silent mating-type cassette; m…
YLL061W	MMP1	133.814	179.441	158.506	57.7069	65.4478	79.4796	112.399	-1.15305	0.221786	2.60499e-08	3.21321e-07	protein_coding	GO:0006865; GO:0005783; GO:0005886; GO:0000100; GO:0016021; GO:0016020; GO:0015806; GO:0022857; GO:0055085	plasma membrane; S-methylmethionine transport; transmembrane transporter activity; transmembrane transport; S-methylmethionine transmembrane transporter activity; membrane; endoplasmic reticulum; integral component of membrane; amino acid transport
YGR110W	CLD1	13.0618	14.7546	10.0136	48.2984	57.6062	54.7129	33.0746	1.96548	0.384772	2.60502e-08	3.21321e-07	protein_coding	GO:0035965; GO:0032048; GO:0004623; GO:0016740; GO:0005739; GO:0005743	cardiolipin acyl-chain remodeling; mitochondrial inner membrane; cardiolipin metabolic process; mitochondrion; phospholipase A2 activity; transferase activity
YBR262C	MIC12	211.255	180.085	179.186	318.73	338.175	326.519	258.992	0.755001	0.141811	2.67568e-08	3.29372e-07	protein_coding	GO:0061617; GO:0044284; GO:0005743; GO:0043623; GO:0042407	cellular protein complex assembly; mitochondrial inner membrane; mitochondrial crista junction; cristae formation; MICOS complex
YNL200C		138.896	165.473	146.15	287.47	267.906	439.006	240.817	1.08546	0.20838	2.69236e-08	3.3076e-07	protein_coding	GO:0006734; GO:0052856; GO:0046496; GO:0006739; GO:0005739; GO:0000166; GO:0052857; GO:0046872	metal ion binding; NADHX epimerase activity; mitochondrion; NADPHX epimerase activity; nucleotide binding; NADP metabolic process; nicotinamide nucleotide metabolic process; NADH metabolic process
YNR012W	URK1	399.148	428.203	444.387	256.103	264.984	194.856	331.28	-0.795029	0.150151	2.82364e-08	3.46193e-07	protein_coding	GO:0009116; GO:0008152; GO:0005524; GO:0005634; GO:0004849; GO:0043097; GO:0044206; GO:0008655; GO:0016301; GO:0006206; GO:0005829; GO:0044211	nucleoside metabolic process; metabolic process; cytosol; ATP binding; nucleus; pyrimidine nucleoside salvage; uridine kinase activity; pyrimidine nucleobase metabolic process; UMP salvage; CTP salvage; pyrimidine-containing compound salvage; kinase activity
YGL030W	RPL30	8585.34	7666.07	7883.02	5956.51	5701.6	4929.84	6787.06	-0.526116	0.0972307	2.85555e-08	3.49405e-07	protein_coding	GO:0003723; GO:0006412; GO:0030627; GO:0002181; GO:0005622; GO:0022625; GO:0003735; GO:0006364; GO:0005737; GO:0005840; GO:0048025	ribosome; pre-mRNA 5'-splice site binding; structural constituent of ribosome; RNA binding; cytoplasm; rRNA processing; cytosolic large ribosomal subunit; cytoplasmic translation; translation; intracellular; negative regulation of mRNA splicing, via spliceosome
YHR010W	RPL27A	6381.28	5392.55	5265.05	3840.51	3941.5	3196	4669.48	-0.613305	0.114225	2.86375e-08	3.49709e-07	protein_coding	GO:0006412; GO:0002181; GO:0005622; GO:0022625; GO:0003735; GO:0005840	structural constituent of ribosome; cytosolic large ribosomal subunit; cytoplasmic translation; translation; intracellular; ribosome
YPR041W	TIF5	2421.02	2423.37	2420.75	1724.58	1781.08	1452.21	2037.17	-0.53579	0.0991434	2.88639e-08	3.51771e-07	protein_coding	GO:0001732; GO:0033290; GO:0043614; GO:0005525; GO:0006446; GO:0005092; GO:0042256; GO:0022627; GO:0006413; GO:0003743; GO:0005096; GO:0005515; GO:0005488; GO:0045947; GO:0031369	formation of cytoplasmic translation initiation complex; cytosolic small ribosomal subunit; regulation of translational initiation; translation initiation factor binding; GDP-dissociation inhibitor activity; GTP binding; negative regulation of translational initiation; eukaryotic 48S preinitiation complex; translation initiation factor activity; GTPase activator activity; protein binding; transla…
YER009W	NTF2	2406.19	2112.88	2098.51	1547.06	1593.12	1423.14	1863.48	-0.521527	0.0964144	2.90725e-08	3.5361e-07	protein_coding	GO:0006913; GO:0006606; GO:0005737; GO:0008536; GO:0005635	protein import into nucleus; cytoplasm; nuclear envelope; nucleocytoplasmic transport; Ran GTPase binding
YML018C		447.76	568.582	495.929	266.804	280.349	159.287	369.785	-1.04384	0.200685	3.01448e-08	3.65924e-07	protein_coding	GO:0005774; GO:0016021	integral component of membrane; vacuolar membrane
YER043C	SAH1	11426.7	12066.8	11977.5	8883.5	9018.78	7864.33	10206.3	-0.450671	0.0829319	3.02963e-08	3.67035e-07	protein_coding	GO:0019510; GO:0004013; GO:0051287; GO:0033353; GO:0005829; GO:0006641; GO:0006555; GO:0006730; GO:0006656	cytosol; phosphatidylcholine biosynthetic process; NAD binding; adenosylhomocysteinase activity; triglyceride metabolic process; S-adenosylmethionine cycle; S-adenosylhomocysteine catabolic process; one-carbon metabolic process; methionine metabolic process
YEL026W	SNU13	1434.84	1495.57	1349.8	968.026	1010.67	803.015	1176.99	-0.60151	0.112168	3.06895e-08	3.71064e-07	protein_coding	GO:0071011; GO:0031428; GO:0000398; GO:0042254; GO:1990904; GO:0003723; GO:0030621; GO:0000470; GO:0031167; GO:0034511; GO:0000451; GO:0000462; GO:0032040; GO:0005654; GO:0046540; GO:0005730	maturation of LSU-rRNA; U3 snoRNA binding; U4/U6 x U5 tri-snRNP complex; rRNA 2'-O-methylation; maturation of SSU-rRNA from tricistronic rRNA transcript (SSU-rRNA, 5.8S rRNA, LSU-rRNA); rRNA methylation; ribosome biogenesis; precatalytic spliceosome; RNA binding; small-subunit processome; box C/D snoRNP complex; nucleolus; U4 snRNA binding; ribonucleoprotein complex; nucleoplasm; mRNA splicing, v…
YNL256W	FOL1	865.289	984.05	894.182	633.328	591.178	497.176	744.2	-0.648708	0.121495	3.07626e-08	3.71214e-07	protein_coding	GO:0042558; GO:0005524; GO:0004156; GO:0004150; GO:0046654; GO:0016301; GO:0102083; GO:0006760; GO:0009396; GO:0046656; GO:0005737; GO:0031966; GO:0044237; GO:0003848; GO:0046872; GO:0005740	2-amino-4-hydroxy-6-hydroxymethyldihydropteridine diphosphokinase activity; pteridine-containing compound metabolic process; folic acid-containing compound metabolic process; folic acid biosynthetic process; metal ion binding; ATP binding; cytoplasm; tetrahydrofolate biosynthetic process; dihydroneopterin aldolase activity; 7,8-dihydromonapterin aldolase activity; folic acid-containing compound b…
YGR109C	CLB6	39.1445	45.2635	48.2221	9.45487	8.94984	5.97462	26.1682	-2.28942	0.45127	3.12878e-08	3.76069e-07	protein_coding	GO:0045740; GO:0000079; GO:0016538; GO:0051301; GO:0005634; GO:0006279; GO:0000082	cell division; nucleus; regulation of cyclin-dependent protein serine/threonine kinase activity; cyclin-dependent protein serine/threonine kinase regulator activity; premeiotic DNA replication; positive regulation of DNA replication; G1/S transition of mitotic cell cycle
YLR432W	IMD3	3153.64	3251.34	3329.62	2270.04	2340.61	1835.84	2696.85	-0.576381	0.107308	3.12516e-08	3.76069e-07	protein_coding	GO:0016491; GO:0006164; GO:0003824; GO:0006183; GO:0055114; GO:0005737; GO:0046872; GO:0006177; GO:0003938	oxidoreductase activity; GMP biosynthetic process; catalytic activity; metal ion binding; purine nucleotide biosynthetic process; cytoplasm; GTP biosynthetic process; oxidation-reduction process; IMP dehydrogenase activity
YML093W	UTP14	1240.3	1326.86	1294.48	808.338	882.072	613.147	1027.53	-0.716666	0.13508	3.15805e-08	3.78842e-07	protein_coding	GO:0005524; GO:0005730; GO:0000480; GO:0031167; GO:0006364; GO:0032040; GO:0000447; GO:0005654; GO:0000472	endonucleolytic cleavage in 5'-ETS of tricistronic rRNA transcript (SSU-rRNA, 5.8S rRNA, LSU-rRNA); rRNA methylation; ATP binding; nucleolus; small-subunit processome; rRNA processing; nucleoplasm; endonucleolytic cleavage in ITS1 to separate SSU-rRNA from 5.8S rRNA and LSU-rRNA from tricistronic rRNA transcript (SSU-rRNA, 5.8S rRNA, LSU-rRNA); endonucleolytic cleavage to generate mature 5'-end o…
YOR073W	SGO1	219.345	232.231	234.121	123.804	132.871	111.266	175.606	-0.858353	0.163476	3.18343e-08	3.81001e-07	protein_coding	GO:0051301; GO:0045184; GO:0005634; GO:0070199; GO:0000780; GO:0034096; GO:0000775; GO:0045144; GO:0034090; GO:0007094; GO:0000070; GO:0045132; GO:0000922; GO:0005737; GO:0051757; GO:0031134; GO:0051383; GO:0034508; GO:0000778	meiotic chromosome segregation; establishment of protein localization; cell division; establishment of protein localization to chromosome; sister chromatid biorientation; nucleus; mitotic spindle assembly checkpoint; centromere complex assembly; spindle pole; positive regulation of maintenance of meiotic sister chromatid cohesion; mitotic sister chromatid segregation; cytoplasm; condensed nuclear…
YAL034C	FUN19	134.574	105.334	136.517	282.51	224.588	440.883	220.734	1.25824	0.244952	3.1885e-08	3.81001e-07	protein_coding	GO:0003713; GO:0003700; GO:0016573; GO:0035066; GO:0006338; GO:0006357; GO:0003682; GO:0005515; GO:0003677; GO:0070461	DNA binding; transcription coactivator activity; protein binding; chromatin remodeling; DNA-binding transcription factor activity; SAGA-type complex; regulation of transcription by RNA polymerase II; chromatin binding; histone acetylation; positive regulation of histone acetylation
YOL041C	NOP12	1050.16	986.652	1010.56	650.916	703.044	513.218	819.091	-0.680795	0.128147	3.31398e-08	3.95223e-07	protein_coding	GO:0003676; GO:0030684; GO:0003723; GO:0019843; GO:0005730; GO:0000463	nucleic acid binding; maturation of LSU-rRNA from tricistronic rRNA transcript (SSU-rRNA, 5.8S rRNA, LSU-rRNA); rRNA binding; RNA binding; nucleolus; preribosome
YOL059W	GPD2	1480.91	1681.89	1524.75	2135.7	2247.81	2552.77	1937.31	0.549565	0.102265	3.38734e-08	4.03185e-07	protein_coding	GO:0006071; GO:0004367; GO:0046168; GO:0006116; GO:0005975; GO:0016491; GO:0051287; GO:0042803; GO:0006072; GO:0016616; GO:0005829; GO:0055114; GO:0005739; GO:0009331	glycerol-3-phosphate catabolic process; oxidoreductase activity; carbohydrate metabolic process; NAD binding; cytosol; glycerol metabolic process; glycerol-3-phosphate metabolic process; protein homodimerization activity; NADH oxidation; oxidoreductase activity, acting on the CH-OH group of donors, NAD or NADP as acceptor; mitochondrion; glycerol-3-phosphate dehydrogenase complex; glycerol-3-phos…
YOL040C	RPS15	8623.54	8984.77	8918.48	6654.39	6770.77	5898.62	7641.76	-0.446782	0.0825006	3.40067e-08	4.03986e-07	protein_coding	GO:0000028; GO:0015935; GO:0003723; GO:0006412; GO:0022627; GO:0002181; GO:0003735; GO:0005840; GO:0006407	ribosomal small subunit assembly; cytosolic small ribosomal subunit; RNA binding; rRNA export from nucleus; cytoplasmic translation; translation; structural constituent of ribosome; ribosome; small ribosomal subunit
snR37	SNR37	196.292	138.189	139.586	66.9898	70.319	64.7942	112.695	-1.16346	0.226177	3.42382e-08	4.05948e-07	snoRNA
YER056C-A	RPL34A	3288.45	3434.14	3507.19	2539.35	2489.43	2153.19	2901.96	-0.497149	0.0922411	3.447e-08	4.07906e-07	protein_coding	GO:0042254; GO:0030687; GO:0003723; GO:0006412; GO:0002181; GO:0005622; GO:0022625; GO:0003735; GO:0005840	structural constituent of ribosome; ribosome biogenesis; preribosome, large subunit precursor; RNA binding; cytosolic large ribosomal subunit; cytoplasmic translation; translation; intracellular; ribosome
YOR062C		105.038	103.815	113.54	217.842	229.613	480.487	208.389	1.43667	0.282455	3.46886e-08	4.097e-07	protein_coding	GO:0019888; GO:0000164; GO:0006109; GO:0007039; GO:0005773; GO:0042149	regulation of carbohydrate metabolic process; protein catabolic process in the vacuole; cellular response to glucose starvation; protein phosphatase regulator activity; protein phosphatase type 1 complex; vacuole
YPR028W	YOP1	1921.04	1784.25	1552.77	1158.46	1193.15	1189.1	1466.46	-0.553119	0.10327	3.60684e-08	4.25176e-07	protein_coding	GO:0048309; GO:0005783; GO:0007029; GO:0051292; GO:0016021; GO:0034976; GO:0071786; GO:0005789; GO:0071782; GO:0000139; GO:0032581; GO:0016192	Golgi membrane; endoplasmic reticulum membrane; integral component of membrane; endoplasmic reticulum tubular network; ER-dependent peroxisome organization; nuclear pore complex assembly; endoplasmic reticulum tubular network organization; endoplasmic reticulum organization; endoplasmic reticulum inheritance; endoplasmic reticulum; vesicle-mediated transport; response to endoplasmic reticulum str…
YJR122W	IBA57	159.854	185.616	168.463	282.35	306.682	303.231	234.366	0.7648	0.145311	3.645e-08	4.28799e-07	protein_coding	GO:0005759; GO:0097428; GO:0016740	transferase activity; mitochondrial matrix; protein maturation by iron-sulfur cluster transfer
YLR090W	XDJ1	183.903	212.931	193.008	329.658	317.76	376.957	269.036	0.764987	0.145369	3.65159e-08	4.28799e-07	protein_coding	GO:0030150; GO:0001671; GO:0031307; GO:0006457; GO:0046872; GO:0051082; GO:0031072	ATPase activator activity; integral component of mitochondrial outer membrane; metal ion binding; unfolded protein binding; heat shock protein binding; protein folding; protein import into mitochondrial matrix
YKR060W	UTP30	264.167	282.169	270.716	147.312	165.669	115.847	207.647	-0.887076	0.170335	3.75098e-08	4.39627e-07	protein_coding	GO:0003723; GO:0000470; GO:0042274; GO:0000462; GO:0030686; GO:0005730	maturation of LSU-rRNA; 90S preribosome; maturation of SSU-rRNA from tricistronic rRNA transcript (SSU-rRNA, 5.8S rRNA, LSU-rRNA); RNA binding; nucleolus; ribosomal small subunit biogenesis
YKL078W	DHR2	336.33	367.686	357.247	218.139	194.166	140.962	269.088	-0.896893	0.172423	3.75927e-08	4.39756e-07	protein_coding	GO:0003676; GO:0005524; GO:0042254; GO:0042802; GO:0003723; GO:0031167; GO:0004004; GO:0005737; GO:0000462; GO:0003724; GO:0004386; GO:0005654; GO:0005730	nucleic acid binding; RNA helicase activity; maturation of SSU-rRNA from tricistronic rRNA transcript (SSU-rRNA, 5.8S rRNA, LSU-rRNA); rRNA methylation; ribosome biogenesis; RNA binding; nucleolus; ATP binding; cytoplasm; helicase activity; ATP-dependent RNA helicase activity; identical protein binding; nucleoplasm
YER002W	NOP16	829.646	823.344	778.449	534.134	564.449	443.379	662.233	-0.634125	0.119453	3.79242e-08	4.42787e-07	protein_coding	GO:0005634; GO:0030687; GO:0006364; GO:0042273; GO:0005730	preribosome, large subunit precursor; nucleus; nucleolus; rRNA processing; ribosomal large subunit biogenesis
YFL002W-A		1903.54	2321.77	2214.72	1473.16	1504.63	1386.43	1800.71	-0.54455	0.101958	3.9493e-08	4.5935e-07	protein_coding
YGR161W-B		1903.54	2321.77	2214.72	1473.16	1504.63	1386.43	1800.71	-0.54455	0.101958	3.9493e-08	4.5935e-07	protein_coding
YBR283C	SSH1	2527.31	2535.13	2607.89	1949.23	1932.56	1805.59	2226.29	-0.422192	0.0782796	3.96241e-08	4.60001e-07	protein_coding	GO:0006614; GO:0016021; GO:0005048; GO:0071261; GO:0016020; GO:0008320; GO:0015031	SRP-dependent cotranslational protein targeting to membrane; Ssh1 translocon complex; membrane; protein transmembrane transporter activity; integral component of membrane; signal sequence binding; protein transport
YOL077C	BRX1	1562.05	1446.59	1427.66	1001.37	1011.17	767.487	1202.72	-0.650329	0.122924	4.03453e-08	4.668e-07	protein_coding	GO:0030687; GO:0000027; GO:0008097; GO:0000465; GO:0000464; GO:0005730; GO:0042134	5S rRNA binding; ribosomal large subunit assembly; preribosome, large subunit precursor; nucleolus; rRNA primary transcript binding; endonucleolytic cleavage in ITS1 upstream of 5.8S rRNA from tricistronic rRNA transcript (SSU-rRNA, 5.8S rRNA, LSU-rRNA); exonucleolytic trimming to generate mature 5'-end of 5.8S rRNA from tricistronic rRNA transcript (SSU-rRNA, 5.8S rRNA, LSU-rRNA)
YBL087C	RPL23A	3125.46	3266.76	3035.61	2167.21	2308.69	1806.63	2618.39	-0.567472	0.106495	4.03624e-08	4.668e-07	protein_coding	GO:0005634; GO:0006412; GO:0002181; GO:0070180; GO:0022625; GO:0003735; GO:0005829; GO:0005840	cytosol; large ribosomal subunit rRNA binding; nucleus; cytosolic large ribosomal subunit; cytoplasmic translation; translation; structural constituent of ribosome; ribosome
YOR247W	SRL1	2701.2	2577.46	2660.34	1738.8	1952.47	1459.32	2181.6	-0.603423	0.113666	4.06329e-08	4.69042e-07	protein_coding	GO:0009277; GO:0005576; GO:0006139; GO:0005934; GO:0009986; GO:0031505	cellular bud tip; nucleobase-containing compound metabolic process; cell surface; fungal-type cell wall; fungal-type cell wall organization; extracellular region
YDR276C	PMP3	1515.36	1423.6	1561.8	2229.49	2031.75	2620.73	1897.12	0.593172	0.111658	4.22259e-08	4.86512e-07	protein_coding	GO:0046625; GO:0035690; GO:0006812; GO:0070300; GO:0005886; GO:0080025; GO:0016021; GO:0042391; GO:0032266	sphingolipid binding; phosphatidylinositol-3-phosphate binding; cation transport; integral component of membrane; plasma membrane; phosphatidic acid binding; regulation of membrane potential; phosphatidylinositol-3,5-bisphosphate binding; cellular response to drug
YER016W	BIM1	479.395	460.642	484.759	318.445	293.625	302.94	389.968	-0.617944	0.116695	4.29163e-08	4.93538e-07	protein_coding	GO:0030473; GO:0008017; GO:0051301; GO:0051233; GO:0031116; GO:0007020; GO:0051010; GO:0042803; GO:0005819; GO:0007064; GO:0000922; GO:0005816; GO:0031578; GO:0005200; GO:0007019; GO:0005515; GO:0005881; GO:0030543; GO:0035371; GO:0007026	structural constituent of cytoskeleton; spindle midzone; 2-micrometer plasmid partitioning; cell division; microtubule nucleation; negative regulation of microtubule depolymerization; nuclear migration along microtubule; protein homodimerization activity; mitotic sister chromatid cohesion; spindle pole; microtubule plus-end binding; spindle; positive regulation of microtubule polymerization; micr…
YNL240C	NAR1	289.528	314.259	353.306	490.192	560.803	511.05	419.856	0.67959	0.129049	4.3978e-08	5.04798e-07	protein_coding	GO:0008901; GO:0051539; GO:0016226; GO:0005634; GO:0016020; GO:0003954; GO:0005829; GO:0051536; GO:0046872	iron-sulfur cluster assembly; cytosol; ferredoxin hydrogenase activity; NADH dehydrogenase activity; metal ion binding; nucleus; 4 iron, 4 sulfur cluster binding; membrane; iron-sulfur cluster binding
YCL036W	GFD2	183.09	205.8	175.803	81.8443	92.2356	42.7255	130.25	-1.30155	0.257359	4.49692e-08	5.14246e-07	protein_coding	GO:0003676	nucleic acid binding
YIL080W		729.229	767.439	735.143	446.383	523.056	376.639	596.315	-0.701156	0.133586	4.49399e-08	5.14246e-07	pseudogene
YKR094C	RPL40B	5866.96	5584.3	5463.34	4179.33	4172.75	3540.94	4801.27	-0.494768	0.0926224	4.52244e-08	5.16199e-07	protein_coding	GO:0042254; GO:0005634; GO:0000027; GO:0006412; GO:0002181; GO:0016567; GO:0022625; GO:0003735; GO:0005515; GO:0000055; GO:0005840; GO:0031386	ribosomal large subunit assembly; ribosome biogenesis; ribosomal large subunit export from nucleus; nucleus; cytosolic large ribosomal subunit; protein ubiquitination; protein binding; cytoplasmic translation; translation; structural constituent of ribosome; ribosome; protein tag
YBR025C	OLA1	4157.42	4437.14	4237.73	3180.6	3207.04	2765.57	3664.25	-0.475206	0.0889795	4.79279e-08	5.46038e-07	protein_coding	GO:0005524; GO:0005525; GO:0005737; GO:0016887; GO:0046872	metal ion binding; ATP binding; cytoplasm; GTP binding; ATPase activity
YHR161C	YAP1801	414.668	447.729	454.647	699.696	686.917	1005.08	618.122	0.82307	0.158707	4.86395e-08	5.53116e-07	protein_coding	GO:0006897; GO:0048268; GO:0005935; GO:0005886; GO:0030136; GO:0030276; GO:0005543; GO:0030479; GO:0005545	clathrin binding; clathrin coat assembly; plasma membrane; phospholipid binding; clathrin-coated vesicle; cellular bud neck; endocytosis; 1-phosphatidylinositol binding; actin cortical patch
YHR209W	CRG1	59.0776	60.8869	63.6129	131.482	131.632	225.555	112.041	1.33089	0.264	4.91443e-08	5.5782e-07	protein_coding	GO:0055088; GO:0008152; GO:0008757; GO:0003729; GO:0005737; GO:0008168	metabolic process; mRNA binding; cytoplasm; methyltransferase activity; S-adenosylmethionine-dependent methyltransferase activity; lipid homeostasis
YGL180W	ATG1	116.876	112.069	122.155	226.461	197.007	246.054	170.104	0.886757	0.171927	5.03058e-08	5.69946e-07	protein_coding	GO:1990316; GO:0006914; GO:0005524; GO:0034045; GO:0000421; GO:0046777; GO:0032258; GO:0061709; GO:0006468; GO:0004674; GO:0004672; GO:0120095; GO:0015031; GO:0044805; GO:0000045; GO:0097635; GO:0000407; GO:0034727; GO:0061908; GO:0005829; GO:0000422	autophagy of mitochondrion; autophagosome membrane; phagophore assembly site; phagophore assembly site membrane; protein phosphorylation; autophagosome assembly; cytosol; protein transport; phagophore; reticulophagy; Atg1/ULK1 kinase complex; extrinsic component of autophagosome membrane; late nucleophagy; piecemeal microautophagy of the nucleus; ATP binding; protein localization by the Cvt pathw…
YDL085W	NDE2	1.00582	3.16553	8.19735	37.7777	27.7754	65.5892	23.9185	3.14561	0.631613	5.23519e-08	5.92031e-07	protein_coding	GO:0005758; GO:0019655; GO:0016491; GO:0006116; GO:0003954; GO:0055114; GO:0005739	oxidoreductase activity; NADH dehydrogenase activity; mitochondrial intermembrane space; NADH oxidation; mitochondrion; oxidation-reduction process; glycolytic fermentation to ethanol
YLL034C	RIX7	704.148	821.316	782.996	462.403	506.981	345.329	603.862	-0.777455	0.15016	5.49717e-08	6.2051e-07	protein_coding	GO:0005524; GO:0005634; GO:0030687; GO:0000055; GO:0042273; GO:0016887; GO:0005730	ribosomal large subunit export from nucleus; preribosome, large subunit precursor; nucleus; nucleolus; ATP binding; ribosomal large subunit biogenesis; ATPase activity
YLR084C	RAX2	382.113	389.364	407.622	246.296	251.263	240.942	319.6	-0.650896	0.124404	5.58582e-08	6.29357e-07	protein_coding	GO:0005621; GO:0005935; GO:0016021; GO:0030036; GO:0000282; GO:0061161; GO:0016020; GO:0005934; GO:1902929	actin cytoskeleton organization; cellular bud tip; cellular bud neck; cellular bud scar; positive regulation of establishment of bipolar cell polarity regulating cell shape; membrane; cellular bud site selection; integral component of membrane; plasma membrane of growing cell tip
YGR118W	RPS23A	7588.98	5474	5686.5	3985.81	3902.13	3155.39	4965.47	-0.732455	0.141154	5.71951e-08	6.43235e-07	protein_coding	GO:0015935; GO:0006412; GO:0022627; GO:1990145; GO:0005622; GO:0006450; GO:0003735; GO:0000462; GO:0005840	maturation of SSU-rRNA from tricistronic rRNA transcript (SSU-rRNA, 5.8S rRNA, LSU-rRNA); cytosolic small ribosomal subunit; structural constituent of ribosome; regulation of translational fidelity; maintenance of translational fidelity; translation; intracellular; ribosome; small ribosomal subunit
YLR441C	RPS1A	12954.6	12162.8	11715.8	8922.98	9187.45	7641.53	10430.9	-0.502236	0.0948545	5.75516e-08	6.46057e-07	protein_coding	GO:0006412; GO:0022627; GO:0002181; GO:0005622; GO:0003735; GO:0005829; GO:0000462; GO:0005840	cytosol; maturation of SSU-rRNA from tricistronic rRNA transcript (SSU-rRNA, 5.8S rRNA, LSU-rRNA); cytosolic small ribosomal subunit; structural constituent of ribosome; cytoplasmic translation; translation; intracellular; ribosome
YJR027W		1774.4	2024.25	1786.91	1298.19	1075.6	842.369	1466.95	-0.76284	0.147492	5.84758e-08	6.54048e-07	protein_coding
YER118C	SHO1	585.006	571.412	584.047	404.514	382.972	344.622	478.762	-0.600212	0.114421	5.85842e-08	6.54048e-07	protein_coding	GO:0044697; GO:0005933; GO:0005935; GO:0005886; GO:0016021; GO:0005034; GO:0043332; GO:0034605; GO:0005515; GO:0007231; GO:0030010; GO:0001402; GO:0005078	cellular bud; plasma membrane; osmosensory signaling pathway; osmosensor activity; cellular bud neck; MAP-kinase scaffold activity; cellular response to heat; protein binding; signal transduction involved in filamentous growth; integral component of membrane; HICS complex; mating projection tip; establishment of cell polarity
YPR159W	KRE6	1431.83	1491.76	1490.91	1064.51	1107.63	1040.4	1271.17	-0.447754	0.0842156	5.85507e-08	6.54048e-07	protein_coding	GO:0030133; GO:0004553; GO:0005886; GO:0005975; GO:0006078; GO:0030427; GO:0031505; GO:0016021; GO:0000139; GO:0015926; GO:0030176	Golgi membrane; carbohydrate metabolic process; hydrolase activity, hydrolyzing O-glycosyl compounds; plasma membrane; glucosidase activity; transport vesicle; (1->6)-beta-D-glucan biosynthetic process; integral component of endoplasmic reticulum membrane; integral component of membrane; fungal-type cell wall organization; site of polarized growth
YDR449C	UTP6	426.991	426.796	365.94	231	258.255	182.056	315.173	-0.822017	0.159858	6.02662e-08	6.716e-07	protein_coding	GO:0034388; GO:0006396; GO:0042802; GO:0005730; GO:0000480; GO:0031167; GO:0005515; GO:0000462; GO:0032040; GO:0000447; GO:0005654; GO:0030515; GO:0000472	endonucleolytic cleavage in 5'-ETS of tricistronic rRNA transcript (SSU-rRNA, 5.8S rRNA, LSU-rRNA); maturation of SSU-rRNA from tricistronic rRNA transcript (SSU-rRNA, 5.8S rRNA, LSU-rRNA); rRNA methylation; nucleolus; small-subunit processome; Pwp2p-containing subcomplex of 90S preribosome; protein binding; snoRNA binding; identical protein binding; nucleoplasm; endonucleolytic cleavage in ITS1 …
YBR147W	RTC2	23.0344	7.34994	19.0856	67.3123	56.8288	95.7946	44.9009	2.00323	0.40635	6.13307e-08	6.8222e-07	protein_coding	GO:0071627; GO:0034488; GO:0015174; GO:0031966	integral component of fungal-type vacuolar membrane; basic amino acid transmembrane transporter activity; mitochondrial membrane; basic amino acid transmembrane export from vacuole
YJR073C	OPI3	3142.2	2996.11	3110.45	2288.64	2247.19	2406.46	2698.51	-0.405388	0.0761913	6.34182e-08	7.04161e-07	protein_coding	GO:0004608; GO:0008757; GO:0016021; GO:0005789; GO:0031966; GO:0080101; GO:0000773; GO:0006656	phosphatidylcholine biosynthetic process; endoplasmic reticulum membrane; phosphatidyl-N-methylethanolamine N-methyltransferase activity; phosphatidyl-N-dimethylethanolamine N-methyltransferase activity; mitochondrial membrane; phosphatidylethanolamine N-methyltransferase activity; S-adenosylmethionine-dependent methyltransferase activity; integral component of membrane
YBR169C	SSE2	358.414	314.787	382.727	574.771	543.988	747.633	487.053	0.785355	0.152587	6.48948e-08	7.19251e-07	protein_coding	GO:0042026; GO:0005524; GO:0000774; GO:0005516; GO:0006457	calmodulin binding; ATP binding; protein folding; protein refolding; adenyl-nucleotide exchange factor activity
YGR130C		893.47	898.406	971.646	1371.53	1386.39	1940.13	1243.6	0.734355	0.142286	6.78764e-08	7.50937e-07	protein_coding	GO:0032126	eisosome
YOR196C	LIP5	506.168	456.103	479.635	318.215	296.133	311.5	394.625	-0.617213	0.118607	7.0503e-08	7.78587e-07	protein_coding	GO:0051539; GO:0003824; GO:0009249; GO:0009107; GO:0005739; GO:0051536; GO:0016992; GO:0046872	lipoate biosynthetic process; catalytic activity; iron-sulfur cluster binding; metal ion binding; protein lipoylation; 4 iron, 4 sulfur cluster binding; mitochondrion; lipoate synthase activity
YER049W	TPA1	1450.39	1528.05	1491.53	1014.38	1049.65	790.525	1220.75	-0.624104	0.120071	7.10548e-08	7.83267e-07	protein_coding	GO:0005506; GO:0008198; GO:0035516; GO:0005634; GO:0016491; GO:0031543; GO:0070989; GO:0016706; GO:0016705; GO:0006307; GO:0031418; GO:0006449; GO:0018188; GO:0055114; GO:0000288; GO:0005737; GO:0008143; GO:0006415	oxidoreductase activity; oxidative DNA demethylase activity; DNA dealkylation involved in DNA repair; regulation of translational termination; nucleus; cytoplasm; L-ascorbic acid binding; iron ion binding; poly(A) binding; nuclear-transcribed mRNA catabolic process, deadenylation-dependent decay; oxidoreductase activity, acting on paired donors, with incorporation or reduction of molecular oxygen…
YMR078C	CTF18	334.325	340.225	357.251	222.331	208.029	191.584	275.624	-0.702252	0.136103	7.24867e-08	7.97615e-07	protein_coding	GO:0031390; GO:0005524; GO:0000724; GO:0043596; GO:0007064; GO:0035753; GO:0003677; GO:0006270	DNA binding; Ctf18 RFC-like complex; ATP binding; mitotic sister chromatid cohesion; nuclear replication fork; DNA replication initiation; double-strand break repair via homologous recombination; maintenance of DNA trinucleotide repeats
YJL198W	PHO90	734.47	710.438	783.961	506.405	506.901	510.981	625.526	-0.53247	0.101732	7.44156e-08	8.16979e-07	protein_coding	GO:0005886; GO:0005315; GO:0006797; GO:0016021; GO:2000185; GO:0006817; GO:0055085	regulation of phosphate transmembrane transport; plasma membrane; inorganic phosphate transmembrane transporter activity; transmembrane transport; polyphosphate metabolic process; integral component of membrane; phosphate ion transport
YKR067W	GPT2	316.202	313.813	360.898	524.363	549.786	792.14	476.2	0.869859	0.170976	7.45136e-08	8.16979e-07	protein_coding	GO:0016024; GO:0005783; GO:0004366; GO:0008152; GO:0008654; GO:0102420; GO:0016746; GO:0005811; GO:0016287; GO:0030176	phospholipid biosynthetic process; metabolic process; glycerol-3-phosphate O-acyltransferase activity; lipid droplet; glycerone-phosphate O-acyltransferase activity; CDP-diacylglycerol biosynthetic process; sn-1-glycerol-3-phosphate C16:0-DCA-CoA acyl transferase activity; integral component of endoplasmic reticulum membrane; endoplasmic reticulum; transferase activity, transferring acyl groups
YHR214W-A		30.7	39.4391	27.9978	80.4115	105.097	87.6549	61.8834	1.39263	0.281516	7.63806e-08	8.35951e-07	protein_coding
YMR140W	SIP5	259.363	240.434	262.245	411.472	397.039	536.911	351.244	0.783973	0.153369	7.85733e-08	8.58414e-07	protein_coding	GO:0005737; GO:0042149	cytoplasm; cellular response to glucose starvation
YKL023W		182.139	185.692	212.589	364.047	301.353	342.506	264.721	0.760444	0.148454	7.90402e-08	8.61975e-07	protein_coding	GO:0005737	cytoplasm
YLR363W-A		227.319	201.511	222.238	131.866	104.054	91.738	163.121	-0.942688	0.186933	8.07512e-08	8.7903e-07	protein_coding	GO:0005634	nucleus
YOR306C	MCH5	110.617	90.7232	64.6611	236.137	193.484	178.916	145.756	1.13043	0.226728	8.08915e-08	8.7903e-07	protein_coding	GO:0034220; GO:0071627; GO:0032218; GO:0005886; GO:0016021; GO:0032217; GO:0055085	riboflavin transmembrane transporter activity; plasma membrane; integral component of fungal-type vacuolar membrane; ion transmembrane transport; transmembrane transport; integral component of membrane; riboflavin transport
YJR094W-A	RPL43B	2546.97	2299.47	2197.63	1679.46	1609.65	1328.67	1943.64	-0.588548	0.113468	8.1543e-08	8.84539e-07	protein_coding	GO:0006412; GO:0002181; GO:0005622; GO:0022625; GO:0003735; GO:0005840; GO:0046872	structural constituent of ribosome; metal ion binding; cytosolic large ribosomal subunit; cytoplasmic translation; translation; intracellular; ribosome
YLR276C	DBP9	1424.77	1401.88	1361.02	964.19	929.076	693.408	1129.06	-0.668501	0.129823	8.24055e-08	8.92313e-07	protein_coding	GO:0003676; GO:0005524; GO:0004003; GO:0010501; GO:0003723; GO:0004004; GO:0005737; GO:0005730; GO:0033680; GO:0000463	nucleic acid binding; ATP-dependent DNA/RNA helicase activity; maturation of LSU-rRNA from tricistronic rRNA transcript (SSU-rRNA, 5.8S rRNA, LSU-rRNA); ATP-dependent DNA helicase activity; RNA binding; nucleolus; ATP binding; cytoplasm; ATP-dependent RNA helicase activity; RNA secondary structure unwinding
YHR016C	YSC84	232.165	286.755	300.453	471.362	439.843	630.516	393.516	0.868304	0.171327	8.262e-08	8.93055e-07	protein_coding	GO:0006897; GO:0051666; GO:0051017; GO:1900027; GO:0030036; GO:0005515; GO:0032587; GO:0007015; GO:0030479; GO:0051015; GO:0035091	phosphatidylinositol binding; actin cytoskeleton organization; ruffle membrane; actin filament organization; regulation of ruffle assembly; endocytosis; actin filament bundle assembly; protein binding; actin cortical patch; actin filament binding; actin cortical patch localization
YKL195W	MIA40	844.466	862.521	802.657	1143.79	1184.78	1353.71	1031.99	0.53714	0.103054	8.34002e-08	8.99898e-07	protein_coding	GO:0005758; GO:0031305; GO:0016491; GO:0016972; GO:0015035; GO:0045041; GO:0003756; GO:0051537; GO:0006457	oxidoreductase activity; protein import into mitochondrial intermembrane space; thiol oxidase activity; protein disulfide oxidoreductase activity; 2 iron, 2 sulfur cluster binding; mitochondrial intermembrane space; protein disulfide isomerase activity; integral component of mitochondrial inner membrane; protein folding
YGL031C	RPL24A	7709.3	6636.6	6360.92	4947.94	4907.12	4385.26	5824.52	-0.523709	0.100554	8.48379e-08	9.13799e-07	protein_coding	GO:0000027; GO:0003723; GO:0006412; GO:0002181; GO:0022625; GO:0003735; GO:1902626	ribosomal large subunit assembly; RNA binding; assembly of large subunit precursor of preribosome; cytosolic large ribosomal subunit; cytoplasmic translation; translation; structural constituent of ribosome
YJL153C	INO1	171.977	206.79	201.28	108.092	85.3204	98.3935	145.309	-0.941866	0.18713	8.5399e-08	9.18227e-07	protein_coding	GO:0008654; GO:0005737; GO:0006021; GO:0004512	phospholipid biosynthetic process; inositol biosynthetic process; inositol-3-phosphate synthase activity; cytoplasm
YGR021W		180.23	157.459	149.942	305.044	258.288	364.295	235.876	0.886941	0.175169	8.67198e-08	9.30793e-07	protein_coding
YGR201C		69.8554	77.3828	79.8182	164.382	146.194	154.199	115.305	0.978837	0.195037	8.85846e-08	9.49143e-07	protein_coding	GO:0005737; GO:0003746; GO:0005634; GO:0005515	nucleus; translation elongation factor activity; protein binding; cytoplasm
YEL031W	SPF1	2678.8	2834.5	2838.75	1901.2	2087.28	1618.19	2326.45	-0.556715	0.107344	8.99923e-08	9.6254e-07	protein_coding	GO:0005801; GO:0005388; GO:0005524; GO:0006812; GO:0006874; GO:0005887; GO:0055092; GO:0016021; GO:0015662; GO:0048867; GO:0005789; GO:0030026; GO:0000166; GO:0016887; GO:0055085; GO:0016036; GO:0046872	sterol homeostasis; cellular response to phosphate starvation; cellular calcium ion homeostasis; endoplasmic reticulum membrane; integral component of plasma membrane; cation transport; metal ion binding; ATP binding; cellular manganese ion homeostasis; nucleotide binding; ATPase activity, coupled to transmembrane movement of ions, phosphorylative mechanism; transmembrane transport; calcium-trans…
YGR128C	UTP8	986.74	1067.01	996.049	668.085	687.587	494.406	816.647	-0.692303	0.135282	9.20822e-08	9.83175e-07	protein_coding	GO:0000049; GO:0033553; GO:0006409; GO:0034455; GO:0000462; GO:0032040; GO:0045943; GO:0006351; GO:0030515; GO:0005730	maturation of SSU-rRNA from tricistronic rRNA transcript (SSU-rRNA, 5.8S rRNA, LSU-rRNA); tRNA export from nucleus; tRNA binding; t-UTP complex; nucleolus; small-subunit processome; positive regulation of transcription by RNA polymerase I; rDNA heterochromatin; snoRNA binding; transcription, DNA-templated
YFL016C	MDJ1	494.711	507.362	504.514	751.477	704.558	725.669	614.715	0.518586	0.0996813	9.22683e-08	9.83445e-07	protein_coding	GO:0031314; GO:0042026; GO:0005759; GO:0005524; GO:0051082; GO:0006515; GO:0001671; GO:0006458; GO:0006457; GO:0009408; GO:0046872; GO:0000002; GO:0031072	ATPase activator activity; mitochondrial genome maintenance; metal ion binding; response to heat; unfolded protein binding; ATP binding; protein quality control for misfolded or incompletely synthesized proteins; 'de novo' protein folding; heat shock protein binding; protein folding; extrinsic component of mitochondrial inner membrane; mitochondrial matrix; protein refolding
YJR007W	SUI2	1622.87	1870.62	1802.48	1296.63	1239.86	1143.25	1495.95	-0.510312	0.098118	9.36377e-08	9.96305e-07	protein_coding	GO:0003676; GO:0033290; GO:0043614; GO:0005851; GO:0003723; GO:0006413; GO:0001731; GO:0010494; GO:0003743; GO:0005840; GO:0043022; GO:0005850	nucleic acid binding; eukaryotic translation initiation factor 2B complex; cytoplasmic stress granule; eukaryotic translation initiation factor 2 complex; RNA binding; translation initiation factor activity; eukaryotic 48S preinitiation complex; ribosome binding; ribosome; multi-eIF complex; translational initiation; formation of translation preinitiation complex
YIR039C	YPS6	49.2818	42.2038	61.9334	111.238	123.015	196.78	97.4088	1.39528	0.28442	9.3982e-08	9.98232e-07	protein_coding	GO:0009277; GO:0005576; GO:0031362; GO:0006508; GO:0004190; GO:0030163; GO:0031505	protein catabolic process; proteolysis; anchored component of external side of plasma membrane; extracellular region; fungal-type cell wall; fungal-type cell wall organization; aspartic-type endopeptidase activity
YAL012W	CYS3	3032.98	3470.53	3388.73	2285.67	2443.56	1993.04	2769.08	-0.540174	0.104198	9.49741e-08	1.00702e-06	protein_coding	GO:0003962; GO:0004123; GO:0030170; GO:0019344; GO:0019346; GO:0003824; GO:0044540; GO:0019343; GO:0071266; GO:0080146; GO:0005737	L-cysteine desulfhydrase activity; catalytic activity; 'de novo' L-methionine biosynthetic process; cytoplasm; cysteine biosynthetic process via cystathionine; cystathionine gamma-lyase activity; cystathionine gamma-synthase activity; pyridoxal phosphate binding; L-cystine L-cysteine-lyase (deaminating); transsulfuration; cysteine biosynthetic process
YPL220W	RPL1A	7730.23	6849.13	6754.56	5214.69	5216.9	4529.74	6049.21	-0.497602	0.0956231	9.51732e-08	1.00739e-06	protein_coding	GO:0003723; GO:0006412; GO:0002181; GO:0000470; GO:0022625; GO:0003735; GO:0015934	maturation of LSU-rRNA; large ribosomal subunit; RNA binding; cytosolic large ribosomal subunit; cytoplasmic translation; translation; structural constituent of ribosome
YJL177W	RPL17B	4423.04	4454.31	4238.6	3114.64	3311.57	2656.25	3699.74	-0.514637	0.0991198	9.69831e-08	1.02477e-06	protein_coding	GO:0030687; GO:0006412; GO:0002181; GO:0005622; GO:0022625; GO:0003735; GO:0005840; GO:0015934; GO:0000448	structural constituent of ribosome; large ribosomal subunit; preribosome, large subunit precursor; cleavage in ITS2 between 5.8S rRNA and LSU-rRNA of tricistronic rRNA transcript (SSU-rRNA, 5.8S rRNA, LSU-rRNA); cytosolic large ribosomal subunit; cytoplasmic translation; translation; intracellular; ribosome
YMR034C		35.1611	31.6115	29.1284	75.6035	85.4312	107.452	60.7312	1.39604	0.284946	9.8158e-08	1.0354e-06	protein_coding	GO:0005886; GO:0016021; GO:0015248	integral component of membrane; sterol transporter activity; plasma membrane
YHR021C	RPS27B	6356.28	4880.97	4891.63	3666.88	3466.29	3062.45	4387.41	-0.637626	0.124359	1.0247e-07	1.07902e-06	protein_coding	GO:0000028; GO:0000479; GO:0006412; GO:0022627; GO:0002181; GO:0005622; GO:0003735; GO:0000462; GO:0005840; GO:0046872	ribosomal small subunit assembly; maturation of SSU-rRNA from tricistronic rRNA transcript (SSU-rRNA, 5.8S rRNA, LSU-rRNA); cytosolic small ribosomal subunit; structural constituent of ribosome; metal ion binding; endonucleolytic cleavage of tricistronic rRNA transcript (SSU-rRNA, 5.8S rRNA, LSU-rRNA); cytoplasmic translation; translation; intracellular; ribosome
YOR272W	YTM1	910.482	965.584	949.567	640.414	681.188	548.023	782.543	-0.576005	0.111826	1.03512e-07	1.08626e-06	protein_coding	GO:0051276; GO:0042254; GO:0000460; GO:0030687; GO:0000470; GO:0005515; GO:0042273; GO:0070545; GO:0005654; GO:0005730	maturation of LSU-rRNA; ribosome biogenesis; preribosome, large subunit precursor; nucleolus; chromosome organization; PeBoW complex; maturation of 5.8S rRNA; ribosomal large subunit biogenesis; protein binding; nucleoplasm
YLR375W	STP3	725.091	729.856	805.799	1098.28	1165.58	1026.43	925.173	0.524795	0.101337	1.03496e-07	1.08626e-06	protein_coding	GO:0043565; GO:0003676; GO:0046872; GO:0005634	nucleic acid binding; metal ion binding; nucleus; sequence-specific DNA binding
YBR053C		340.1	314.575	290.176	529.6	457.681	601.707	422.306	0.719615	0.141531	1.04173e-07	1.09132e-06	protein_coding	GO:0019853; GO:0005509; GO:0004341; GO:0005576	extracellular region; gluconolactonase activity; calcium ion binding; L-ascorbic acid biosynthetic process
YLR267W	BOP2	21.1264	27.4409	18.2182	65.0547	65.4552	143.076	56.7286	1.9019	0.395022	1.04958e-07	1.09766e-06	protein_coding
YKL101W	HSL1	799.793	835.138	845.484	538.607	590.326	448.023	676.229	-0.629472	0.123085	1.09786e-07	1.14619e-06	protein_coding	GO:0051726; GO:0004674; GO:0005524; GO:0005935; GO:0005634; GO:0004672; GO:1902935; GO:0044879; GO:0000144; GO:0035556; GO:0000086; GO:0046777; GO:0006468; GO:0018105; GO:0044257	cellular protein catabolic process; protein localization to septin ring; intracellular signal transduction; nucleus; cellular bud neck; protein kinase activity; G2/M transition of mitotic cell cycle; ATP binding; regulation of cell cycle; cellular bud neck septin ring; morphogenesis checkpoint; protein phosphorylation; protein autophosphorylation; peptidyl-serine phosphorylation; protein serine/t…
YOL092W	YPQ1	1012.92	890.806	893.572	602.527	646.743	484.773	755.224	-0.663091	0.130083	1.10091e-07	1.14742e-06	protein_coding	GO:0071627; GO:0034488; GO:0015174	integral component of fungal-type vacuolar membrane; basic amino acid transmembrane transporter activity; basic amino acid transmembrane export from vacuole
YJL016W		445.636	505.506	484.586	708.283	706.18	885.344	622.589	0.654472	0.128401	1.15805e-07	1.20492e-06	protein_coding	GO:0005737	cytoplasm
YLR286C	CTS1	10048.5	10195.7	10264.7	14297.8	13788.2	12566.6	11860.3	0.405619	0.0778505	1.19259e-07	1.23876e-06	protein_coding	GO:0005935; GO:0004553; GO:0009277; GO:0005975; GO:0005576; GO:0006032; GO:0008843; GO:0000920; GO:0000272; GO:0008061; GO:0071555	carbohydrate metabolic process; hydrolase activity, hydrolyzing O-glycosyl compounds; chitin catabolic process; endochitinase activity; chitin binding; cellular bud neck; polysaccharide catabolic process; cell wall organization; septum digestion after cytokinesis; fungal-type cell wall; extracellular region
YLR262C-A	TMA7	1185.96	841.638	1087.4	660.951	625.195	522.401	820.592	-0.750581	0.148951	1.21187e-07	1.25664e-06	protein_coding	GO:0005737; GO:0002181; GO:0005634	nucleus; cytoplasm; cytoplasmic translation
YER117W	RPL23B	6434.13	5333.03	5112.23	3954.65	3809.19	3273.57	4652.8	-0.591656	0.115751	1.23368e-07	1.2771e-06	protein_coding	GO:0005634; GO:0006412; GO:0002181; GO:0070180; GO:0022625; GO:0003735; GO:0005829; GO:0005840	cytosol; large ribosomal subunit rRNA binding; nucleus; cytosolic large ribosomal subunit; cytoplasmic translation; translation; structural constituent of ribosome; ribosome
YDL167C	NRP1	756.186	836.734	732.694	492.929	507.252	353.421	613.203	-0.74644	0.148386	1.27725e-07	1.31774e-06	protein_coding	GO:0010494; GO:0003676; GO:0046872; GO:0003723	nucleic acid binding; metal ion binding; RNA binding; cytoplasmic stress granule
YIL133C	RPL16A	5207.05	5265.66	4759.97	3763.5	3811	3282.03	4348.2	-0.475382	0.0921394	1.27603e-07	1.31774e-06	protein_coding	GO:0003723; GO:0006412; GO:0002181; GO:0003729; GO:0022625; GO:0003735; GO:0005840; GO:0015934	large ribosomal subunit; mRNA binding; RNA binding; cytosolic large ribosomal subunit; cytoplasmic translation; translation; structural constituent of ribosome; ribosome
YOR176W	HEM15	797.134	814.968	797.127	376.046	467.248	568.454	636.829	-0.736792	0.146443	1.30727e-07	1.34438e-06	protein_coding	GO:0005743; GO:0006783; GO:0004325	ferrochelatase activity; mitochondrial inner membrane; heme biosynthetic process
YML030W	RCF1	196.001	201.276	190.511	300.555	325.509	366.917	263.461	0.725441	0.143948	1.30746e-07	1.34438e-06	protein_coding	GO:0097249; GO:0033617; GO:0031305; GO:0097250; GO:0005739	mitochondrial respiratory chain supercomplex; mitochondrial respiratory chain supercomplex assembly; mitochondrion; integral component of mitochondrial inner membrane; mitochondrial respiratory chain complex IV assembly
YBR242W		370.551	348.548	336.703	221.179	220.05	212.103	284.856	-0.664742	0.13142	1.35259e-07	1.38845e-06	protein_coding	GO:0002953	5'-deoxynucleotidase activity
YGR097W	ASK10	521.186	579.736	534.345	795.532	789.508	986.682	701.165	0.62952	0.124038	1.35715e-07	1.39079e-06	protein_coding	GO:0090372; GO:0005737; GO:0016247; GO:0044257; GO:0034599	channel regulator activity; cellular protein catabolic process; cellular response to oxidative stress; cytoplasm; positive regulation of glycerol transport
YKR046C	PET10	122.123	110.187	134.475	245.122	198.516	274.539	180.827	0.917617	0.185323	1.38528e-07	1.41725e-06	protein_coding	GO:0016020; GO:0005811; GO:0009060	aerobic respiration; membrane; lipid droplet
YBL032W	HEK2	1060.94	1184.24	1208.29	829.919	806.461	782.661	978.753	-0.499123	0.0973438	1.42734e-07	1.45784e-06	protein_coding	GO:0051028; GO:0003676; GO:0006417; GO:0003723; GO:0016569; GO:0007004; GO:0003729; GO:0005737; GO:0000784; GO:0048255; GO:0008298; GO:0000932; GO:0000723	nucleic acid binding; mRNA transport; P-body; covalent chromatin modification; telomere maintenance; mRNA binding; regulation of translation; RNA binding; cytoplasm; nuclear chromosome, telomeric region; intracellular mRNA localization; telomere maintenance via telomerase; mRNA stabilization
YPR112C	MRD1	985.355	971.586	1010.04	681.49	708.854	557.605	819.155	-0.586183	0.115314	1.43991e-07	1.46823e-06	protein_coding	GO:0003676; GO:0005730; GO:0000480; GO:0030686; GO:0000447; GO:0034462; GO:0042134; GO:0000472	nucleic acid binding; 90S preribosome; endonucleolytic cleavage in 5'-ETS of tricistronic rRNA transcript (SSU-rRNA, 5.8S rRNA, LSU-rRNA); small-subunit processome assembly; nucleolus; rRNA primary transcript binding; endonucleolytic cleavage in ITS1 to separate SSU-rRNA from 5.8S rRNA and LSU-rRNA from tricistronic rRNA transcript (SSU-rRNA, 5.8S rRNA, LSU-rRNA); endonucleolytic cleavage to gene…
YGL135W	RPL1B	9203.27	9372.88	9101.29	7045.68	6930.48	5891.06	7924.11	-0.462303	0.0906234	1.44655e-07	1.47254e-06	protein_coding	GO:0003723; GO:0006412; GO:0002181; GO:0000470; GO:0022625; GO:0003735; GO:0015934	maturation of LSU-rRNA; large ribosomal subunit; RNA binding; cytosolic large ribosomal subunit; cytoplasmic translation; translation; structural constituent of ribosome
YNR053C	NOG2	977.104	1079.8	938.785	600.424	634.293	387.781	769.698	-0.841362	0.169465	1.45141e-07	1.47259e-06	protein_coding	GO:0005634; GO:0005525; GO:0003924; GO:0000055; GO:0005654; GO:0005730	ribosomal large subunit export from nucleus; nucleus; nucleolus; GTP binding; GTPase activity; nucleoplasm
YKL073W	LHS1	728.424	637.491	671.836	434.061	483.14	428.629	563.93	-0.577849	0.113607	1.45135e-07	1.47259e-06	protein_coding	GO:0031204; GO:0005524; GO:0005788; GO:0000774; GO:0006986; GO:0016887; GO:0051082	unfolded protein binding; ATP binding; response to unfolded protein; endoplasmic reticulum lumen; posttranslational protein targeting to membrane, translocation; ATPase activity; adenyl-nucleotide exchange factor activity
YBR106W	PHO88	3109.7	3040.16	2828.52	2163.82	2181.01	1764.65	2514.64	-0.537752	0.105534	1.52805e-07	1.54778e-06	protein_coding	GO:0005783; GO:0045047; GO:0016021; GO:0016020; GO:0005789; GO:0051604; GO:0005739; GO:0006817	endoplasmic reticulum membrane; protein targeting to ER; mitochondrion; membrane; protein maturation; endoplasmic reticulum; integral component of membrane; phosphate ion transport
YGR106C	VOA1	2215.5	1820.14	1828.32	1320.83	1383.9	1275.81	1640.75	-0.540762	0.106252	1.55516e-07	1.57264e-06	protein_coding	GO:0005789; GO:0005774; GO:0016021; GO:0043623	endoplasmic reticulum membrane; vacuolar membrane; integral component of membrane; cellular protein complex assembly
YOR185C	GSP2	193.529	168.289	191.346	367.827	276.491	443.711	273.532	0.923734	0.187776	1.56517e-07	1.58015e-06	protein_coding	GO:0000054; GO:0005634; GO:0006997; GO:0006913; GO:0005525; GO:0003924; GO:0006606; GO:0005737	protein import into nucleus; nucleus; cytoplasm; GTP binding; ribosomal subunit export from nucleus; GTPase activity; nucleocytoplasmic transport; nucleus organization
YLR388W	RPS29A	3146.88	2455.54	2593.76	1906.49	1798.37	1559.39	2243.4	-0.61446	0.121842	1.58839e-07	1.60095e-06	protein_coding	GO:0008270; GO:0006412; GO:0022627; GO:0002181; GO:0005622; GO:0003735; GO:0005840	cytosolic small ribosomal subunit; structural constituent of ribosome; zinc ion binding; cytoplasmic translation; translation; intracellular; ribosome
YHR112C		217.795	239.991	209.262	365.596	347.071	365.461	290.863	0.666505	0.132568	1.59219e-07	1.60214e-06	protein_coding	GO:0003962; GO:0004123; GO:0030170; GO:0005634; GO:0006790; GO:0003824; GO:0019346; GO:0019343; GO:0004121; GO:0071266; GO:0005737	catalytic activity; 'de novo' L-methionine biosynthetic process; nucleus; cytoplasm; cysteine biosynthetic process via cystathionine; cystathionine gamma-lyase activity; cystathionine beta-lyase activity; cystathionine gamma-synthase activity; pyridoxal phosphate binding; sulfur compound metabolic process; transsulfuration
snR33	SNR33	140.119	113.038	135.396	68.2942	51.6776	44.2646	92.1314	-1.17117	0.242023	1.62654e-07	1.63402e-06	snoRNA
YLL014W	EMC6	492.352	414.062	430.278	278.89	251.808	173.812	340.2	-0.87778	0.178127	1.63064e-07	1.63545e-06	protein_coding	GO:0005783; GO:0000045; GO:0034975; GO:0016021; GO:0072546	protein folding in endoplasmic reticulum; ER membrane protein complex; endoplasmic reticulum; integral component of membrane; autophagosome assembly
YNL241C	ZWF1	1403.61	1484.01	1504.39	2122.25	2056.26	2817.34	1897.98	0.64576	0.128391	1.66151e-07	1.66369e-06	protein_coding	GO:0042542; GO:0009051; GO:0006740; GO:0055114; GO:0050661; GO:0006006; GO:0004345	NADP binding; glucose-6-phosphate dehydrogenase activity; NADPH regeneration; glucose metabolic process; response to hydrogen peroxide; oxidation-reduction process; pentose-phosphate shunt, oxidative branch
YOR158W	PET123	306.677	293.187	265.477	414.236	488.119	527.508	382.534	0.695838	0.139119	1.699e-07	1.69844e-06	protein_coding	GO:0003735; GO:0005763; GO:0032543	mitochondrial small ribosomal subunit; mitochondrial translation; structural constituent of ribosome
YPL186C	UIP4	54.0957	38.8619	46.3572	112.522	103.654	221.467	96.1596	1.54088	0.324157	1.73718e-07	1.73378e-06	protein_coding	GO:0005789; GO:0005783; GO:0005741; GO:0005635	endoplasmic reticulum; endoplasmic reticulum membrane; mitochondrial outer membrane; nuclear envelope
YOR340C	RPA43	737.799	791.499	740.149	513.002	533.798	425.703	623.658	-0.601266	0.119331	1.74591e-07	1.73965e-06	protein_coding	GO:0042254; GO:0003899; GO:0042790; GO:0006360; GO:0005736; GO:0001054; GO:0006351	nucleolar large rRNA transcription by RNA polymerase I; RNA polymerase I complex; transcription by RNA polymerase I; ribosome biogenesis; DNA-directed 5'-3' RNA polymerase activity; transcription, DNA-templated; RNA polymerase I activity
YDR161W		796.043	911.724	794.353	579.858	575.683	522.713	696.729	-0.55654	0.110028	1.77071e-07	1.76119e-06	protein_coding	GO:0042254; GO:0005634; GO:0005737; GO:0005515; GO:0030433	ribosome biogenesis; nucleus; cytoplasm; protein binding; ubiquitin-dependent ERAD pathway
YPL222W	FMP40	147.993	135.207	159.468	258.021	242.77	323.684	211.19	0.85152	0.172791	1.77328e-07	1.76119e-06	protein_coding	GO:0005739	mitochondrion
YLR174W	IDP2	52.222	49.5059	47.3257	101.872	110.309	147.295	84.7549	1.19455	0.248103	1.82002e-07	1.80468e-06	protein_coding	GO:0000287; GO:0006099; GO:0051287; GO:0016616; GO:0005829; GO:0006102; GO:0055114; GO:0006097; GO:0004450	cytosol; NAD binding; oxidation-reduction process; magnesium ion binding; oxidoreductase activity, acting on the CH-OH group of donors, NAD or NADP as acceptor; isocitrate dehydrogenase (NADP+) activity; glyoxylate cycle; isocitrate metabolic process; tricarboxylic acid cycle
YLR259C	HSP60	2684.11	2773.69	2812.91	3547.55	3557.33	3594.74	3161.72	0.364578	0.0709291	1.87414e-07	1.85534e-06	protein_coding	GO:0005758; GO:0005524; GO:0045041; GO:0005739; GO:0051087; GO:0016887; GO:0042026; GO:0050821; GO:0008637; GO:0051604; GO:0042645; GO:0051082; GO:0044183; GO:0061077; GO:0006458; GO:0051131; GO:0005737; GO:0005743; GO:0005759; GO:0005829; GO:0003688; GO:0003697; GO:0006457	chaperone-mediated protein complex assembly; mitochondrial nucleoid; 'de novo' protein folding; protein binding involved in protein folding; chaperone binding; protein folding; cytosol; chaperone-mediated protein folding; protein import into mitochondrial intermembrane space; mitochondrial intermembrane space; protein stabilization; unfolded protein binding; cytoplasm; mitochondrial matrix; apopt…
YFR001W	LOC1	948.276	591.798	731.295	447.233	414.404	368.059	583.511	-0.841221	0.171266	1.89526e-07	1.87322e-06	protein_coding	GO:0051028; GO:0042802; GO:0005730; GO:0030687; GO:0003729; GO:0000480; GO:0000055; GO:0042273; GO:0000447; GO:0008298; GO:0000472	mRNA transport; endonucleolytic cleavage in 5'-ETS of tricistronic rRNA transcript (SSU-rRNA, 5.8S rRNA, LSU-rRNA); ribosomal large subunit export from nucleus; preribosome, large subunit precursor; mRNA binding; nucleolus; ribosomal large subunit biogenesis; intracellular mRNA localization; identical protein binding; endonucleolytic cleavage in ITS1 to separate SSU-rRNA from 5.8S rRNA and LSU-rR…
YPL257W-B		2159.75	1211.16	2180.04	461.018	587.229	287.396	1147.77	-1.90597	0.407907	1.90828e-07	1.88304e-06	protein_coding
YJL050W	MTR4	1368.81	1507.3	1423.31	933.95	993.469	684.318	1151.86	-0.688835	0.138656	2.02517e-07	1.99517e-06	protein_coding	GO:0005524; GO:0031499; GO:0003723; GO:0071038; GO:0016075; GO:0008143; GO:0034476; GO:0005730; GO:0016491; GO:0071042; GO:0003824; GO:0043629; GO:0034459; GO:0055114; GO:0003724; GO:0071049; GO:0071051; GO:0003676; GO:0005634; GO:0016973; GO:0071035; GO:0000467; GO:0071031; GO:0034475; GO:0005654; GO:0006401	nucleic acid binding; polyadenylation-dependent snoRNA 3'-end processing; RNA binding; rRNA catabolic process; TRAMP complex; oxidation-reduction process; nuclear mRNA surveillance of mRNA 3'-end processing; poly(A)+ mRNA export from nucleus; RNA helicase activity; exonucleolytic trimming to generate mature 3'-end of 5.8S rRNA from tricistronic rRNA transcript (SSU-rRNA, 5.8S rRNA, LSU-rRNA); nuc…
YPL225W		1458.92	1047.13	1047.76	737.845	724.185	607.934	937.295	-0.744307	0.150746	2.06685e-07	2.03295e-06	protein_coding	GO:0005737	cytoplasm
YOR285W	RDL1	698.701	534.123	556.141	886.794	936.65	1065.81	779.704	0.664008	0.133366	2.07551e-07	2.0382e-06	protein_coding	GO:0004792; GO:0005739	mitochondrion; thiosulfate sulfurtransferase activity
YBR143C	SUP45	3043.07	3183.43	3066.73	2261.75	2318.45	1874.36	2624.63	-0.509881	0.100998	2.10283e-07	2.06172e-06	protein_coding	GO:0016149; GO:0003747; GO:0010494; GO:0005829; GO:0005737; GO:0006415; GO:0018444; GO:0006353	cytosol; DNA-templated transcription, termination; translation release factor activity, codon specific; cytoplasmic stress granule; translation release factor activity; cytoplasm; translation release factor complex; translational termination
YOR248W		899.239	931.938	868.074	580.28	655.62	488.798	737.325	-0.621392	0.124596	2.16895e-07	2.12314e-06	protein_coding
YLR167W	RPS31	33757.8	23920.9	24166.3	17829.3	17028.1	15672.5	22062.5	-0.666732	0.134489	2.22652e-07	2.17602e-06	protein_coding	GO:0000028; GO:0042254; GO:0005634; GO:0006412; GO:0022627; GO:0002181; GO:0002109; GO:0003735; GO:0005515; GO:0005840; GO:0031386; GO:0046872	maturation of SSU-rRNA from tricistronic rRNA transcript (SSU-rRNA, LSU-rRNA,5S); ribosomal small subunit assembly; cytosolic small ribosomal subunit; metal ion binding; ribosome biogenesis; nucleus; protein binding; cytoplasmic translation; translation; structural constituent of ribosome; ribosome; protein tag
YNL119W	NCS2	398.109	409.179	387.002	231.973	240.196	144.165	301.771	-0.90396	0.186181	2.23754e-07	2.1833e-06	protein_coding	GO:0002143; GO:0032447; GO:0000049; GO:0001403; GO:0034227; GO:0007124; GO:0005829; GO:0016783; GO:0002098	cytosol; sulfurtransferase activity; pseudohyphal growth; tRNA wobble position uridine thiolation; tRNA binding; tRNA wobble uridine modification; tRNA thio-modification; protein urmylation; invasive growth in response to glucose limitation
YBR069C	TAT1	1696.73	1784.36	1655.4	1214.84	1320.48	1155.17	1471.16	-0.463777	0.0916908	2.24984e-07	2.19181e-06	protein_coding	GO:0015827; GO:0006865; GO:0015828; GO:0005886; GO:0022893; GO:0016021; GO:0016020; GO:0015171; GO:0022857; GO:0055085	tyrosine transport; plasma membrane; transmembrane transporter activity; transmembrane transport; membrane; integral component of membrane; amino acid transport; amino acid transmembrane transporter activity; low-affinity tryptophan transmembrane transporter activity; tryptophan transport
YLR185W	RPL37A	3051.52	2980.56	3074.35	2383.07	2268.06	2082.78	2640.05	-0.425115	0.0838174	2.29547e-07	2.22916e-06	protein_coding	GO:0030687; GO:0003723; GO:0006412; GO:0002181; GO:0005622; GO:0022625; GO:0003735; GO:0019843; GO:0005840; GO:0000448; GO:0046872	rRNA binding; structural constituent of ribosome; RNA binding; preribosome, large subunit precursor; metal ion binding; cleavage in ITS2 between 5.8S rRNA and LSU-rRNA of tricistronic rRNA transcript (SSU-rRNA, 5.8S rRNA, LSU-rRNA); cytosolic large ribosomal subunit; cytoplasmic translation; translation; intracellular; ribosome
YOR036W	PEP12	195.234	161.644	166.293	265.083	337.101	405.245	255.1	0.896781	0.184575	2.29499e-07	2.22916e-06	protein_coding	GO:0005484; GO:0000011; GO:0016236; GO:0016021; GO:0016020; GO:0032258; GO:0006896; GO:0006906; GO:0031201; GO:0048278; GO:0005768; GO:0005794; GO:0006886; GO:0016192; GO:0000149	SNARE binding; endosome; integral component of membrane; macroautophagy; Golgi apparatus; SNAP receptor activity; protein localization by the Cvt pathway; intracellular protein transport; vacuole inheritance; Golgi to vacuole transport; vesicle docking; SNARE complex; membrane; vesicle-mediated transport; vesicle fusion
YHR197W	RIX1	619.363	702.712	647.092	441.494	449.691	360.306	536.776	-0.628455	0.126421	2.31442e-07	2.24399e-06	protein_coding	GO:0000054; GO:0005634; GO:0006267; GO:0000027; GO:0006364; GO:0005829; GO:0097344; GO:0003682; GO:0005654; GO:0030174	Rix1 complex; cytosol; regulation of DNA-dependent DNA replication initiation; ribosomal large subunit assembly; nucleus; rRNA processing; ribosomal subunit export from nucleus; pre-replicative complex assembly involved in nuclear cell cycle DNA replication; nucleoplasm; chromatin binding
YOR312C	RPL20B	8797.12	7345.52	7132.39	5548.76	5265.88	4376.76	6411.07	-0.592651	0.118925	2.34373e-07	2.26882e-06	protein_coding	GO:0005840; GO:0006412; GO:0003735	ribosome; translation; structural constituent of ribosome
YDR237W	MRPL7	257.347	246.707	260.818	423.889	396.872	380.237	327.645	0.62511	0.125698	2.35035e-07	2.27163e-06	protein_coding	GO:0000027; GO:0003723; GO:0006412; GO:0022625; GO:0005762; GO:0003735; GO:0005840; GO:0032543	ribosomal large subunit assembly; structural constituent of ribosome; RNA binding; mitochondrial large ribosomal subunit; cytosolic large ribosomal subunit; translation; mitochondrial translation; ribosome
YNL146C-A		24.341	16.6939	18.2764	0	0	0	9.88522	-7.10277	2.63603	2.35842e-07	2.27584e-06	protein_coding
YOR206W	NOC2	1476.06	1616.34	1557.4	1112.78	1071.03	843.876	1279.58	-0.596284	0.119677	2.36465e-07	2.27826e-06	protein_coding	GO:0030690; GO:0030691; GO:0005634; GO:0030687; GO:0042273; GO:0005654; GO:0005730	preribosome, large subunit precursor; Noc2p-Noc3p complex; Noc1p-Noc2p complex; nucleus; nucleolus; ribosomal large subunit biogenesis; nucleoplasm
YHR154W	RTT107	546.313	543.682	536.132	343.812	385.912	298.523	442.396	-0.635064	0.128013	2.40616e-07	2.3146e-06	protein_coding	GO:0005634; GO:2000001; GO:0010526; GO:0033314; GO:0007095; GO:1903775; GO:1990683; GO:0006270; GO:0035361; GO:0006302	mitotic G2 DNA damage checkpoint; nucleus; regulation of DNA double-strand break processing; DNA replication initiation; double-strand break repair; regulation of DNA damage checkpoint; negative regulation of transposition, RNA-mediated; mitotic DNA replication checkpoint; Cul8-RING ubiquitin ligase complex; DNA double-strand break attachment to nuclear envelope
YAL007C	ERP2	699.008	719.893	720.824	515.505	498.137	450.839	600.701	-0.529732	0.105738	2.44054e-07	2.34399e-06	protein_coding	GO:0006621; GO:0016021; GO:0005789; GO:0030134; GO:0006888; GO:0015031	endoplasmic reticulum membrane; COPII-coated ER to Golgi transport vesicle; ER to Golgi vesicle-mediated transport; protein retention in ER lumen; integral component of membrane; protein transport
YOR198C	BFR1	2406.13	2517.61	2439.16	1853.93	1909.24	1722.44	2141.42	-0.414698	0.0818821	2.45499e-07	2.35417e-06	protein_coding	GO:0051321; GO:0005783; GO:0005844; GO:0016071; GO:0030529; GO:0003723; GO:0007088; GO:0005737; GO:0042175; GO:0008298	mRNA metabolic process; regulation of mitotic nuclear division; RNA binding; cytoplasm; meiotic cell cycle; intracellular mRNA localization; intracellular ribonucleoprotein complex; nuclear outer membrane-endoplasmic reticulum membrane network; endoplasmic reticulum; polysome
YOR329C	SCD5	457.394	444.01	428.438	618.598	646.516	691.578	547.756	0.539676	0.107828	2.47492e-07	2.36957e-06	protein_coding	GO:0006897; GO:0009306; GO:0005634; GO:0008157; GO:0016020; GO:0007015; GO:0030866; GO:0030479	cortical actin cytoskeleton organization; actin filament organization; nucleus; protein secretion; endocytosis; membrane; actin cortical patch; protein phosphatase 1 binding
YJL091C	GWT1	416.192	357.492	360.589	225.679	227.302	245.585	305.473	-0.669718	0.13567	2.51098e-07	2.40034e-06	protein_coding	GO:0032216; GO:0016021; GO:0005789; GO:0016746; GO:0006506	endoplasmic reticulum membrane; glucosaminyl-phosphotidylinositol O-acyltransferase activity; integral component of membrane; GPI anchor biosynthetic process; transferase activity, transferring acyl groups
YDR060W	MAK21	1925.02	2087.77	1908.29	1342.82	1431.99	1061.29	1626.2	-0.602641	0.12137	2.54024e-07	2.42074e-06	protein_coding	GO:0030690; GO:0030687; GO:0000027; GO:0005488; GO:0042273; GO:0005730	ribosomal large subunit assembly; nucleolus; preribosome, large subunit precursor; Noc1p-Noc2p complex; ribosomal large subunit biogenesis; binding
YER131W	RPS26B	6055.21	5975.38	5615.37	4457.67	4427.75	3774.55	5050.99	-0.465874	0.0925521	2.53802e-07	2.42074e-06	protein_coding	GO:0006412; GO:0022627; GO:0042255; GO:0005622; GO:0003729; GO:0002181; GO:0003735; GO:0005840; GO:0006407	cytosolic small ribosomal subunit; structural constituent of ribosome; mRNA binding; rRNA export from nucleus; cytoplasmic translation; translation; intracellular; ribosome; ribosome assembly
YPR016C	TIF6	1569.73	1642.06	1589.44	1221.52	1126.68	997.069	1357.75	-0.504711	0.100872	2.57799e-07	2.4529e-06	protein_coding	GO:0000054; GO:0043023; GO:0005634; GO:0030687; GO:0042256; GO:0003743; GO:0006364; GO:0005829; GO:0005737; GO:0042273; GO:0005730; GO:0043022; GO:1902626; GO:0000466; GO:0000463	cytosol; ribosomal large subunit binding; maturation of LSU-rRNA from tricistronic rRNA transcript (SSU-rRNA, 5.8S rRNA, LSU-rRNA); maturation of 5.8S rRNA from tricistronic rRNA transcript (SSU-rRNA, 5.8S rRNA, LSU-rRNA); assembly of large subunit precursor of preribosome; preribosome, large subunit precursor; nucleus; nucleolus; cytoplasm; rRNA processing; ribosomal subunit export from nucleus;…
YNL208W		1628.82	1455.15	1422.37	2042.65	2060.11	2354.91	1827.34	0.503714	0.100464	2.59124e-07	2.46168e-06	protein_coding	GO:0005739; GO:0019867	mitochondrion; outer membrane
YDR210W-B		228.99	287.972	259.965	8.38211	40.5322	7.9281	138.962	-3.46619	0.766946	2.6831e-07	2.54499e-06	protein_coding
YMR189W	GCV2	619.849	639.883	630.023	1090.18	1030.18	824.218	805.721	0.615338	0.124309	2.70431e-07	2.56114e-06	protein_coding	GO:0006544; GO:0006546; GO:0005960; GO:0003824; GO:0019464; GO:0055114; GO:0005739; GO:0004375; GO:0006730	catalytic activity; glycine dehydrogenase (decarboxylating) activity; glycine catabolic process; glycine decarboxylation via glycine cleavage system; mitochondrion; one-carbon metabolic process; glycine cleavage complex; glycine metabolic process; oxidation-reduction process
YOL030W	GAS5	2219.55	2172.21	2181.67	1578.75	1731.2	1513.37	1899.46	-0.435295	0.0865161	2.77706e-07	2.62597e-06	protein_coding	GO:0009277; GO:0005576; GO:0031362; GO:0042124; GO:0006074; GO:0071970; GO:0031505	(1->3)-beta-D-glucan metabolic process; fungal-type cell wall (1->3)-beta-D-glucan biosynthetic process; anchored component of external side of plasma membrane; 1,3-beta-glucanosyltransferase activity; fungal-type cell wall; fungal-type cell wall organization; extracellular region
YGL120C	PRP43	1952.79	2096.55	2061.6	1445.07	1387.68	1035.24	1663.15	-0.640713	0.128663	2.80219e-07	2.64565e-06	protein_coding	GO:0003676; GO:0005524; GO:0000390; GO:0030490; GO:0004004; GO:0006364; GO:0071014; GO:0000462; GO:0042273; GO:0004386; GO:0000466; GO:0000463	nucleic acid binding; maturation of LSU-rRNA from tricistronic rRNA transcript (SSU-rRNA, 5.8S rRNA, LSU-rRNA); maturation of 5.8S rRNA from tricistronic rRNA transcript (SSU-rRNA, 5.8S rRNA, LSU-rRNA); maturation of SSU-rRNA from tricistronic rRNA transcript (SSU-rRNA, 5.8S rRNA, LSU-rRNA); ATP binding; rRNA processing; spliceosomal complex disassembly; ribosomal large subunit biogenesis; ATP-de…
YPL270W	MDL2	513.639	513.584	514.038	720.428	746.809	719.593	621.348	0.490072	0.09794	2.82901e-07	2.66686e-06	protein_coding	GO:0005524; GO:0042626; GO:0015421; GO:0070301; GO:0016021; GO:0090374; GO:0016020; GO:0005743; GO:1904680; GO:0016887; GO:0055085; GO:0015833	peptide transport; ATP binding; mitochondrial inner membrane; peptide transmembrane transporter activity; oligopeptide export from mitochondrion; ATPase activity, coupled to transmembrane movement of substances; transmembrane transport; membrane; integral component of membrane; oligopeptide-transporting ATPase activity; cellular response to hydrogen peroxide; ATPase activity
YCL054W	SPB1	999.319	993.627	883.269	598.708	607.972	380.056	743.825	-0.814681	0.168368	2.8761e-07	2.70582e-06	protein_coding	GO:0032259; GO:0016435; GO:0005634; GO:0005730; GO:0030687; GO:0000463; GO:0031167; GO:0006364; GO:0008650; GO:0001510; GO:0008649; GO:0000466; GO:0008168	rRNA (guanine) methyltransferase activity; maturation of LSU-rRNA from tricistronic rRNA transcript (SSU-rRNA, 5.8S rRNA, LSU-rRNA); maturation of 5.8S rRNA from tricistronic rRNA transcript (SSU-rRNA, 5.8S rRNA, LSU-rRNA); rRNA methylation; rRNA (uridine-2'-O-)-methyltransferase activity; preribosome, large subunit precursor; nucleus; nucleolus; methyltransferase activity; rRNA processing; rRNA …
YOR113W	AZF1	260.968	262.213	277.134	387.91	420.721	450.417	343.227	0.627947	0.1273	2.87919e-07	2.70582e-06	protein_coding	GO:0003676; GO:0005634; GO:0001077; GO:0060237; GO:0006357; GO:0000978; GO:0005829; GO:0071322; GO:0046872	nucleic acid binding; cytosol; metal ion binding; nucleus; RNA polymerase II proximal promoter sequence-specific DNA binding; proximal promoter DNA-binding transcription activator activity, RNA polymerase II-specific; regulation of fungal-type cell wall organization; regulation of transcription by RNA polymerase II; cellular response to carbohydrate stimulus
YOR011W	AUS1	235.975	233.89	223.442	414.986	330.315	406.441	307.508	0.700491	0.143173	2.94315e-07	2.76168e-06	protein_coding	GO:0005524; GO:0042626; GO:0005886; GO:0016021; GO:0016020; GO:0035376; GO:0016887; GO:0055085; GO:0034041	plasma membrane; ATP binding; sterol import; sterol-transporting ATPase activity; ATPase activity, coupled to transmembrane movement of substances; transmembrane transport; membrane; integral component of membrane; ATPase activity
YBL103C	RTG3	237.239	235.152	246.761	402.032	345.437	417.611	314.039	0.666394	0.135778	2.95988e-07	2.77313e-06	protein_coding	GO:0045944; GO:0000981; GO:0005634; GO:0046983; GO:0071400; GO:0001085; GO:0005737; GO:0000422; GO:0006351; GO:0003677; GO:0031930	cellular response to oleic acid; DNA-binding transcription factor activity, RNA polymerase II-specific; DNA binding; mitochondria-nucleus signaling pathway; nucleus; cytoplasm; transcription, DNA-templated; autophagy of mitochondrion; positive regulation of transcription by RNA polymerase II; protein dimerization activity; RNA polymerase II transcription factor binding
YMR049C	ERB1	1345.7	1464.88	1447.42	980.43	964.569	702.635	1150.94	-0.657286	0.133906	2.96676e-07	2.77533e-06	protein_coding	GO:0043021; GO:0042254; GO:0051302; GO:0030687; GO:0070180; GO:0006364; GO:0005515; GO:0042273; GO:0070545; GO:0005654; GO:0000463	maturation of LSU-rRNA from tricistronic rRNA transcript (SSU-rRNA, 5.8S rRNA, LSU-rRNA); large ribosomal subunit rRNA binding; ribosome biogenesis; preribosome, large subunit precursor; nucleoplasm; PeBoW complex; rRNA processing; regulation of cell division; ribosomal large subunit biogenesis; protein binding; ribonucleoprotein complex binding
YKL001C	MET14	360.517	225.399	273.644	146.633	148.531	137.422	215.358	-0.935917	0.19549	2.9721e-07	2.77608e-06	protein_coding	GO:0005524; GO:0009086; GO:0070814; GO:0000096; GO:0000103; GO:0019344; GO:0004020; GO:0019379	sulfate assimilation; sulfate assimilation, phosphoadenylyl sulfate reduction by phosphoadenylyl-sulfate reductase (thioredoxin); ATP binding; methionine biosynthetic process; hydrogen sulfide biosynthetic process; cysteine biosynthetic process; sulfur amino acid metabolic process; adenylylsulfate kinase activity
YLR180W	SAM1	5217.46	5525.55	5467.4	3990.92	4071.99	3293.89	4594.53	-0.497826	0.0998441	2.99808e-07	2.79608e-06	protein_coding	GO:0005524; GO:0006555; GO:0010494; GO:0005829; GO:0006556; GO:0004478; GO:0006730; GO:0046872	cytosol; S-adenosylmethionine biosynthetic process; cytoplasmic stress granule; metal ion binding; ATP binding; one-carbon metabolic process; methionine adenosyltransferase activity; methionine metabolic process
YMR252C		94.4675	96.0371	110.805	182.626	187.169	191.157	143.71	0.848566	0.176003	3.06594e-07	2.85501e-06	protein_coding
YML087C	AIM33	22.0447	26.2658	18.1817	67.2935	73.7317	60.8386	44.726	1.4975	0.321987	3.0842e-07	2.86765e-06	protein_coding	GO:0005783; GO:0004128; GO:0016491; GO:0016021; GO:0022900; GO:0055114	oxidoreductase activity; electron transport chain; endoplasmic reticulum; integral component of membrane; oxidation-reduction process; cytochrome-b5 reductase activity, acting on NAD(P)H
YDR321W	ASP1	1144.25	1124.24	1090.92	825.717	795.523	673.128	942.296	-0.532	0.107238	3.10672e-07	2.88421e-06	protein_coding	GO:0004067; GO:0006530; GO:0005622; GO:0005737; GO:0006520; GO:0006528	cellular amino acid metabolic process; cytoplasm; asparagine catabolic process; asparaginase activity; asparagine metabolic process; intracellular
YBR023C	CHS3	740.974	833.665	827.975	559.693	540.17	564.227	677.784	-0.513247	0.10329	3.14917e-07	2.91037e-06	protein_coding	GO:0005935; GO:0005886; GO:0000131; GO:0030476; GO:0016021; GO:0045009; GO:0016758; GO:0030428; GO:0034221; GO:0005737; GO:0005628; GO:0030659; GO:0071944; GO:0004100	transferase activity, transferring hexosyl groups; ascospore wall assembly; chitin synthase activity; cytoplasmic vesicle membrane; cell periphery; prospore membrane; plasma membrane; cytoplasm; fungal-type cell wall chitin biosynthetic process; cellular bud neck; cell septum; incipient cellular bud site; integral component of membrane; chitosome
YKL085W	MDH1	758.013	775.925	788.427	1084.75	1095.2	1399.44	983.627	0.600932	0.121919	3.14336e-07	2.91037e-06	protein_coding	GO:0019752; GO:0005759; GO:0006108; GO:0030060; GO:0005975; GO:0016491; GO:0001300; GO:0006099; GO:0003824; GO:0009060; GO:0003729; GO:0001302; GO:0016615; GO:0016616; GO:0055114; GO:0005739	oxidoreductase activity; L-malate dehydrogenase activity; carbohydrate metabolic process; aerobic respiration; catalytic activity; chronological cell aging; mRNA binding; oxidoreductase activity, acting on the CH-OH group of donors, NAD or NADP as acceptor; mitochondrion; replicative cell aging; malate dehydrogenase activity; oxidation-reduction process; malate metabolic process; mitochondrial ma…
YFR022W	ROG3	195.352	234.556	247.884	373.355	353.664	451.677	309.415	0.759977	0.156624	3.1481e-07	2.91037e-06	protein_coding	GO:0031625; GO:0070086; GO:0002092; GO:0000754	ubiquitin protein ligase binding; adaptation of signaling pathway by response to pheromone involved in conjugation with cellular fusion; positive regulation of receptor internalization; ubiquitin-dependent endocytosis
YLL008W	DRS1	1345.42	1302.86	1303.27	921.812	912.307	676.968	1077.1	-0.628498	0.12798	3.17174e-07	2.92681e-06	protein_coding	GO:0003676; GO:0005524; GO:0030687; GO:0010501; GO:0000027; GO:0003723; GO:0004004; GO:0006364; GO:0005737; GO:0005730	nucleic acid binding; ribosomal large subunit assembly; RNA binding; preribosome, large subunit precursor; nucleolus; ATP binding; cytoplasm; rRNA processing; ATP-dependent RNA helicase activity; RNA secondary structure unwinding
YKR097W	PCK1	32.1873	29.5461	24.5925	69.2578	82.3309	84.4683	53.7305	1.35826	0.291028	3.18627e-07	2.93578e-06	protein_coding	GO:0006094; GO:0005524; GO:0004612; GO:0017076; GO:0005829; GO:0004611	cytosol; purine nucleotide binding; ATP binding; phosphoenolpyruvate carboxykinase activity; gluconeogenesis; phosphoenolpyruvate carboxykinase (ATP) activity
YDR111C	ALT2	629.425	707.743	644.746	393.589	480.312	414.541	545.059	-0.596834	0.121327	3.27095e-07	3.00928e-06	protein_coding	GO:0008483; GO:0030170; GO:0005634; GO:0042853; GO:0009058; GO:0003824; GO:0005737	catalytic activity; nucleus; L-alanine catabolic process; cytoplasm; pyridoxal phosphate binding; biosynthetic process; transaminase activity
YDR234W	LYS4	710.787	813.376	790.969	539.11	535.07	454.736	640.675	-0.576943	0.117138	3.3303e-07	3.05928e-06	protein_coding	GO:0019878; GO:0051539; GO:0008152; GO:0004409; GO:0009085; GO:0005739; GO:0046872	metabolic process; metal ion binding; lysine biosynthetic process via aminoadipic acid; homoaconitate hydratase activity; mitochondrion; 4 iron, 4 sulfur cluster binding; lysine biosynthetic process
YJR145C	RPS4A	11817.4	12164.8	12158.5	9270.94	9344.9	7988	10457.4	-0.430777	0.0862504	3.37809e-07	3.09853e-06	protein_coding	GO:0003723; GO:0006412; GO:0022627; GO:0002181; GO:0005622; GO:0003735; GO:0019843; GO:0005840	cytosolic small ribosomal subunit; rRNA binding; RNA binding; structural constituent of ribosome; cytoplasmic translation; translation; intracellular; ribosome
YGL028C	SCW11	1037.98	1127.95	1084.77	1427.18	1499.91	1480.76	1276.43	0.428763	0.0858203	3.43039e-07	3.14178e-06	protein_coding	GO:0009277; GO:0004553; GO:0005975; GO:0042973; GO:0005576; GO:0071555	carbohydrate metabolic process; hydrolase activity, hydrolyzing O-glycosyl compounds; glucan endo-1,3-beta-D-glucosidase activity; cell wall organization; fungal-type cell wall; extracellular region
YPL058C	PDR12	705.991	708.116	799.878	508.221	509.247	418.29	608.29	-0.601788	0.122624	3.43828e-07	3.14431e-06	protein_coding	GO:0005524; GO:0042626; GO:0005886; GO:0016021; GO:0005342; GO:0016020; GO:0016887; GO:0055085; GO:0015849	organic acid transmembrane transporter activity; organic acid transport; plasma membrane; ATP binding; ATPase activity, coupled to transmembrane movement of substances; transmembrane transport; membrane; integral component of membrane; ATPase activity
YAL036C	RBG1	704.445	717.719	735.078	519.027	502.315	436.239	602.47	-0.54663	0.110806	3.45876e-07	3.15831e-06	protein_coding	GO:0005844; GO:0005525; GO:0002181; GO:0003924; GO:0010494; GO:0005829; GO:1903833; GO:0019003	cytosol; positive regulation of cellular response to amino acid starvation; cytoplasmic stress granule; GDP binding; GTP binding; GTPase activity; cytoplasmic translation; polysome
YLR163C	MAS1	360.785	437.477	442.469	648.804	604.711	655.424	524.945	0.597736	0.121745	3.47832e-07	3.17144e-06	protein_coding	GO:0005759; GO:0008270; GO:0003824; GO:0009060; GO:0006508; GO:0004222; GO:0006627; GO:0005750; GO:0006122; GO:0046872; GO:0017087	mitochondrial electron transport, ubiquinol to cytochrome c; aerobic respiration; catalytic activity; proteolysis; metalloendopeptidase activity; metal ion binding; protein processing involved in protein targeting to mitochondrion; zinc ion binding; mitochondrial processing peptidase complex; mitochondrial matrix; mitochondrial respiratory chain complex III
YNR043W	MVD1	1154.6	1296.24	1182.98	842.404	870.817	686.888	1005.65	-0.576384	0.117253	3.50021e-07	3.18523e-06	protein_coding	GO:0005524; GO:0008299; GO:0016126; GO:0005829; GO:0016831; GO:0004163; GO:0019287	cytosol; isopentenyl diphosphate biosynthetic process, mevalonate pathway; ATP binding; isoprenoid biosynthetic process; diphosphomevalonate decarboxylase activity; carboxy-lyase activity; sterol biosynthetic process
YJR058C	APS2	171.771	161.466	164.137	253.319	289.973	297.898	223.094	0.724089	0.149354	3.50385e-07	3.18523e-06	protein_coding	GO:0008565; GO:0006897; GO:0030136; GO:0030122; GO:0030117; GO:0006886; GO:0016192; GO:0015031	membrane coat; protein transporter activity; AP-2 adaptor complex; clathrin-coated vesicle; intracellular protein transport; endocytosis; vesicle-mediated transport; protein transport
YOR142W-B		1688.66	1868.62	1854.4	2535.6	2329.14	2479.54	2125.99	0.429706	0.0860641	3.51588e-07	3.19142e-06	protein_coding
YOR173W	DCS2	130.407	85.2082	115.518	423.495	310.468	768.155	305.542	2.0181	0.444106	3.58102e-07	3.24573e-06	protein_coding	GO:0004857; GO:0000290; GO:0046982; GO:0090342; GO:0005634; GO:0006979; GO:0006970; GO:0000184; GO:0016787; GO:0048471; GO:0000932; GO:0042803; GO:0007584; GO:0005737; GO:0009267; GO:0000340; GO:0009408; GO:0031670	cellular response to starvation; response to oxidative stress; P-body; nuclear-transcribed mRNA catabolic process, nonsense-mediated decay; response to heat; nucleus; protein homodimerization activity; cytoplasm; response to nutrient; hydrolase activity; enzyme inhibitor activity; deadenylation-dependent decapping of nuclear-transcribed mRNA; regulation of cell aging; protein heterodimerization a…
YOL031C	SIL1	376.654	356.078	366.8	201.629	246.415	231.859	296.573	-0.663259	0.136282	3.63966e-07	3.294e-06	protein_coding	GO:0006616; GO:0005783; GO:0000774; GO:0005788	endoplasmic reticulum; SRP-dependent cotranslational protein targeting to membrane, translocation; endoplasmic reticulum lumen; adenyl-nucleotide exchange factor activity
YDR023W	SES1	4113.35	4308.35	4077.82	3267.12	3224.13	2970.79	3660.26	-0.392625	0.0785707	3.65356e-07	3.30169e-06	protein_coding	GO:0004812; GO:0046686; GO:0005524; GO:0004828; GO:0010494; GO:0005829; GO:0005737; GO:0006418; GO:0000166; GO:0097056; GO:0006434	cytosol; serine-tRNA ligase activity; aminoacyl-tRNA ligase activity; tRNA aminoacylation for protein translation; cytoplasmic stress granule; response to cadmium ion; ATP binding; cytoplasm; nucleotide binding; selenocysteinyl-tRNA(Sec) biosynthetic process; seryl-tRNA aminoacylation
YJL011C	RPC17	226.784	185.779	154.44	90.9919	87.9177	45.3387	131.875	-1.24987	0.269007	3.68754e-07	3.32749e-06	protein_coding	GO:0042797; GO:0005666; GO:0006384; GO:0005634; GO:0003824; GO:0003899; GO:0006386; GO:0005829; GO:0044237; GO:0000166; GO:0030880; GO:0005654; GO:0006352	cytosol; catalytic activity; DNA-directed 5'-3' RNA polymerase activity; nucleus; RNA polymerase complex; RNA polymerase III complex; nucleotide binding; termination of RNA polymerase III transcription; cellular metabolic process; transcription initiation from RNA polymerase III promoter; nucleoplasm; tRNA transcription by RNA polymerase III; DNA-templated transcription, initiation
YJR105W	ADO1	3905.97	3919.22	4067.04	3009.09	3016.23	2549.32	3411.15	-0.45888	0.0924856	3.74867e-07	3.37656e-06	protein_coding	GO:0005524; GO:0004001; GO:0006166; GO:0016773; GO:0044209; GO:0005829; GO:0006144; GO:0006169	cytosol; adenosine salvage; adenosine kinase activity; AMP salvage; phosphotransferase activity, alcohol group as acceptor; ATP binding; purine ribonucleoside salvage; purine nucleobase metabolic process
YPL072W	UBP16	130.701	129.723	115.649	219.37	219.337	220.708	172.581	0.772539	0.160586	3.75296e-07	3.37656e-06	protein_coding	GO:0005741; GO:0006511; GO:0004843; GO:0016579; GO:0036459	thiol-dependent ubiquitinyl hydrolase activity; mitochondrial outer membrane; ubiquitin-dependent protein catabolic process; thiol-dependent ubiquitin-specific protease activity; protein deubiquitination
YJL143W	TIM17	712.635	680.536	625.678	935.551	941.388	987.852	813.94	0.490512	0.0991733	3.78953e-07	3.40445e-06	protein_coding	GO:0030150; GO:0005758; GO:0031305; GO:0005743; GO:0015450; GO:0006886; GO:0005744; GO:0000002	TIM23 mitochondrial import inner membrane translocase complex; mitochondrial genome maintenance; mitochondrial intermembrane space; mitochondrial inner membrane; intracellular protein transport; integral component of mitochondrial inner membrane; protein import into mitochondrial matrix; P-P-bond-hydrolysis-driven protein transmembrane transporter activity
YIL136W	OM45	251.991	266.391	319.397	536.758	453.33	1003.5	471.895	1.17055	0.251142	3.87073e-07	3.47231e-06	protein_coding	GO:0005741; GO:0005739; GO:0031307	mitochondrion; mitochondrial outer membrane; integral component of mitochondrial outer membrane
YBL033C	RIB1	296.871	302.897	258.299	419.333	465.806	460.379	367.264	0.62504	0.128318	3.93116e-07	3.52136e-06	protein_coding	GO:0019238; GO:0009231; GO:0005525; GO:0003935; GO:0046872	metal ion binding; GTP binding; GTP cyclohydrolase II activity; riboflavin biosynthetic process; cyclohydrolase activity
YGR027W-B		7542.48	7996.42	7742.34	5892.65	6149.1	6160.19	6913.86	-0.348387	0.0696573	3.95651e-07	3.53888e-06	protein_coding
YDL082W	RPL13A	4468.3	4683.6	4449.22	3438.53	3186.54	2605.76	3805.32	-0.539866	0.110194	4.15881e-07	3.71439e-06	protein_coding	GO:0003723; GO:0006412; GO:0002181; GO:0005622; GO:0022625; GO:0003735; GO:0005840	structural constituent of ribosome; RNA binding; cytosolic large ribosomal subunit; cytoplasmic translation; translation; intracellular; ribosome
YGL123W	RPS2	19534.9	20322.5	19720.1	15405.1	15336.7	13149.7	17244.8	-0.429701	0.0866913	4.175e-07	3.72341e-06	protein_coding	GO:0015935; GO:0005730; GO:0003723; GO:0006412; GO:0022627; GO:0032040; GO:0031167; GO:0003735; GO:0005840; GO:0045903; GO:0005654; GO:0070181; GO:0006407	small ribosomal subunit rRNA binding; cytosolic small ribosomal subunit; rRNA methylation; RNA binding; nucleolus; small-subunit processome; rRNA export from nucleus; translation; structural constituent of ribosome; ribosome; nucleoplasm; small ribosomal subunit; positive regulation of translational fidelity
YMR173W	DDR48	1878.5	1860.74	1910.58	2603.15	2503.5	3217.76	2329.04	0.539937	0.110193	4.19408e-07	3.73499e-06	protein_coding	GO:0006281; GO:0016887; GO:0034599; GO:0003924	GTPase activity; DNA repair; ATPase activity; cellular response to oxidative stress
YER102W	RPS8B	8465.55	8437.71	7754.62	6095.97	6104.3	4931.1	6964.87	-0.507855	0.103496	4.21239e-07	3.74584e-06	protein_coding	GO:0006412; GO:0022627; GO:0002181; GO:0005622; GO:0003735; GO:0000462; GO:0005840	maturation of SSU-rRNA from tricistronic rRNA transcript (SSU-rRNA, 5.8S rRNA, LSU-rRNA); cytosolic small ribosomal subunit; structural constituent of ribosome; cytoplasmic translation; translation; intracellular; ribosome
YOR217W	RFC1	839.199	810.816	837.719	586.106	613.868	528.871	702.763	-0.508429	0.103493	4.25017e-07	3.77396e-06	protein_coding	GO:0005524; GO:0051301; GO:0005634; GO:0003689; GO:0000278; GO:0005663; GO:0006298; GO:0006281; GO:0003677; GO:0006272; GO:0006260	DNA repair; DNA replication factor C complex; cell division; DNA binding; ATP binding; nucleus; DNA clamp loader activity; leading strand elongation; mismatch repair; DNA replication; mitotic cell cycle
YJL111W	CCT7	1926.23	2083.02	2018.41	1537.31	1416.48	1233.23	1702.44	-0.509042	0.103664	4.29372e-07	3.8071e-06	protein_coding	GO:0005832; GO:0044183; GO:0061077; GO:0005524; GO:0006458; GO:0051082; GO:0006457	protein binding involved in protein folding; chaperone-mediated protein folding; chaperonin-containing T-complex; unfolded protein binding; ATP binding; 'de novo' protein folding; protein folding
YBL006C	LDB7	298.983	364.344	351.998	513.229	539.686	512.631	430.145	0.600776	0.123482	4.32131e-07	3.82602e-06	protein_coding	GO:0006337; GO:0016569; GO:0006368; GO:0006355; GO:0043044; GO:0016586	nucleosome disassembly; covalent chromatin modification; ATP-dependent chromatin remodeling; transcription elongation from RNA polymerase II promoter; regulation of transcription, DNA-templated; RSC-type complex
YHR140W		20.9759	13.6079	14.5213	49.5004	59.0091	61.0261	36.4401	1.65811	0.363516	4.3707e-07	3.86415e-06	protein_coding	GO:0005789; GO:0016021	endoplasmic reticulum membrane; integral component of membrane
YBR181C	RPS6B	7825.53	7705.67	7568.52	5683.62	5867.2	4665.84	6552.73	-0.494334	0.100663	4.38391e-07	3.87024e-06	protein_coding	GO:0006412; GO:0022627; GO:0032040; GO:0005622; GO:0031167; GO:0002181; GO:0003735; GO:0000462; GO:0005840; GO:0005654; GO:0005730	maturation of SSU-rRNA from tricistronic rRNA transcript (SSU-rRNA, 5.8S rRNA, LSU-rRNA); cytosolic small ribosomal subunit; rRNA methylation; structural constituent of ribosome; nucleolus; small-subunit processome; cytoplasmic translation; translation; intracellular; ribosome; nucleoplasm
YAL060W	BDH1	613.287	643.191	662.384	952.821	938.696	1368.14	863.086	0.727865	0.151913	4.41226e-07	3.88965e-06	protein_coding	GO:0000721; GO:0016491; GO:0008270; GO:0034079; GO:0006066; GO:0055114; GO:0005737	oxidoreductase activity; alcohol metabolic process; butanediol biosynthetic process; (R,R)-butanediol dehydrogenase activity; zinc ion binding; cytoplasm; oxidation-reduction process
YMR182C	RGM1	53.8293	49.0894	59.8265	101.223	133.36	132.29	88.2697	1.0978	0.235547	4.43513e-07	3.90419e-06	protein_coding	GO:0045944; GO:0003676; GO:0000981; GO:0005634; GO:0000790; GO:0005829; GO:0006351; GO:0003677; GO:0046872	nucleic acid binding; nuclear chromatin; cytosol; DNA binding; DNA-binding transcription factor activity, RNA polymerase II-specific; metal ion binding; nucleus; transcription, DNA-templated; positive regulation of transcription by RNA polymerase II
YLL029W	FRA1	963.734	1028.11	1071.77	1462.95	1328.36	1499.87	1225.8	0.471802	0.0958503	4.50436e-07	3.95944e-06	protein_coding	GO:0070006; GO:0034396; GO:0016787; GO:0005829; GO:0046872	cytosol; metal ion binding; metalloaminopeptidase activity; hydrolase activity; negative regulation of transcription from RNA polymerase II promoter in response to iron
YDL183C		40.0909	44.1387	48.1873	95.6709	95.6248	148.572	78.714	1.26794	0.275151	4.57321e-07	4.01419e-06	protein_coding	GO:0015992; GO:0031305; GO:0006813	potassium ion transport; integral component of mitochondrial inner membrane; proton transport
YGR076C	MRPL25	160.329	117.202	147.151	249.794	239.696	303.428	202.933	0.851532	0.179793	4.60911e-07	4.0399e-06	protein_coding	GO:0005762; GO:0032543; GO:0003735	mitochondrial large ribosomal subunit; mitochondrial translation; structural constituent of ribosome
YOL051W	GAL11	835.615	847.275	767.735	1093.27	1150.78	1149.44	974.019	0.457426	0.0929907	4.73022e-07	4.14013e-06	protein_coding	GO:0045944; GO:0016592; GO:0001135; GO:0000122; GO:2000219; GO:0070847; GO:0003712; GO:0006357; GO:0051123; GO:0001102; GO:0001097; GO:0001095; GO:0001088; GO:0001128; GO:0070202	RNA polymerase II activating transcription factor binding; RNA polymerase II preinitiation complex assembly; TFIIE-class transcription factor complex binding; mediator complex; TFIIH-class transcription factor complex binding; obsolete transcription factor activity, TFIIE-class binding; RNA polymerase II transcription regulator recruiting activity; transcription coregulator activity; positive reg…
YLR312C		19.0767	21.0607	18.2	63.0216	48.7081	148.323	53.065	1.99262	0.443731	4.78818e-07	4.18487e-06	protein_coding	GO:0034045; GO:0097038; GO:0016021; GO:0044804; GO:0005789; GO:0061709; GO:0030674	endoplasmic reticulum membrane; integral component of membrane; phagophore assembly site membrane; reticulophagy; autophagy of nucleus; perinuclear endoplasmic reticulum; protein binding, bridging
YLR299W	ECM38	238.566	284.097	306.155	427.971	438.053	545.177	373.336	0.731073	0.152915	4.80043e-07	4.18959e-06	protein_coding	GO:0000324; GO:0005774; GO:0016021; GO:0006805; GO:0102953; GO:0103068; GO:0036374; GO:0006751	glutathione catabolic process; xenobiotic metabolic process; hypoglycin A gamma-glutamyl transpeptidase activity; vacuolar membrane; leukotriene C4 gamma-glutamyl transferase activity; glutathione hydrolase activity; integral component of membrane; fungal-type vacuole
YBR042C	CST26	389.559	352.76	325.778	206.923	237.581	180.181	282.13	-0.735957	0.154289	4.91332e-07	4.26992e-06	protein_coding	GO:0008152; GO:0008654; GO:0016021; GO:0016746; GO:0036149; GO:0005811	phospholipid biosynthetic process; metabolic process; lipid droplet; phosphatidylinositol acyl-chain remodeling; integral component of membrane; transferase activity, transferring acyl groups
YPL043W	NOP4	1066.14	1002.41	1001.45	671.28	698.596	469.647	818.254	-0.704731	0.147326	4.9033e-07	4.26992e-06	protein_coding	GO:0003676; GO:0042802; GO:0003723; GO:0070180; GO:0042273; GO:0005730; GO:0000463	nucleic acid binding; maturation of LSU-rRNA from tricistronic rRNA transcript (SSU-rRNA, 5.8S rRNA, LSU-rRNA); large ribosomal subunit rRNA binding; RNA binding; nucleolus; ribosomal large subunit biogenesis; identical protein binding
YDR059C	UBC5	78.0067	67.2879	91.9859	160.046	145.947	177.731	120.167	0.964027	0.205902	4.91341e-07	4.26992e-06	protein_coding	GO:0000209; GO:0005524; GO:0004842; GO:0000502; GO:0034605	ubiquitin-protein transferase activity; ATP binding; cellular response to heat; protein polyubiquitination; proteasome complex
YDR043C	NRG1	82.8647	83.6944	97.9865	161.188	178.142	313.268	152.857	1.21575	0.264247	4.92141e-07	4.2708e-06	protein_coding	GO:0003676; GO:0090606; GO:0005634; GO:0001078; GO:1900464; GO:0043709; GO:0001103; GO:0071475; GO:1900460; GO:0000978; GO:0000433; GO:1900463; GO:0006351; GO:0000122; GO:2000221; GO:0046872; GO:0001191	nucleic acid binding; obsolete transcriptional repressor activity, RNA polymerase II transcription factor binding; cell adhesion involved in single-species biofilm formation; single-species surface biofilm formation; negative regulation of cellular hyperosmotic salinity response by negative regulation of transcription from RNA polymerase II promoter; metal ion binding; nucleus; negative regulatio…
YDR365W-B		11873.1	12818.8	12746.4	9799.78	9889.97	9356.24	11080.7	-0.359069	0.0724984	5.04008e-07	4.36141e-06	protein_coding
YCR091W	KIN82	108.746	96.1403	134.874	232.83	211.024	484.463	211.346	1.34832	0.29543	5.03445e-07	4.36141e-06	protein_coding	GO:0004674; GO:0005524; GO:0045332; GO:0005634; GO:0005886; GO:0004672; GO:0035556; GO:0005737; GO:0006468; GO:0000749	response to pheromone triggering conjugation with cellular fusion; plasma membrane; ATP binding; intracellular signal transduction; nucleus; cytoplasm; protein kinase activity; phospholipid translocation; protein phosphorylation; protein serine/threonine kinase activity
YIL037C	PRM2	49.3227	32.739	41.9136	8.39168	10.902	5.95834	24.8712	-2.11622	0.469826	5.06098e-07	4.37332e-06	protein_coding	GO:0000742; GO:0016021	integral component of membrane; karyogamy involved in conjugation with cellular fusion
YJL186W	MNN5	766.679	750.505	799.825	551.881	538.443	556.346	660.613	-0.478418	0.0977773	5.09402e-07	4.39566e-06	protein_coding	GO:0016757; GO:0035268; GO:0006486; GO:0005794; GO:0046354; GO:0000026	protein glycosylation; Golgi apparatus; alpha-1,2-mannosyltransferase activity; mannan biosynthetic process; protein mannosylation; transferase activity, transferring glycosyl groups
YLR150W	STM1	11704.9	11868.4	11735	9087.26	9215.06	7856.94	10244.6	-0.421707	0.0857452	5.12963e-07	4.42015e-06	protein_coding	GO:0003677; GO:0031929; GO:0005844; GO:0005634; GO:0048471; GO:0006414; GO:0042162; GO:0045142; GO:0005737; GO:0043558; GO:0043066; GO:0043022; GO:0000723	DNA binding; regulation of translational initiation in response to stress; telomere maintenance; nucleus; cytoplasm; TOR signaling; translational elongation; ribosome binding; telomeric DNA binding; negative regulation of apoptotic process; triplex DNA binding; perinuclear region of cytoplasm; polysome
YDR242W	AMD2	79.4624	97.0801	95.6374	187.836	176.565	158.999	132.597	0.890089	0.189625	5.25656e-07	4.52315e-06	protein_coding	GO:0004040	amidase activity
YBR142W	MAK5	879.228	878.165	897.744	626.049	603.192	458.554	723.822	-0.627042	0.130401	5.28343e-07	4.53989e-06	protein_coding	GO:0003676; GO:0005524; GO:0010501; GO:0003723; GO:0004004; GO:0005737; GO:0042273; GO:0005730; GO:0000466; GO:0000463	nucleic acid binding; maturation of LSU-rRNA from tricistronic rRNA transcript (SSU-rRNA, 5.8S rRNA, LSU-rRNA); maturation of 5.8S rRNA from tricistronic rRNA transcript (SSU-rRNA, 5.8S rRNA, LSU-rRNA); RNA binding; nucleolus; ATP binding; cytoplasm; ribosomal large subunit biogenesis; ATP-dependent RNA helicase activity; RNA secondary structure unwinding
YLR345W		277.515	257.367	322.376	530.028	428.699	782.345	433.055	0.961521	0.206202	5.2922e-07	4.54105e-06	protein_coding	GO:0003873; GO:0006110; GO:0005524; GO:0004331; GO:0003824; GO:0006000; GO:0005737; GO:0006003	fructose 2,6-bisphosphate metabolic process; 6-phosphofructo-2-kinase activity; catalytic activity; fructose-2,6-bisphosphate 2-phosphatase activity; regulation of glycolytic process; ATP binding; cytoplasm; fructose metabolic process
YCL025C	AGP1	369.368	318.893	407.264	642.008	632.417	516.455	481.067	0.676049	0.141225	5.30751e-07	4.54781e-06	protein_coding	GO:0015193; GO:0006865; GO:0005886; GO:0016021; GO:0015192; GO:0016020; GO:0015171; GO:0022857; GO:0055085	plasma membrane; L-phenylalanine transmembrane transporter activity; transmembrane transporter activity; transmembrane transport; membrane; integral component of membrane; amino acid transport; amino acid transmembrane transporter activity; L-proline transmembrane transporter activity
YGR145W	ENP2	1038.06	1088.11	996.035	740.463	710.398	547.038	853.35	-0.617873	0.128465	5.37114e-07	4.59589e-06	protein_coding	GO:0005634; GO:0005515; GO:0042274; GO:0000462; GO:0032040; GO:0005730	maturation of SSU-rRNA from tricistronic rRNA transcript (SSU-rRNA, 5.8S rRNA, LSU-rRNA); nucleolus; nucleus; small-subunit processome; ribosomal small subunit biogenesis; protein binding
YGR066C		10.0135	12.5978	10.9053	38.9179	43.8753	53.8919	28.3669	1.87579	0.416603	5.3903e-07	4.60585e-06	protein_coding	GO:0031410; GO:0034657; GO:0007039; GO:0043161; GO:0005773; GO:0045721; GO:0019898; GO:0006623	extrinsic component of membrane; protein catabolic process in the vacuole; protein targeting to vacuole; GID complex; negative regulation of gluconeogenesis; proteasome-mediated ubiquitin-dependent protein catabolic process; vacuole; cytoplasmic vesicle
YKL138C	MRPL31	239.809	218.739	221.553	343.127	370.722	356.234	291.697	0.627324	0.130483	5.39902e-07	4.60686e-06	protein_coding	GO:0005762; GO:0032543; GO:0003735	mitochondrial large ribosomal subunit; mitochondrial translation; structural constituent of ribosome
YGR248W	SOL4	143.963	105.836	124.395	284.238	206.808	536.756	233.666	1.35555	0.29825	5.41859e-07	4.61712e-06	protein_coding	GO:0005634; GO:0017057; GO:0005975; GO:0009051; GO:0005829; GO:0006098	cytosol; carbohydrate metabolic process; 6-phosphogluconolactonase activity; pentose-phosphate shunt; nucleus; pentose-phosphate shunt, oxidative branch
YOR065W	CYT1	408.79	392.893	408.159	256.569	201.29	272.302	323.334	-0.69554	0.145833	5.42856e-07	4.61918e-06	protein_coding	GO:0045153; GO:0005758; GO:0045155; GO:0009055; GO:0016021; GO:0042776; GO:0005750; GO:0005746; GO:0006122; GO:0020037; GO:0005829; GO:0006119; GO:0005743; GO:0046872	cytosol; mitochondrial ATP synthesis coupled proton transport; mitochondrial electron transport, ubiquinol to cytochrome c; mitochondrial intermembrane space; metal ion binding; electron transfer activity; oxidative phosphorylation; mitochondrial inner membrane; mitochondrial respiratory chain; electron transporter, transferring electrons within CoQH2-cytochrome c reductase complex activity; heme…
YBR130C	SHE3	519.311	517.297	506.072	346.54	365.622	325.38	430.037	-0.55146	0.113994	5.56859e-07	4.73175e-06	protein_coding	GO:0048309; GO:0051028; GO:0003729; GO:1990825; GO:0005789; GO:0005934; GO:0007533; GO:0008298	endoplasmic reticulum membrane; mRNA transport; mating type switching; cellular bud tip; mRNA binding; sequence-specific mRNA binding; intracellular mRNA localization; endoplasmic reticulum inheritance
YKL021C	MAK11	791.975	743.245	689.221	516.504	525.23	454.489	620.111	-0.551119	0.114012	5.64374e-07	4.78896e-06	protein_coding	GO:0005515	protein binding
YER042W	MXR1	492.995	404.086	341.224	228.055	249.55	230.061	324.328	-0.765491	0.162001	5.70201e-07	4.82502e-06	protein_coding	GO:0008113; GO:0005737; GO:0055114; GO:0034599	oxidation-reduction process; cytoplasm; peptide-methionine (S)-S-oxide reductase activity; cellular response to oxidative stress
YPR110C	RPC40	1669.48	1786.36	1680.55	1217.17	1304.25	1050.55	1451.39	-0.506717	0.104385	5.69521e-07	4.82502e-06	protein_coding	GO:0042797; GO:0005666; GO:0042254; GO:0046983; GO:0003899; GO:0070893; GO:0006386; GO:0006351; GO:0006360; GO:0005736; GO:0001054; GO:0005654; GO:0003677	DNA binding; RNA polymerase I complex; transcription by RNA polymerase I; DNA-directed 5'-3' RNA polymerase activity; ribosome biogenesis; RNA polymerase III complex; termination of RNA polymerase III transcription; transcription, DNA-templated; tRNA transcription by RNA polymerase III; transposon integration; nucleoplasm; protein dimerization activity; RNA polymerase I activity
YFL022C	FRS2	2459.28	2683.18	2583.48	1926	1954.09	1655.25	2210.22	-0.4669	0.0958782	5.86127e-07	4.95293e-06	protein_coding	GO:0004812; GO:0000049; GO:0005524; GO:0009328; GO:0002161; GO:0005829; GO:0005737; GO:0043039; GO:0000166; GO:0004826; GO:0006432	phenylalanine-tRNA ligase activity; cytosol; aminoacyl-tRNA ligase activity; tRNA binding; ATP binding; cytoplasm; nucleotide binding; tRNA aminoacylation; phenylalanine-tRNA ligase complex; phenylalanyl-tRNA aminoacylation; aminoacyl-tRNA editing activity
YDR496C	PUF6	1229.04	1267.32	1263.79	896.86	884.057	674.286	1035.89	-0.591114	0.122997	5.87244e-07	4.95553e-06	protein_coding	GO:0000900; GO:0030687; GO:0003723; GO:0003730; GO:0005488; GO:0017148; GO:0005934; GO:0042273; GO:0015934; GO:0005730	negative regulation of translation; large ribosomal subunit; cellular bud tip; preribosome, large subunit precursor; RNA binding; nucleolus; mRNA 3'-UTR binding; ribosomal large subunit biogenesis; binding; translation repressor activity, mRNA regulatory element binding
YDR493W	MZM1	88.2181	65.8914	93.6547	190.543	177.557	145.872	126.956	0.985584	0.212834	6.01737e-07	5.06604e-06	protein_coding	GO:0005759; GO:0034551; GO:0005739; GO:0044183	mitochondrion; protein binding involved in protein folding; mitochondrial matrix; mitochondrial respiratory chain complex III assembly
YGR161W-C		61.6747	39.646	58.7117	133.325	101.89	187.914	97.1935	1.30332	0.287061	6.01996e-07	5.06604e-06	protein_coding
YOL057W		908.195	891.633	836.568	598.867	661.834	566.884	743.997	-0.510651	0.105525	6.12708e-07	5.1491e-06	protein_coding	GO:0006508; GO:0008237; GO:0008239; GO:0005737; GO:0046872	metal ion binding; proteolysis; cytoplasm; metallopeptidase activity; dipeptidyl-peptidase activity
YHR066W	SSF1	645.119	626.09	539.854	331.771	351.553	174.069	444.743	-1.01165	0.219696	6.2115e-07	5.21289e-06	protein_coding	GO:0030687; GO:0000027; GO:0019843; GO:0005730; GO:0000747; GO:0000463	maturation of LSU-rRNA from tricistronic rRNA transcript (SSU-rRNA, 5.8S rRNA, LSU-rRNA); ribosomal large subunit assembly; rRNA binding; preribosome, large subunit precursor; conjugation with cellular fusion; nucleolus
YKL099C	UTP11	646.66	500.737	484.8	353.768	321.802	266.947	429.119	-0.752661	0.159768	6.23829e-07	5.2282e-06	protein_coding	GO:0005730; GO:0006412; GO:0005732; GO:0000480; GO:0031167; GO:0006364; GO:0032040; GO:0000447; GO:0005654; GO:0000472	endonucleolytic cleavage in 5'-ETS of tricistronic rRNA transcript (SSU-rRNA, 5.8S rRNA, LSU-rRNA); small nucleolar ribonucleoprotein complex; rRNA methylation; nucleolus; small-subunit processome; rRNA processing; translation; nucleoplasm; endonucleolytic cleavage in ITS1 to separate SSU-rRNA from 5.8S rRNA and LSU-rRNA from tricistronic rRNA transcript (SSU-rRNA, 5.8S rRNA, LSU-rRNA); endonucle…
YHR024C	MAS2	493.557	508.241	512.633	719.055	691.902	727.866	608.876	0.482703	0.0995001	6.2773e-07	5.2537e-06	protein_coding	GO:0005759; GO:0008270; GO:0003824; GO:0004222; GO:0006508; GO:0006627; GO:0005743; GO:0046872; GO:0017087	catalytic activity; proteolysis; metalloendopeptidase activity; metal ion binding; mitochondrial inner membrane; protein processing involved in protein targeting to mitochondrion; zinc ion binding; mitochondrial processing peptidase complex; mitochondrial matrix
YKR093W	PTR2	64.3997	61.23	66.5038	118.554	131.868	196.688	106.541	1.1385	0.249366	6.48191e-07	5.41753e-06	protein_coding	GO:0005215; GO:0015197; GO:0042939; GO:0055085; GO:0005886; GO:0042938; GO:0016021; GO:0016020; GO:0006857; GO:0022857; GO:0042937; GO:0015833; GO:0015031; GO:0042936	transporter activity; dipeptide transport; plasma membrane; tripeptide transmembrane transporter activity; peptide transport; oligopeptide transport; dipeptide transporter activity; transmembrane transporter activity; transmembrane transport; tripeptide transport; membrane; integral component of membrane; peptide transporter activity; protein transport
YDR119W	VBA4	843.962	850.67	844.874	614.52	627.968	586.603	728.1	-0.459679	0.0947203	6.51327e-07	5.43631e-06	protein_coding	GO:0006865; GO:0005774; GO:0016021; GO:0022857; GO:0055085	vacuolar membrane; transmembrane transporter activity; transmembrane transport; integral component of membrane; amino acid transport
YDR358W	GGA1	259.527	315.534	305.139	475.344	437.412	622.045	402.5	0.76243	0.16213	6.60128e-07	5.50227e-06	protein_coding	GO:0005802; GO:0006895; GO:0030131; GO:0005622; GO:0043130; GO:0005829; GO:0006896; GO:0006886; GO:0016192; GO:0043328	cytosol; ubiquitin binding; intracellular protein transport; Golgi to vacuole transport; intracellular; vesicle-mediated transport; protein transport to vacuole involved in ubiquitin-dependent protein catabolic process via the multivesicular body sorting pathway; Golgi to endosome transport; trans-Golgi network; clathrin adaptor complex
YKR071C	DRE2	793.385	858.278	744	578.006	544.39	479.279	666.223	-0.558929	0.116509	6.61659e-07	5.50753e-06	protein_coding	GO:0006915; GO:0051539; GO:0005758; GO:0016226; GO:0009055; GO:0045019; GO:0005829; GO:0005737; GO:1901299; GO:0051536; GO:0046872; GO:0051537	iron-sulfur cluster assembly; negative regulation of hydrogen peroxide-mediated programmed cell death; apoptotic process; cytosol; negative regulation of nitric oxide biosynthetic process; mitochondrial intermembrane space; 2 iron, 2 sulfur cluster binding; electron transfer activity; metal ion binding; cytoplasm; 4 iron, 4 sulfur cluster binding; iron-sulfur cluster binding
YNL014W	HEF3	72.5692	77.2109	73.853	139.415	141.51	156.707	110.211	0.913457	0.196994	6.63373e-07	5.51429e-06	protein_coding	GO:0005524; GO:0022626; GO:0006414; GO:0005488; GO:0016887; GO:0003746	ATP binding; translation elongation factor activity; cytosolic ribosome; translational elongation; binding; ATPase activity
YOL082W	ATG19	320.377	282.304	316.726	461.04	456.116	585.173	403.622	0.676062	0.142834	6.91703e-07	5.74198e-06	protein_coding	GO:0016485; GO:0006914; GO:0016050; GO:0034045; GO:0000407; GO:0032258; GO:0019898; GO:0005737; GO:0030674; GO:0031503; GO:0030433; GO:0015031	protein-containing complex localization; phagophore assembly site; extrinsic component of membrane; phagophore assembly site membrane; protein localization by the Cvt pathway; cytoplasm; ubiquitin-dependent ERAD pathway; autophagy; vesicle organization; protein processing; protein binding, bridging; protein transport
YIL098C	FMC1	121.648	101.623	130.883	193.767	223.603	234.943	167.744	0.831483	0.178492	7.05767e-07	5.85079e-06	protein_coding	GO:0005759; GO:0016236; GO:0033615	mitochondrial matrix; macroautophagy; mitochondrial proton-transporting ATP synthase complex assembly
YMR122W-A		2452.33	2316.39	2509.1	1557.43	1775.66	1876.55	2081.24	-0.467688	0.0970702	7.61303e-07	6.30264e-06	protein_coding	GO:0005789; GO:0016021	endoplasmic reticulum membrane; integral component of membrane
YKL009W	MRT4	1418.1	1377.25	1247.81	833.162	873.328	507.308	1042.83	-0.821626	0.177109	7.65203e-07	6.32637e-06	protein_coding	GO:0042254; GO:0030687; GO:0000027; GO:0022626; GO:0005622; GO:0070180; GO:0003735; GO:0006364; GO:0042273; GO:0005654; GO:0000956; GO:0005730	ribosomal large subunit assembly; structural constituent of ribosome; large ribosomal subunit rRNA binding; ribosome biogenesis; preribosome, large subunit precursor; nucleolus; rRNA processing; ribosomal large subunit biogenesis; cytosolic ribosome; nuclear-transcribed mRNA catabolic process; intracellular; nucleoplasm
YPR079W	MRL1	200.745	148.425	192.89	287.845	313.237	366.437	251.597	0.790699	0.169835	7.75415e-07	6.40215e-06	protein_coding	GO:0007034; GO:0010008; GO:0016021; GO:0005048; GO:0005770; GO:0005794; GO:0015031	Golgi apparatus; late endosome; vacuolar transport; endosome membrane; integral component of membrane; signal sequence binding; protein transport
YKL198C	PTK1	220.449	212.284	235.085	337.759	346.87	364.44	286.148	0.62326	0.131584	7.77949e-07	6.41441e-06	protein_coding	GO:0004674; GO:0005524; GO:0005634; GO:0004672; GO:0000278; GO:0035556; GO:0005737; GO:0006468; GO:0015846	ATP binding; intracellular signal transduction; nucleus; cytoplasm; protein kinase activity; protein phosphorylation; polyamine transport; protein serine/threonine kinase activity; mitotic cell cycle
YPL010W	RET3	1309.88	880.456	909.962	660.721	584.138	528.261	812.237	-0.764992	0.164044	7.79763e-07	6.42071e-06	protein_coding	GO:0006890; GO:0000139; GO:0030126; GO:0015031	retrograde vesicle-mediated transport, Golgi to ER; Golgi membrane; COPI vesicle coat; protein transport
YCR088W	ABP1	1177.23	1187.57	1259.89	1598.95	1600.38	1609.36	1405.56	0.397765	0.082045	7.84348e-07	6.44979e-06	protein_coding	GO:0005938; GO:0005622; GO:0005515; GO:0000147; GO:2000601; GO:0003779; GO:0044379; GO:0051016; GO:0030479; GO:0051015	actin binding; cell cortex; protein binding; barbed-end actin filament capping; intracellular; actin cortical patch assembly; actin cortical patch; positive regulation of Arp2/3 complex-mediated actin nucleation; protein localization to actin cortical patch; actin filament binding
YDR247W	VHS1	216.066	220.316	238.531	356.95	352.505	516.19	316.76	0.814255	0.175444	7.85696e-07	6.4522e-06	protein_coding	GO:0004674; GO:0005524; GO:0005634; GO:0004672; GO:0035556; GO:0005737; GO:0000082; GO:0006468	ATP binding; intracellular signal transduction; nucleus; cytoplasm; protein kinase activity; protein phosphorylation; protein serine/threonine kinase activity; G1/S transition of mitotic cell cycle
YBR247C	ENP1	710.689	817.203	773.051	509.109	516.19	361.941	614.697	-0.695536	0.148286	7.94929e-07	6.51927e-06	protein_coding	GO:0005634; GO:0016973; GO:0030688; GO:0006364; GO:0005737; GO:0000447; GO:0030686; GO:0030515; GO:0005730	90S preribosome; nucleus; nucleolus; cytoplasm; rRNA processing; preribosome, small subunit precursor; snoRNA binding; endonucleolytic cleavage in ITS1 to separate SSU-rRNA from 5.8S rRNA and LSU-rRNA from tricistronic rRNA transcript (SSU-rRNA, 5.8S rRNA, LSU-rRNA); poly(A)+ mRNA export from nucleus
YBR154C	RPB5	1084.91	949.757	920.298	731.616	639.46	606.127	822.028	-0.558028	0.117213	7.98643e-07	6.54096e-06	protein_coding	GO:0042797; GO:0005666; GO:0006366; GO:0042254; GO:0005634; GO:0005665; GO:0001172; GO:0003899; GO:0006386; GO:0006351; GO:0006360; GO:0005736; GO:0001054; GO:0006383; GO:0005654; GO:0003677	transcription by RNA polymerase II; DNA binding; RNA polymerase I complex; transcription by RNA polymerase I; DNA-directed 5'-3' RNA polymerase activity; ribosome biogenesis; nucleus; RNA polymerase III complex; transcription by RNA polymerase III; termination of RNA polymerase III transcription; transcription, DNA-templated; RNA polymerase I activity; nucleoplasm; tRNA transcription by RNA polym…
YNL238W	KEX2	802.808	806.445	849.503	543.162	608.037	587.5	699.576	-0.484738	0.100828	8.00833e-07	6.55013e-06	protein_coding	GO:0005802; GO:0016021; GO:0006508; GO:0004252; GO:0046872; GO:0007323	proteolysis; metal ion binding; serine-type endopeptidase activity; peptide pheromone maturation; integral component of membrane; trans-Golgi network
YBR110W	ALG1	456.182	455.312	451.536	641.511	630.649	661.495	549.447	0.488706	0.101867	8.08631e-07	6.60508e-06	protein_coding	GO:0004578; GO:0006487; GO:0005783; GO:0006490; GO:0016021; GO:0016757; GO:0005789; GO:0019187	endoplasmic reticulum membrane; oligosaccharide-lipid intermediate biosynthetic process; chitobiosyldiphosphodolichol beta-mannosyltransferase activity; protein N-linked glycosylation; endoplasmic reticulum; integral component of membrane; beta-1,4-mannosyltransferase activity; transferase activity, transferring glycosyl groups
YDL075W	RPL31A	6441.7	6207.43	6293.89	4954.28	4895.52	4269.9	5510.45	-0.413125	0.0855361	8.157e-07	6.65393e-06	protein_coding	GO:0006412; GO:0002181; GO:0005622; GO:0006450; GO:0022625; GO:0003735; GO:0005840	structural constituent of ribosome; regulation of translational fidelity; cytosolic large ribosomal subunit; cytoplasmic translation; translation; intracellular; ribosome
YLR129W	DIP2	1000.62	1095.47	1000.09	721.274	722.586	541.652	846.949	-0.614092	0.130011	8.31541e-07	6.77413e-06	protein_coding	GO:0034388; GO:0005730; GO:0000480; GO:0031167; GO:0005515; GO:0000462; GO:0032040; GO:0000447; GO:0005654; GO:0030515; GO:0000472	endonucleolytic cleavage in 5'-ETS of tricistronic rRNA transcript (SSU-rRNA, 5.8S rRNA, LSU-rRNA); maturation of SSU-rRNA from tricistronic rRNA transcript (SSU-rRNA, 5.8S rRNA, LSU-rRNA); rRNA methylation; nucleolus; small-subunit processome; Pwp2p-containing subcomplex of 90S preribosome; protein binding; snoRNA binding; nucleoplasm; endonucleolytic cleavage in ITS1 to separate SSU-rRNA from 5…
YHR065C	RRP3	701.776	685.546	744.895	500.661	475.384	363.863	578.688	-0.641425	0.136315	8.45246e-07	6.87662e-06	protein_coding	GO:0003676; GO:0005524; GO:0010501; GO:0003723; GO:0031167; GO:0004004; GO:0005737; GO:0000462; GO:0008186; GO:0005654; GO:0005730	nucleic acid binding; maturation of SSU-rRNA from tricistronic rRNA transcript (SSU-rRNA, 5.8S rRNA, LSU-rRNA); RNA-dependent ATPase activity; rRNA methylation; RNA binding; nucleolus; ATP binding; cytoplasm; ATP-dependent RNA helicase activity; RNA secondary structure unwinding; nucleoplasm
YLR344W	RPL26A	3492.29	3230.42	3077.13	2425.61	2512.31	2178.32	2819.35	-0.448274	0.0934932	8.9499e-07	7.27165e-06	protein_coding	GO:0003723; GO:0006412; GO:0002181; GO:0005622; GO:0022625; GO:0003735; GO:0042273; GO:0005840; GO:0015934	structural constituent of ribosome; large ribosomal subunit; RNA binding; cytosolic large ribosomal subunit; ribosomal large subunit biogenesis; cytoplasmic translation; translation; intracellular; ribosome
YML075C	HMG1	773.079	764.723	811.479	580.716	543.265	553.424	671.115	-0.473723	0.0986125	8.98229e-07	7.28828e-06	protein_coding	GO:0004420; GO:0005635; GO:0008299; GO:0016021; GO:0050662; GO:0016616; GO:0006696; GO:0015936; GO:0055114; GO:0050661; GO:0005778; GO:0005789; GO:0019287	endoplasmic reticulum membrane; NADP binding; integral component of membrane; isopentenyl diphosphate biosynthetic process, mevalonate pathway; peroxisomal membrane; coenzyme A metabolic process; oxidoreductase activity, acting on the CH-OH group of donors, NAD or NADP as acceptor; nuclear envelope; ergosterol biosynthetic process; isoprenoid biosynthetic process; coenzyme binding; oxidation-redu…
YJR029W		7584.85	8076.88	7676.67	6257.28	5960.28	6126.5	6947.07	-0.340626	0.0704287	9.2933e-07	7.53065e-06	protein_coding
YGR010W	NMA2	197.785	185.323	203.835	292.008	329.048	322.544	255.091	0.653704	0.139665	9.48783e-07	7.67811e-06	protein_coding	GO:0016779; GO:0005524; GO:0005634; GO:0009058; GO:0003824; GO:0034628; GO:0004515; GO:0000309; GO:0009435	nucleotidyltransferase activity; catalytic activity; 'de novo' NAD biosynthetic process from aspartate; ATP binding; nucleus; nicotinamide-nucleotide adenylyltransferase activity; nicotinate-nucleotide adenylyltransferase activity; biosynthetic process; NAD biosynthetic process
YBL078C	ATG8	67.5466	59.6398	95.4325	157.856	140.921	216.803	123.033	1.12612	0.251041	9.61323e-07	7.76932e-06	protein_coding	GO:0006914; GO:0005776; GO:0000421; GO:0032258; GO:0061709; GO:0019898; GO:0034497; GO:0006888; GO:0016241; GO:0008429; GO:0031386; GO:0120095; GO:0044805; GO:0000045; GO:0033110; GO:0005737; GO:0000407; GO:0000329; GO:0006995; GO:0034727; GO:0061025; GO:0034629; GO:0071211; GO:0005829; GO:0000422	extrinsic component of membrane; ER to Golgi vesicle-mediated transport; Cvt vesicle membrane; autophagy of mitochondrion; phagophore assembly site; phosphatidylethanolamine binding; fungal-type vacuole membrane; autophagosome assembly; cytosol; protein targeting to vacuole involved in autophagy; protein localization to phagophore assembly site; reticulophagy; cytoplasm; membrane fusion; cellular…
YIL140W	AXL2	529.849	540.116	521.377	338.684	390.159	309.619	438.301	-0.590494	0.125488	9.74113e-07	7.85539e-06	protein_coding	GO:0005935; GO:0000131; GO:0005887; GO:0000144; GO:0007120; GO:0016020; GO:0005509; GO:0032153	cell division site; integral component of plasma membrane; cellular bud neck; cellular bud neck septin ring; calcium ion binding; axial cellular bud site selection; membrane; incipient cellular bud site
YOL121C	RPS19A	3569.09	3508.38	3477.96	2639.34	2660.91	2133.66	2998.22	-0.489368	0.10289	9.77109e-07	7.85539e-06	protein_coding	GO:0000028; GO:0006412; GO:0022627; GO:0002181; GO:0005622; GO:0003735; GO:0042274; GO:0005840; GO:0006407	ribosomal small subunit assembly; cytosolic small ribosomal subunit; structural constituent of ribosome; ribosomal small subunit biogenesis; rRNA export from nucleus; cytoplasmic translation; translation; intracellular; ribosome
YPL143W	RPL33A	5220.2	5064.35	4797.97	3885.92	3824.03	3289.82	4347.05	-0.441376	0.0925377	9.74783e-07	7.85539e-06	protein_coding	GO:0006412; GO:0002181; GO:0005622; GO:0022625; GO:0003735; GO:0042273; GO:0005840	structural constituent of ribosome; cytosolic large ribosomal subunit; ribosomal large subunit biogenesis; cytoplasmic translation; translation; intracellular; ribosome
YJL158C	CIS3	5118.06	4935.45	5075.61	3865.79	4040.6	3514.99	4425.08	-0.396225	0.0824015	9.75987e-07	7.85539e-06	protein_coding	GO:0009277; GO:0005576; GO:0005934; GO:0005199; GO:0031505; GO:0005618	structural constituent of cell wall; cell wall; cellular bud tip; fungal-type cell wall; fungal-type cell wall organization; extracellular region
YER155C	BEM2	1613.37	1486.81	1569.08	1159.74	1180.07	1013.6	1337.11	-0.463329	0.0971658	9.84203e-07	7.90204e-06	protein_coding	GO:0005938; GO:0005886; GO:0000131; GO:0005096; GO:0030036; GO:0005085; GO:0043332; GO:0005737; GO:0007264; GO:0005934; GO:0030010; GO:0035024; GO:0007165	negative regulation of Rho protein signal transduction; guanyl-nucleotide exchange factor activity; actin cytoskeleton organization; plasma membrane; cellular bud tip; signal transduction; cytoplasm; GTPase activator activity; cell cortex; incipient cellular bud site; mating projection tip; small GTPase mediated signal transduction; establishment of cell polarity
YGR083C	GCD2	934.085	928.28	881.996	668.197	681.896	605.781	783.372	-0.473234	0.0993682	9.88607e-07	7.92699e-06	protein_coding	GO:0005851; GO:0006446; GO:0003743; GO:0044237; GO:0030234; GO:0032045	eukaryotic translation initiation factor 2B complex; regulation of translational initiation; guanyl-nucleotide exchange factor complex; translation initiation factor activity; enzyme regulator activity; cellular metabolic process
YKL170W	MRPL38	208.858	212.766	190.197	306.643	321.157	376.101	269.287	0.682395	0.146582	9.89935e-07	7.92726e-06	protein_coding	GO:0006412; GO:0070180; GO:0005762; GO:0003735; GO:0005840; GO:0015934; GO:0032543	structural constituent of ribosome; large ribosomal subunit; large ribosomal subunit rRNA binding; mitochondrial large ribosomal subunit; translation; mitochondrial translation; ribosome
YAL025C	MAK16	880.616	826.665	821.732	579.413	555.105	388.042	675.262	-0.696915	0.150143	1.00434e-06	8.0321e-06	protein_coding	GO:0030687; GO:0007049; GO:0042273; GO:0005730; GO:0000466; GO:0000463	maturation of LSU-rRNA from tricistronic rRNA transcript (SSU-rRNA, 5.8S rRNA, LSU-rRNA); maturation of 5.8S rRNA from tricistronic rRNA transcript (SSU-rRNA, 5.8S rRNA, LSU-rRNA); cell cycle; preribosome, large subunit precursor; nucleolus; ribosomal large subunit biogenesis
YBR243C	ALG7	431.056	455.305	430.595	292.934	291.99	298.423	366.717	-0.553808	0.117444	1.01409e-06	8.09949e-06	protein_coding	GO:0006487; GO:0016021; GO:0009060; GO:0006489; GO:0016757; GO:0043541; GO:0003975; GO:0006488; GO:0008963	phospho-N-acetylmuramoyl-pentapeptide-transferase activity; aerobic respiration; integral component of membrane; UDP-N-acetylglucosamine transferase complex; dolichyl diphosphate biosynthetic process; dolichol-linked oligosaccharide biosynthetic process; protein N-linked glycosylation; UDP-N-acetylglucosamine-dolichyl-phosphate N-acetylglucosaminephosphotransferase activity; transferase activity,…
YGL105W	ARC1	3314.98	3460.77	3472.76	2659.03	2630.5	2295.42	2972.24	-0.422528	0.0884076	1.02266e-06	8.15731e-06	protein_coding	GO:0000049; GO:0017101; GO:0017102; GO:0008047; GO:0051351; GO:0080025; GO:0032266; GO:0010494; GO:0005737; GO:0006418	phosphatidylinositol-3-phosphate binding; tRNA aminoacylation for protein translation; cytoplasmic stress granule; tRNA binding; positive regulation of ligase activity; cytoplasm; methionyl glutamyl tRNA synthetase complex; enzyme activator activity; aminoacyl-tRNA synthetase multienzyme complex; phosphatidylinositol-3,5-bisphosphate binding
YKR049C	FMP46	144.636	118.723	100.87	244.212	200.458	362.199	195.183	1.07285	0.239451	1.03769e-06	8.26638e-06	protein_coding	GO:0055114; GO:0005739; GO:0016491	oxidoreductase activity; oxidation-reduction process; mitochondrion
YNL274C	GOR1	124.38	140.95	147.348	282.69	217.943	488.225	233.589	1.17308	0.263719	1.05008e-06	8.35422e-06	protein_coding	GO:0016618; GO:0008152; GO:0005634; GO:0009436; GO:0030267; GO:0003714; GO:0051287; GO:0042803; GO:0016616; GO:0005829; GO:0055114; GO:0005739; GO:0047964	cytosol; metabolic process; NAD binding; glyoxylate reductase (NADP) activity; protein homodimerization activity; transcription corepressor activity; nucleus; hydroxypyruvate reductase activity; glyoxylate catabolic process; oxidoreductase activity, acting on the CH-OH group of donors, NAD or NADP as acceptor; mitochondrion; glyoxylate reductase activity; oxidation-reduction process
YLR448W	RPL6B	2993.77	2936.12	3015.53	2223.24	2151.15	1668.44	2498.04	-0.544675	0.115707	1.06781e-06	8.48423e-06	protein_coding	GO:0000027; GO:0003723; GO:0006412; GO:0002181; GO:0005622; GO:0022625; GO:0003735; GO:0005840	ribosomal large subunit assembly; structural constituent of ribosome; RNA binding; cytosolic large ribosomal subunit; cytoplasmic translation; translation; intracellular; ribosome
YOR023C	AHC1	290.731	297.618	347.051	483.721	454.236	588.22	410.263	0.672338	0.144765	1.07667e-06	8.54355e-06	protein_coding	GO:0016573; GO:0006355; GO:1990414; GO:0005737; GO:0006351; GO:0005671	cytoplasm; Ada2/Gcn5/Ada3 transcription activator complex; transcription, DNA-templated; regulation of transcription, DNA-templated; histone acetylation; replication-born double-strand break repair via sister chromatid exchange
YEL041W	YEF1	47.2514	48.5121	48.2619	98.666	97.2672	143.168	80.521	1.15081	0.258437	1.08336e-06	8.58547e-06	protein_coding	GO:0008152; GO:0005524; GO:0006741; GO:0003951; GO:0019674; GO:0042736	NADH kinase activity; metabolic process; NAD+ kinase activity; ATP binding; NADP biosynthetic process; NAD metabolic process
YHR204W	MNL1	481.452	510.464	511.326	347.09	343.656	276.896	411.814	-0.60898	0.130413	1.0968e-06	8.68072e-06	protein_coding	GO:0044322; GO:0005788; GO:1904382; GO:0004571; GO:0003824; GO:0036508; GO:0016020; GO:0005509; GO:0030246; GO:0006986; GO:0097466; GO:1904380; GO:0006486; GO:0000139; GO:0006491	N-glycan processing; Golgi membrane; mannosyl-oligosaccharide 1,2-alpha-mannosidase activity; carbohydrate binding; catalytic activity; protein alpha-1,2-demannosylation; protein glycosylation; endoplasmic reticulum mannose trimming; response to unfolded protein; endoplasmic reticulum quality control compartment; endoplasmic reticulum lumen; calcium ion binding; membrane; ubiquitin-dependent glyc…
YDR470C	UGO1	198.068	175.08	171.199	286.54	284.83	322.105	239.637	0.682005	0.147176	1.107e-06	8.75015e-06	protein_coding	GO:0008053; GO:0006839; GO:0005743; GO:0031307; GO:0022857	mitochondrial transport; integral component of mitochondrial outer membrane; mitochondrial inner membrane; mitochondrial fusion; transmembrane transporter activity
YKL082C	RRP14	864.962	777.642	883.864	574.376	612.919	479.553	698.886	-0.576403	0.123138	1.12945e-06	8.91613e-06	protein_coding	GO:0003723; GO:0006364; GO:0042274; GO:0042273; GO:0003677; GO:0005730	DNA binding; RNA binding; nucleolus; ribosomal small subunit biogenesis; rRNA processing; ribosomal large subunit biogenesis
YMR186W	HSC82	8665.87	9451.64	9010.75	7012.41	7073.34	6162.42	7896.07	-0.410956	0.0862967	1.15159e-06	9.07915e-06	protein_coding	GO:0042026; GO:0000723; GO:0042623; GO:0005524; GO:0051082; GO:0006458; GO:0043248; GO:0006950; GO:0005739; GO:0000492; GO:0016887; GO:0034605; GO:0006457	ATPase activity, coupled; proteasome assembly; telomere maintenance; unfolded protein binding; response to stress; ATP binding; ATPase activity; box C/D snoRNP assembly; cellular response to heat; mitochondrion; 'de novo' protein folding; protein folding; protein refolding
YBL072C	RPS8A	11138	11292	10905.7	8436.02	8553.64	6903.53	9538.17	-0.465581	0.0984307	1.18266e-06	9.31209e-06	protein_coding	GO:0006412; GO:0022627; GO:0002181; GO:0005622; GO:0003735; GO:0000462; GO:0005840	maturation of SSU-rRNA from tricistronic rRNA transcript (SSU-rRNA, 5.8S rRNA, LSU-rRNA); cytosolic small ribosomal subunit; structural constituent of ribosome; cytoplasmic translation; translation; intracellular; ribosome
YCR012W	PGK1	31982	33785.5	33654.2	40832.7	41363.7	41588.4	37201.1	0.310308	0.0648154	1.21388e-06	9.54561e-06	protein_coding	GO:0006096; GO:0006094; GO:0005524; GO:0004618; GO:0005739; GO:0005737	ATP binding; cytoplasm; mitochondrion; glycolytic process; gluconeogenesis; phosphoglycerate kinase activity
YPR184W	GDB1	219.871	158.775	198.832	379.327	307.517	683.918	324.707	1.15943	0.262483	1.2298e-06	9.65846e-06	protein_coding	GO:0005978; GO:0102500; GO:0003824; GO:0004134; GO:0005739; GO:0005980; GO:0004135	4-alpha-glucanotransferase activity; beta-maltose 4-alpha-glucanotransferase activity; catalytic activity; mitochondrion; amylo-alpha-1,6-glucosidase activity; glycogen catabolic process; glycogen biosynthetic process
YER054C	GIP2	33.1929	43.2636	31.879	90.2454	78.3639	225.582	83.7544	1.71528	0.398527	1.23258e-06	9.66788e-06	protein_coding	GO:0019888; GO:0000164; GO:0005977; GO:0005515; GO:0006470	glycogen metabolic process; protein phosphatase regulator activity; protein dephosphorylation; protein binding; protein phosphatase type 1 complex
YOR067C	ALG8	577.487	588.96	587.552	418.647	414.524	354.693	490.31	-0.541457	0.115666	1.23481e-06	9.67293e-06	protein_coding	GO:0006487; GO:0042283; GO:0006490; GO:0016021; GO:0016758; GO:0005789; GO:0042281	endoplasmic reticulum membrane; transferase activity, transferring hexosyl groups; oligosaccharide-lipid intermediate biosynthetic process; dolichyl pyrophosphate Man9GlcNAc2 alpha-1,3-glucosyltransferase activity; protein N-linked glycosylation; integral component of membrane; dolichyl pyrophosphate Glc1Man9GlcNAc2 alpha-1,3-glucosyltransferase activity
YCR065W	HCM1	280.667	254.343	265.979	150.049	179.516	133.146	210.617	-0.749822	0.163964	1.24011e-06	9.70203e-06	protein_coding	GO:0045944; GO:0000981; GO:0005634; GO:0000790; GO:0030154; GO:0003700; GO:0043565; GO:0009653; GO:0006355; GO:0051300; GO:0005737; GO:0007005; GO:0006351; GO:0034599	sequence-specific DNA binding; nuclear chromatin; spindle pole body organization; DNA-binding transcription factor activity, RNA polymerase II-specific; cellular response to oxidative stress; mitochondrion organization; DNA-binding transcription factor activity; nucleus; cytoplasm; transcription, DNA-templated; cell differentiation; anatomical structure morphogenesis; positive regulation of trans…
YLR435W	TSR2	572.796	470.767	427.757	318.527	277.919	200.556	378.054	-0.83364	0.184194	1.26952e-06	9.91944e-06	protein_coding	GO:0005737; GO:0005634; GO:0000462	nucleus; cytoplasm; maturation of SSU-rRNA from tricistronic rRNA transcript (SSU-rRNA, 5.8S rRNA, LSU-rRNA)
YBL064C	PRX1	290.01	265.205	251.562	450.495	417.46	749.437	404.028	0.941412	0.210019	1.28186e-06	1.00031e-05	protein_coding	GO:0045454; GO:0046686; GO:0016491; GO:0051920; GO:0008379; GO:0016209; GO:0055114; GO:0005739; GO:0034599	oxidoreductase activity; cell redox homeostasis; cellular response to oxidative stress; response to cadmium ion; mitochondrion; antioxidant activity; thioredoxin peroxidase activity; peroxiredoxin activity; oxidation-reduction process
YOR227W	HER1	457.746	462.389	491.526	694.855	633.076	797.162	589.459	0.566665	0.12153	1.29209e-06	1.00573e-05	protein_coding	GO:0007029; GO:0005737	cytoplasm; endoplasmic reticulum organization
YOR150W	MRPL23	268.443	258.527	255.637	399.849	376.807	408.964	328.038	0.575423	0.123573	1.29155e-06	1.00573e-05	protein_coding	GO:0006412; GO:0003729; GO:0005762; GO:0003735; GO:0005840; GO:0032543	structural constituent of ribosome; mRNA binding; mitochondrial large ribosomal subunit; mitochondrial translation; translation; ribosome
YPL265W	DIP5	451.825	538.43	516.555	699.763	780.258	1001.28	664.685	0.684896	0.149244	1.33922e-06	1.04108e-05	protein_coding	GO:0006865; GO:0005886; GO:0016021; GO:0016020; GO:0015171; GO:0022857; GO:0055085	plasma membrane; transmembrane transporter activity; transmembrane transport; membrane; integral component of membrane; amino acid transport; amino acid transmembrane transporter activity
YOL048C	RRT8	150.43	158.797	162.795	252.24	256.813	371.717	225.465	0.847738	0.187971	1.3631e-06	1.0583e-05	protein_coding	GO:0030476; GO:0016021; GO:0005619; GO:0005628; GO:0005811	ascospore wall assembly; lipid droplet; prospore membrane; ascospore wall; integral component of membrane
YDL015C	TSC13	1506.96	1509.65	1490.85	1145.08	1172.82	1099.15	1320.75	-0.389715	0.0823412	1.39911e-06	1.08489e-05	protein_coding	GO:0010025; GO:0000038; GO:0009922; GO:0042761; GO:0102758; GO:0006629; GO:0016491; GO:0005886; GO:0016021; GO:0016627; GO:0005789; GO:0005737; GO:0006665	oxidoreductase activity; endoplasmic reticulum membrane; very-long-chain enoyl-CoA reductase activity; fatty acid elongase activity; plasma membrane; oxidoreductase activity, acting on the CH-CH group of donors; cytoplasm; lipid metabolic process; integral component of membrane; very long-chain fatty acid metabolic process; very long-chain fatty acid biosynthetic process; wax biosynthetic process…
YLR197W	NOP56	3715.1	3682.04	3641.67	2662.8	2675.55	1950.49	3054.61	-0.573846	0.123968	1.42493e-06	1.10349e-05	protein_coding	GO:0031428; GO:0031167; GO:0006364; GO:0000154; GO:0000451; GO:0032040; GO:0005654; GO:0030515; GO:0005730	rRNA 2'-O-methylation; rRNA methylation; nucleolus; small-subunit processome; box C/D snoRNP complex; rRNA processing; snoRNA binding; nucleoplasm; rRNA modification
YMR304W	UBP15	338.765	414.764	395.77	557.567	560.881	638.537	484.381	0.587294	0.126858	1.4267e-06	1.10349e-05	protein_coding	GO:0006511; GO:0010995; GO:0004843; GO:0016579; GO:0005777; GO:0005829; GO:0036459; GO:0005515	cytosol; thiol-dependent ubiquitinyl hydrolase activity; free ubiquitin chain depolymerization; peroxisome; protein binding; ubiquitin-dependent protein catabolic process; thiol-dependent ubiquitin-specific protease activity; protein deubiquitination
YNL038W	GPI15	372.326	312.762	272.168	193.863	191.185	166.165	251.411	-0.752884	0.165945	1.44817e-06	1.11868e-05	protein_coding	GO:0000506; GO:0017176; GO:0016021; GO:0006506	GPI anchor biosynthetic process; integral component of membrane; phosphatidylinositol N-acetylglucosaminyltransferase activity; glycosylphosphatidylinositol-N-acetylglucosaminyltransferase (GPI-GnT) complex
YAL059W	ECM1	577.215	410.507	427.887	296.272	277.719	222.468	368.678	-0.784069	0.173405	1.45334e-06	1.12053e-05	protein_coding	GO:0005634; GO:0030687; GO:0005737; GO:0000055; GO:0005730	ribosomal large subunit export from nucleus; preribosome, large subunit precursor; cytoplasm; nucleus; nucleolus
YOR341W	RPA190	2558.04	2754.55	2708.09	1992.93	1994.16	1586.73	2265.75	-0.506666	0.108589	1.45424e-06	1.12053e-05	protein_coding	GO:0042254; GO:0005634; GO:0008270; GO:1990841; GO:0003899; GO:0042790; GO:0006360; GO:0005736; GO:0001054; GO:0006351; GO:0003677; GO:0005730	nucleolar large rRNA transcription by RNA polymerase I; DNA binding; promoter-specific chromatin binding; RNA polymerase I complex; transcription by RNA polymerase I; DNA-directed 5'-3' RNA polymerase activity; ribosome biogenesis; nucleus; nucleolus; zinc ion binding; transcription, DNA-templated; RNA polymerase I activity
YPR060C	ARO7	404.916	449.57	412.238	262.124	264.738	162.918	326.084	-0.826209	0.183663	1.46718e-06	1.12767e-05	protein_coding	GO:0009094; GO:0009073; GO:0004106; GO:0046417; GO:0006571	L-phenylalanine biosynthetic process; tyrosine biosynthetic process; chorismate mutase activity; chorismate metabolic process; aromatic amino acid family biosynthetic process
YOR035C	SHE4	276.979	305.424	293.485	429.936	420.917	474.407	366.858	0.573703	0.123881	1.46667e-06	1.12767e-05	protein_coding	GO:0042802; GO:0030036; GO:0005488; GO:0005737; GO:0007533; GO:0008298; GO:0017022	actin cytoskeleton organization; myosin binding; mating type switching; cytoplasm; intracellular mRNA localization; identical protein binding; binding
YPL028W	ERG10	1923.73	2068.16	1928.29	1563.98	1454.28	1415.54	1725.67	-0.406085	0.0864155	1.58561e-06	1.21716e-05	protein_coding	GO:0008152; GO:0006635; GO:0016747; GO:0003824; GO:0006696; GO:0005829; GO:0003985; GO:0005737; GO:0046872	cytosol; metabolic process; catalytic activity; fatty acid beta-oxidation; metal ion binding; transferase activity, transferring acyl groups other than amino-acyl groups; cytoplasm; acetyl-CoA C-acetyltransferase activity; ergosterol biosynthetic process
YDR487C	RIB3	931.79	920.924	901.841	1254.91	1207.57	1202.99	1070	0.401747	0.0854414	1.60081e-06	1.22729e-05	protein_coding	GO:0005758; GO:0008686; GO:0009231; GO:0009060; GO:0005829; GO:0046872	cytosol; aerobic respiration; mitochondrial intermembrane space; metal ion binding; 3,4-dihydroxy-2-butanone-4-phosphate synthase activity; riboflavin biosynthetic process
YDR471W	RPL27B	5009.5	3617.07	3636.79	2744.28	2665.29	2139.43	3302.06	-0.666003	0.146119	1.60748e-06	1.23086e-05	protein_coding	GO:0030687; GO:0006412; GO:0002181; GO:0005622; GO:0022625; GO:0003735; GO:0005840	structural constituent of ribosome; preribosome, large subunit precursor; cytosolic large ribosomal subunit; cytoplasmic translation; translation; intracellular; ribosome
YLR228C	ECM22	327.368	415.377	342.718	506.462	593.183	654.983	473.349	0.661391	0.144923	1.61225e-06	1.23297e-05	protein_coding	GO:0000981; GO:0035961; GO:0005634; GO:0001077; GO:0008270; GO:0048471; GO:0035969; GO:0016020; GO:0000978; GO:0006355; GO:1904741	positive regulation of ergosterol biosynthetic process by positive regulation of transcription from RNA polymerase II promoter; DNA-binding transcription factor activity, RNA polymerase II-specific; positive regulation of filamentous growth of a population of unicellular organisms in response to starvation by positive regulation of transcription from RNA polymerase II promoter; nucleus; zinc ion …
YGR177C	ATF2	284.623	329.183	329.701	202.539	184.526	129.201	243.296	-0.820371	0.18309	1.62019e-06	1.23749e-05	protein_coding	GO:1901089; GO:0009636; GO:0004026; GO:0034209; GO:0008202; GO:0030176	sterol acetylation; alcohol O-acetyltransferase activity; response to toxic substance; integral component of endoplasmic reticulum membrane; steroid metabolic process; acetate ester metabolic process involved in fermentation
YHR018C	ARG4	1722.54	1870.11	1734.38	2807.27	2715.7	2195	2174.17	0.515636	0.111148	1.62888e-06	1.24258e-05	protein_coding	GO:0004056; GO:0005829; GO:0003824; GO:0042450	cytosol; argininosuccinate lyase activity; catalytic activity; arginine biosynthetic process via ornithine
YKR011C		170.532	173.572	198.29	305.799	270.665	314.834	238.949	0.67987	0.149308	1.63863e-06	1.24846e-05	protein_coding
YML028W	TSA1	6884.25	7056.74	6539.57	5324.67	5370.21	4680.72	5976.03	-0.402756	0.0859718	1.72011e-06	1.30891e-05	protein_coding	GO:0042802; GO:0051920; GO:0060548; GO:0043022; GO:0050821; GO:0051258; GO:0006111; GO:0034605; GO:0051082; GO:0061077; GO:0016491; GO:0001302; GO:0033194; GO:0005622; GO:0000077; GO:0016209; GO:1903206; GO:0055114; GO:0005737; GO:0071447; GO:0045454; GO:0005844; GO:0090344; GO:0008379; GO:0005829; GO:0019207; GO:0042262; GO:0034599; GO:0006457	cellular response to heat; oxidation-reduction process; regulation of gluconeogenesis; cellular response to oxidative stress; kinase regulator activity; thioredoxin peroxidase activity; DNA protection; negative regulation of hydrogen peroxide-induced cell death; protein folding; ribosome binding; identical protein binding; cytosol; protein polymerization; chaperone-mediated protein folding; prote…
YMR217W	GUA1	5329.91	5764.33	5625.62	4214.7	4172.12	3325.73	4738.74	-0.495702	0.106918	1.72711e-06	1.31097e-05	protein_coding	GO:0003921; GO:0005524; GO:0016462; GO:0006177; GO:0006164; GO:0005829; GO:0003922; GO:0006541	cytosol; GMP biosynthetic process; GMP synthase (glutamine-hydrolyzing) activity; GMP synthase activity; purine nucleotide biosynthetic process; ATP binding; pyrophosphatase activity; glutamine metabolic process
YBL092W	RPL32	9617.1	9428.51	9309.71	7527.64	7376.23	6441.52	8283.45	-0.399092	0.0851797	1.72536e-06	1.31097e-05	protein_coding	GO:0006412; GO:0002181; GO:0005622; GO:0022625; GO:0003735; GO:0005840	structural constituent of ribosome; cytosolic large ribosomal subunit; cytoplasmic translation; translation; intracellular; ribosome
YOR221C	MCT1	196.645	178.864	185.571	311.027	290.513	289.883	242.084	0.636712	0.139538	1.73068e-06	1.31205e-05	protein_coding	GO:0008152; GO:0004314; GO:0005739; GO:0006631; GO:0006633	fatty acid metabolic process; metabolic process; fatty acid biosynthetic process; [acyl-carrier-protein] S-malonyltransferase activity; mitochondrion
YOR342C		577.292	591.649	560.965	384.792	428.334	377.921	486.825	-0.518095	0.112068	1.73932e-06	1.31697e-05	protein_coding	GO:0005737; GO:0005634	nucleus; cytoplasm
YDR144C	MKC7	574.546	651.335	634.052	408.125	455.111	361.601	514.128	-0.5774	0.125843	1.76101e-06	1.33175e-05	protein_coding	GO:0009277; GO:0005576; GO:0031362; GO:0006508; GO:0004190; GO:0030163; GO:0031505; GO:0001402	protein catabolic process; proteolysis; anchored component of external side of plasma membrane; extracellular region; signal transduction involved in filamentous growth; fungal-type cell wall; fungal-type cell wall organization; aspartic-type endopeptidase activity
YMR244C-A	COA6	121.48	111.367	123.388	192.564	207.34	215.886	162.004	0.746481	0.165994	1.81902e-06	1.37392e-05	protein_coding	GO:0033617; GO:0005758; GO:0005507; GO:0005634; GO:0005886; GO:0042774; GO:0008535; GO:0005739; GO:0006878	copper ion binding; plasma membrane ATP synthesis coupled electron transport; respiratory chain complex IV assembly; mitochondrial intermembrane space; plasma membrane; nucleus; cellular copper ion homeostasis; mitochondrion; mitochondrial respiratory chain complex IV assembly
YPL212C	PUS1	996.759	1005.58	998.251	646.421	686.455	423.352	792.802	-0.73123	0.162659	1.82383e-06	1.37585e-05	protein_coding	GO:0009451; GO:0005634; GO:0003723; GO:0001522; GO:0031120; GO:1990481; GO:0009982; GO:0006400; GO:0031119; GO:0005654	tRNA modification; RNA modification; nucleoplasm; RNA binding; nucleus; pseudouridine synthesis; mRNA pseudouridine synthesis; tRNA pseudouridine synthesis; snRNA pseudouridine synthesis; pseudouridine synthase activity
YIR035C		639.801	666.416	700.041	1024.34	999.132	858.653	814.73	0.503748	0.108966	1.83105e-06	1.3796e-05	protein_coding	GO:0016491	oxidoreductase activity
YMR070W	MOT3	367.938	321.637	327.808	180.543	234.25	203.825	272.667	-0.680902	0.150504	1.84107e-06	1.38545e-05	protein_coding	GO:0071470; GO:0045944; GO:0003676; GO:0000981; GO:0005634; GO:0000122; GO:0001103; GO:0000978; GO:0071474; GO:0005829; GO:0001102; GO:0010895; GO:0006351; GO:0046872; GO:0061393	negative regulation of ergosterol biosynthetic process; nucleic acid binding; RNA polymerase II activating transcription factor binding; cytosol; DNA-binding transcription factor activity, RNA polymerase II-specific; metal ion binding; cellular hyperosmotic response; cellular response to osmotic stress; nucleus; negative regulation of transcription by RNA polymerase II; transcription, DNA-templat…
YOR182C	RPS30B	3555.27	2896.04	2905.99	2327.26	2156.09	2041.83	2647.08	-0.501767	0.108669	1.86117e-06	1.39885e-05	protein_coding	GO:0006412; GO:0022627; GO:0002181; GO:0005622; GO:0003735; GO:0010494; GO:0005840	cytoplasmic stress granule; cytosolic small ribosomal subunit; structural constituent of ribosome; cytoplasmic translation; translation; intracellular; ribosome
YLR287C-A	RPS30A	6350.42	5017.88	5468.97	4082.31	4088.89	3621.47	4771.66	-0.495645	0.107419	1.90086e-06	1.42692e-05	protein_coding	GO:0006412; GO:0022627; GO:0002181; GO:0005622; GO:0003735; GO:0010494; GO:0005840	cytoplasmic stress granule; cytosolic small ribosomal subunit; structural constituent of ribosome; cytoplasmic translation; translation; intracellular; ribosome
YNL125C	ESBP6	200.329	162.656	209.578	316.77	292.342	388.251	261.654	0.755258	0.168691	1.95167e-06	1.46327e-05	protein_coding	GO:0034220; GO:0005215; GO:0015293; GO:0071627; GO:0016021; GO:0016020; GO:0005789; GO:0005739; GO:0006810; GO:0055085	transporter activity; endoplasmic reticulum membrane; symporter activity; integral component of fungal-type vacuolar membrane; mitochondrion; ion transmembrane transport; transmembrane transport; membrane; integral component of membrane; transport
YMR174C	PAI3	14.034	16.9989	16.4281	44.8067	48.0001	64.7027	34.1617	1.58976	0.375384	1.97492e-06	1.47889e-05	protein_coding	GO:0007039; GO:0010951; GO:0002020; GO:0005773; GO:0043234; GO:0004866; GO:0019828	endopeptidase inhibitor activity; protein catabolic process in the vacuole; aspartic-type endopeptidase inhibitor activity; protease binding; negative regulation of endopeptidase activity; protein complex; vacuole
YNL162W	RPL42A	4379.9	3557.71	3641.34	2848.25	2676.71	2225.62	3221.58	-0.555891	0.121589	2.02154e-06	1.51195e-05	protein_coding	GO:0046677; GO:0006412; GO:0002181; GO:0005622; GO:0022625; GO:0003735; GO:0005840; GO:0046898	response to cycloheximide; structural constituent of ribosome; response to antibiotic; cytosolic large ribosomal subunit; cytoplasmic translation; translation; intracellular; ribosome
YOR310C	NOP58	3071.83	3370.11	3183.72	2252.33	2326.03	1623.31	2637.89	-0.605902	0.133434	2.04461e-06	1.52734e-05	protein_coding	GO:0031428; GO:0006608; GO:0017069; GO:0005730; GO:0000480; GO:0031167; GO:0006364; GO:0000451; GO:0000154; GO:0032040; GO:0000447; GO:0005654; GO:0030515; GO:0000472	rRNA 2'-O-methylation; endonucleolytic cleavage in 5'-ETS of tricistronic rRNA transcript (SSU-rRNA, 5.8S rRNA, LSU-rRNA); rRNA methylation; nucleolus; small-subunit processome; box C/D snoRNP complex; rRNA processing; snRNA binding; snoRNA binding; obsolete snRNP protein import into nucleus; nucleoplasm; endonucleolytic cleavage in ITS1 to separate SSU-rRNA from 5.8S rRNA and LSU-rRNA from trici…
YDL201W	TRM8	567.638	578.3	535.206	386.069	405.954	331.407	467.429	-0.557529	0.122131	2.06719e-06	1.54233e-05	protein_coding	GO:0008176; GO:0000049; GO:0043527; GO:0006400; GO:0005654; GO:0030488	tRNA (guanine-N7-)-methyltransferase activity; tRNA methyltransferase complex; tRNA binding; nucleoplasm; tRNA methylation; tRNA modification
YDR058C	TGL2	104.254	94.6015	80.0161	166.095	170.297	177.459	132.121	0.831792	0.188096	2.10972e-06	1.57214e-05	protein_coding	GO:0004806; GO:0005739; GO:0016788; GO:0019433	mitochondrion; hydrolase activity, acting on ester bonds; triglyceride catabolic process; triglyceride lipase activity
YPR013C	CMR3	142.31	145.012	170.921	253.382	240.083	328.082	213.298	0.792493	0.178576	2.15409e-06	1.60325e-05	protein_coding	GO:0003676; GO:0003677; GO:0046872	nucleic acid binding; metal ion binding; DNA binding
YHR030C	SLT2	503.62	567.304	525.386	728.494	782.216	996.32	683.89	0.620404	0.137581	2.17962e-06	1.62028e-05	protein_coding	GO:0090364; GO:0030968; GO:0005524; GO:0043332; GO:0005739; GO:0008361; GO:0006468; GO:0030969; GO:0051091; GO:0004674; GO:0004707; GO:0004672; GO:0060237; GO:0009272; GO:0005934; GO:0071470; GO:0030242; GO:0005935; GO:0005634; GO:0034976; GO:0010973; GO:0042990; GO:0010447; GO:0007165	regulation of cell size; cellular response to osmotic stress; fungal-type cell wall biogenesis; regulation of fungal-type cell wall organization; endoplasmic reticulum unfolded protein response; obsolete mRNA splicing via endonucleolytic cleavage and ligation involved in unfolded protein response; obsolete regulation of transcription factor import into nucleus; positive regulation of DNA-binding …
YNR061C		511.718	427.484	444.345	314.091	307.577	281.46	381.113	-0.588751	0.129877	2.2184e-06	1.64711e-05	protein_coding	GO:0000324; GO:0005774; GO:0016021; GO:0016020	integral component of membrane; fungal-type vacuole; membrane; vacuolar membrane
YFL054C		86.5614	80.2582	106.603	161.545	181.382	355.533	161.981	1.24846	0.292895	2.22166e-06	1.64753e-05	protein_coding	GO:0005215; GO:0015168; GO:0006833; GO:0016021; GO:0015267; GO:0016020; GO:0055085; GO:0015250	transporter activity; channel activity; water channel activity; glycerol transmembrane transporter activity; transmembrane transport; membrane; water transport; integral component of membrane
YAL017W	PSK1	445.71	467.756	433.194	627.733	615.169	665.204	542.461	0.486268	0.106017	2.26849e-06	1.68022e-05	protein_coding	GO:0004674; GO:0006417; GO:0045719; GO:0005524; GO:0004672; GO:0060917; GO:0005737; GO:0006468	negative regulation of glycogen biosynthetic process; ATP binding; regulation of translation; cytoplasm; protein kinase activity; regulation of (1->6)-beta-D-glucan biosynthetic process; protein phosphorylation; protein serine/threonine kinase activity
YDR025W	RPS11A	5676.28	5928.82	5634.1	4318.07	4512.61	3629.87	4949.96	-0.45347	0.098564	2.27864e-06	1.6857e-05	protein_coding	GO:0000028; GO:0006412; GO:0022627; GO:0002181; GO:0005622; GO:0003735; GO:0019843; GO:0000462; GO:0005840	ribosomal small subunit assembly; maturation of SSU-rRNA from tricistronic rRNA transcript (SSU-rRNA, 5.8S rRNA, LSU-rRNA); cytosolic small ribosomal subunit; rRNA binding; structural constituent of ribosome; cytoplasmic translation; translation; intracellular; ribosome
YIL018W	RPL2B	14117.6	14346.8	13812	10859.3	11065.4	9074.33	12212.6	-0.433702	0.0942054	2.28901e-06	1.69132e-05	protein_coding	GO:0003723; GO:0006412; GO:0002181; GO:0005622; GO:0022625; GO:0003735; GO:0019843; GO:0005840	rRNA binding; structural constituent of ribosome; RNA binding; cytosolic large ribosomal subunit; cytoplasmic translation; translation; intracellular; ribosome
YHR052W	CIC1	1070.87	1099.91	1022.63	738.561	682.239	450.121	844.055	-0.729526	0.164099	2.33607e-06	1.72394e-05	protein_coding	GO:0042802; GO:0030687; GO:0070180; GO:0030163; GO:0019843; GO:0070628; GO:0005730; GO:0030674; GO:0000502; GO:0000466; GO:0000463	maturation of LSU-rRNA from tricistronic rRNA transcript (SSU-rRNA, 5.8S rRNA, LSU-rRNA); maturation of 5.8S rRNA from tricistronic rRNA transcript (SSU-rRNA, 5.8S rRNA, LSU-rRNA); protein catabolic process; rRNA binding; large ribosomal subunit rRNA binding; preribosome, large subunit precursor; nucleolus; proteasome binding; identical protein binding; proteasome complex; protein binding, bridgi…
YKR006C	MRPL13	394.071	397.349	398.715	544.132	562.176	589.476	480.986	0.493111	0.107733	2.33879e-06	1.72394e-05	protein_coding	GO:0005762; GO:0005739; GO:0032543; GO:0003735	mitochondrion; mitochondrial large ribosomal subunit; mitochondrial translation; structural constituent of ribosome
YBR159W	IFA38	1089.25	1018.13	1004.11	781.894	774.309	723.419	898.518	-0.43531	0.0946171	2.386e-06	1.75662e-05	protein_coding	GO:0102339; GO:0102341; GO:0005783; GO:0045703; GO:0042761; GO:0016491; GO:0102342; GO:0016021; GO:0030148; GO:0030497; GO:0005789; GO:0102340	3-oxo-arachidoyl-CoA reductase activity; oxidoreductase activity; endoplasmic reticulum membrane; ketoreductase activity; fatty acid elongation; sphingolipid biosynthetic process; 3-oxo-cerotoyl-CoA reductase activity; 3-oxo-behenoyl-CoA reductase activity; 3-oxo-lignoceroyl-CoA reductase activity; integral component of membrane; endoplasmic reticulum; very long-chain fatty acid biosynthetic proc…
YGL078C	DBP3	1635.15	1637.27	1579.2	1115.6	1121.19	739.506	1304.65	-0.664359	0.149657	2.40929e-06	1.77164e-05	protein_coding	GO:0003676; GO:0005524; GO:0010501; GO:0030687; GO:0003723; GO:0000464; GO:0004004; GO:0005829; GO:0005737; GO:0008186; GO:0005730	nucleic acid binding; cytosol; RNA-dependent ATPase activity; RNA binding; preribosome, large subunit precursor; nucleolus; ATP binding; cytoplasm; ATP-dependent RNA helicase activity; RNA secondary structure unwinding; endonucleolytic cleavage in ITS1 upstream of 5.8S rRNA from tricistronic rRNA transcript (SSU-rRNA, 5.8S rRNA, LSU-rRNA)
YOL101C	IZH4	132.268	137.633	141.817	64.1391	72.7353	76.7963	104.231	-0.884971	0.202911	2.50798e-06	1.842e-05	protein_coding	GO:0016021; GO:0005789; GO:0006882; GO:0004872	endoplasmic reticulum membrane; cellular zinc ion homeostasis; integral component of membrane; receptor activity
YGR234W	YHB1	2000.07	2232.48	1917.39	1443.18	1590.44	1324.93	1751.42	-0.47928	0.104985	2.52717e-06	1.85386e-05	protein_coding	GO:0008941; GO:0005759; GO:0046872; GO:0009636; GO:0071218; GO:0071500; GO:0019825; GO:0016491; GO:0016966; GO:1902170; GO:0010494; GO:0020037; GO:0055114; GO:0005829; GO:0071949; GO:0034599; GO:0046210	nitric oxide dioxygenase activity; oxidoreductase activity; cytosol; nitric oxide reductase activity; cellular response to nitrosative stress; cytoplasmic stress granule; cellular response to oxidative stress; FAD binding; metal ion binding; response to toxic substance; cellular response to reactive nitrogen species; heme binding; oxidation-reduction process; mitochondrial matrix; oxygen binding;…
YMR221C		615.33	606.466	591.919	409.339	453.534	407.594	514.03	-0.494532	0.108613	2.56159e-06	1.87687e-05	protein_coding	GO:0005774; GO:0016021; GO:0055085	integral component of membrane; transmembrane transport; vacuolar membrane
YLR292C	SEC72	742.254	600.435	496.335	396.81	358.704	283.096	479.606	-0.776231	0.176396	2.57185e-06	1.88213e-05	protein_coding	GO:0031207; GO:0008565; GO:0031204; GO:0005515	posttranslational protein targeting to membrane, translocation; Sec62/Sec63 complex; protein binding; protein transporter activity
YML074C	FPR3	2644.2	2658.52	2670.24	2078.42	2118.76	1878.04	2341.36	-0.381539	0.0829853	2.60024e-06	1.90063e-05	protein_coding	GO:0051598; GO:0005527; GO:0006334; GO:0018208; GO:0003755; GO:0000412; GO:0005528; GO:0005730	meiotic recombination checkpoint; histone peptidyl-prolyl isomerization; nucleosome assembly; FK506 binding; peptidyl-prolyl cis-trans isomerase activity; nucleolus; macrolide binding; peptidyl-proline modification
YJR113C	RSM7	257.821	256.605	258.72	416.978	381.84	368.985	323.491	0.569402	0.126195	2.60677e-06	1.90313e-05	protein_coding	GO:0000028; GO:0003723; GO:0006412; GO:0003729; GO:0003735; GO:0005763; GO:0019843; GO:0032543	ribosomal small subunit assembly; rRNA binding; structural constituent of ribosome; mRNA binding; RNA binding; mitochondrial small ribosomal subunit; translation; mitochondrial translation
YOL016C	CMK2	382.821	350.959	427.861	583.772	645.566	1150.93	590.318	0.964742	0.223616	2.6495e-06	1.93202e-05	protein_coding	GO:0051726; GO:0005524; GO:0006468; GO:0004672; GO:0005622; GO:0035556; GO:0007165; GO:0018107; GO:0005516; GO:0018105; GO:0034599; GO:0004683	cellular response to oxidative stress; calmodulin binding; signal transduction; intracellular signal transduction; calmodulin-dependent protein kinase activity; peptidyl-threonine phosphorylation; protein kinase activity; ATP binding; regulation of cell cycle; protein phosphorylation; intracellular; peptidyl-serine phosphorylation
YDR382W	RPP2B	6925.77	7097.73	7078.94	5630.28	5685.65	5111.76	6255.02	-0.353213	0.0765083	2.66813e-06	1.94329e-05	protein_coding	GO:0002181; GO:0006414; GO:0005622; GO:0022625; GO:0003735; GO:0030295; GO:0045860; GO:0005840	structural constituent of ribosome; cytosolic large ribosomal subunit; positive regulation of protein kinase activity; translational elongation; protein kinase activator activity; ribosome; cytoplasmic translation; intracellular
YMR027W		874.41	851.855	810.322	1150.57	1195.39	1088.96	995.251	0.425098	0.0927524	2.68751e-06	1.95508e-05	protein_coding	GO:0016791; GO:0008168	phosphatase activity; methyltransferase activity
YNL306W	MRPS18	407.904	409.652	403.514	636.684	540.129	597.019	499.15	0.518257	0.114325	2.70256e-06	1.96369e-05	protein_coding	GO:0032543; GO:0000028; GO:0048027; GO:0006412; GO:0003735; GO:0005763; GO:0000462; GO:0005840; GO:0070181	ribosomal small subunit assembly; small ribosomal subunit rRNA binding; mRNA 5'-UTR binding; maturation of SSU-rRNA from tricistronic rRNA transcript (SSU-rRNA, 5.8S rRNA, LSU-rRNA); structural constituent of ribosome; mitochondrial small ribosomal subunit; translation; mitochondrial translation; ribosome
YLR058C	SHM2	3825.25	4287.68	4212.74	3069.61	3110.63	2487.23	3498.86	-0.489899	0.107839	2.73449e-06	1.98218e-05	protein_coding	GO:0019264; GO:0030170; GO:0003824; GO:0004372; GO:0005737; GO:0006730; GO:0035999	catalytic activity; cytoplasm; glycine biosynthetic process from serine; pyridoxal phosphate binding; tetrahydrofolate interconversion; one-carbon metabolic process; glycine hydroxymethyltransferase activity
YOR327C	SNC2	505.063	484.815	530.728	669.751	726.733	774.97	615.343	0.495364	0.109028	2.73158e-06	1.98218e-05	protein_coding	GO:0030658; GO:0005484; GO:0006897; GO:0005802; GO:0006887; GO:0016021; GO:0006906; GO:0031201; GO:0005768; GO:0016192; GO:0000149; GO:0006893	SNARE binding; exocytosis; endosome; integral component of membrane; SNAP receptor activity; endocytosis; Golgi to plasma membrane transport; transport vesicle membrane; SNARE complex; vesicle-mediated transport; trans-Golgi network; vesicle fusion
YDL112W	TRM3	1005.46	1050.97	999.583	785.939	733.774	650.278	871.001	-0.477024	0.104875	2.74139e-06	1.98483e-05	protein_coding	GO:0070039; GO:0006396; GO:0003723; GO:0000453; GO:0016423; GO:0005737; GO:0008173; GO:0009020; GO:0030488	RNA methyltransferase activity; rRNA (guanosine-2'-O-)-methyltransferase activity; RNA binding; cytoplasm; tRNA (guanosine-2'-O-)-methyltransferase activity; tRNA (guanine) methyltransferase activity; enzyme-directed rRNA 2'-O-methylation; RNA processing; tRNA methylation
YGR245C	SDA1	1387.8	1454.06	1450.96	1037.14	1043.98	777.177	1191.85	-0.56212	0.124885	2.75277e-06	1.98836e-05	protein_coding	GO:0005634; GO:0030036; GO:0005488; GO:0007049; GO:0000055; GO:0042273; GO:0007089; GO:0005730	actin cytoskeleton organization; cell cycle; ribosomal large subunit export from nucleus; nucleus; nucleolus; ribosomal large subunit biogenesis; traversing start control point of mitotic cell cycle; binding
YNL239W	LAP3	888.307	928.609	928.592	1212.63	1178.78	1282.13	1069.84	0.408626	0.0890771	2.7527e-06	1.98836e-05	protein_coding	GO:0004197; GO:0006508	proteolysis; cysteine-type endopeptidase activity
YCR079W	PTC6	129.608	137	161.125	225.747	237.388	283.523	195.732	0.756713	0.172029	2.79924e-06	2.01955e-05	protein_coding	GO:1904184; GO:0005759; GO:0016236; GO:0005758; GO:0003824; GO:0070262; GO:0000422; GO:0004741; GO:0006470; GO:0004722	[pyruvate dehydrogenase (lipoamide)] phosphatase activity; catalytic activity; macroautophagy; mitochondrial intermembrane space; protein serine/threonine phosphatase activity; peptidyl-serine dephosphorylation; protein dephosphorylation; positive regulation of pyruvate dehydrogenase activity; autophagy of mitochondrion; mitochondrial matrix
YOR254C	SEC63	1635.76	1560.98	1514.39	1218.87	1199.17	1096.29	1370.91	-0.41092	0.0897689	2.82813e-06	2.03799e-05	protein_coding	GO:0008565; GO:0006614; GO:0031207; GO:0046967; GO:0006620; GO:0030176; GO:0031204; GO:0005637	Sec62/Sec63 complex; protein transporter activity; posttranslational protein targeting to endoplasmic reticulum membrane; SRP-dependent cotranslational protein targeting to membrane; integral component of endoplasmic reticulum membrane; cytosol to ER transport; posttranslational protein targeting to membrane, translocation; nuclear inner membrane
YHR047C	AAP1	376.777	428.129	360.973	558.85	583.185	559.639	477.926	0.526032	0.116488	2.87317e-06	2.06801e-05	protein_coding	GO:0070006; GO:0004177; GO:0008270; GO:0043171; GO:0006508; GO:0008237; GO:0005977; GO:0042277	peptide catabolic process; peptide binding; glycogen metabolic process; proteolysis; aminopeptidase activity; zinc ion binding; metalloaminopeptidase activity; metallopeptidase activity
YLR342W	FKS1	5935.99	5958.94	6192.84	4802.78	4747.82	4163.97	5300.39	-0.389019	0.0848992	2.91638e-06	2.09664e-05	protein_coding	GO:0006075; GO:0005935; GO:0005886; GO:0003843; GO:0045807; GO:0016021; GO:0008360; GO:0016020; GO:0005739; GO:0008361; GO:0005934; GO:0000148; GO:0030479; GO:0071555	regulation of cell size; integral component of membrane; 1,3-beta-D-glucan synthase complex; plasma membrane; (1->3)-beta-D-glucan biosynthetic process; cellular bud tip; cellular bud neck; regulation of cell shape; mitochondrion; cell wall organization; membrane; positive regulation of endocytosis; actin cortical patch; 1,3-beta-D-glucan synthase activity
YER060W	FCY21	274.548	283.795	301.458	161.617	196.446	172.941	231.801	-0.65998	0.148785	2.93466e-06	2.10731e-05	protein_coding	GO:0005215; GO:0005886; GO:0015205; GO:0072530; GO:0016021; GO:0016020; GO:0015856; GO:0022857; GO:0055085; GO:0000329	transporter activity; cytosine transport; nucleobase transmembrane transporter activity; plasma membrane; fungal-type vacuole membrane; purine-containing compound transmembrane transport; transmembrane transporter activity; transmembrane transport; membrane; integral component of membrane
YGL107C	RMD9	338.193	338.985	313.432	464.703	517.386	472.721	407.57	0.533621	0.118455	2.95776e-06	2.1214e-05	protein_coding	GO:0031314; GO:0043488; GO:0030435; GO:0009060; GO:0006413; GO:0005739; GO:0005515	aerobic respiration; mitochondrion; protein binding; extrinsic component of mitochondrial inner membrane; regulation of mRNA stability; translational initiation; sporulation resulting in formation of a cellular spore
YLR060W	FRS1	3543.85	3828.8	3752.38	2916.69	2927.01	2624.6	3265.56	-0.383641	0.0838123	3.01799e-06	2.16207e-05	protein_coding	GO:0005524; GO:0003723; GO:0009328; GO:0005829; GO:0005737; GO:0000166; GO:0000287; GO:0004826; GO:0006432	cytosol; phenylalanyl-tRNA aminoacylation; magnesium ion binding; RNA binding; ATP binding; cytoplasm; nucleotide binding; phenylalanine-tRNA ligase complex; phenylalanine-tRNA ligase activity
YDL085C-A		315.296	222.986	273.801	161.741	159.652	134.54	211.336	-0.784701	0.180007	3.07761e-06	2.2022e-05	protein_coding	GO:0005737; GO:0005634	nucleus; cytoplasm
YJL014W	CCT3	1890.76	1950.81	1912.62	1446.12	1540.71	1351.66	1682.11	-0.396338	0.0868092	3.08868e-06	2.20754e-05	protein_coding	GO:0005832; GO:0044183; GO:0061077; GO:0005524; GO:0006458; GO:0051082; GO:0006457	protein binding involved in protein folding; chaperone-mediated protein folding; chaperonin-containing T-complex; unfolded protein binding; ATP binding; 'de novo' protein folding; protein folding
YNL098C	RAS2	1081.51	1134.02	1084.7	1450.79	1494.04	1875.49	1353.42	0.525581	0.116836	3.11553e-06	2.22413e-05	protein_coding	GO:0016236; GO:0005886; GO:0005634; GO:0005525; GO:0030437; GO:0001302; GO:2000222; GO:0003924; GO:0000411; GO:0016020; GO:0010603; GO:0097271; GO:0032880; GO:0045762; GO:0032258; GO:0005739; GO:0005789; GO:0007165; GO:0007190	endoplasmic reticulum membrane; regulation of cytoplasmic mRNA processing body assembly; protein localization to bud neck; ascospore formation; positive regulation of transcription by galactose; macroautophagy; plasma membrane; regulation of protein localization; signal transduction; protein localization by the Cvt pathway; nucleus; positive regulation of pseudohyphal growth; GTP binding; mitocho…
YLR061W	RPL22A	3949.47	3842.82	3462.14	2938.78	2791.55	2500.57	3247.56	-0.437676	0.0963028	3.15338e-06	2.24853e-05	protein_coding	GO:0003723; GO:0006412; GO:0002181; GO:0005622; GO:0022625; GO:0003735; GO:0005840	structural constituent of ribosome; RNA binding; cytosolic large ribosomal subunit; cytoplasmic translation; translation; intracellular; ribosome
YKR066C	CCP1	783.587	882.77	926.046	561.104	613.842	633.545	733.482	-0.500259	0.110991	3.16354e-06	2.25315e-05	protein_coding	GO:0004601; GO:0005759; GO:0005758; GO:0042744; GO:0004130; GO:0006979; GO:0000302; GO:0020037; GO:0055114; GO:0046872; GO:0034599	response to oxidative stress; cellular response to oxidative stress; mitochondrial intermembrane space; metal ion binding; peroxidase activity; cytochrome-c peroxidase activity; response to reactive oxygen species; heme binding; oxidation-reduction process; mitochondrial matrix; hydrogen peroxide catabolic process
YER126C	NSA2	1238.04	985.346	971.739	694.689	742.039	528.603	860.076	-0.664971	0.150892	3.27053e-06	2.32664e-05	protein_coding	GO:0005634; GO:0030687; GO:0042273; GO:0005730; GO:0000466; GO:0000463	maturation of LSU-rRNA from tricistronic rRNA transcript (SSU-rRNA, 5.8S rRNA, LSU-rRNA); maturation of 5.8S rRNA from tricistronic rRNA transcript (SSU-rRNA, 5.8S rRNA, LSU-rRNA); preribosome, large subunit precursor; nucleus; nucleolus; ribosomal large subunit biogenesis
YOR361C	PRT1	3278.09	3437.48	3284.68	2625.9	2602.07	2262.09	2915.05	-0.405273	0.0891177	3.29007e-06	2.33783e-05	protein_coding	GO:0002183; GO:0003676; GO:0033290; GO:0043614; GO:0005852; GO:0003723; GO:0006413; GO:0005515; GO:0003743; GO:0010494; GO:0031369	nucleic acid binding; cytoplasmic stress granule; cytoplasmic translational initiation; RNA binding; translation initiation factor binding; translation initiation factor activity; eukaryotic 48S preinitiation complex; protein binding; eukaryotic translation initiation factor 3 complex; multi-eIF complex; translational initiation
YPL050C	MNN9	1065.23	987.688	971.857	751.028	759.495	672.963	868.043	-0.454721	0.100571	3.31547e-06	2.35087e-05	protein_coding	GO:0005801; GO:0006487; GO:0097502; GO:0000136; GO:0005789; GO:0000137; GO:0000032	endoplasmic reticulum membrane; cell wall mannoprotein biosynthetic process; Golgi cis cisterna; alpha-1,6-mannosyltransferase complex; protein N-linked glycosylation; mannosylation; cis-Golgi network
YLR390W	ECM19	101.594	91.3325	82.8085	167.536	153.564	186.661	130.583	0.827777	0.191379	3.31612e-06	2.35087e-05	protein_coding	GO:0016021; GO:0071555; GO:0031966	cell wall organization; mitochondrial membrane; integral component of membrane
YOR167C	RPS28A	5255.19	4647.89	4790.49	3868.54	3763.8	3554.85	4313.46	-0.382853	0.0841213	3.33268e-06	2.35988e-05	protein_coding	GO:0000028; GO:0003723; GO:0006412; GO:0022627; GO:0002181; GO:0005622; GO:1900153; GO:0003735; GO:0030490; GO:0005840; GO:0006407	ribosomal small subunit assembly; positive regulation of nuclear-transcribed mRNA catabolic process, deadenylation-dependent decay; cytosolic small ribosomal subunit; structural constituent of ribosome; RNA binding; rRNA export from nucleus; cytoplasmic translation; translation; intracellular; ribosome; maturation of SSU-rRNA
YNL279W	PRM1	155.018	115.118	151.256	61.8877	80.2761	43.6933	101.208	-1.09302	0.259584	3.39073e-06	2.398e-05	protein_coding	GO:0032220; GO:0043332; GO:0016021; GO:0005886	plasma membrane fusion involved in cytogamy; integral component of membrane; mating projection tip; plasma membrane
YNL002C	RLP7	1316.06	1354.73	1286.55	1003.99	989.052	825.573	1129.32	-0.471641	0.104872	3.39436e-06	2.398e-05	protein_coding	GO:0030687; GO:0002181; GO:0000465; GO:0022625; GO:0003735; GO:0019843; GO:0042273; GO:0005730; GO:0000463	maturation of LSU-rRNA from tricistronic rRNA transcript (SSU-rRNA, 5.8S rRNA, LSU-rRNA); rRNA binding; preribosome, large subunit precursor; nucleolus; cytosolic large ribosomal subunit; ribosomal large subunit biogenesis; cytoplasmic translation; structural constituent of ribosome; exonucleolytic trimming to generate mature 5'-end of 5.8S rRNA from tricistronic rRNA transcript (SSU-rRNA, 5.8S r…
YIL045W	PIG2	141.812	128.723	160.299	303.28	204.362	417.41	225.981	1.02205	0.241256	3.40161e-06	2.40035e-05	protein_coding	GO:0019888; GO:0005979; GO:0005515	regulation of glycogen biosynthetic process; protein binding; protein phosphatase regulator activity
YJR041C	URB2	649.244	643.245	662.02	465.359	480.803	388.706	548.229	-0.528327	0.118174	3.46131e-06	2.43967e-05	protein_coding	GO:0016072; GO:0006364; GO:0042254; GO:0005730	rRNA processing; rRNA metabolic process; ribosome biogenesis; nucleolus
YLR002C	NOC3	692.557	859.701	742.614	536.007	538.14	473.671	640.449	-0.544174	0.122151	3.58757e-06	2.52575e-05	protein_coding	GO:0030691; GO:0051301; GO:0005634; GO:0006267; GO:0005488; GO:0005656; GO:0006364; GO:0003682; GO:0005654; GO:0006270; GO:0005730	cell division; nucleus; Noc2p-Noc3p complex; nucleolus; DNA replication initiation; rRNA processing; pre-replicative complex assembly involved in nuclear cell cycle DNA replication; binding; nucleoplasm; chromatin binding; nuclear pre-replicative complex
YCR016W		539.689	525.914	527.977	374.468	388.929	331.359	448.056	-0.520415	0.116535	3.63672e-06	2.55741e-05	protein_coding
YDR055W	PST1	1073.06	967.464	1025.94	1326.11	1350.79	1449.41	1198.8	0.415865	0.0919206	3.64876e-06	2.56293e-05	protein_coding	GO:0005886; GO:0009277; GO:0005576; GO:0031225; GO:0031505	plasma membrane; anchored component of membrane; fungal-type cell wall; fungal-type cell wall organization; extracellular region
YGL059W	PKP2	160.849	163.457	156.62	292.856	224.321	333.077	221.863	0.773582	0.178772	3.68032e-06	2.58213e-05	protein_coding	GO:0005759; GO:0005524; GO:0004672; GO:0006006; GO:0004740; GO:0005739; GO:1904183; GO:0015976; GO:0018105	carbon utilization; pyruvate dehydrogenase (acetyl-transferring) kinase activity; ATP binding; glucose metabolic process; protein kinase activity; mitochondrion; negative regulation of pyruvate dehydrogenase activity; peptidyl-serine phosphorylation; mitochondrial matrix
YPL015C	HST2	459.476	455.543	451.177	623.127	628.83	643.561	543.619	0.457052	0.101568	3.68623e-06	2.58332e-05	protein_coding	GO:0045950; GO:0017136; GO:0005634; GO:0046970; GO:0008270; GO:0001300; GO:0031939; GO:0000183; GO:0005737; GO:0070403; GO:0070933; GO:0006351	negative regulation of chromatin silencing at telomere; NAD+ binding; chronological cell aging; chromatin silencing at rDNA; nucleus; cytoplasm; negative regulation of mitotic recombination; zinc ion binding; NAD-dependent histone deacetylase activity; NAD-dependent histone deacetylase activity (H4-K16 specific); histone H4 deacetylation; transcription, DNA-templated
YHR203C	RPS4B	8899.31	9258.05	8910.93	7020.57	7255.61	6123.4	7911.31	-0.396613	0.0877119	3.76318e-06	2.63423e-05	protein_coding	GO:0003723; GO:0006412; GO:0022627; GO:0002181; GO:0005622; GO:0003735; GO:0019843; GO:0005840	cytosolic small ribosomal subunit; rRNA binding; RNA binding; structural constituent of ribosome; cytoplasmic translation; translation; intracellular; ribosome
YHR170W	NMD3	2053.39	1826.01	1925.23	1371.71	1486.4	1129.19	1631.99	-0.520367	0.116762	3.78288e-06	2.64499e-05	protein_coding	GO:0007029; GO:0043023; GO:0005634; GO:0005829; GO:0006611; GO:0000055; GO:0005654	cytosol; ribosomal large subunit binding; protein export from nucleus; ribosomal large subunit export from nucleus; nucleus; endoplasmic reticulum organization; nucleoplasm
YMR243C	ZRC1	1973.26	1964.38	1975.38	1542.43	1576.3	1461.39	1748.85	-0.359785	0.0793066	3.85736e-06	2.69091e-05	protein_coding	GO:0000324; GO:0046686; GO:0006812; GO:0005385; GO:0006882; GO:0016021; GO:0010043; GO:0031966; GO:0008324; GO:0055085; GO:0061088	cation transport; response to cadmium ion; cellular zinc ion homeostasis; zinc ion transmembrane transporter activity; regulation of sequestering of zinc ion; mitochondrial membrane; transmembrane transport; response to zinc ion; cation transmembrane transporter activity; integral component of membrane; fungal-type vacuole
YPL097W	MSY1	122.649	114.948	134.767	214.13	195.534	227.683	168.285	0.729624	0.168016	3.8545e-06	2.69091e-05	protein_coding	GO:0004812; GO:0005759; GO:0005524; GO:0003723; GO:0000166; GO:0006437; GO:0070184; GO:0005739; GO:0005829; GO:0004831; GO:0006418; GO:0005737	cytosol; aminoacyl-tRNA ligase activity; tRNA aminoacylation for protein translation; mitochondrial tyrosyl-tRNA aminoacylation; RNA binding; ATP binding; cytoplasm; tyrosyl-tRNA aminoacylation; mitochondrion; nucleotide binding; mitochondrial matrix; tyrosine-tRNA ligase activity
YKL161C	KDX1	72.3303	88.5107	75.5511	136.507	148.017	161.18	113.683	0.858085	0.200616	3.86692e-06	2.69451e-05	protein_coding	GO:0005524; GO:0007346; GO:0004672; GO:0004693; GO:0006468; GO:0016592	mediator complex; ATP binding; regulation of mitotic cell cycle; protein kinase activity; protein phosphorylation; cyclin-dependent protein serine/threonine kinase activity
YKL003C	MRP17	191.65	182.626	189.131	315.507	289.245	279.32	241.246	0.618108	0.140563	3.92047e-06	2.72872e-05	protein_coding	GO:0070181; GO:0006412; GO:0003735; GO:0005763; GO:0019843; GO:0005840; GO:0032543	small ribosomal subunit rRNA binding; rRNA binding; structural constituent of ribosome; mitochondrial small ribosomal subunit; mitochondrial translation; translation; ribosome
YDL063C	SYO1	654.141	671.514	648.68	437.465	458.992	299.964	528.459	-0.683927	0.157033	3.95106e-06	2.74688e-05	protein_coding	GO:0005634; GO:0005488; GO:0006606; GO:0005737; GO:0042273; GO:0051082	protein import into nucleus; unfolded protein binding; nucleus; cytoplasm; ribosomal large subunit biogenesis; binding
YLR028C	ADE16	1788.98	1792.42	1927.63	2345.98	2339.11	2423	2102.85	0.358869	0.0791478	3.9757e-06	2.76088e-05	protein_coding	GO:0004643; GO:0006164; GO:0030437; GO:0003824; GO:0009060; GO:0003937; GO:0006189; GO:0005829	cytosol; aerobic respiration; catalytic activity; ascospore formation; purine nucleotide biosynthetic process; IMP cyclohydrolase activity; phosphoribosylaminoimidazolecarboxamide formyltransferase activity; 'de novo' IMP biosynthetic process
YDR045C	RPC11	415.78	327.241	333.19	204.97	241.507	159.393	280.347	-0.778736	0.181016	4.02102e-06	2.78689e-05	protein_coding	GO:0042797; GO:0005666; GO:0003676; GO:0006379; GO:0008270; GO:0003899; GO:0006386; GO:0006351; GO:0042779; GO:0005654; GO:0005730	nucleic acid binding; tRNA 3'-trailer cleavage; DNA-directed 5'-3' RNA polymerase activity; nucleolus; RNA polymerase III complex; zinc ion binding; mRNA cleavage; termination of RNA polymerase III transcription; transcription, DNA-templated; nucleoplasm; tRNA transcription by RNA polymerase III
YNL248C	RPA49	1311.64	1384.13	1388.86	902.126	914.219	543.375	1074.06	-0.745489	0.172649	4.02226e-06	2.78689e-05	protein_coding	GO:0042254; GO:0005634; GO:0003899; GO:0006362; GO:0042790; GO:0006360; GO:0005736; GO:0001054; GO:0006351; GO:0003677; GO:0005730	nucleolar large rRNA transcription by RNA polymerase I; DNA binding; RNA polymerase I complex; transcription by RNA polymerase I; ribosome biogenesis; DNA-directed 5'-3' RNA polymerase activity; nucleus; nucleolus; transcription elongation from RNA polymerase I promoter; transcription, DNA-templated; RNA polymerase I activity
YLR348C	DIC1	933.461	968.17	913.416	1333.58	1425.59	1170.41	1124.1	0.465059	0.103893	4.03006e-06	2.78913e-05	protein_coding	GO:0015141; GO:0015131; GO:0035435; GO:0015709; GO:0015116; GO:0015297; GO:0008272; GO:0006839; GO:0016021; GO:0005310; GO:0071423; GO:0006835; GO:0071422; GO:0005743; GO:0015729; GO:0015140; GO:0005740; GO:0015117	thiosulfate transmembrane transporter activity; malate transmembrane transporter activity; malate transmembrane transport; mitochondrial transport; oxaloacetate transport; antiporter activity; thiosulfate transport; sulfate transmembrane transporter activity; mitochondrial inner membrane; dicarboxylic acid transport; succinate transmembrane transport; succinate transmembrane transporter activity;…
YDL173W	PAR32	327.478	327.584	375.344	485.92	499.516	531.878	424.62	0.534451	0.120413	4.04506e-06	2.79635e-05	protein_coding	GO:0005737	cytoplasm
YDR245W	MNN10	904.556	914.996	871.744	683.815	669.059	611.262	775.905	-0.439827	0.0980371	4.0545e-06	2.79655e-05	protein_coding	GO:0006487; GO:0000009; GO:0007114; GO:0000917; GO:0016021; GO:0000136; GO:0016757; GO:0005789; GO:0000032	endoplasmic reticulum membrane; cell budding; cell wall mannoprotein biosynthetic process; alpha-1,6-mannosyltransferase activity; alpha-1,6-mannosyltransferase complex; division septum assembly; protein N-linked glycosylation; integral component of membrane; transferase activity, transferring glycosyl groups
YIL148W	RPL40A	6591.61	6008.15	5970.33	4756.63	4906.42	4216.13	5408.21	-0.408523	0.0905955	4.05044e-06	2.79655e-05	protein_coding	GO:0042254; GO:0005634; GO:0000027; GO:0006412; GO:0002181; GO:0016567; GO:0022625; GO:0003735; GO:0005515; GO:0000055; GO:0005840; GO:0031386	ribosomal large subunit assembly; ribosome biogenesis; ribosomal large subunit export from nucleus; nucleus; cytosolic large ribosomal subunit; protein ubiquitination; protein binding; cytoplasmic translation; translation; structural constituent of ribosome; ribosome; protein tag
YIL027C	EMC5	472.272	329.704	374.856	246.041	235.601	221.448	313.321	-0.702379	0.161944	4.11095e-06	2.8323e-05	protein_coding	GO:0072546; GO:0034975	protein folding in endoplasmic reticulum; ER membrane protein complex
YMR079W	SEC14	884.565	940.038	907.148	686.697	662.789	551.672	772.151	-0.503089	0.113226	4.21334e-06	2.89958e-05	protein_coding	GO:0043001; GO:0046488; GO:0030437; GO:2001246; GO:1901352; GO:0015914; GO:0005829; GO:0008526; GO:0006896; GO:0048194; GO:0005737; GO:0000139; GO:0005794; GO:0008525	phospholipid transport; Golgi membrane; phosphatidylinositol metabolic process; phosphatidylinositol transporter activity; cytosol; ascospore formation; Golgi to plasma membrane protein transport; Golgi apparatus; cytoplasm; Golgi vesicle budding; Golgi to vacuole transport; negative regulation of phosphatidylcholine biosynthetic process; negative regulation of phosphatidylglycerol biosynthetic p…
YBR139W		420.291	390.265	426.19	620.293	591.452	933.455	563.658	0.748417	0.173608	4.2239e-06	2.90358e-05	protein_coding	GO:0004185; GO:0007039; GO:0006508; GO:0046938; GO:0051603; GO:0005773	proteolysis; protein catabolic process in the vacuole; proteolysis involved in cellular protein catabolic process; serine-type carboxypeptidase activity; phytochelatin biosynthetic process; vacuole
YIL099W	SGA1	23.1346	21.1044	14.5733	54.5668	51.5808	69.5621	39.087	1.44911	0.355593	4.2292e-06	2.90395e-05	protein_coding	GO:0000324; GO:0005976; GO:0030435; GO:0003824; GO:0005980; GO:0004339	catalytic activity; glucan 1,4-alpha-glucosidase activity; glycogen catabolic process; fungal-type vacuole; polysaccharide metabolic process; sporulation resulting in formation of a cellular spore
YDL229W	SSB1	19603.2	21526.4	21115.3	15711.4	16215.3	12926.8	17849.7	-0.461808	0.102314	4.29069e-06	2.94287e-05	protein_coding	GO:0000054; GO:0005524; GO:0005844; GO:0002181; GO:0006450; GO:0006364; GO:0005737; GO:0042149; GO:0006452; GO:0005516; GO:0016887; GO:0051083; GO:0051082; GO:0006415	'de novo' cotranslational protein folding; calmodulin binding; unfolded protein binding; ATP binding; cellular response to glucose starvation; cytoplasm; regulation of translational fidelity; rRNA processing; ribosomal subunit export from nucleus; cytoplasmic translation; translational frameshifting; translational termination; polysome; ATPase activity
YOL120C	RPL18A	9757.73	9952.14	9954.5	7899.79	7830.71	6726.95	8686.97	-0.390573	0.0868295	4.30427e-06	2.94888e-05	protein_coding	GO:0003723; GO:0006412; GO:0002181; GO:0005622; GO:0022625; GO:0003735; GO:0005840	structural constituent of ribosome; RNA binding; cytosolic large ribosomal subunit; cytoplasmic translation; translation; intracellular; ribosome
YGR231C	PHB2	760.493	752.198	779.06	1011.54	989.473	1093.17	897.655	0.420071	0.0936389	4.31202e-06	2.95089e-05	protein_coding	GO:0000001; GO:0016021; GO:0001302; GO:0045861; GO:0016020; GO:0005739; GO:0005743; GO:0006457	mitochondrial inner membrane; mitochondrion; mitochondrion inheritance; replicative cell aging; protein folding; membrane; integral component of membrane; negative regulation of proteolysis
YMR093W	UTP15	552.036	625.514	585.57	404.072	374.102	251.494	465.465	-0.731458	0.169734	4.31815e-06	2.95178e-05	protein_coding	GO:0033553; GO:0034455; GO:0031167; GO:0005515; GO:0006351; GO:0006364; GO:0000462; GO:0032040; GO:0045943; GO:0005654; GO:0030515; GO:0005730	maturation of SSU-rRNA from tricistronic rRNA transcript (SSU-rRNA, 5.8S rRNA, LSU-rRNA); rRNA methylation; t-UTP complex; nucleolus; small-subunit processome; rRNA processing; rDNA heterochromatin; positive regulation of transcription by RNA polymerase I; protein binding; snoRNA binding; transcription, DNA-templated; nucleoplasm
YMR290C	HAS1	1918.4	1881.65	1943.32	1393.84	1440.97	1064.71	1607.15	-0.535462	0.121261	4.39108e-06	2.99494e-05	protein_coding	GO:0003676; GO:0005524; GO:0042802; GO:0010501; GO:0030687; GO:0003723; GO:1990417; GO:0004004; GO:0006364; GO:0005737; GO:0042274; GO:0000462; GO:0008186; GO:0005730; GO:0042273; GO:0005635; GO:0000463	snoRNA release from pre-rRNA; nucleic acid binding; maturation of LSU-rRNA from tricistronic rRNA transcript (SSU-rRNA, 5.8S rRNA, LSU-rRNA); maturation of SSU-rRNA from tricistronic rRNA transcript (SSU-rRNA, 5.8S rRNA, LSU-rRNA); RNA-dependent ATPase activity; RNA binding; preribosome, large subunit precursor; nucleolus; ATP binding; cytoplasm; nuclear envelope; ribosomal small subunit biogenes…
YPR047W	MSF1	112.566	138.108	100.152	203.661	191.622	252.601	166.452	0.831645	0.195304	4.38875e-06	2.99494e-05	protein_coding	GO:0004812; GO:0000049; GO:0005759; GO:0004826; GO:0005524; GO:0016020; GO:0005739; GO:0005737; GO:0043039; GO:0000166; GO:0070156; GO:0006432	mitochondrial phenylalanyl-tRNA aminoacylation; aminoacyl-tRNA ligase activity; phenylalanyl-tRNA aminoacylation; tRNA binding; ATP binding; cytoplasm; mitochondrion; nucleotide binding; membrane; tRNA aminoacylation; phenylalanine-tRNA ligase activity; mitochondrial matrix
YDR263C	DIN7	69.3135	75.8626	65.5369	135.46	129.149	134.322	101.607	0.862236	0.203087	4.41376e-06	3.00706e-05	protein_coding	GO:0035312; GO:0004518; GO:0016788; GO:0005634; GO:0004519; GO:0003824; GO:0005739; GO:0006281; GO:0003677; GO:0046872	DNA repair; catalytic activity; DNA binding; metal ion binding; hydrolase activity, acting on ester bonds; nucleus; nuclease activity; mitochondrion; 5'-3' exodeoxyribonuclease activity; endonuclease activity
YFR025C	HIS2	324.871	324.889	330.107	482.455	461.962	462.483	397.794	0.501676	0.113156	4.48497e-06	3.05218e-05	protein_coding	GO:0003824; GO:0000105; GO:0004401	histidine biosynthetic process; histidinol-phosphatase activity; catalytic activity
YPL229W		73.7232	69.944	81.5678	142.381	126.404	170.457	110.746	0.896592	0.212112	4.50463e-06	3.06215e-05	protein_coding	GO:0005737	cytoplasm
YDL081C	RPP1A	6216.94	5623.57	5715.93	4498.58	4590.98	3849.06	5082.51	-0.426531	0.0955957	4.66952e-06	3.17071e-05	protein_coding	GO:0002181; GO:0006414; GO:0005622; GO:0022625; GO:0003735; GO:0030295; GO:0045860; GO:0005840	structural constituent of ribosome; cytosolic large ribosomal subunit; positive regulation of protein kinase activity; translational elongation; protein kinase activator activity; ribosome; cytoplasmic translation; intracellular
YLL023C	POM33	465.393	415.487	430.648	650.206	596.66	848.707	567.85	0.641814	0.147755	4.6934e-06	3.18339e-05	protein_coding	GO:0005783; GO:0051028; GO:0005643; GO:0051292; GO:0006999; GO:0016021; GO:0071786; GO:0017056; GO:0005789; GO:0034613; GO:0015031	endoplasmic reticulum membrane; mRNA transport; cellular protein localization; nuclear pore; nuclear pore organization; structural constituent of nuclear pore; endoplasmic reticulum tubular network organization; nuclear pore complex assembly; endoplasmic reticulum; integral component of membrane; protein transport
YDL150W	RPC53	489.155	507.789	498.779	342.347	368.622	324.399	421.849	-0.50961	0.115459	4.76464e-06	3.22813e-05	protein_coding	GO:0042797; GO:0005666; GO:0003899; GO:0006386; GO:0006383; GO:0005654; GO:0003677	DNA binding; DNA-directed 5'-3' RNA polymerase activity; RNA polymerase III complex; transcription by RNA polymerase III; termination of RNA polymerase III transcription; nucleoplasm; tRNA transcription by RNA polymerase III
YLR439W	MRPL4	210.471	249.06	237.296	355.354	351.633	354.986	293.133	0.580189	0.132647	4.78065e-06	3.2354e-05	protein_coding	GO:0005761; GO:0006412; GO:0005762; GO:0003735; GO:0032543	mitochondrial ribosome; mitochondrial large ribosomal subunit; mitochondrial translation; structural constituent of ribosome; translation
YLL060C	GTT2	68.8944	62.7783	66.2406	124.302	120.073	137.109	96.5662	0.882546	0.209227	4.81475e-06	3.25487e-05	protein_coding	GO:0004364; GO:0005634; GO:0006749; GO:0005515; GO:0003746	glutathione metabolic process; nucleus; translation elongation factor activity; glutathione transferase activity; protein binding
YPR015C		13.9903	21.9947	17.248	64.2314	39.9832	68.9972	37.7408	1.55199	0.385681	4.84806e-06	3.27378e-05	protein_coding	GO:0003676; GO:0046872	nucleic acid binding; metal ion binding
YGL171W	ROK1	691.105	699.706	662.215	493.168	508.793	414.344	578.222	-0.514082	0.116763	4.93589e-06	3.32925e-05	protein_coding	GO:0003676; GO:0005524; GO:0005730; GO:0010501; GO:0003723; GO:0000480; GO:0031167; GO:0030490; GO:0004004; GO:0048254; GO:0005737; GO:0008186; GO:0000447; GO:0005654; GO:0000472	nucleic acid binding; endonucleolytic cleavage in 5'-ETS of tricistronic rRNA transcript (SSU-rRNA, 5.8S rRNA, LSU-rRNA); RNA-dependent ATPase activity; rRNA methylation; RNA binding; nucleolus; ATP binding; cytoplasm; snoRNA localization; ATP-dependent RNA helicase activity; RNA secondary structure unwinding; nucleoplasm; endonucleolytic cleavage in ITS1 to separate SSU-rRNA from 5.8S rRNA and L…
YCL043C	PDI1	4172.3	4440.21	4773.1	3346.83	3488.62	3464.97	3947.67	-0.368322	0.0822619	4.94108e-06	3.32925e-05	protein_coding	GO:0045454; GO:1904382; GO:0005788; GO:0015035; GO:0036508; GO:0003756; GO:0051082; GO:0006457	cell redox homeostasis; protein disulfide oxidoreductase activity; protein alpha-1,2-demannosylation; unfolded protein binding; protein disulfide isomerase activity; endoplasmic reticulum lumen; protein folding; mannose trimming involved in glycoprotein ERAD pathway
[truncated: 5,210 more rows]

## Sheet: WT+Tu vs WT
ensembl_gene_id	gene_name	S_001-F_AKIN-L____WT-___-____-REP_1	S_002-F_AKIN-L____WT-___-____-REP_2	S_003-F_AKIN-L____WT-___-____-REP_3	S_007-F_AKIN-L____WT-_Tu-____-REP_1	S_008-F_AKIN-L____WT-_Tu-____-REP_2	S_009-F_AKIN-L____WT-_Tu-____-REP_3	baseMean	log2FoldChange	lfcSE	pvalue	padj	gene_biotype	GO_id	GO_term
[truncated: 6,195 more rows]

## Sheet: ups1D+Tu vs ups1D
ensembl_gene_id	gene_name	S_004-F_AKIN-L____KO-___-ups1-REP_1	S_005-F_AKIN-L____KO-___-ups1-REP_2	S_006-F_AKIN-L____KO-___-ups1-REP_3	S_010-F_AKIN-L____KO-_Tu-ups1-REP_1	S_011-F_AKIN-L____KO-_Tu-ups1-REP_2	S_012-F_AKIN-L____KO-_Tu-ups1-REP_3	baseMean	log2FoldChange	lfcSE	pvalue	padj	gene_biotype	GO_id	GO_term
[truncated: 6,109 more rows]
