# Supplementary material for: Disturbed intramitochondrial phosphatidic acid transport impairs cellular stress signaling
Source: J Biol Chem. 2021 Jan 23;296:100335. doi: 10.1016/j.jbc.2021.100335 (PMC7949116; doi:10.1016/j.jbc.2021.100335)
Supplement: Supplementary file 3 — Table S2 [file mmc3.xlsx]

## Sheet: SupplTable2
WT_01	WT_02	WT_03	WT_04	UPS1_01	UPS1_02	UPS1_03	UPS1_04	Gene ontology (biologicalProcess)	Gene ontology (cellular component)	Gene ontology (molecular function)	Cross-reference (Reactome)	Significant UPS1_WT	Peptides.Library	Peptides_WT_01	Peptides_WT_02	Peptides_WT_03	Peptides_WT_04	Peptides_UPS1_05	Peptides_UPS1_06	Peptides_UPS1_07	Peptides_UPS1_08	PG.Qvalue	-Log P-value UPS1_WT	q-value UPS1_WT	log2FC UPS1_WT	Test statistic UPS1_WT	PG.ProteinGroups	PG.ProteinAccessions	PG.Genes	PG.ProteinNames
18.3753	18.49	18.467	18.5986	17.3501	17.8188	17.9864	18.2061	cellular response to phosphate starvation [GO:0016036];phosphate-containing compound metabolic process [GO:0006796];regulation of cell size [GO:0008361]	cell periphery [GO:0071944];cell wall [GO:0005618];extracellular region [GO:0005576];fungal-type cell wall [GO:0009277]	acid phosphatase activity [GO:0003993];nucleoside-triphosphatase activity [GO:0017111];nucleoside-triphosphate diphosphatase activity [GO:0047429]		+	2	2	2	2	2	1	2	2	2	1.29e-32	1.85419	0.0303143	-0.642387	-2.2356	P00635	P00635	PHO5	PPA5_YEAST
14.3405	15.4232	18.0637	17.2306	19.3616	18.0901	18.6038	18.2003	fatty acid alpha-oxidation [GO:0001561];sphingoid catabolic process [GO:0046521]	endoplasmic reticulum [GO:0005783];endoplasmic reticulum membrane [GO:0005789];integral component of membrane [GO:0016021]	fatty acid alpha-oxygenase activity [GO:0102672]		+	2	1	0	1	2	1	2	1	2	0.000752778	1.37577	0.0271599	2.29945	2.31506	P25338	P25338	YGL010W	YGB0_YEAST
17.0905	17.3274	16.74	17.6261	17.7712	17.7943	17.3309	17.8356	ATP export [GO:1904669];cellular protein modification process [GO:0006464];late endosome to vacuole transport [GO:0045324];negative regulation of protein polyubiquitination [GO:1902915];protein targeting to membrane [GO:0006612];protein targeting to vacuole [GO:0006623];reticulophagy [GO:0061709];ubiquitin-dependent protein catabolic process via the multivesicular body sorting pathway [GO:0043162]	cytoplasmic side of plasma membrane [GO:0009898];cytosol [GO:0005829];endosome [GO:0005768];ESCRT I complex [GO:0000813];late endosome membrane [GO:0031902]	ubiquitin binding [GO:0043130]			2	2	2	1	2	2	2	2	2	3.96e-22	1.15351	0.0879238	0.487006	1.51482	P25604	P25604	STP22	STP22_YEAST
18.5255	18.8136	18.5393	18.8371	19.0517	19.029	19.2321	19.2401	attachment of mitotic spindle microtubules to kinetochore [GO:0051315];homologous chromosome segregation [GO:0045143];meiotic chromosome segregation [GO:0045132];meiotic sister chromatid segregation [GO:0045144];monopolar spindle attachment to meiosis I kinetochore [GO:0051455];protein localization to nucleolar rDNA repeats [GO:0034503];rDNA condensation [GO:0070550]	cell [GO:0005623];chromosome, centromeric core domain [GO:0034506];condensed nuclear chromosome kinetochore [GO:0000778];mitotic spindle [GO:0072686];monopolin complex [GO:0033551];nuclear envelope [GO:0005635];nucleolus [GO:0005730]	identical protein binding [GO:0042802];microtubule site clamp [GO:1990644]		+	2	2	2	2	2	2	2	2	2	7.79e-40	2.38889	0.0286333	0.45936	2.27431	P25651	P25651	CSM1	CSM1_YEAST
15.0515	15.0194	15.565	15.7357	15.9068	16.3883	15.8725	15.8645	base-excision repair [GO:0006284];nucleotide-excision repair involved in interstrand cross-link repair [GO:1901255];nucleotide-excision repair, DNA damage recognition [GO:0000715];nucleotide-excision repair, DNA incision [GO:0033683];UV-damage excision repair [GO:0070914]	host cell nucleus [GO:0042025];nucleotide-excision repair factor 1 complex [GO:0000110];nucleus [GO:0005634]	damaged DNA binding [GO:0003684];zinc ion binding [GO:0008270]	R-SCE-5696400;R-SCE-6782135	+	2	1	1	2	2	2	2	1	1	1.95e-16	1.62376	0.0377794	0.665117	2.07096	P28519	P28519	RAD14	RAD14_YEAST
17.2015	19.3581	18.4118	19.0777	19.6785	19.3803	18.9895	19.2821	mitotic spindle elongation [GO:0000022];vesicle-mediated transport [GO:0016192]	cytoplasm [GO:0005737];integral component of Golgi membrane [GO:0030173]				2	1	2	2	2	2	2	2	2	5.65e-38	0.817335	0.113902	0.820337	1.36619	P36164	P36164	TVP38	TVP38_YEAST
19.3185	19.5571	18.6986	18.8575	19.177	18.1585	18.4999	16.7397	mitochondrial translation [GO:0032543]	mitochondrial large ribosomal subunit [GO:0005762];mitochondrial ribosome [GO:0005761];mitochondrion [GO:0005739]	structural constituent of ribosome [GO:0003735]			2	1	1	2	2	1	1	1	0	8e-20	0.883778	0.0939112	-0.964167	-1.48119	P36527	P36527	MRPL28	RM28_YEAST
18.6841	18.5866	18.1968	18.3549	18.2025	18.1601	18.191	18.3467	cell wall organization [GO:0071555];chitin localization [GO:0006033];vesicle-mediated transport [GO:0016192]	integral component of endoplasmic reticulum membrane [GO:0030176]				2	2	2	2	2	1	2	2	2	1.39e-23	1.00617	0.193381	-0.230553	-1.05746	P38212	P38212	RCR1	RCR1_YEAST
20.1724	20.4198	20.0979	20.3278	20.3883	20.71	20.1321	20.6125	endoplasmic reticulum to Golgi vesicle-mediated transport [GO:0006888];protein transport [GO:0015031]	endoplasmic reticulum [GO:0005783];endoplasmic reticulum membrane [GO:0005789];integral component of membrane [GO:0016021]				2	2	2	2	2	2	2	2	2	2.28e-35	0.672551	0.289978	0.206235	0.832041	P39543	P39543	SOP4	SOP4_YEAST
18.4055	18.1129	14.7791	18.3454	19.3018	18.4736	18.481	18.0648	ATP export [GO:1904669];carbon catabolite repression of transcription from RNA polymerase II promoter by glucose [GO:0000433];protein targeting to vacuole [GO:0006623];protein transport to vacuole involved in ubiquitin-dependent protein catabolic process via the multivesicular body sorting pathway [GO:0043328];ubiquitin-dependent protein catabolic process via the multivesicular body sorting pathw…	cytosol [GO:0005829];ESCRT II complex [GO:0000814]	protein homodimerization activity [GO:0042803];structural molecule activity [GO:0005198]	R-SCE-917729		2	1	1	0	1	1	2	2	2	4.73e-13	0.603307	0.167382	1.16958	1.15009	P47142	P47142	VPS25	VPS25_YEAST
16.518	16.5394	15.8608	15.8666	16.6088	16.0326	16.0175	16.8519	protein targeting to vacuole [GO:0006623]	endoplasmic reticulum [GO:0005783];fungal-type vacuole membrane [GO:0000329];integral component of membrane [GO:0016021]				2	1	2	2	2	2	2	2	1	3.9e-09	0.262205	0.520521	0.181486	0.472304	P53285	P53285	VPS62	VPS62_YEAST
17.8617	19.1732	18.9508	18.0274	19.1669	19.1747	17.8742	17.5932		mitochondrion [GO:0005739]				2	1	1	1	2	1	1	1	2	0.00162788	0.0330632	0.90618	-0.0510054	-0.0807486	P53907	P53907	YNL144C	YNO4_YEAST
18.6619	18.7841	18.1186	18.8115	18.3943	19.1894	19.5624	19.2182	cytoplasmic mRNA processing body assembly [GO:0033962];mRNA splicing, via spliceosome [GO:0000398];nuclear-transcribed mRNA catabolic process [GO:0000956];rRNA processing [GO:0006364];tRNA processing [GO:0008033]	catalytic step 2 spliceosome [GO:0071013];cytoplasm [GO:0005737];Lsm1-7-Pat1 complex [GO:1990726];nucleolus [GO:0005730];nucleus [GO:0005634];P-body [GO:0000932];precatalytic spliceosome [GO:0071011];small nucleolar ribonucleoprotein complex [GO:0005732];U4/U6 x U5 tri-snRNP complex [GO:0046540];U6 snRNP [GO:0005688]	RNA binding [GO:0003723]	R-SCE-430039		2	2	2	2	2	2	2	2	2	3.37e-35	0.843129	0.137294	0.497047	1.25688	P57743	P57743	LSM3	LSM3_YEAST
18.0002	17.6611	17.6399	17.2951	17.0578	15.8352	16.91	15.8496	mitochondrial respiratory chain complex III assembly [GO:0034551]	mitochondrial matrix [GO:0005759];mitochondrion [GO:0005739]	protein folding chaperone [GO:0044183]		+	2	2	2	2	2	2	1	2	0	6.76e-20	1.85205	0.0186208	-1.23594	-2.68176	Q03429	Q03429	MZM1	MZM1_YEAST
20.4565	20.5317	19.4415	20.2177	19.9251	19.6253	20.0544	20.774	peroxisome inheritance [GO:0045033]	extrinsic component of intraperoxisomal membrane [GO:0005780];peroxisome [GO:0005777]	protein-macromolecule adaptor activity [GO:0030674]			2	1	1	2	1	2	2	2	1	6.42e-10	0.0687955	0.82954	-0.0671878	-0.14979	Q03694	Q03694	INP1	INP1_YEAST
17.2094	17.2776	17.361	17.1421	16.7832	17.2806	17.1017	17.1528		fungal-type vacuole membrane [GO:0000329];integral component of membrane [GO:0016021]				2	2	2	2	2	2	1	2	1	1.4e-17	0.706399	0.316422	-0.167946	-0.778843	Q03730	Q03730	YML018C	YMB8_YEAST
16.9009	16.822	16.4495	16.6546	16.2366	15.9824	15.8158	17.1566	carbon utilization [GO:0015976];mitochondrial respiratory chain complex II assembly [GO:0034553];regulation of gluconeogenesis [GO:0006111];succinate metabolic process [GO:0006105]	mitochondrial intermembrane space [GO:0005758];mitochondrial matrix [GO:0005759];mitochondrion [GO:0005739]				2	2	1	1	1	1	1	1	2	3.78e-06	0.615655	0.218527	-0.40892	-0.984637	Q04401	Q04401	SDH7	SDHF3_YEAST
18.0297	18.1425	18.0987	18.1113	17.742	17.4246	17.2631	15.7746	cellular respiration [GO:0045333];mitochondrial translation [GO:0032543];regulation of mitochondrial DNA metabolic process [GO:1901858];response to oxidative stress [GO:0006979]	mitochondrial large ribosomal subunit [GO:0005762];mitochondrion [GO:0005739]	structural constituent of ribosome [GO:0003735]		+	2	2	1	2	2	2	1	1	0	4.8e-26	1.2655	0.0437884	-1.04447	-1.94283	Q06090	Q06090	MRPL51	RM51_YEAST
18.8463	18.2099	19.6403	19.6426	18.7777	18.819	18.9694	19.3945	actin filament debranching [GO:0071846];negative regulation of Arp2/3 complex-mediated actin nucleation [GO:0034316]	actin cortical patch [GO:0030479];cytoplasm [GO:0005737];nucleus [GO:0005634]	actin binding [GO:0003779];Arp2/3 complex binding [GO:0071933]	R-SCE-6798695		2	2	2	2	1	2	2	1	2	6.12e-19	0.0921742	0.773565	-0.0946455	-0.199586	Q12156	Q12156	AIM7	AIM7_YEAST
15.2825	13.8712	15.4294	15.0357	16.7795	15.2738	17.2115	16.1771	cellular iron ion homeostasis [GO:0006879];copper ion import [GO:0015677];intracellular sequestering of iron ion [GO:0006880];iron ion transport [GO:0006826]	cell [GO:0005623];fungal-type vacuole [GO:0000324];fungal-type vacuole membrane [GO:0000329];integral component of membrane [GO:0016021];plasma membrane [GO:0005886]	ferric-chelate reductase (NADPH) activity [GO:0052851];ferric-chelate reductase activity [GO:0000293];metal ion binding [GO:0046872]		+	2	0	0	0	1	2	2	1	2	2.72e-13	1.42066	0.0299411	1.45576	2.24285	Q12473	Q12473	FRE6	FRE6_YEAST
20.6788	20.4762	20.5144	20.8141	20.6045	20.5916	19.909	20.1935	cell wall mannoprotein biosynthetic process [GO:0000032];cellular protein-containing complex assembly [GO:0034622];proton transmembrane transport [GO:1902600];transmembrane transport [GO:0055085];vacuolar acidification [GO:0007035]	cell [GO:0005623];fungal-type vacuole membrane [GO:0000329];integral component of membrane [GO:0016021];vacuolar proton-transporting V-type ATPase, V0 domain [GO:0000220]	ATPase-coupled ion transmembrane transporter activity [GO:0042625];proton-transporting ATPase activity, rotational mechanism [GO:0046961]	R-SCE-1222556;R-SCE-77387;R-SCE-917977;R-SCE-9639288		2	2	2	2	2	2	2	2	2	1.87e-39	0.792696	0.198976	-0.296236	-1.03801	Q3E7B6	Q3E7B6	VMA9	VA0E_YEAST
18.387	18.1131	18.1464	18.6753	19.6666	19.6896	20.0052	20.4715		cytoplasm [GO:0005737];cytosol [GO:0005829]			+	2	2	2	2	2	2	2	2	2	1e-45	3.41533	0.00358462	1.62774	4.95633	Q3E841	Q3E841	YNR034W-A	YN034_YEAST
20.3578	20.2245	20.6089	20.4876	15.8145	15.4532	16.5212	16.914	cell projection assembly [GO:0030031];cytogamy [GO:0000755];pheromone-dependent signal transduction involved in conjugation with cellular fusion [GO:0000750];positive regulation of conjugation with cellular fusion [GO:0031139];receptor transactivation [GO:0035624]	G protein-coupled receptor homodimeric complex [GO:0038038];integral component of plasma membrane [GO:0005887]	mating-type alpha-factor pheromone receptor activity [GO:0004934];mating-type factor pheromone receptor activity [GO:0004932];pheromone binding [GO:0005550]		+	3	3	3	3	3	0	0	0	0	4.89e-50	4.78053	0	-4.24398	-9.61283	D6VTK4	D6VTK4	STE2	STE2_YEAST
21.295	21.5341	21.4092	21.4754	21.8046	21.8885	21.9621	21.5277	ubiquitin-dependent protein catabolic process [GO:0006511]	nucleus [GO:0005634];proteasome regulatory particle, lid subcomplex [GO:0008541];proteasome storage granule [GO:0034515]	endopeptidase activator activity [GO:0061133];proteasome binding [GO:0070628];ubiquitin binding [GO:0043130]	R-SCE-5689603;R-SCE-5689880		3	2	2	2	2	2	2	2	2	1.32e-51	1.84057	0.0573317	0.367332	1.76661	O13563;O13563-2	O13563;O13563-2	RPN13	RPN13_YEAST
19.0169	19.0727	19.2146	18.5213	18.5945	18.3346	18.4225	18.5302	mitochondrial electron transport, cytochrome c to oxygen [GO:0006123];mitochondrial electron transport, ubiquinol to cytochrome c [GO:0006122]	mitochondrial intermembrane space [GO:0005758];mitochondrion [GO:0005739];respirasome [GO:0070469]	electron transfer activity [GO:0009055];heme binding [GO:0020037];metal ion binding [GO:0046872]	R-SCE-111457;R-SCE-3299685;R-SCE-611105	+	3	2	2	2	3	2	2	2	2	3.39e-43	1.62475	0.0492517	-0.485899	-1.8583	P00044	P00044	CYC1	CYC1_YEAST
17.7687	17.6297	17.8369	17.8116	18.1988	18.0178	18.2	17.5004	mitochondrion organization [GO:0007005];negative regulation of cytoplasmic mRNA processing body assembly [GO:0010607];negative regulation of cytoplasmic translation [GO:2000766];protein kinase A signaling [GO:0010737];protein phosphorylation [GO:0006468];Ras protein signal transduction [GO:0007265]	cAMP-dependent protein kinase complex [GO:0005952];cytoplasm [GO:0005737];cytoplasmic stress granule [GO:0010494];nucleus [GO:0005634];P-body [GO:0000932]	AMP-activated protein kinase activity [GO:0004679];ATP binding [GO:0005524];cAMP-dependent protein kinase activity [GO:0004691];protein kinase activity [GO:0004672]	R-SCE-163615;R-SCE-164378;R-SCE-180024;R-SCE-432040;R-SCE-442720;R-SCE-5610787;R-SCE-5687128;R-SCE-983231		3	2	2	2	2	1	2	2	3	1.5e-27	0.598887	0.305538	0.217548	0.801016	P05986	P05986	TPK3	KAPC_YEAST
19.4463	19.4073	19.4531	20.1808	20.1647	20.0416	19.4749	19.2472	deadenylation-dependent decapping of nuclear-transcribed mRNA [GO:0000290];deadenylation-independent decapping of nuclear-transcribed mRNA [GO:0031087];negative regulation of translation [GO:0017148];nuclear-transcribed mRNA catabolic process, deadenylation-dependent decay [GO:0000288];nuclear-transcribed mRNA poly(A) tail shortening [GO:0000289];positive regulation of transcription elongation fr…	CCR4-NOT core complex [GO:0030015];cytoplasm [GO:0005737];host cell nucleus [GO:0042025];nucleus [GO:0005634];P-body [GO:0000932]				3	2	2	2	1	1	1	2	2	8.02e-45	0.145031	0.688726	0.110186	0.283293	P06100	P06100	CDC36	NOT2_YEAST
22.1696	18.0966	19.1227	18.3667	18.5249	17.0555	17.5422	16.9686	carbon catabolite activation of transcription from RNA polymerase II promoter [GO:0000436];positive regulation of transcription from RNA polymerase II promoter in response to iron [GO:0010723];regulation of cellular respiration [GO:0043457];regulation of transcription, DNA-templated [GO:0006355]	CCAAT-binding factor complex [GO:0016602];nucleus [GO:0005634]	DNA-binding transcription activator activity, RNA polymerase II-specific [GO:0001228];DNA-binding transcription factor activity [GO:0003700];RNA polymerase II cis-regulatory region sequence-specific DNA binding [GO:0000978]			3	3	3	2	2	2	1	2	2	1.81e-32	0.981888	0.0597066	-1.91611	-1.73943	P06774	P06774	HAP2	HAP2_YEAST
17.2012	15.7727	17.2288	19.876	17.506	17.6347	16.097	17.253	activation of MAPK activity [GO:0000187];activation of protein kinase activity [GO:0032147];cell wall integrity MAPK cascade [GO:0000196];invasive growth in response to glucose limitation [GO:0001403];pheromone response MAPK cascade [GO:0071507];protein phosphorylation [GO:0006468];pseudohyphal growth [GO:0007124];regulation of mitotic cell cycle [GO:0007346];regulation of transposition, RNA-medi…	cytoplasm [GO:0005737];mating projection tip [GO:0043332]	ATP binding [GO:0005524];MAP kinase kinase activity [GO:0004708];protein serine/threonine kinase activity [GO:0004674]	R-SCE-110056;R-SCE-112411;R-SCE-170968;R-SCE-445144;R-SCE-5674135;R-SCE-5674499		3	2	0	1	2	1	1	0	2	0.000972678	0.16572	0.595271	-0.396998	-0.387305	P06784	P06784	STE7	STE7_YEAST
14.353	15.327	17.5956	17.295	16.0796	15.8783	18.3253	18.2023	homoserine metabolic process [GO:0009092];methionine biosynthetic process [GO:0009086];sulfur amino acid metabolic process [GO:0000096]	cytoplasm [GO:0005737]	homoserine O-acetyltransferase activity [GO:0004414]			3	0	0	1	1	0	0	2	1	0.00909718	0.425275	0.272146	0.978741	0.871622	P08465	P08465	MET2	MET2_YEAST
18.8146	18.2718	18.1115	18.197	16.617	17.6426	17.9569	17.8177	DNA integration [GO:0015074];DNA recombination [GO:0006310];transposition, RNA-mediated [GO:0032197]	cytoplasm [GO:0005737];nucleus [GO:0005634];retrotransposon nucleocapsid [GO:0000943]	aspartic-type endopeptidase activity [GO:0004190];ATP binding [GO:0005524];DNA binding [GO:0003677];DNA-directed DNA polymerase activity [GO:0003887];metal ion binding [GO:0046872];peptidase activity [GO:0008233];ribonuclease activity [GO:0004540];RNA binding [GO:0003723];RNA-directed DNA polymerase activity [GO:0003964];RNA-DNA hybrid ribonuclease activity [GO:0004523]		+	3	2	2	3	3	1	2	2	1	5.29e-11	1.30268	0.0466631	-0.840204	-1.8967	P0C2J1	P0C2J1	TY1B-PR3	YP14B_YEAST
18.7908	19.8441	18.5436	18.2974	19.1416	18.9528	19.2728	18.9562	transposition, RNA-mediated [GO:0032197]	cytoplasm [GO:0005737];retrotransposon nucleocapsid [GO:0000943]	RNA binding [GO:0003723]			3	2	1	3	3	1	1	1	1	2.92e-36	0.247058	0.520807	0.211843	0.471745	P0C2J4	P0C2J4	TY2A-LR1	YL21A_YEAST
17.3352	19.2596	17.3065	19.1132	17.0943	16.9455	17.6503	18.4767		mitochondrion [GO:0005739]				3	1	2	1	2	1	1	1	2	5.94e-11	0.509543	0.229057	-0.711918	-0.960537	P0C5N3	P0C5N3	YGL041W-A	YG41A_YEAST
21.4625	21.5598	21.4088	21.5492	22.708	22.1465	22.3565	22.5729	chromatin remodeling [GO:0006338];DNA repair [GO:0006281];maintenance of transcriptional fidelity during DNA-templated transcription elongation from RNA polymerase III promoter [GO:0001195];regulation of transcription by RNA polymerase II [GO:0006357];RNA polymerase III preinitiation complex assembly [GO:0070898];transcription by RNA polymerase II [GO:0006366]	nuclear chromatin [GO:0000790];nucleus [GO:0005634]	DNA binding, bending [GO:0008301];nucleosome binding [GO:0031491];sequence-specific DNA binding [GO:0043565]	R-SCE-140342;R-SCE-5686938;R-SCE-6798695	+	3	3	3	3	3	2	3	3	2	6.98e-59	3.50525	0.00596059	0.950913	4.16199	P11633	P11633	NHP6B	NHP6B_YEAST
20.8561	20.5371	20.3717	20.5307	21.6585	21.8728	21.3204	20.5594	lipid metabolic process [GO:0006629];negative regulation of phospholipid biosynthetic process [GO:0071072];nuclear envelope organization [GO:0006998];positive regulation of phosphatidate phosphatase activity [GO:1903740];protein dephosphorylation [GO:0006470];regulation of phospholipid biosynthetic process [GO:0071071];reticulophagy [GO:0061709];sporulation resulting in formation of a cellular sp…	endoplasmic reticulum [GO:0005783];endoplasmic reticulum membrane [GO:0005789];integral component of membrane [GO:0016021];Nem1-Spo7 phosphatase complex [GO:0071595];nuclear membrane [GO:0031965]	protein phosphatase regulator activity [GO:0019888]		+	3	2	3	2	2	2	1	2	2	3.11e-49	1.36258	0.0449633	0.778885	1.92201	P18410	P18410	SPO7	SPO7_YEAST
18.2097	18.2861	14.0152	17.988	16.8505	17.8794	17.6914	15.1335	fungal-type cell wall biogenesis [GO:0009272];positive regulation of transcription by RNA polymerase II [GO:0045944];Ras protein signal transduction [GO:0007265]	nucleus [GO:0005634]	DNA binding [GO:0003677];GTPase regulator activity [GO:0030695]			3	1	1	0	1	2	1	1	0	0.00238568	0.0695059	0.795777	-0.236032	-0.179802	P23250	P23250	RPI1	RPI1_YEAST
24.1578	24.2983	24.318	24.4899	24.5539	24.0035	23.2627	23.8747	assembly of large subunit precursor of preribosome [GO:1902626];cytoplasmic translation [GO:0002181];ribosomal large subunit assembly [GO:0000027];translation [GO:0006412]	cytosolic large ribosomal subunit [GO:0022625]	RNA binding [GO:0003723];structural constituent of ribosome [GO:0003735]	R-SCE-156827;R-SCE-1799339;R-SCE-72689;R-SCE-72706;R-SCE-975956;R-SCE-975957		3	3	3	3	3	3	3	3	3	6.91e-56	0.695479	0.195126	-0.392316	-1.05005	P24000	P24000	RPL24B	RL24B_YEAST
17.3436	16.6276	17.332	17.4552	18.3721	18.0428	18.1249	17.5981	box C/D snoRNP assembly [GO:0000492];protein folding [GO:0006457]	cytoplasm [GO:0005737];nucleus [GO:0005634];R2TP complex [GO:0097255]	chaperone binding [GO:0051087]		+	3	2	2	2	2	1	2	2	1	1.37e-28	1.8362	0.0243657	0.84487	2.42194	P25638	P25638	TAH1	TAH1_YEAST
19.3455	19.7191	19.4561	20.1065	19.7759	19.866	19.1875	19.958		cytoplasm [GO:0005737];nucleus [GO:0005634]	metal ion binding [GO:0046872]			3	3	3	3	2	3	3	3	3	4.78e-54	0.0583666	0.866011	0.0400558	0.11694	P25654	P25654	YCR090C	YCY0_YEAST
22.0436	21.7714	22.0661	21.816	21.3542	21.4014	21.3003	20.9616	snoRNA guided rRNA pseudouridine synthesis [GO:0000454];snRNA pseudouridine synthesis [GO:0031120]	box H/ACA snoRNP complex [GO:0031429];nucleolus [GO:0005730]	box H/ACA snoRNA binding [GO:0034513]		+	3	3	3	3	3	3	3	3	3	1.46e-40	2.75442	0.0130732	-0.669927	-2.97164	P28007	P28007	GAR1	GAR1_YEAST
21.3021	20.8626	21.0496	21.2422	21.2164	21.1831	21.5481	21.6297	proteasomal protein catabolic process [GO:0010498];proteasomal ubiquitin-independent protein catabolic process [GO:0010499];proteasome assembly [GO:0043248];proteasome-mediated ubiquitin-dependent protein catabolic process [GO:0043161]	cytoplasm [GO:0005737];endoplasmic reticulum membrane [GO:0005789];nucleus [GO:0005634];proteasome core complex [GO:0005839];proteasome core complex, beta-subunit complex [GO:0019774];proteasome storage granule [GO:0034515]	endopeptidase activity [GO:0004175];threonine-type endopeptidase activity [GO:0004298]	R-SCE-1236978;R-SCE-5668541;R-SCE-5689603;R-SCE-5689880		3	3	3	3	3	3	3	3	3	1.87e-45	0.94535	0.177477	0.280194	1.11516	P30657	P30657	PRE4	PSB7_YEAST
14.9387	15.069	17.3604	18.5543	15.6065	15.5918	18.0532	17.8697	glycogen metabolic process [GO:0005977];protein dephosphorylation [GO:0006470]	cytoplasm [GO:0005737];nucleus [GO:0005634]	metal ion binding [GO:0046872];protein serine/threonine phosphatase activity [GO:0004722]			3	0	0	2	1	0	0	2	2	0.00420289	0.0980471	0.726298	0.299694	0.245733	P32838	P32838	PPG1	PP2A4_YEAST
17.8308	18.3284	18.2653	18.2623	17.7599	17.2567	17.5891	17.7668	amino acid transport [GO:0006865];polyamine transport [GO:0015846]	endoplasmic reticulum [GO:0005783];Golgi apparatus [GO:0005794];Golgi membrane [GO:0000139];integral component of membrane [GO:0016021]	polyamine transmembrane transporter activity [GO:0015203]		+	3	2	1	2	2	2	2	2	2	9.08e-39	1.88885	0.032096	-0.578558	-2.17851	P36029	P36029	TPO5	TPO5_YEAST
15.7147	15.784	14.0362	14.196	15.9212	15.7448	16.6733	21.6357	protein transport to vacuole involved in ubiquitin-dependent protein catabolic process via the multivesicular body sorting pathway [GO:0043328];vesicle-mediated transport [GO:0016192]	endosome [GO:0005768];integral component of membrane [GO:0016021];membrane [GO:0016020]				3	0	0	0	1	1	0	2	2	4.36e-07	0.876784	0.070995	2.56099	1.62789	P36034	P36034	COS9	COS9_YEAST
18.9232	19.2109	19.1249	18.8816	19.3929	19.2532	19.1095	19.2732	proteasome assembly [GO:0043248]	cytoplasm [GO:0005737];cytosol [GO:0005829];nucleus [GO:0005634]				3	2	2	2	1	2	2	2	1	2.85e-25	1.19179	0.175846	0.222051	1.12073	P36040	P36040	ADD66	POC2_YEAST
17.3693	17.8948	17.3738	17.6392	16.5109	16.0681	16.6186	16.751	mitochondrial respiratory chain complex IV assembly [GO:0033617]	extrinsic component of mitochondrial inner membrane [GO:0031314];mitochondrial intermembrane space [GO:0005758];mitochondrion [GO:0005739]	copper ion binding [GO:0005507]		+	3	2	2	2	2	2	1	1	1	5.84e-18	2.85015	0.00828369	-1.08218	-3.6798	P36064	P36064	CMC1	COXM1_YEAST
16.29	16.912	16.1802	15.7453	15.2681	16.2144	16.4375	15.493	protein import into mitochondrial intermembrane space [GO:0045041]	mitochondrial intermembrane space [GO:0005758];mitochondrial membrane [GO:0031966]	zinc ion binding [GO:0008270]			3	3	1	0	0	0	1	1	1	0.0071146	0.537263	0.250569	-0.428632	-0.912754	P36078	P36078	HOT13	HOT13_YEAST
17.2737	17.5107	17.6048	17.5315	17.182	16.7598	17.4096	17.0592	mitochondrial translation [GO:0032543]	mitochondrial large ribosomal subunit [GO:0005762];mitochondrion [GO:0005739]	structural constituent of ribosome [GO:0003735]			3	2	2	2	2	2	2	1	2	6.72e-19	1.31131	0.0918577	-0.377553	-1.49109	P36520	P36520	MRPL10	RM10_YEAST
18.3699	18.3083	18.0642	18.1116	17.4859	17.0806	17.0719	17.1426	aerobic respiration [GO:0009060];mitochondrial electron transport, ubiquinol to cytochrome c [GO:0006122]	integral component of membrane [GO:0016021];mitochondrial respiratory chain complex III [GO:0005750];mitochondrion [GO:0005739]			+	3	3	3	3	3	1	2	3	2	5.83e-28	3.77285	0.00411321	-1.01823	-4.56473	P37299	P37299	QCR10	QCR10_YEAST
25.2873	25.3854	25.3437	25.3884	24.9604	25.0022	24.7669	25.1497	cytoplasmic translation [GO:0002181]	cytosolic large ribosomal subunit [GO:0022625]	structural constituent of ribosome [GO:0003735]	R-SCE-156827;R-SCE-1799339;R-SCE-72689;R-SCE-72706;R-SCE-975956;R-SCE-975957	+	3	3	3	3	3	3	3	3	3	2.17e-59	2.44698	0.0368621	-0.381381	-2.09149	P38061	P38061	RPL32	RL32_YEAST
18.1588	18.1543	18.0522	20.0933	18.567	20.7074	18.3748	18.5007	inactivation of MAPK activity [GO:0000188];nuclear DNA replication [GO:0033260];protein dephosphorylation [GO:0006470]	nucleus [GO:0005634]	protein tyrosine phosphatase activity [GO:0004725];protein tyrosine/serine/threonine phosphatase activity [GO:0008138]			3	1	1	1	2	2	2	1	1	2.67e-11	0.228476	0.498744	0.422832	0.500403	P38148	P38148	PPS1	PPS1_YEAST
22.0874	21.8694	22.1626	22.0029	22.3423	21.9637	22.6786	16.7716	intronic box C/D snoRNA processing [GO:0034965];nuclear-transcribed mRNA catabolic process, endonucleolytic cleavage-dependent decay [GO:0000294];RNA phosphodiester bond hydrolysis, endonucleolytic [GO:0090502];rRNA processing [GO:0006364];tRNA processing [GO:0008033]	nucleolar ribonuclease P complex [GO:0005655];ribonuclease MRP complex [GO:0000172];ribonuclease P complex [GO:0030677]	ribonuclease activity [GO:0004540];ribonuclease P RNA binding [GO:0033204];RNA binding [GO:0003723];rRNA primary transcript binding [GO:0042134]			3	3	3	2	3	3	3	2	1	0.003941	0.332864	0.345675	-1.09157	-0.728582	P38336	P38336	POP4	POP4_YEAST
16.4831	16.4311	16.4895	16.4546	16.055	16.2669	16.2526	15.9547	metal ion transport [GO:0030001];positive regulation of protein ubiquitination [GO:0031398];protein targeting to vacuole [GO:0006623];ubiquitin-dependent protein catabolic process [GO:0006511]	endoplasmic reticulum [GO:0005783];fungal-type vacuole [GO:0000324];fungal-type vacuole membrane [GO:0000329];Golgi apparatus [GO:0005794];integral component of membrane [GO:0016021];perinuclear region of cytoplasm [GO:0048471]			+	3	2	2	2	2	3	2	2	2	7.42e-30	2.2839	0.0482517	-0.332263	-1.87066	P38356	P38356	BSD2	BSD2_YEAST
18.8047	19.0501	18.2808	18.6644	18.5502	18.6367	18.7557	19.6196	mitochondrial genome maintenance [GO:0000002];protein import into mitochondrial matrix [GO:0030150]	integral component of mitochondrial inner membrane [GO:0031305];mitochondrial inner membrane [GO:0005743];mitochondrial intermembrane space [GO:0005758];mitochondrion [GO:0005739];TIM23 mitochondrial import inner membrane translocase complex [GO:0005744]	P-P-bond-hydrolysis-driven protein transmembrane transporter activity [GO:0015450]			3	2	2	2	2	2	2	2	1	1.94e-35	0.266378	0.512347	0.19055	0.483044	P39515	P39515	TIM17	TIM17_YEAST
16.8529	17.4868	17.2469	17.8768	17.124	16.7786	17.4259	16.3083	vesicle organization [GO:0016050]	endoplasmic reticulum [GO:0005783];fungal-type vacuole membrane [GO:0000329];Golgi apparatus [GO:0005794];integral component of membrane [GO:0016021];nuclear envelope [GO:0005635];nuclear membrane [GO:0031965];plasma membrane [GO:0005886]				3	3	2	2	1	1	2	1	2	3.83e-06	0.686333	0.186459	-0.456659	-1.08216	P39547	P39547	UIP3	UIP3_YEAST
22.5151	22.2852	22.441	22.4172	22.6635	22.6434	22.2345	21.5732	maturation of LSU-rRNA [GO:0000470];maturation of SSU-rRNA [GO:0030490];maturation of SSU-rRNA from tricistronic rRNA transcript (SSU-rRNA, 5.8S rRNA, LSU-rRNA) [GO:0000462];mRNA splicing, via spliceosome [GO:0000398];positive regulation of RNA binding [GO:1905216];rRNA 2'-O-methylation [GO:0000451];rRNA methylation [GO:0031167]	box C/D snoRNP complex [GO:0031428];nucleolus [GO:0005730];nucleoplasm [GO:0005654];precatalytic spliceosome [GO:0071011];small-subunit processome [GO:0032040];U4/U6 x U5 tri-snRNP complex [GO:0046540]	RNA binding [GO:0003723];U3 snoRNA binding [GO:0034511];U4 snRNA binding [GO:0030621]	R-SCE-6791226		3	3	3	3	3	2	3	3	3	5.81e-41	0.208215	0.60374	-0.135972	-0.37818	P39990	P39990	SNU13	SNU13_YEAST
21.2641	21.0326	20.6359	20.8444	20.875	20.8331	20.0056	20.5769	sterol biosynthetic process [GO:0016126]	endoplasmic reticulum [GO:0005783];endoplasmic reticulum membrane [GO:0005789];integral component of membrane [GO:0016021]	electron transfer activity [GO:0009055];heme binding [GO:0020037];metal ion binding [GO:0046872]	R-SCE-196836;R-SCE-9609523		3	2	2	2	2	2	1	2	2	1.43e-44	0.76007	0.184119	-0.371607	-1.09033	P40312	P40312	CYB5	CYB5_YEAST
17.1059	17.9804	17.173	17.877	17.2285	17.1052	17.5933	17.3259		cytoplasm [GO:0005737]				3	1	3	1	2	1	1	1	1	3.22e-38	0.383248	0.407233	-0.220861	-0.628201	P40449	P40449	YIL161W	YIQ1_YEAST
19.9545	18.7976	19.3153	18.9657	19.9643	19.5879	18.8761	18.1167	mitochondrial respiratory chain complex IV assembly [GO:0033617]	integral component of mitochondrial inner membrane [GO:0031305];integral component of mitochondrial membrane [GO:0032592];mitochondrion [GO:0005739]				3	1	3	3	2	1	1	2	2	0.000422488	0.0923669	0.762606	-0.122022	-0.209831	P40452	P40452	COA1	COA1_YEAST
18.7072	19.0676	17.9794	18.2551	17.4651	18.4213	17.4149	14.9851	macroautophagy [GO:0016236];mitochondrial proton-transporting ATP synthase complex assembly [GO:0033615]	mitochondrial matrix [GO:0005759];mitochondrion [GO:0005739]				3	3	2	3	3	3	1	1	0	8.35e-09	0.94648	0.0696255	-1.43075	-1.64154	P40491	P40491	FMC1	FMC1_YEAST
16.65	17.3434	15.6554	16.5347	15.0626	16.4029	16.5619	15.1769	cell division [GO:0051301];chromosome segregation [GO:0007059];mitotic sister chromatid segregation [GO:0000070];monopolar spindle attachment to meiosis I kinetochore [GO:0051455]	condensed nuclear chromosome inner kinetochore [GO:0000941];kinetochore [GO:0000776];nuclear MIS12/MIND complex [GO:0000818];spindle pole [GO:0000922]		R-SCE-6798695		3	1	1	0	1	1	2	1	0	0.00483291	0.685516	0.156138	-0.744799	-1.1904	P40568	P40568	DSN1	DSN1_YEAST
17.6911	17.8539	18.6731	18.8082	18.4266	15.0633	15.6201	14.6315	mitochondrial proton-transporting ATP synthase complex assembly [GO:0033615]	INA complex [GO:1990524];integral component of membrane [GO:0016021];intrinsic component of mitochondrial inner membrane [GO:0031304];mitochondrion [GO:0005739]			+	3	2	2	1	1	1	0	0	0	0.00221423	1.37815	0.0270484	-2.32119	-2.32055	P40576	P40576	INA22	INA22_YEAST
15.0543	16.3122	17.8545	15.4643	14.8024	15.3796	16.1371	17.6185	hyperosmotic response [GO:0006972];hyperosmotic salinity response [GO:0042538];regulation of transcription by RNA polymerase II [GO:0006357];response to drug [GO:0042493]	cytoplasm [GO:0005737];nucleus [GO:0005634]	DNA-binding transcription factor activity [GO:0003700];repressing transcription factor binding [GO:0070491];sequence-specific DNA binding [GO:0043565]			3	0	1	2	1	0	0	1	1	2.37e-07	0.0774023	0.781939	-0.186941	-0.192969	P40917	P40917	CIN5	YAP4_YEAST
25.5939	25.3212	25.3128	25.2912	25.0417	24.8205	24.6895	24.6254	cytoplasmic translation [GO:0002181]	cytosolic small ribosomal subunit [GO:0022627]	structural constituent of ribosome [GO:0003735];zinc ion binding [GO:0008270]	R-SCE-156827;R-SCE-1799339;R-SCE-72689;R-SCE-72695;R-SCE-72702;R-SCE-72706;R-SCE-975956;R-SCE-975957	+	3	2	2	2	2	2	2	2	2	6.86e-67	2.6205	0.017828	-0.585521	-2.70374	P41057	P41057	RPS29A	RS29A_YEAST
18.6378	18.7064	18.808	18.7603	19.7089	19.521	19.895	20.0319	acetate metabolic process [GO:0006083];lipid catabolic process [GO:0016042]		hydrolase activity, acting on ester bonds [GO:0016788]		+	3	2	3	3	3	3	3	3	3	4.78e-21	3.99478	0.00403053	1.06109	4.88802	P41734	P41734	IAH1	IAH1_YEAST
16.0422	16.5491	18.2947	17.6409	15.6069	15.8956	16.0254	15.5397	peptidyl-L-cysteine S-palmitoylation [GO:0018230];protein palmitoylation [GO:0018345];protein targeting to membrane [GO:0006612];vacuole fusion, non-autophagic [GO:0042144]	endoplasmic reticulum [GO:0005783];fungal-type vacuole [GO:0000324];fungal-type vacuole membrane [GO:0000329];Golgi apparatus [GO:0005794];integral component of membrane [GO:0016021];vacuolar membrane [GO:0005774]	palmitoyltransferase activity [GO:0016409];protein-cysteine S-palmitoyltransferase activity [GO:0019706]	R-SCE-203615	+	3	1	2	1	2	1	1	1	1	0.000244429	1.39254	0.0316018	-1.36478	-2.18605	P42836	P42836	PFA3	PFA3_YEAST
15.8688	14.8985	15.6155	15.2383	17.895	15.7609	16.8736	17.7749	GPI anchor release [GO:0006507]	extracellular matrix [GO:0031012];extracellular space [GO:0005615];fungal-type vacuole [GO:0000324];integral component of membrane [GO:0016021];membrane [GO:0016020]	glycosylphosphatidylinositol phospholipase D activity [GO:0004621]	R-SCE-163125	+	3	0	0	1	0	2	0	1	2	0.00554803	1.67844	0.0199899	1.67083	2.61879	P47014	P47014	YJL132W	YJN2_YEAST
17.4811	16.4374	19.5973	19.6376	16.6216	18.7454	16.5182	16.5577	antisense RNA transcript catabolic process [GO:0071041];chromatin remodeling [GO:0006338];chromatin silencing at rDNA [GO:0000183];histone demethylation [GO:0016577];histone H3-K4 demethylation [GO:0034720];negative regulation of ncRNA transcription associated with protein coding gene TSS/TES [GO:1904388];negative regulation of transcription by RNA polymerase II [GO:0000122];positive regulation o…	cytoplasm [GO:0005737];histone methyltransferase complex [GO:0035097];nucleus [GO:0005634]	dioxygenase activity [GO:0051213];histone demethylase activity (H3-K4 specific) [GO:0032453];histone demethylase activity (H3-monomethyl-K4 specific) [GO:0034649];histone demethylase activity (H3-trimethyl-K4 specific) [GO:0034647];histone demethylase activity [GO:0032452];metal ion binding [GO:0046872]			3	1	0	1	1	0	3	0	2	0.00115589	0.571505	0.180534	-1.17762	-1.10551	P47156	P47156	JHD2	JHD2_YEAST
15.3217	14.8554	14.4874	14.7846	14.2774	15.1581	15.1814	14.2984	transcription elongation from RNA polymerase II promoter [GO:0006368]	cell cortex of cell tip [GO:0051285];nucleus [GO:0005634]	DNA binding [GO:0003677];DNA-binding transcription factor activity, RNA polymerase II-specific [GO:0000981];sequence-specific DNA binding [GO:0043565];zinc ion binding [GO:0008270]			3	2	1	0	0	0	1	0	0	0.000731505	0.167758	0.646352	-0.133471	-0.327405	P47988	P47988	TEA1	TEA1_YEAST
18.4406	18.5883	17.7695	18.1511	18.2225	18.2965	14.8063	18.4741	exonucleolytic trimming to generate mature 3'-end of 5.8S rRNA from tricistronic rRNA transcript (SSU-rRNA, 5.8S rRNA, LSU-rRNA) [GO:0000467];nonfunctional rRNA decay [GO:0070651];nuclear mRNA surveillance [GO:0071028];nuclear polyadenylation-dependent CUT catabolic process [GO:0071039];nuclear polyadenylation-dependent mRNA catabolic process [GO:0071042];nuclear polyadenylation-dependent rRNA ca…	cytoplasmic exosome (RNase complex) [GO:0000177];nuclear exosome (RNase complex) [GO:0000176];nucleolus [GO:0005730]	RNA binding [GO:0003723]	R-SCE-429958;R-SCE-450385;R-SCE-450513;R-SCE-6791226		3	1	1	2	1	1	1	0	1	4.19e-05	0.381214	0.312667	-0.78752	-0.786723	P48240	P48240	MTR3	MTR3_YEAST
22.7938	22.8856	22.9613	22.8245	22.2556	22.5018	22.6452	22.2829	cleavage in ITS2 between 5.8S rRNA and LSU-rRNA of tricistronic rRNA transcript (SSU-rRNA, 5.8S rRNA, LSU-rRNA) [GO:0000448];cytoplasmic translation [GO:0002181]	cytosolic large ribosomal subunit [GO:0022625];preribosome, large subunit precursor [GO:0030687]	metal ion binding [GO:0046872];RNA binding [GO:0003723];rRNA binding [GO:0019843];structural constituent of ribosome [GO:0003735]	R-SCE-156827;R-SCE-1799339;R-SCE-72689;R-SCE-72706;R-SCE-975956;R-SCE-975957	+	3	2	2	2	2	2	2	2	2	1.22e-44	2.36631	0.0306965	-0.444919	-2.22625	P51402	P51402	RPL37B	RL37B_YEAST
20.7075	20.7782	20.3071	20.6325	20.6531	20.6046	19.8526	19.8518	posttranslational protein targeting to membrane, translocation [GO:0031204];SRP-dependent cotranslational protein targeting to membrane, translocation [GO:0006616]	endoplasmic reticulum [GO:0005783];endoplasmic reticulum membrane [GO:0005789];endoplasmic reticulum Sec complex [GO:0031205];integral component of membrane [GO:0016021];Sec61 translocon complex [GO:0005784]	ARF guanyl-nucleotide exchange factor activity [GO:0005086];protein transmembrane transporter activity [GO:0008320]			3	3	3	3	3	3	3	3	3	3.14e-43	0.721891	0.193844	-0.365791	-1.05299	P52870	P52870	SBH1	SC6B1_YEAST
17.9774	17.8293	14.6936	15.2121	18.6758	17.1763	18.8258	14.1286	lipid homeostasis [GO:0055088];mRNA transport [GO:0051028];nuclear envelope organization [GO:0006998]	cell periphery [GO:0071944];endoplasmic reticulum [GO:0005783];integral component of membrane [GO:0016021];nuclear envelope [GO:0005635];nuclear membrane [GO:0031965]				3	1	1	0	0	1	2	1	1	3.72e-05	0.223733	0.48534	0.773509	0.519955	P53062	P53062	BRR6	BRR6_YEAST
16.4981	15.6468	14.8666	16.7249	16.3042	16.5964	17.0964	16.2942	tRNA modification [GO:0006400];tRNA processing [GO:0008033]	cytoplasm [GO:0005737];nucleus [GO:0005634]	GTP binding [GO:0005525];identical protein binding [GO:0042802];magnesium ion binding [GO:0000287];tRNA guanylyltransferase activity [GO:0008193]			3	1	1	0	1	2	2	1	1	4.63e-10	0.66085	0.173392	0.638688	1.13123	P53215	P53215	THG1	THG1_YEAST
19.8142	19.4169	19.0045	19.1707	17.3414	18.6163	19.9799	18.7702	intronic box C/D snoRNA processing [GO:0034965];nuclear-transcribed mRNA catabolic process, endonucleolytic cleavage-dependent decay [GO:0000294];rRNA processing [GO:0006364];tRNA processing [GO:0008033]	cytosol [GO:0005829];nucleolar ribonuclease P complex [GO:0005655];nucleus [GO:0005634];ribonuclease MRP complex [GO:0000172];telomerase holoenzyme complex [GO:0005697]	ribonuclease P activity [GO:0004526];RNA binding [GO:0003723];rRNA primary transcript binding [GO:0042134]			3	2	2	2	3	1	2	2	1	1.61e-23	0.553648	0.208241	-0.674611	-1.0106	P53218	P53218	POP6	POP6_YEAST
18.2722	18.4271	19.0742	18.1759	18.1658	18.5499	18.5775	18.0282	protein transport to vacuole involved in ubiquitin-dependent protein catabolic process via the multivesicular body sorting pathway [GO:0043328];vesicle-mediated transport [GO:0016192]	endosome [GO:0005768];fungal-type vacuole [GO:0000324];integral component of membrane [GO:0016021];membrane [GO:0016020]				3	1	1	2	1	1	1	1	1	8.43e-12	0.263636	0.534699	-0.156992	-0.455368	P53344	P53344	COS6	COS6_YEAST
19.3508	19.2137	19.0319	19.1595	19.1991	19.1865	19.0714	19.3101	mitochondrial translation [GO:0032543];ribosomal small subunit assembly [GO:0000028]	mitochondrial small ribosomal subunit [GO:0005763];mitochondrion [GO:0005739]	RNA binding [GO:0003723];structural constituent of ribosome [GO:0003735]			3	2	2	2	2	3	2	2	2	1.05e-10	0.0114348	0.984153	0.00278854	0.0153113	P53733	P53733	RSM19	RT19_YEAST
17.4303	18.3129	16.8636	16.6547	17.3076	17.0289	17.1799	17.2918	fungal-type cell wall organization [GO:0031505];response to heat [GO:0009408];Rho protein signal transduction [GO:0007266]	cellular bud [GO:0005933];cytoplasm [GO:0005737];fungal-type vacuole [GO:0000324];integral component of membrane [GO:0016021];mating projection tip [GO:0043332];plasma membrane [GO:0005886];site of polarized growth [GO:0030427]	transmembrane signaling receptor activity [GO:0004888]			3	3	2	3	2	2	2	2	2	5.29e-12	0.111576	0.731935	-0.113317	-0.237945	P53832	P53832	WSC2	WSC2_YEAST
18.0755	17.6317	17.6196	17.481	18.8882	15.4866	16.5463	16.4257	protein maturation by [4Fe-4S] cluster transfer [GO:0106035]	cytoplasm [GO:0005737];nucleus [GO:0005634];Yae1-Lto1 complex [GO:0062092]				3	1	1	1	1	2	0	1	0	2.06e-11	0.547063	0.199731	-0.865263	-1.0361	P53846	P53846	LTO1	LTO1_YEAST
17.3644	17.5397	18.0703	17.4566	19.1227	17.4763	17.2942	17.607	mitochondrial respiratory chain complex IV assembly [GO:0033617]	integral component of mitochondrial inner membrane [GO:0031305];mitochondrial intermembrane space [GO:0005758];mitochondrion [GO:0005739]				3	2	2	1	2	2	3	1	1	4.41e-26	0.241206	0.510184	0.26731	0.486393	Q02772	Q02772	PET191	PT191_YEAST
13.6207	15.5377	15.2697	14.4334	13.6585	13.0308	14.6027	15.5193						3	1	2	2	2	1	1	0	1	0.00640123	0.310108	0.397853	-0.512552	-0.643363	Q02831	Q02831	YPL077C	YP077_YEAST
19.3994	19.6047	19.4316	19.6071	20.1946	19.5213	19.7236	20.2725	protein import into mitochondrial matrix [GO:0030150];protein insertion into mitochondrial inner membrane [GO:0045039]	integral component of membrane [GO:0016021];mitochondrion [GO:0005739];TIM23 mitochondrial import inner membrane translocase complex [GO:0005744]				3	2	2	2	2	2	2	2	2	3.12e-34	1.1512	0.0998959	0.417288	1.43833	Q02889	Q02889	MGR2	MGR2_YEAST
17.0827	17.5532	16.8902	16.2639	16.9288	17.9735	14.9912	17.4754	global genome nucleotide-excision repair [GO:0070911];positive regulation of transcription elongation from RNA polymerase II promoter [GO:0032968];protein ubiquitination [GO:0016567];ubiquitin-dependent protein catabolic process [GO:0006511]	Cul3-RING ubiquitin ligase complex [GO:0031463];cytoplasm [GO:0005737];elongin complex [GO:0070449];nucleotide-excision repair factor 4 complex [GO:0000113]		R-SCE-674695;R-SCE-6796648;R-SCE-75955;R-SCE-983168		3	2	1	1	1	2	1	0	2	0.0036499	0.0524515	0.851269	-0.105285	-0.130732	Q03071	Q03071	ELC1	ELOC_YEAST
14.3106	16.2394	15.9896	16.6582	18.4409	18.7109	17.9607	18.5524	cellular amino acid metabolic process [GO:0006520];pyridoxal phosphate biosynthetic process [GO:0042823];pyridoxine biosynthetic process [GO:0008615];vitamin B6 biosynthetic process [GO:0042819]	glutaminase complex [GO:1903600]	amine-lyase activity [GO:0016843];pyridoxal 5'-phosphate synthase (glutamine hydrolysing) activity [GO:0036381]		+	3	0	0	0	2	2	2	2	2	9e-41	2.54373	0.00639252	2.61678	4.08975	Q03148	Q03148	SNZ1	SNZ1_YEAST
17.1246	17.118	17.0546	16.9754	14.154	15.5484	14.6416	14.9532	mitochondrial gene expression [GO:0140053];mitochondrial proton-transporting ATP synthase complex assembly [GO:0033615];mRNA stabilization [GO:0048255]	mitochondrial inner membrane [GO:0005743];mitochondrion [GO:0005739]			+	3	2	2	2	2	1	1	1	1	1.9e-12	3.57742	0.00349451	-2.24385	-5.69317	Q03153	Q03153	ATP25	ATP25_YEAST
15.7669	17.5413	17.2314	17.3879	17.0911	15.7827	15.9813	19.5301		integral component of membrane [GO:0016021];mitochondrial membrane [GO:0031966];mitochondrion [GO:0005739]				3	0	2	3	3	2	0	2	1	0.00266638	0.0417325	0.874514	0.114438	0.108633	Q03673	Q03673	AIM34	AIM34_YEAST
17.6893	17.4978	15.3219	17.6831	18.4468	18.2957	18.3084	17.4913	carbohydrate transport [GO:0008643];nucleotide-sugar transmembrane transport [GO:0015780];UDP-glucose transmembrane transport [GO:0015786]	cis-Golgi network [GO:0005801];COPI-coated vesicle membrane [GO:0030663];endoplasmic reticulum-Golgi intermediate compartment [GO:0005793];Golgi apparatus [GO:0005794];Golgi membrane [GO:0000139];integral component of membrane [GO:0016021]	antiporter activity [GO:0015297];nucleotide-sugar transmembrane transporter activity [GO:0005338];transmembrane transporter activity [GO:0022857]			3	1	2	1	2	2	2	2	3	5.96e-44	0.891885	0.0875107	1.08754	1.51746	Q03697	Q03697	YMD8	YMD8_YEAST
20.6206	21.4458	16.4048	16.7411	16.0416	16.8121	20.2698	16.9914	maintenance of RNA location [GO:0051237];mRNA transport [GO:0051028]	host cell nucleus [GO:0042025];nuclear membrane [GO:0031965]	zinc ion binding [GO:0008270]			3	2	1	1	1	2	1	2	1	0.00374539	0.340278	0.333734	-1.27434	-0.748489	Q03760	Q03760	PML39	PML39_YEAST
17.9484	18.403	18.0454	17.8745	18.6207	18.7793	19.2213	17.8375	peptidyl-glutamine methylation [GO:0018364];regulation of translation [GO:0006417]	cytoplasm [GO:0005737];eRF1 methyltransferase complex [GO:0035657];nucleus [GO:0005634]	nucleic acid binding [GO:0003676];protein methyltransferase activity [GO:0008276];protein-(glutamine-N5) methyltransferase activity [GO:0102559];S-adenosylmethionine-dependent methyltransferase activity [GO:0008757]	R-SCE-156581;R-SCE-72764		3	2	3	2	3	3	3	3	2	2.27e-11	0.887535	0.120495	0.546896	1.32938	Q03920	Q03920	MTQ2	MTQ2_YEAST
17.5047	17.6969	17.3887	17.4547	15.2027	15.3794	17.874	15.9744	protein lipoylation [GO:0009249]	mitochondrion [GO:0005739]	ligase activity [GO:0016874];lipoyl(octanoyl) transferase activity [GO:0033819];octanoyl transferase activity (acting on glycine-cleavage complex H protein) [GO:0102555]		+	3	2	2	2	2	0	0	1	0	0.000907578	1.20324	0.0429313	-1.40361	-1.96288	Q06005	Q06005	LIP2	LIPB_YEAST
17.7743	17.777	17.3839	17.3986	17.6864	17.6487	17.5348	17.7619	endosome organization [GO:0007032];regulation of protein localization [GO:0032880]	BLOC-1 complex [GO:0031083];cytoplasm [GO:0005737]				3	2	1	1	1	1	1	3	3	9.88e-07	0.251936	0.636313	0.0744715	0.337465	Q06333	Q06333	CNL1	BL1S4_YEAST
21.3378	21.5975	21.281	21.3847	20.7338	20.7632	20.7503	20.8975	ATP synthesis coupled proton transport [GO:0015986]	mitochondrial proton-transporting ATP synthase complex, coupling factor F(o) [GO:0000276];mitochondrion [GO:0005739]			+	3	2	2	2	2	2	2	2	1	3.05e-40	3.63282	0.00934169	-0.614059	-3.43715	Q06405	Q06405	ATP17	ATPK_YEAST
17.119	17.2013	16.908	16.7951	17.2474	17.4477	16.7298	17.217	cellular lipid metabolic process [GO:0044255];lipid storage [GO:0019915];triglyceride catabolic process [GO:0019433]	cytoplasm [GO:0005737];integral component of membrane [GO:0016021];lipid droplet [GO:0005811]	hydrolase activity, acting on ester bonds [GO:0016788];triglyceride lipase activity [GO:0004806]			3	2	2	3	3	2	2	3	3	1.33e-11	0.376357	0.459096	0.154633	0.554617	Q06522	Q06522	YPR147C	YP147_YEAST
18.6886	18.7503	18.6898	18.7597	18.0615	17.5482	17.5943	18.3316	cellular response to oxidative stress [GO:0034599];NAD metabolic process [GO:0019674];NADP biosynthetic process [GO:0006741]	mitochondrial matrix [GO:0005759];mitochondrion [GO:0005739]	ATP binding [GO:0005524];NAD+ kinase activity [GO:0003951];NADH kinase activity [GO:0042736]		+	3	2	2	2	2	2	2	2	2	2.55e-33	2.34626	0.0147722	-0.838185	-2.89088	Q06892	Q06892	POS5	POS5_YEAST
18.2879	17.9344	16.872	17.0753	18.384	17.2867	18.5228	17.6543	cellular response to DNA damage stimulus [GO:0006974];chromatin silencing at centromere [GO:0030702];histone acetylation [GO:0016573];maintenance of rDNA [GO:0043007];negative regulation of transposition, RNA-mediated [GO:0010526];regulation of double-strand break repair via nonhomologous end joining [GO:2001032];regulation of gene expression [GO:0010468];regulation of transcription from RNA poly…	chromosome, centromeric region [GO:0000775];nucleus [GO:0005634]	H3 histone acetyltransferase activity [GO:0010484];histone acetyltransferase activity (H3-K56 specific) [GO:0032931]			3	1	2	3	2	2	2	1	2	9.07e-10	0.413093	0.324243	0.419538	0.764021	Q07794	Q07794	RTT109	RT109_YEAST
16.5299	17.8367	16.5361	21.1161	16.8911	21.2632	17.6965	18.9646	protein import into peroxisome matrix, receptor recycling [GO:0016562]	endoplasmic reticulum membrane [GO:0005789];integral component of peroxisomal membrane [GO:0005779];peroxisomal membrane [GO:0005778]	protein membrane adaptor activity [GO:0043495]			3	1	2	2	2	1	2	1	1	4.88e-11	0.190421	0.535977	0.699144	0.453337	Q08215	Q08215	PEX15	PEX15_YEAST
18.0639	17.9918	17.1209	18.1071	17.2932	17.8902	17.9131	17.6178	cellular response to DNA damage stimulus [GO:0006974];chromatin remodeling [GO:0006338];telomere maintenance via recombination [GO:0000722]	Ino80 complex [GO:0031011];nucleus [GO:0005634]				3	1	2	2	1	2	2	2	2	0.000353726	0.204729	0.603196	-0.14234	-0.378866	Q08561	Q08561	IES4	IES4_YEAST
16.5845	16.6872	16.6056	16.8273	16.6844	16.3844	16.6782	16.2539	maturation of SSU-rRNA [GO:0030490]	mitochondrial inner membrane [GO:0005743];mitochondrion [GO:0005739]	GTP binding [GO:0005525]			3	1	1	2	2	1	2	1	0	1.51e-05	0.706392	0.308302	-0.175898	-0.795516	Q08622	Q08622	GEP3	GEP3_YEAST
16.0667	17.5379	16.4213	16.7913	16.7993	17.5185	18.0166	17.6615	regulation of vacuole fusion, non-autophagic [GO:0032889];vacuolar protein processing [GO:0006624]	cytoplasm [GO:0005737];fungal-type vacuole membrane [GO:0000329]	ATP binding [GO:0005524];protein serine/threonine kinase activity [GO:0004674]			3	1	1	1	1	1	3	2	2	3.16e-11	1.00989	0.0800777	0.794674	1.57197	Q12003	Q12003	ENV7	ENV7_YEAST
24.5036	24.436	24.3531	24.3733	24.623	24.5367	24.6852	24.5642		cellular bud [GO:0005933];endoplasmic reticulum [GO:0005783];integral component of membrane [GO:0016021];mitochondrion [GO:0005739];plasma membrane [GO:0005886]	ion channel activity [GO:0005216]			3	3	3	3	3	3	3	3	3	9.41e-68	2.10979	0.136375	0.185795	1.26092	Q12117	Q12117	MRH1	MRH1_YEAST
19.606	18.8774	19.7504	19.2326	20.2254	20.0757	20.3316	20.2011	fungal-type cell wall organization [GO:0031505]	anchored component of membrane [GO:0031225];cell periphery [GO:0071944];cell wall [GO:0005618];extracellular region [GO:0005576];fungal-type cell wall [GO:0009277];fungal-type vacuole [GO:0000324];plasma membrane [GO:0005886]			+	3	1	2	1	2	1	1	1	1	5e-07	2.21844	0.0158295	0.841823	2.77726	Q12355	Q12355	PST1	PST1_YEAST
19.3812	19.0676	19.2544	19.6488	19.4258	20.0069	18.6583	18.9478	endoplasmic reticulum to Golgi vesicle-mediated transport [GO:0006888];Golgi organization [GO:0007030];intracellular protein transport [GO:0006886];protein retention in ER lumen [GO:0006621];vesicle-mediated transport [GO:0016192]	COPII-coated ER to Golgi transport vesicle [GO:0030134];endoplasmic reticulum [GO:0005783];endoplasmic reticulum membrane [GO:0005789];endoplasmic reticulum-Golgi intermediate compartment [GO:0005793];Golgi apparatus [GO:0005794];integral component of membrane [GO:0016021]		R-SCE-6811434		3	1	2	2	1	2	1	2	3	5.77e-37	0.0891772	0.788291	-0.0783367	-0.186826	Q12403	Q12403	ERP3	ERP3_YEAST
19.0038	15.6031	14.1814	15.6779	16.8042	15.6058	15.8039	16.3805	ion transport [GO:0006811];transmembrane transport [GO:0055085]	fungal-type vacuole membrane [GO:0000329];integral component of membrane [GO:0016021]				3	1	1	1	0	3	0	0	1	0.00870222	0.0101841	0.968914	0.032042	0.0276687	Q12424	Q12424	YDL206W	YD206_YEAST
21.5376	21.4748	21.5748	22.0303	20.8672	21.2093	21.1737	21.0012	transposition, RNA-mediated [GO:0032197]	cytoplasm [GO:0005737];retrotransposon nucleocapsid [GO:0000943]	RNA binding [GO:0003723]		+	3	3	3	3	2	3	3	3	3	2.49e-53	2.12182	0.0259696	-0.591513	-2.36774	Q12441	Q12441	TY1A-DR3	YD12A_YEAST
17.5669	18.331	17.8703	18.1622	18.3266	18.2057	17.9478	18.2343						3	3	2	2	2	2	3	3	2	1.63e-26	0.476068	0.370801	0.195982	0.683714	Q2V2P7	Q2V2P7	YDR461C-A	YD461_YEAST
18.1116	17.7637	18.2021	17.1335	18.6226	18.5888	18.1048	18.6815	mitochondrial respirasome assembly [GO:0097250];mitochondrial respiratory chain complex III assembly [GO:0034551];mitochondrial respiratory chain complex IV assembly [GO:0033617]	integral component of mitochondrial inner membrane [GO:0031305];mitochondrial outer membrane [GO:0005741];mitochondrion [GO:0005739]			+	3	2	1	2	1	2	3	3	3	4.19e-18	1.34468	0.0496336	0.696683	1.85121	Q3E6R5	Q3E6R5	YDR381C-A	YD381_YEAST
22.028	22.1795	22.0098	22.0573	23.8214	21.7189	22.4079	22.434	cytoplasmic translation [GO:0002181]	cytoplasm [GO:0005737];nucleus [GO:0005634]				3	3	3	3	3	1	3	2	2	1.34e-62	0.554795	0.224131	0.526928	0.97122	Q3E764	Q3E764	TMA7	TMA7_YEAST
17.9169	14.9737	17.8516	17.796	18.3346	18.5756	18.6537	18.2404		cytoplasm [GO:0005737];nucleus [GO:0005634]				3	1	0	1	1	1	1	1	2	0.00588636	0.919927	0.0763193	1.31651	1.59136	Q3E769	Q3E769	YOL159C-A	YO59A_YEAST
15.883	15.7416	15.5109	15.4321	14.014	14.6324	13.8708	14.0319	iron-sulfur cluster assembly [GO:0016226];mitochondrial respiratory chain complex II assembly [GO:0034553]	mitochondrial matrix [GO:0005759];mitochondrion [GO:0005739]			+	3	2	2	1	1	1	1	1	1	1.17e-11	3.56496	0.00394915	-1.50462	-5.04465	Q3E785	Q3E785	SDH6	SDHF1_YEAST
19.2106	19.211	19.0814	19.5132	19.8447	19.8915	19.0769	20.3736	3-keto-sphinganine metabolic process [GO:0006666];positive regulation of sphingolipid biosynthetic process [GO:0090154]	endoplasmic reticulum [GO:0005783];integral component of membrane [GO:0016021];SPOTS complex [GO:0035339]	enzyme activator activity [GO:0008047]			3	2	2	2	2	2	2	2	2	8.1e-38	0.983431	0.10319	0.542647	1.41584	Q3E790	Q3E790	TSC3	TSC3_YEAST
16.2717	16.4165	18.7324	16.5113	16.8137	15.2731	17.1063	16.7295	mitochondrial respiratory chain complex assembly [GO:0033108]	cytoplasm [GO:0005737];mitochondrial inner membrane [GO:0005743];mitochondrial intermembrane space [GO:0005758];mitochondrion [GO:0005739];nucleus [GO:0005634]	metal ion binding [GO:0046872]			3	1	2	3	2	1	2	2	1	1.45e-09	0.293633	0.415588	-0.502318	-0.616444	Q3E7A4	Q3E7A4	CMC2	COXM2_YEAST
20.2732	19.2396	19.7825	19.4426	16.9098	18.4923	20.536	19.0518	mitochondrial respiratory chain complex IV assembly [GO:0033617];negative regulation of mitochondrial translation [GO:0070130]	integral component of mitochondrial inner membrane [GO:0031305];mitochondrial inner membrane [GO:0005743];mitochondrial respiratory chain complex IV [GO:0005751];mitochondrion [GO:0005739]				3	1	1	1	1	2	2	1	1	5.24e-30	0.558704	0.192465	-0.937007	-1.06185	Q3E7B2	Q3E7B2	COA3	COA3_YEAST
18.1162	18.1035	18.0633	18.4763	18.4642	18.3559	18.0934	18.0966	nucleotide-excision repair [GO:0006289];nucleotide-excision repair, preincision complex assembly [GO:0006294];phosphorylation of RNA polymerase II C-terminal domain [GO:0070816];transcription by RNA polymerase II [GO:0006366];transcription initiation from RNA polymerase II promoter [GO:0006367]	cytosol [GO:0005829];nucleus [GO:0005634];transcription factor TFIID complex [GO:0005669];transcription factor TFIIH core complex [GO:0000439];transcription factor TFIIH holo complex [GO:0005675]		R-SCE-113418;R-SCE-5696400;R-SCE-674695;R-SCE-6781823;R-SCE-6782135;R-SCE-6782210;R-SCE-6796648;R-SCE-72086;R-SCE-73772;R-SCE-73776;R-SCE-73779;R-SCE-75953;R-SCE-75955;R-SCE-76042;R-SCE-77075		3	2	2	3	2	2	2	2	2	7.82e-39	0.182577	0.70322	0.0627007	0.267745	Q3E7C1	Q3E7C1	TFB5	TFB5_YEAST
16.5754	17.1884	16.4704	16.5905	18.9351	16.957	17.2787	18.3866	cellular response to DNA damage stimulus [GO:0006974];DNA repair [GO:0006281];kinetochore assembly [GO:0051382];replication fork processing [GO:0031297];resolution of meiotic recombination intermediates [GO:0000712]	FANCM-MHF complex [GO:0071821];Fanconi anaemia nuclear complex [GO:0043240]	DNA binding [GO:0003677];protein heterodimerization activity [GO:0046982]		+	3	2	2	2	2	1	2	2	3	2.28e-08	1.27694	0.0410464	1.18319	1.99951	Q3E829	Q3E829	MHF2	CENPX_YEAST
18.2599	18.8925	17.7635	18.1005	18.512	18.8494	18.4666	17.8538	protein localization to vacuole [GO:0072665];TORC1 signaling [GO:0038202]	EGO complex [GO:0034448];fungal-type vacuole membrane [GO:0000329]				3	2	2	2	2	2	2	2	2	1.37e-07	0.210435	0.584713	0.166327	0.401191	Q3E830	Q3E830	YCR075W-A	YC075_YEAST
20.3112	20.4968	19.9517	20.1787	20.8223	21.1415	21.5046	21.1185		cytoplasm [GO:0005737];nucleus [GO:0005634]			+	4	3	3	3	3	3	3	3	3	3.97e-51	2.63083	0.00935714	0.912148	3.24934	O43137	O43137	YBR085C-A	YB085_YEAST
19.2808	19.3745	19.3378	19.4795	18.8295	18.1582	18.2072	18.2297	aerobic respiration [GO:0009060];mitochondrial electron transport, ubiquinol to cytochrome c [GO:0006122]	mitochondrial intermembrane space [GO:0005758];mitochondrial respiratory chain complex III [GO:0005750];mitochondrion [GO:0005739];nuclear periphery [GO:0034399]	ubiquinol-cytochrome-c reductase activity [GO:0008121]	R-SCE-611105	+	4	3	3	4	4	2	2	2	3	2.86e-53	3.08119	0.007504	-1.01201	-3.83475	P00127	P00127	QCR6	QCR6_YEAST
25.8902	26.0483	25.7875	25.7868	26.8034	26.4731	25.5386	26.3515	apoptotic process [GO:0006915];gluconeogenesis [GO:0006094];glycolytic process [GO:0006096];reactive oxygen species metabolic process [GO:0072593]	cytoplasm [GO:0005737];cytosol [GO:0005829];fungal-type cell wall [GO:0009277];lipid droplet [GO:0005811];mitochondrion [GO:0005739];nucleus [GO:0005634];plasma membrane [GO:0005886]	glyceraldehyde-3-phosphate dehydrogenase (NAD+) (phosphorylating) activity [GO:0004365];melatonin binding [GO:1904408];NAD binding [GO:0051287];NADP binding [GO:0050661];promoter-specific chromatin binding [GO:1990841]	R-SCE-70171;R-SCE-70263		4	4	3	4	3	3	3	4	3	3.15e-62	0.734778	0.181168	0.413449	1.10091	P00358	P00358	TDH2	G3P2_YEAST
20.325	19.0151	19.1849	19.4775	15.4931	18.9921	18.2688	14.5116	aerobic respiration [GO:0009060];ATP synthesis coupled electron transport [GO:0042773];mitochondrial electron transport, cytochrome c to oxygen [GO:0006123]	integral component of membrane [GO:0016021];mitochondrial respiratory chain complex IV [GO:0005751];mitochondrion [GO:0005739]	copper ion binding [GO:0005507];cytochrome-c oxidase activity [GO:0004129]		+	4	1	3	2	2	0	1	1	0	8.29e-16	1.27751	0.0312317	-2.68424	-2.209	P00410	P00410	COX2	COX2_YEAST
18.4959	18.9593	19.4837	18.7907	17.9936	15.9794	17.6425	18.1295	mitochondrial electron transport, cytochrome c to oxygen [GO:0006123]	integral component of membrane [GO:0016021];mitochondrial inner membrane [GO:0005743];mitochondrial intermembrane space [GO:0005758];mitochondrial respiratory chain complex IV [GO:0005751];mitochondrion [GO:0005739]	cytochrome-c oxidase activity [GO:0004129]		+	4	2	2	1	2	1	0	1	1	1.51e-15	1.49585	0.0269568	-1.49613	-2.34558	P00424	P00424	COX5A	COX5A_YEAST
20.0423	19.8794	20.0437	20.6411	19.1493	15.5001	18.387	19.7313	mitochondrial electron transport, cytochrome c to oxygen [GO:0006123]	integral component of membrane [GO:0016021];mitochondrial respiratory chain complex IV [GO:0005751];mitochondrion [GO:0005739]	cytochrome-c oxidase activity [GO:0004129]		+	4	2	4	4	4	3	0	1	2	3.44e-09	1.06755	0.0489421	-1.95966	-1.86032	P00425	P00425	COX5B	COX5B_YEAST
19.6066	19.5839	19.3032	19.2978	19.077	19.1086	19.3038	19.8256	negative regulation of ATPase activity [GO:0032780]	mitochondrion [GO:0005739]	ATPase inhibitor activity [GO:0042030];enzyme inhibitor activity [GO:0004857]			4	4	3	3	3	4	4	4	4	1.47e-40	0.252132	0.580638	-0.119111	-0.406677	P01097	P01097	INH1	ATIF_YEAST
20.2644	19.8237	19.6528	19.4491	20.7573	20.7513	20.9671	20.5286	negative regulation of ATPase activity [GO:0032780]	mitochondrion [GO:0005739]	ATPase binding [GO:0051117];ATPase inhibitor activity [GO:0042030]		+	4	1	2	2	2	2	2	2	2	2.3e-57	2.56037	0.00959239	0.95357	3.23027	P01098	P01098	STF1	STF1_YEAST
26.7018	26.5452	26.5952	26.775	26.3207	26.2278	26.3576	26.3112	cytoplasmic translation [GO:0002181];translational elongation [GO:0006414]	cytosolic large ribosomal subunit [GO:0022625]	protein kinase activator activity [GO:0030295];structural constituent of ribosome [GO:0003735]	R-SCE-156827;R-SCE-1799339;R-SCE-72689;R-SCE-72706;R-SCE-975956;R-SCE-975957	+	4	4	4	4	4	4	4	4	4	1.55e-63	3.00483	0.0314835	-0.349958	-2.20648	P05319	P05319	RPP2A	RLA2_YEAST
25.3971	26.5155	25.3577	25.6143	25.8694	25.1335	24.8378	26.0378	cytoplasmic translation [GO:0002181];ribosomal large subunit biogenesis [GO:0042273]	cytosolic large ribosomal subunit [GO:0022625]	structural constituent of ribosome [GO:0003735]	R-SCE-156827;R-SCE-1799339;R-SCE-72689;R-SCE-72706;R-SCE-975956;R-SCE-975957		4	4	3	4	4	3	4	4	3	3.18e-63	0.261223	0.49403	-0.251518	-0.507906	P05744	P05744	RPL33A	RL33A_YEAST
16.8425	16.7984	17.17	16.523	15.3995	16.7645	16.9889	14.3163	positive regulation of mating type switching [GO:0031496];positive regulation of transcription involved in exit from mitosis, from RNA polymerase II promoter [GO:0007074];regulation of transcription by RNA polymerase II [GO:0006357];regulation of transcription involved in G1/S transition of mitotic cell cycle [GO:0000083]	cytoplasm [GO:0005737];nucleus [GO:0005634]	DNA-binding transcription factor activity, RNA polymerase II-specific [GO:0000981];mediator complex binding [GO:0036033];metal ion binding [GO:0046872];RNA polymerase II regulatory region DNA binding [GO:0001012];RNA polymerase II regulatory region sequence-specific DNA binding [GO:0000977];sequence-specific DNA binding [GO:0043565]			4	2	1	1	2	0	1	1	0	2.27e-11	0.741778	0.125723	-0.966173	-1.30759	P08153	P08153	SWI5	SWI5_YEAST
25.7794	25.2055	25.6141	25.2476	24.698	24.8926	25.5501	24.6991	cytoplasmic translation [GO:0002181]	cytosolic small ribosomal subunit [GO:0022627]	structural constituent of ribosome [GO:0003735]	R-SCE-156827;R-SCE-1799339;R-SCE-72689;R-SCE-72695;R-SCE-72702;R-SCE-72706;R-SCE-975956;R-SCE-975957		4	4	4	4	4	4	4	4	4	2.5e-65	1.05891	0.0978998	-0.501723	-1.45085	P0C0T4;Q3E792	P0C0T4;Q3E792	RPS25B;RPS25A	RS25B_YEAST;RS25A_YEAST
24.5913	24.3856	24.6377	24.6296	25.8797	24.2445	24.5045	25.8811	cytoplasmic translation [GO:0002181];response to cycloheximide [GO:0046898]	cytosolic large ribosomal subunit [GO:0022625]	structural constituent of ribosome [GO:0003735]	R-SCE-156827;R-SCE-1799339;R-SCE-72689;R-SCE-72706;R-SCE-975956;R-SCE-975957		4	3	3	3	3	1	3	2	1	6.03e-54	0.606858	0.196875	0.566437	1.04518	P0CX27;P0CX28	P0CX27;P0CX28	RPL42A;RPL42B	RL44A_YEAST;RL44B_YEAST
26.5621	26.565	26.4837	26.4752	26.2163	26.1456	25.9929	26.0352	cytoplasmic translation [GO:0002181]	cytosolic large ribosomal subunit [GO:0022625]	RNA binding [GO:0003723];structural constituent of ribosome [GO:0003735]	R-SCE-156827;R-SCE-1799339;R-SCE-72689;R-SCE-72706;R-SCE-975956;R-SCE-975957	+	4	4	4	4	3	3	4	4	3	3.95e-65	3.537	0.0176043	-0.424016	-2.70885	P0CX82;P0CX83	P0CX82;P0CX83	RPL19A;RPL19B	RL19A_YEAST;RL19B_YEAST
26.5466	26.6199	26.3568	26.5054	26.3313	26.1103	25.9124	26.0573	cytoplasmic translation [GO:0002181];maturation of LSU-rRNA from tricistronic rRNA transcript (SSU-rRNA, 5.8S rRNA, LSU-rRNA) [GO:0000463]	cytosolic large ribosomal subunit [GO:0022625];preribosome, large subunit precursor [GO:0030687]	mRNA binding [GO:0003729];structural constituent of ribosome [GO:0003735]	R-SCE-156827;R-SCE-1799339;R-SCE-72689;R-SCE-72706;R-SCE-975956;R-SCE-975957	+	4	4	3	3	3	3	3	4	3	8.47e-67	2.10956	0.0416484	-0.404365	-1.99134	P0CX84;P0CX85	P0CX84;P0CX85	RPL35A;RPL35B	RL35A_YEAST;RL35B_YEAST
19.0898	19.3035	19.0077	19.0788	18.7992	19.3179	18.9642	19.5776	protein targeting to ER [GO:0045047];signal peptide processing [GO:0006465]	endoplasmic reticulum [GO:0005783];integral component of membrane [GO:0016021];signal peptidase complex [GO:0005787]	peptidase activity [GO:0008233];serine-type peptidase activity [GO:0008236]			4	2	2	2	2	2	2	2	2	3.67e-51	0.0872213	0.822437	0.0447865	0.156418	P15367	P15367	SEC11	SEC11_YEAST
18.1967	18.1504	18.2318	18.3877	18.9082	18.3976	18.6648	18.5176	mitochondrial translation [GO:0032543]	mitochondrial large ribosomal subunit [GO:0005762];mitochondrion [GO:0005739]	structural constituent of ribosome [GO:0003735]			4	2	2	2	2	1	2	2	2	1.59e-26	1.69441	0.061433	0.380424	1.71849	P19956	P19956	MRPL44	RM44_YEAST
17.8654	17.8335	18.1062	17.2104	17.7033	17.8777	16.817	16.9314	L-serine catabolic process [GO:0006565];threonine catabolic process [GO:0006567]	mitochondrial nucleoid [GO:0042645];mitochondrion [GO:0005739]	L-serine ammonia-lyase activity [GO:0003941];L-threonine ammonia-lyase activity [GO:0004794];pyridoxal phosphate binding [GO:0030170]	R-SCE-8849175		4	4	4	4	3	2	2	1	1	1.25e-13	0.606381	0.21984	-0.421501	-0.982339	P25379	P25379	CHA1	STDH_YEAST
19.5399	19.5482	19.5446	19.503	21.1386	18.9481	19.396	18.715	mitochondrial translation [GO:0032543]	mitochondrial large ribosomal subunit [GO:0005762];mitochondrion [GO:0005739]	structural constituent of ribosome [GO:0003735]			4	2	2	2	2	3	1	2	3	1.2e-28	0.00949484	0.973663	0.0154939	0.0238976	P25626	P25626	IMG1	IMG1_YEAST
18.684	19.1224	18.6587	19.3153	19.8848	18.9732	18.7525	19.0165	mitochondrial translation [GO:0032543]	mitochondrial large ribosomal subunit [GO:0005762];mitochondrion [GO:0005739]	structural constituent of ribosome [GO:0003735]			4	3	2	3	2	2	4	2	4	7.48e-09	0.297449	0.47545	0.211683	0.531878	P25642	P25642	IMG2	IMG2_YEAST
17.4308	16.6709	16.8181	18.3728	16.6215	18.69	18.2004	17.0271	double-strand break repair via homologous recombination [GO:0000724];negative regulation of DNA damage checkpoint [GO:2000002];negative regulation of glucose mediated signaling pathway [GO:1902660];positive regulation of double-strand break repair via nonhomologous end joining [GO:2001034];positive regulation of nitrogen compound metabolic process [GO:0051173];protein dephosphorylation [GO:000647…	cytoplasm [GO:0005737];nuclear periphery [GO:0034399];nucleus [GO:0005634];protein phosphatase 4 complex [GO:0030289]	metal ion binding [GO:0046872];protein serine/threonine phosphatase activity [GO:0004722]			4	1	2	1	2	1	2	2	2	1.69e-12	0.198232	0.555466	0.311614	0.432375	P32345	P32345	PPH3	PP4C_YEAST
17.2679	17.3272	17.9444	16.6986	15.1458	16.6238	17.5726	17.6412	chronological cell aging [GO:0001300];endoplasmic reticulum unfolded protein response [GO:0030968];fungal-type cell wall organization [GO:0031505];inositol metabolic process [GO:0006020];intrinsic apoptotic signaling pathway in response to endoplasmic reticulum stress [GO:0070059];IRE1-mediated unfolded protein response [GO:0036498];mRNA processing [GO:0006397];protein localization to Golgi appar…	endoplasmic reticulum [GO:0005783];endoplasmic reticulum membrane [GO:0005789];integral component of endoplasmic reticulum membrane [GO:0030176];IRE1-TRAF2-ASK1 complex [GO:1990604];nucleus [GO:0005634]	ATP binding [GO:0005524];endoribonuclease activity [GO:0004521];identical protein binding [GO:0042802];metal ion binding [GO:0046872];protein kinase activity [GO:0004672];protein serine/threonine kinase activity [GO:0004674];unfolded protein binding [GO:0051082]	R-SCE-381070		4	1	1	3	2	0	2	1	1	0.00263646	0.388421	0.323122	-0.563696	-0.766941	P32361	P32361	IRE1	IRE1_YEAST
16.485	16.1102	16.3401	16.5602	16.8617	14.078	17.9862	17.2283	GPI anchor biosynthetic process [GO:0006506]	cytosol [GO:0005829];endoplasmic reticulum [GO:0005783];glycosylphosphatidylinositol-N-acetylglucosaminyltransferase (GPI-GnT) complex [GO:0000506];integral component of membrane [GO:0016021]	phosphatidylinositol N-acetylglucosaminyltransferase activity [GO:0017176]			4	2	0	1	1	2	0	2	1	0.00642631	0.0684279	0.804589	0.164694	0.171794	P32363	P32363	SPT14	GPI3_YEAST
18.5215	18.4185	18.5458	18.3667	18.1713	17.8742	18.0017	18.2254	mitochondrial translation [GO:0032543]	mitochondrial large ribosomal subunit [GO:0005762];mitochondrion [GO:0005739]	structural constituent of ribosome [GO:0003735]		+	4	2	4	2	3	3	3	3	3	5.38e-26	2.31699	0.0377881	-0.394964	-2.07021	P32388	P32388	MRP49	RM49_YEAST
22.2568	22.046	22.1308	22.0991	21.4804	21.4629	21.4274	21.6355	mitochondrial DNA replication [GO:0006264];mitochondrial genome maintenance [GO:0000002];positive regulation of helicase activity [GO:0051096];positive regulation of mitochondrial DNA replication [GO:0090297]	mitochondrial nucleoid [GO:0042645];mitochondrion [GO:0005739];nucleoid [GO:0009295]	single-stranded DNA binding [GO:0003697]		+	4	4	4	4	4	3	3	3	2	5.14e-58	4.19739	0.00753414	-0.631618	-3.84698	P32445	P32445	RIM1	RIM1_YEAST
20.079	21.9963	20.0925	20.0743	20.6019	20.1841	21.4957	20.5376	iron-sulfur cluster assembly [GO:0016226];lipoate biosynthetic process [GO:0009107];oxidation-reduction process [GO:0055114]	mitochondrial iron-sulfur cluster assembly complex [GO:0099128];mitochondrion [GO:0005739];respirasome [GO:0070469]	acyl binding [GO:0000035];acyl carrier activity [GO:0000036]			4	2	2	3	3	3	2	2	2	4.52e-41	0.0951729	0.749901	0.144324	0.220652	P32463	P32463	ACP1	ACPM_YEAST
21.7996	19.255	22.9818	22.2357	22.5667	15.9241	26.5872	21.1021	activation of MAPK activity [GO:0000187];activation of protein kinase activity [GO:0032147];autophagy of peroxisome [GO:0030242];cell wall integrity MAPK cascade [GO:0000196];protein phosphorylation [GO:0006468];regulation of fungal-type cell wall organization [GO:0060237];regulation of mitotic cell cycle [GO:0007346];signal transduction [GO:0007165];signal transduction by protein phosphorylation…	cellular bud neck [GO:0005935];cellular bud tip [GO:0005934];cytoplasm [GO:0005737];mating projection tip [GO:0043332]	ATP binding [GO:0005524];MAP kinase kinase activity [GO:0004708];protein kinase activity [GO:0004672];protein serine/threonine kinase activity [GO:0004674]			4	2	2	2	3	1	1	1	3	4.6e-06	0.00326828	0.989326	-0.0229888	-0.0093943	P32490	P32490	MKK1	MKK1_YEAST
17.7759	17.2183	17.0337	17.534	20.5861	17.8711	16.1652	19.8208	activation of MAPK activity [GO:0000187];activation of protein kinase activity [GO:0032147];autophagy of peroxisome [GO:0030242];cell wall integrity MAPK cascade [GO:0000196];protein phosphorylation [GO:0006468];regulation of fungal-type cell wall organization [GO:0060237];regulation of mitotic cell cycle [GO:0007346];signal transduction [GO:0007165];signal transduction by protein phosphorylation…	cellular bud neck [GO:0005935];cellular bud tip [GO:0005934];cytoplasm [GO:0005737];cytosol [GO:0005829];mating projection tip [GO:0043332]	ATP binding [GO:0005524];MAP kinase kinase activity [GO:0004708];protein serine/threonine kinase activity [GO:0004674];protein tyrosine kinase activity [GO:0004713]			4	2	3	1	2	2	2	0	1	0.000814542	0.565386	0.181174	1.22034	1.10028	P32491	P32491	MKK2	MKK2_YEAST
14.608	14.4171	15.6338	15.6633	14.3459	16.3665	15.5813	15.641	mitochondrial RNA 5'-end processing [GO:0000964]	mitochondrial envelope [GO:0005740];mitochondrion [GO:0005739]				4	0	0	2	0	0	0	0	0	0.00600584	0.319997	0.401267	0.403089	0.636141	P32606	P32606	PET127	PT127_YEAST
17.7022	17.4232	17.907	18.0167	16.2139	16.3865	16.6001	17.1803	mitochondrial translation [GO:0032543]	mitochondrial large ribosomal subunit [GO:0005762];mitochondrion [GO:0005739]	RNA binding [GO:0003723];structural constituent of ribosome [GO:0003735];transferase activity [GO:0016740]		+	4	3	3	3	4	0	1	2	1	1.82e-13	2.48429	0.00901754	-1.16708	-3.35768	P32611	P32611	RML2	RML2_YEAST
20.8049	20.86	20.9647	21.1066	21.127	21.1277	20.8626	20.5438	negative regulation of proteasomal ubiquitin-dependent protein catabolic process [GO:0032435]	cytoplasm [GO:0005737];cytosol [GO:0005829];mitochondrial outer membrane [GO:0005741];mitochondrion [GO:0005739]	aminoacyl-tRNA hydrolase activity [GO:0004045]			4	3	3	3	3	3	3	3	2	7.9e-53	0.0426516	0.913999	-0.0188408	-0.0742553	P34222	P34222	PTH2	PTH2_YEAST
18.9654	18.987	19.1505	18.9607	18.7405	19.1059	19.2991	18.9812	autophagy of peroxisome [GO:0030242];cell morphogenesis involved in conjugation [GO:0000767];fungal-type cell wall organization [GO:0031505];IRE1-mediated unfolded protein response [GO:0036498];response to acidic pH [GO:0010447];response to osmotic stress [GO:0006970]	fungal-type vacuole [GO:0000324];integral component of plasma membrane [GO:0005887];mating projection tip [GO:0043332]	transmembrane signaling receptor activity [GO:0004888]			4	2	2	2	2	2	2	2	2	4.1e-36	0.0438358	0.920334	0.0157833	0.0700073	P36027	P36027	MID2	MID2_YEAST
19.97	14.6405	19.0089	20.0409	19.7024	20.1644	18.9391	15.7319	protein quality control for misfolded or incompletely synthesized proteins [GO:0006515]	i-AAA complex [GO:0031942];integral component of membrane [GO:0016021];mitochondrion [GO:0005739]	misfolded protein binding [GO:0051787]			4	1	0	2	1	2	1	2	0	0.000667748	0.0472134	0.855614	0.219365	0.127219	P36066	P36066	YKL133C	MGR3L_YEAST
17.8317	17.5352	16.4846	18.6665	16.253	16.0409	15.1109	16.0911	glycogen biosynthetic process [GO:0005978]	cytoplasm [GO:0005737]	glycogenin glucosyltransferase activity [GO:0008466];metal ion binding [GO:0046872];UDP-alpha-D-glucose:glucosyl-glycogenin alpha-D-glucosyltransferase activity [GO:0102751]	R-SCE-3322077;R-SCE-70221	+	4	1	1	2	2	2	2	1	2	9.13e-11	1.82815	0.015364	-1.75555	-2.83444	P36143	P36143	GLG1	GLG1_YEAST
18.8013	18.9946	17.7857	17.6236	14.335	14.7444	14.5752	16.3076		nucleolus [GO:0005730];nucleus [GO:0005634];preribosome, large subunit precursor [GO:0030687]			+	4	1	1	1	2	0	0	0	2	0.000960372	2.95537	0.00364062	-3.31078	-4.96632	P38202	P38202	YBL028C	YBC8_YEAST
19.4078	19.727	19.6145	19.814	19.9375	20.0289	19.9646	20.3401	mRNA splicing, via spliceosome [GO:0000398];rRNA processing [GO:0006364];tRNA processing [GO:0008033]	catalytic step 2 spliceosome [GO:0071013];cytoplasm [GO:0005737];Lsm1-7-Pat1 complex [GO:1990726];nucleolus [GO:0005730];nucleus [GO:0005634];P-body [GO:0000932];precatalytic spliceosome [GO:0071011];small nucleolar ribonucleoprotein complex [GO:0005732];U4/U6 x U5 tri-snRNP complex [GO:0046540];U6 snRNP [GO:0005688]	RNA binding [GO:0003723]	R-SCE-430039	+	4	4	3	4	4	4	4	3	2	2.52e-55	1.80824	0.0478719	0.426962	1.875	P38203	P38203	LSM2	LSM2_YEAST
19.3267	18.5063	14.2133	17.4615	17.3547	17.7553	17.9349	16.5811	ascospore wall assembly [GO:0030476];drug transmembrane transport [GO:0006855];polyamine homeostasis [GO:0010509];transmembrane transport [GO:0055085]	cell periphery [GO:0071944];integral component of plasma membrane [GO:0005887];plasma membrane [GO:0005886]	efflux transmembrane transporter activity [GO:0015562];polyamine transmembrane transporter activity [GO:0015203];xenobiotic transmembrane transporter activity [GO:0042910]			4	1	2	0	1	1	1	1	1	1.54e-11	0.0085421	0.973984	0.029547	0.0234296	P38227	P38227	QDR3	QDR3_YEAST
17.3295	17.36	17.3773	17.421	18.7909	17.0189	17.1274	17.0235		cytoplasm [GO:0005737];nucleus [GO:0005634]				4	2	1	1	2	2	1	1	3	1.62e-31	0.0997524	0.749674	0.11822	0.221086	P38306	P38306	YBR197C	YB47_YEAST
16.5218	16.5254	16.8406	16.7743	17.2109	17.2241	17.4296	17.9437	G1/S transition of mitotic cell cycle [GO:0000082];negative regulation of macroautophagy [GO:0016242];regulation of cyclin-dependent protein serine/threonine kinase activity [GO:0000079]	cytoplasm [GO:0005737];nucleus [GO:0005634]	cyclin-dependent protein serine/threonine kinase inhibitor activity [GO:0004861]		+	4	2	2	1	1	2	1	1	2	8.75e-05	2.21177	0.0176804	0.786544	2.70844	P38634	P38634	SIC1	SIC1_YEAST
18.038	17.6901	17.5408	17.9514	18.7761	18.351	18.5381	18.6362	histidine biosynthetic process [GO:0000105]	cytoplasm [GO:0005737]	histidinol-phosphatase activity [GO:0004401]		+	4	2	2	2	2	2	2	2	1	2.29e-22	2.73338	0.0103208	0.770272	3.13613	P38635	P38635	HIS2	HIS9_YEAST
15.3429	16.9865	17.7888	15.4269	19.0426	18.3471	18.8102	18.4207	cellular iron ion homeostasis [GO:0006879];siderophore metabolic process [GO:0009237];siderophore transmembrane transport [GO:0044718];siderophore transport [GO:0015891];transmembrane transport [GO:0055085]	cell [GO:0005623];endosome [GO:0005768];endosome membrane [GO:0010008];fungal-type vacuole [GO:0000324];integral component of membrane [GO:0016021];integral component of plasma membrane [GO:0005887];plasma membrane [GO:0005886];vacuolar membrane [GO:0005774]	siderophore transmembrane transporter activity [GO:0015343];transmembrane transporter activity [GO:0022857]		+	4	0	1	1	0	2	4	3	2	0.000121969	1.96556	0.0103467	2.26888	3.13731	P38724	P38724	ARN2	ARN2_YEAST
19.0193	19.311	19.2715	18.9483	18.0506	19.6811	19.5086	19.4662	glucose metabolic process [GO:0006006]		2-deoxyglucose-6-phosphatase activity [GO:0003850];metal ion binding [GO:0046872];sugar-phosphatase activity [GO:0050308]			4	3	2	2	3	1	2	3	2	2.27e-51	0.0347491	0.906854	0.0391369	0.0800629	P38774	P38774	DOG1	DOG1_YEAST
17.3589	17.5572	17.1697	17.3882	17.8291	16.9978	18.1154	17.7584	(1->6)-beta-D-glucan biosynthetic process [GO:0006078];cell wall organization [GO:0071555];fungal-type cell wall biogenesis [GO:0009272]	endoplasmic reticulum [GO:0005783];integral component of endoplasmic reticulum membrane [GO:0030176]				4	3	3	3	3	3	2	4	1	1.89e-18	0.571221	0.271838	0.306671	0.872555	P38813	P38813	BIG1	BIG1_YEAST
15.436	15.9328	14.8327	14.8013	14.9379	14.6296	15.1774	15.0656	vesicle organization [GO:0016050]	endoplasmic reticulum [GO:0005783];fungal-type vacuole membrane [GO:0000329];Golgi apparatus [GO:0005794];integral component of membrane [GO:0016021];plasma membrane [GO:0005886]				4	0	1	1	2	1	1	2	0	0.00384657	0.454378	0.329974	-0.298071	-0.754663	P39548	P39548	YAR028W	YAJ8_YEAST
18.095	18.3295	18.5078	18.6301	19.3892	19.8702	19.5464	19.2761		cytoplasm [GO:0005737];nucleus [GO:0005634]	diacetyl reductase ((R)-acetoin forming) activity [GO:0052587];oxidoreductase activity, acting on the CH-OH group of donors, NAD or NADP as acceptor [GO:0016616];zinc ion binding [GO:0008270]		+	4	4	4	4	4	4	4	4	4	2.51e-36	3.20141	0.00578947	1.12987	4.12803	P39713	P39713	BDH2	BDH2_YEAST
17.0038	17.1291	17.0935	17.474	16.6491	17.1937	16.5507	17.1376	mitochondrial proton-transporting ATP synthase complex assembly [GO:0033615];mitochondrial respiratory chain complex IV assembly [GO:0033617];protein insertion into membrane [GO:0051205];protein insertion into mitochondrial inner membrane [GO:0045039];protein insertion into mitochondrial inner membrane from matrix [GO:0032979]	integral component of mitochondrial inner membrane [GO:0031305];mitochondrial crista [GO:0030061];mitochondrial inner boundary membrane [GO:0097002];mitochondrion [GO:0005739]	membrane insertase activity [GO:0032977];mitochondrial ribosome binding [GO:0097177]			4	2	2	2	2	2	1	1	1	2.95e-32	0.736379	0.215438	-0.292341	-0.992714	P39952	P39952	OXA1	OXA1_YEAST
22.0571	22.1496	22.2517	22.3943	22.2034	22.4497	22.612	22.1437	lysosomal microautophagy [GO:0016237];polyphosphate biosynthetic process [GO:0006799];polyphosphate metabolic process [GO:0006797];vacuolar transport [GO:0007034];vacuole fusion, non-autophagic [GO:0042144]	endoplasmic reticulum [GO:0005783];fungal-type vacuole membrane [GO:0000329];integral component of membrane [GO:0016021];intrinsic component of vacuolar membrane [GO:0031310];nuclear membrane [GO:0031965];vacuolar transporter chaperone complex [GO:0033254]	mRNA binding [GO:0003729]			4	3	3	3	3	3	3	2	2	6.04e-57	0.483126	0.426188	0.139033	0.602356	P40046	P40046	VTC1	VTC1_YEAST
17.5762	17.6068	17.5947	17.7418	16.6867	17.1026	17.2217	17.2792		integral component of membrane [GO:0016021];mitochondrial membrane [GO:0031966];mitochondrion [GO:0005739]			+	4	4	4	3	3	3	3	3	3	5.62e-39	2.1517	0.0270119	-0.557279	-2.33142	P40098	P40098	FMP10	FMP10_YEAST
17.1562	17.286	18.2151	17.3951	17.9118	17.9067	17.9576	17.413		cytoplasm [GO:0005737]				4	3	2	1	3	2	2	3	3	1.03e-31	0.4744	0.323948	0.284189	0.765124	P40325	P40325	HUA1	HUA1_YEAST
17.2047	16.9576	18.1335	16.8461	17.6671	17.4184	17.4069	17.6932	GPI anchor biosynthetic process [GO:0006506]	endoplasmic reticulum [GO:0005783];integral component of endoplasmic reticulum membrane [GO:0030176];integral component of plasma membrane [GO:0005887]	CP2 mannose-ethanolamine phosphotransferase activity [GO:0051267];mannose-ethanolamine phosphotransferase activity [GO:0051377];transferase activity [GO:0016740]	R-SCE-162710		4	3	2	1	2	3	3	3	3	4.73e-13	0.375189	0.394807	0.260935	0.648265	P40367	P40367	LAS21	GPI7_YEAST
18.5322	18.1093	19.1437	19.0187	18.8893	19.0541	18.3421	18.1573	copper ion export [GO:0060003];drug transmembrane transport [GO:0006855];potassium ion import across plasma membrane [GO:1990573];transmembrane transport [GO:0055085]	cell periphery [GO:0071944];integral component of plasma membrane [GO:0005887];plasma membrane [GO:0005886]	cation transmembrane transporter activity [GO:0008324];xenobiotic transmembrane transporter activity [GO:0042910]			4	2	2	3	3	2	3	2	2	2.9e-29	0.10385	0.756994	-0.0902343	-0.214933	P40474	P40474	QDR2	QDR2_YEAST
20.9291	20.8594	20.8067	20.7175	20.4964	21.2264	21.1478	21.3679	endoplasmic reticulum to Golgi vesicle-mediated transport [GO:0006888];intra-Golgi vesicle-mediated transport [GO:0006891];late endosome to vacuole transport via multivesicular body sorting pathway [GO:0032511];protein transport [GO:0015031];retrograde vesicle-mediated transport, Golgi to endoplasmic reticulum [GO:0006890];vesicle coating [GO:0006901]	COPI vesicle coat [GO:0030126];Golgi membrane [GO:0000139]	promoter-specific chromatin binding [GO:1990841];structural molecule activity [GO:0005198]	R-SCE-6807878;R-SCE-6811434		4	3	3	3	3	3	2	3	3	2.38e-60	0.541601	0.317929	0.231433	0.775974	P40509	P40509	SEC28	COPE_YEAST
25.1487	25.0748	25.0198	25.1659	24.9653	24.8122	24.3491	24.803	cytoplasmic translation [GO:0002181]	cytosolic small ribosomal subunit [GO:0022627]	structural constituent of ribosome [GO:0003735];zinc ion binding [GO:0008270]	R-SCE-156827;R-SCE-1799339;R-SCE-72689;R-SCE-72695;R-SCE-72702;R-SCE-72706;R-SCE-975956;R-SCE-975957		4	4	4	4	4	4	4	4	4	2.87e-48	1.44525	0.0819076	-0.369904	-1.55869	P41058	P41058	RPS29B	RS29B_YEAST
22.0555	22.1154	21.5445	21.5887	22.1279	21.7138	22.1997	21.9533	G1/S transition of mitotic cell cycle [GO:0000082];NLS-bearing protein import into nucleus [GO:0006607];protein import into nucleus [GO:0006606];RNA export from nucleus [GO:0006405];ubiquitin-dependent protein catabolic process [GO:0006511]	cytoplasm [GO:0005737];nuclear pore [GO:0005643];nucleus [GO:0005634]	GTPase activator activity [GO:0005096];Ran GTPase binding [GO:0008536]			4	4	4	4	4	4	4	4	4	2.48e-60	0.411631	0.424234	0.172644	0.605007	P41920	P41920	YRB1	YRB1_YEAST
16.5909	16.6697	16.505	16.7574	16.1056	17.8832	16.9601	16.3754	mitochondrial tRNA threonylcarbamoyladenosine modification [GO:0072670];tRNA threonylcarbamoyladenosine modification [GO:0002949]	EKC/KEOPS complex [GO:0000408];mitochondrion [GO:0005739]	metal ion binding [GO:0046872];metalloendopeptidase activity [GO:0004222];N(6)-L-threonylcarbamoyladenine synthase activity [GO:0061711]			4	2	1	2	2	1	1	1	2	1.93e-05	0.199349	0.583212	0.200348	0.403011	P43122	P43122	QRI7	QRI7_YEAST
17.5409	16.8561	17.3816	17.7561	15.3664	15.6391	17.6778	16.3645	vesicle-mediated transport [GO:0016192]		protein-macromolecule adaptor activity [GO:0030674]			4	2	0	3	2	1	0	2	1	0.00270319	1.05514	0.0611353	-1.12174	-1.72237	P43615	P43615	IRC6	IRC6_YEAST
16.9037	16.1889	16.7947	16.424	15.4193	16.7401	16.3271	16.7371	mRNA splicing, via spliceosome [GO:0000398]	cytoplasm [GO:0005737];nucleus [GO:0005634];RES complex [GO:0070274];U2-type spliceosomal complex [GO:0005684]				4	2	1	2	3	1	2	0	1	1.17e-13	0.328395	0.426389	-0.271921	-0.601238	P46947	P46947	BUD13	CWC26_YEAST
20.1036	20.4596	20.3223	20.5787	20.9813	20.654	19.8462	20.6037	endoplasmic reticulum to Golgi vesicle-mediated transport [GO:0006888];phosphate ion transport [GO:0006817];protein folding [GO:0006457];regulation of phosphate transport [GO:0010966]	endoplasmic reticulum [GO:0005783];integral component of membrane [GO:0016021]	unfolded protein binding [GO:0051082]			4	4	4	4	4	4	4	2	3	3.28e-50	0.241504	0.55798	0.155266	0.430268	P46956	P46956	PHO86	PHO86_YEAST
22.9497	22.9404	22.8957	22.809	23.5852	22.9074	23.5947	23.1508	fungal-type cell wall organization [GO:0031505]	cell periphery [GO:0071944];cellular bud tip [GO:0005934];endoplasmic reticulum [GO:0005783];extracellular region [GO:0005576];fungal-type cell wall [GO:0009277];fungal-type vacuole [GO:0000324];plasma membrane [GO:0005886]	structural constituent of cell wall [GO:0005199]			4	3	3	3	3	2	3	2	2	3.14e-60	1.2633	0.0890913	0.41082	1.50821	P47001	P47001	CIS3	CIS3_YEAST
13.9456	17.1211	14.2454	16.6256	18.4004	17.6551	15.7629	17.6675	methionine biosynthetic process [GO:0009086];sulfur compound metabolic process [GO:0006790];transsulfuration [GO:0019346]	cytoplasm [GO:0005737];nucleus [GO:0005634]	cystathionine gamma-synthase activity [GO:0003962];pyridoxal phosphate binding [GO:0030170]			4	0	2	0	2	1	1	0	1	0.00311611	0.980754	0.0601416	1.88707	1.73545	P47164	P47164	STR2	MET7_YEAST
20.4759	20.5272	20.5522	20.4762	20.2308	20.2742	20.4983	20.6465	posttranslational protein targeting to membrane, translocation [GO:0031204];SRP-dependent cotranslational protein targeting to membrane [GO:0006614];SRP-dependent cotranslational protein targeting to membrane, translocation [GO:0006616]	endoplasmic reticulum Sec complex [GO:0031205];integral component of membrane [GO:0016021];nuclear inner membrane [GO:0005637];Sec61 translocon complex [GO:0005784];Ssh1 translocon complex [GO:0071261]	ARF guanyl-nucleotide exchange factor activity [GO:0005086]	R-SCE-9609523		4	4	3	3	3	4	4	2	3	1.45e-42	0.426879	0.515468	-0.095438	-0.478544	P52871	P52871	SBH2	SC6B2_YEAST
17.1365	17.5167	15.2602	16.2228	14.1201	16.0944	16.1387	15.0663	G1/S transition of mitotic cell cycle [GO:0000082];regulation of phosphoprotein phosphatase activity [GO:0043666]	cytosol [GO:0005829];mitochondrion [GO:0005739];nucleus [GO:0005634]	protein phosphatase binding [GO:0019903];protein phosphatase regulator activity [GO:0019888]	R-SCE-204005		4	1	1	1	2	0	0	1	0	0.00435339	0.84988	0.0938838	-1.17916	-1.48086	P53036	P53036	SAP4	SAP4_YEAST
17.8054	17.129	17.6185	17.4707	16.7322	15.5891	15.2362	17.0495		integral component of membrane [GO:0016021];mitochondrial membrane [GO:0031966];mitochondrion [GO:0005739]			+	4	1	2	2	1	1	0	0	0	0.0025015	1.58669	0.0248365	-1.35417	-2.4165	P53171	P53171	GEP7	GEP7_YEAST
21.7421	21.6378	21.3841	21.3485	21.933	21.9705	21.9609	21.773	endoplasmic reticulum to Golgi vesicle-mediated transport [GO:0006888]	COPII-coated ER to Golgi transport vesicle [GO:0030134];endoplasmic reticulum [GO:0005783];endoplasmic reticulum membrane [GO:0005789];integral component of membrane [GO:0016021]	COPII adaptor activity [GO:0097020]	R-SCE-6798695;R-SCE-6811434	+	4	2	3	3	3	3	3	3	3	8.58e-54	1.93205	0.0499386	0.381236	1.84531	P53337	P53337	ERV29	ERV29_YEAST
19.9889	20.4113	20.2953	19.3626	20.3379	20.2578	20.2152	20.2443	ascospore-type prospore membrane assembly [GO:0032120];membrane fusion [GO:0061025];protein transport [GO:0015031];vesicle docking involved in exocytosis [GO:0006904]	cellular bud membrane [GO:0033101];cellular bud neck [GO:0005935];cellular bud tip [GO:0005934];cytoplasm [GO:0005737];cytosol [GO:0005829];nucleus [GO:0005634];plasma membrane [GO:0005886];prospore membrane [GO:0005628];SNARE complex [GO:0031201]				4	3	4	4	4	3	4	4	4	5.75e-30	0.478692	0.337762	0.249276	0.741172	P53604	P53604	MSO1	MSO1_YEAST
20.851	20.8061	20.6813	20.685	23.4546	20.7922	21.1232	19.9514	chaperone-mediated protein transport [GO:0072321];protein insertion into mitochondrial inner membrane [GO:0045039]	mitochondrial inner membrane [GO:0005743];mitochondrial intermembrane space [GO:0005758];mitochondrial intermembrane space protein transporter complex [GO:0042719];mitochondrion [GO:0005739]	metal ion binding [GO:0046872];protein transporter activity [GO:0140318]			4	4	3	4	3	2	2	2	4	3.82e-49	0.324882	0.37654	0.574535	0.675105	P57744	P57744	TIM8	TIM8_YEAST
19.3504	19.4483	19.2441	19.3178	19.5197	19.3256	19.5864	19.5674	cysteine biosynthetic process [GO:0019344];hydrogen sulfide biosynthetic process [GO:0070814];methionine biosynthetic process [GO:0009086];sulfate assimilation [GO:0000103];sulfate assimilation, phosphoadenylyl sulfate reduction by phosphoadenylyl-sulfate reductase (thioredoxin) [GO:0019379];sulfur amino acid metabolic process [GO:0000096]	cytoplasm [GO:0005737]	adenylylsulfate kinase activity [GO:0004020];ATP binding [GO:0005524]	R-SCE-174362		4	4	3	3	3	4	4	3	3	1.26e-55	1.14245	0.246311	0.15963	0.921567	Q02196	Q02196	MET14	KAPS_YEAST
16.784	15.482	16.2716	15.1881	15.5572	16.6666	16.0443	17.1969	macroautophagy [GO:0016236];N-terminal peptidyl-methionine acetylation [GO:0017196];N-terminal protein amino acid acetylation [GO:0006474]	cytoplasm [GO:0005737];cytosol [GO:0005829];NatC complex [GO:0031417]	peptide alpha-N-acetyltransferase activity [GO:0004596]			4	1	1	2	1	1	2	2	2	0.00213778	0.368922	0.355104	0.434781	0.7114	Q02197	Q02197	MAK10	NAA35_YEAST
18.8953	19.3047	18.8035	19.3453	20.3634	19.7214	19.6428	19.9788	establishment of mitotic spindle localization [GO:0040001];nuclear migration along microtubule [GO:0030473];nuclear pore complex assembly [GO:0051292];positive regulation of ATP-dependent microtubule motor activity, plus-end-directed [GO:2000582]	cell [GO:0005623];cytoplasmic dynein complex [GO:0005868];cytoplasmic microtubule [GO:0005881];dynein complex [GO:0030286];nuclear periphery [GO:0034399];peroxisomal importomer complex [GO:1990429]	dynein intermediate chain binding [GO:0045505];dynein light intermediate chain binding [GO:0051959];motor activity [GO:0003774];protein-containing complex binding [GO:0044877]		+	4	2	2	2	2	2	2	2	2	7.19e-57	2.11289	0.0186935	0.839418	2.67687	Q02647	Q02647	DYN2	DYL1_YEAST
15.2226	17.4163	17.1533	17.2256	16.8701	16.9024	18.3955	15.1221	mRNA processing [GO:0006397];protein peptidyl-prolyl isomerization [GO:0000413];RNA splicing [GO:0008380]	cytoplasm [GO:0005737];U2-type spliceosomal complex [GO:0005684]	peptidyl-prolyl cis-trans isomerase activity [GO:0003755]			4	1	2	3	3	2	3	1	0	4.87e-14	0.0276532	0.917533	0.0680728	0.0721407	Q02770	Q02770	CWC27	CWC27_YEAST
16.4211	16.5035	16.7985	17.3253	16.5467	17.3801	17.6758	16.9087	mitochondrial respiratory chain complex IV assembly [GO:0033617]	extrinsic component of matrix side of mitochondrial inner membrane [GO:0099616];mitochondrial matrix [GO:0005759];mitochondrion [GO:0005739]				4	1	2	2	2	2	2	2	2	1.2e-12	0.522009	0.275676	0.365729	0.864795	Q02771	Q02771	PET117	PT117_YEAST
16.8762	14.8232	16.5554	16.7562	14.8095	16.4984	16.6993	16.9905	negative regulation of transcription by RNA polymerase II [GO:0000122];positive regulation of transcription by RNA polymerase II [GO:0045944];regulation of sulfur amino acid metabolic process [GO:0031335];regulation of transcription by RNA polymerase II [GO:0006357]	cytoplasm [GO:0005737];nucleus [GO:0005634]	cis-regulatory region sequence-specific DNA binding [GO:0000987];DNA-binding transcription factor activity, RNA polymerase II-specific [GO:0000981];metal ion binding [GO:0046872]			4	1	0	2	1	0	1	2	1	0.00218491	0.00161601	0.995856	-0.00333357	-0.0042356	Q03081	Q03081	MET31	MET31_YEAST
15.9205	16.9876	17.0663	18.109	17.6836	17.1753	18.0317	16.9734	DNA duplex unwinding [GO:0032508];DNA-dependent DNA replication [GO:0006261];double-strand break repair via break-induced replication [GO:0000727]	CMG complex [GO:0071162];DNA replication preinitiation complex [GO:0031261];GINS complex [GO:0000811];replication fork protection complex [GO:0031298]		R-SCE-176974		4	0	3	2	1	2	2	1	2	1.4e-12	0.382716	0.34371	0.44517	0.73259	Q03406	Q03406	SLD5	SLD5_YEAST
16.2225	16.2893	16.0548	17.0908	16.6328	16.7146	16.8312	16.7319	cellular zinc ion homeostasis [GO:0006882];transmembrane transport [GO:0055085];zinc ion transport [GO:0006829]	cell [GO:0005623];endoplasmic reticulum [GO:0005783];endoplasmic reticulum membrane [GO:0005789];Golgi apparatus [GO:0005794];integral component of membrane [GO:0016021];nuclear membrane [GO:0031965]	zinc ion transmembrane transporter activity [GO:0005385]	R-SCE-264876;R-SCE-435368		4	2	2	2	1	2	2	2	2	2.21e-07	0.638616	0.240539	0.313251	0.936833	Q03455	Q03455	MSC2	MSC2_YEAST
14.2613	15.4598	14.1597	15.3783	15.2576	16.1539	16.3519	16.915	autophagosome organization [GO:1905037];autophagy [GO:0006914];autophagy of mitochondrion [GO:0000422];C-terminal protein lipidation [GO:0006501];cytoplasm to vacuole transport by the Cvt pathway [GO:0032258];late nucleophagy [GO:0044805];macroautophagy [GO:0016236];piecemeal microautophagy of the nucleus [GO:0034727]	Atg12-Atg5-Atg16 complex [GO:0034274];cytoplasm [GO:0005737];cytosol [GO:0005829];nucleus [GO:0005634];phagophore [GO:0061908];phagophore assembly site [GO:0000407];phagophore assembly site membrane [GO:0034045];vacuole-isolation membrane contact site [GO:0120095]	identical protein binding [GO:0042802];protein-macromolecule adaptor activity [GO:0030674]		+	4	1	1	1	2	1	2	2	2	7.74e-17	1.48392	0.0283244	1.35487	2.29352	Q03818	Q03818	ATG16	ATG16_YEAST
18.1583	18.6331	18.4482	17.8865	19.6113	19.6371	19.7203	19.4412	modification-dependent protein catabolic process [GO:0019941];protein neddylation [GO:0045116];regulation of proteolysis [GO:0030162]	cytoplasm [GO:0005737];nucleus [GO:0005634]	protein tag [GO:0031386];ubiquitin protein ligase binding [GO:0031625]	R-SCE-5689603;R-SCE-8856825;R-SCE-8951664;R-SCE-917937	+	4	2	2	2	2	2	2	2	2	7.84e-39	3.56419	0.00374468	1.32098	4.81901	Q03919	Q03919	RUB1	RUB1_YEAST
17.836	18.0211	17.8013	17.5984	18.2733	17.6359	18.1216	17.6958	cellular response to DNA damage stimulus [GO:0006974];oxidation-reduction process [GO:0055114];response to drug [GO:0042493]	cytoplasm [GO:0005737]	cytochrome-b5 reductase activity, acting on NAD(P)H [GO:0004128];heme binding [GO:0020037];metal ion binding [GO:0046872]			4	2	4	4	4	4	2	4	4	6.33e-14	0.270186	0.566656	0.117444	0.420457	Q04772	Q04772	IRC21	IRC21_YEAST
19.7725	20.216	20.4273	20.2597	19.5023	19.5686	19.7319	19.8344	hydrogen peroxide-mediated programmed cell death [GO:0010421]	cytoplasm [GO:0005737];cytosol [GO:0005829];nucleus [GO:0005634]	DNA binding [GO:0003677]		+	4	3	2	2	3	3	3	4	3	3.48e-48	1.73374	0.0428	-0.509556	-1.96784	Q04773	Q04773	YMR074C	YMW4_YEAST
19.493	19.5017	19.7401	19.3336	19.6921	19.9025	20.2784	20.3923	chromatin organization [GO:0006325];histone acetylation [GO:0016573];positive regulation of transcription by RNA polymerase II [GO:0045944];RNA polymerase II preinitiation complex assembly [GO:0051123];transcription by RNA polymerase II [GO:0006366]	SAGA complex [GO:0000124];SLIK (SAGA-like) complex [GO:0046695];transcription factor TFIID complex [GO:0005669]	chromatin binding [GO:0003682];identical protein binding [GO:0042802];molecular adaptor activity [GO:0060090];protein heterodimerization activity [GO:0046982];transcription factor binding [GO:0008134];transcription regulatory region DNA binding [GO:0044212]	R-SCE-674695;R-SCE-6807505;R-SCE-73776;R-SCE-73779;R-SCE-75953;R-SCE-76042	+	4	3	3	2	3	2	1	1	1	7.8e-48	1.6193	0.044041	0.549215	1.93995	Q05027	Q05027	TAF9	TAF9_YEAST
17.7982	17.8853	18.1663	18.1131	17.6124	17.8654	17.7531	17.363	endonucleolytic cleavage in 5'-ETS of tricistronic rRNA transcript (SSU-rRNA, 5.8S rRNA, LSU-rRNA) [GO:0000480];endonucleolytic cleavage in ITS1 to separate SSU-rRNA from 5.8S rRNA and LSU-rRNA from tricistronic rRNA transcript (SSU-rRNA, 5.8S rRNA, LSU-rRNA) [GO:0000447];endonucleolytic cleavage to generate mature 5'-end of SSU-rRNA from (SSU-rRNA, 5.8S rRNA, LSU-rRNA) [GO:0000472];rRNA methylat…	nucleolus [GO:0005730];nucleoplasm [GO:0005654];small-subunit processome [GO:0032040]	endoribonuclease activity [GO:0004521]	R-SCE-6791226		4	4	3	3	4	1	4	3	3	5.46e-22	1.30096	0.101254	-0.342263	-1.42679	Q05498	Q05498	FCF1	FCF1_YEAST
15.2779	15.6944	15.5497	15.5226	16.4132	15.6674	16.5758	16.3828	endosome organization [GO:0007032];regulation of protein localization [GO:0032880]	BLOC-1 complex [GO:0031083];endosome [GO:0005768]			+	4	2	2	1	2	1	2	1	2	1.73e-07	1.84313	0.0269101	0.748689	2.34205	Q06071	Q06071	BLS1	BL1S1_YEAST
15.4313	15.0599	15.3344	14.5495	16.0229	18.4645	19.0638	15.3517		cytoplasm [GO:0005737];mitochondrion [GO:0005739];nucleus [GO:0005634]			+	4	0	0	0	0	2	2	2	2	5.57e-16	1.21191	0.0376093	2.13194	2.07324	Q06177	Q06177	TMA10	TMA10_YEAST
21.6836	21.6679	21.0407	21.2575	22.0302	21.8553	22.1389	22.0167	maturation of SSU-rRNA [GO:0030490];mRNA splicing, via spliceosome [GO:0000398];tRNA processing [GO:0008033]	Lsm1-7-Pat1 complex [GO:1990726];nucleolus [GO:0005730];P-body [GO:0000932];small nucleolar ribonucleoprotein complex [GO:0005732];spliceosomal complex [GO:0005681];U4/U6 x U5 tri-snRNP complex [GO:0046540];U6 snRNP [GO:0005688]	RNA binding [GO:0003723]	R-SCE-430039	+	4	4	4	4	4	4	4	4	4	5.88e-52	1.91379	0.0307923	0.597863	2.22408	Q06406	Q06406	LSM6	LSM6_YEAST
18.4928	18.1996	18.4799	18.0001	18.6349	18.5814	18.5347	17.9387	mitochondrion inheritance [GO:0000001];N-terminal peptidyl-methionine acetylation [GO:0017196];regulation of actin cytoskeleton organization [GO:0032956];ubiquitin-dependent ERAD pathway [GO:0030433]	cytoplasm [GO:0005737];NatB complex [GO:0031416]	peptide alpha-N-acetyltransferase activity [GO:0004596]			4	2	3	2	3	2	2	3	3	5.96e-41	0.264176	0.558706	0.129363	0.429302	Q06504	Q06504	NAT3	NAT3_YEAST
18.075	17.9607	18.3931	18.0854	18.3396	17.7726	17.2779	17.9581	mitotic sister chromatid cohesion [GO:0007064];protein import into nucleus [GO:0006606]		GTP binding [GO:0005525];GTPase activity [GO:0003924]			4	2	2	2	3	2	2	1	3	3.65e-39	0.570564	0.27781	-0.291493	-0.859244	Q06543	Q06543	GPN3	GPN3_YEAST
17.898	17.1597	17.8395	17.2452	17.6999	15.5627	18.3394	18.0825	cytidine catabolic process [GO:0006216];cytidine deamination [GO:0009972];deoxycytidine catabolic process [GO:0006217];pyrimidine-containing compound salvage [GO:0008655]	cytoplasm [GO:0005737];cytosol [GO:0005829];nucleus [GO:0005634]	cytidine deaminase activity [GO:0004126];identical protein binding [GO:0042802];zinc ion binding [GO:0008270]	R-SCE-6798695;R-SCE-73614		4	1	1	1	1	2	0	2	2	1.13e-08	0.0612727	0.829077	-0.114489	-0.150215	Q06549	Q06549	CDD1	CDD_YEAST
17.2895	18.1099	17.7797	18.3546	18.4266	17.8685	19.0967	19.383	fungal-type cell wall organization [GO:0031505]	cell cortex of cell tip [GO:0051285];cell periphery [GO:0071944];cellular bud [GO:0005933];cytoplasm [GO:0005737];endoplasmic reticulum [GO:0005783];integral component of membrane [GO:0016021];plasma membrane [GO:0005886]				4	2	2	2	2	2	2	2	1	2.4e-31	1.01714	0.0770865	0.810258	1.58577	Q06991	Q06991	PUN1	PUN1_YEAST
13.8502	15.4694	15.2253	15.2153	15.7488	14.9309	15.8578	16.5073		membrane [GO:0016020]	lipase activity [GO:0016298]			4	1	2	2	2	2	1	2	1	0.000480301	0.839347	0.108681	0.821131	1.39188	Q07379	Q07379	YDL057W	YD057_YEAST
16.3281	16.7951	17.4249	16.6462	16.3994	17.4336	17.2249	17.3052	autophagy of mitochondrion [GO:0000422];intracellular signal transduction [GO:0035556]	cytoplasm [GO:0005737];mitochondrion [GO:0005739];plasma membrane [GO:0005886]				4	1	3	3	2	1	4	3	3	6.21e-05	0.38906	0.372573	0.292182	0.68157	Q07799	Q07799	YLL007C	YL007_YEAST
22.2482	21.288	21.7354	21.7194	21.3271	21.2197	21.3332	21.2945	actin cortical patch assembly [GO:0000147];actin filament organization [GO:0007015];endocytosis [GO:0006897];protein localization to plasma membrane [GO:0072659]	actin cortical patch [GO:0030479];cytosol [GO:0005829]	clathrin binding [GO:0030276]	R-SCE-8856825		4	2	3	3	3	3	3	3	2	6.69e-40	1.20945	0.0868315	-0.454109	-1.52339	Q07872	Q07872	ENT4	ENT4_YEAST
20.6611	20.2755	20.3691	19.6356	20.3503	20.3008	20.1292	20.7298	protein import into mitochondrial matrix [GO:0030150]	integral component of membrane [GO:0016021];mitochondrial inner membrane [GO:0005743];mitochondrion [GO:0005739];PAM complex, Tim23 associated import motor [GO:0001405];TIM23 mitochondrial import inner membrane translocase complex [GO:0005744]	ATPase activator activity [GO:0001671]			4	2	2	2	2	2	2	2	2	5.07e-48	0.228501	0.581359	0.14217	0.405663	Q07914	Q07914	PAM18	TIM14_YEAST
17.5308	16.7131	16.9733	17.0213	17.4127	17.5059	16.3314	16.8449	chaperone-mediated protein complex assembly [GO:0051131];nuclear-transcribed mRNA catabolic process, non-stop decay [GO:0070481];proteasome assembly [GO:0043248]	cytoplasm [GO:0005737];nucleus [GO:0005634];protein-containing complex [GO:0032991]				4	2	3	2	2	2	2	3	3	2.52e-09	0.0385914	0.901998	-0.0358815	-0.0849762	Q07951	Q07951	IRC25	POC3_YEAST
14.9383	14.9527	14.0499	14.662	14.9995	14.848	14.5974	14.989	transmembrane transport [GO:0055085]	cell periphery [GO:0071944];fungal-type vacuole membrane [GO:0000329];integral component of membrane [GO:0016021]	ATP binding [GO:0005524];ATPase activity [GO:0016887];ATPase-coupled transmembrane transporter activity [GO:0042626];ATPase-coupled xenobiotic transmembrane transporter activity [GO:0008559]	R-SCE-1369062;R-SCE-189451;R-SCE-189483;R-SCE-8964058;R-SCE-917937		4	1	1	2	1	0	1	1	0	0.000337046	0.394602	0.407431	0.207757	0.627678	Q08234	Q08234	YOL075C	YO075_YEAST
17.8044	18.1805	18.274	17.9296	18.1481	18.6129	18.1872	18.3142		cytoplasm [GO:0005737]				4	3	2	2	3	3	2	3	2	3.32e-26	0.898068	0.190766	0.268481	1.06812	Q08634	Q08634	YOR238W	YO238_YEAST
19.3018	19.5563	19.1457	19.1168	19.3041	18.9438	19.5274	18.9911	endonucleolytic cleavage in ITS1 to separate SSU-rRNA from 5.8S rRNA and LSU-rRNA from tricistronic rRNA transcript (SSU-rRNA, 5.8S rRNA, LSU-rRNA) [GO:0000447];ribosomal large subunit biogenesis [GO:0042273];ribosomal large subunit export from nucleus [GO:0000055]	nuclear periphery [GO:0034399];nucleolus [GO:0005730];nucleoplasm [GO:0005654];preribosome, large subunit precursor [GO:0030687]				4	4	4	4	4	4	4	4	4	2.06e-52	0.206291	0.646423	-0.0885649	-0.327513	Q08746	Q08746	RRS1	RRS1_YEAST
15.1595	15.1497	16.1461	15.5523	13.5662	16.3593	14.3958	16.6629	chromatin organization [GO:0006325];nucleolar large rRNA transcription by RNA polymerase I [GO:0042790]	nucleolus [GO:0005730];RNA polymerase I upstream activating factor complex [GO:0000500]	RNA polymerase I cis-regulatory region sequence-specific DNA binding [GO:0001165];RNA polymerase I general transcription initiation factor activity [GO:0001181]			4	3	2	2	2	1	1	1	2	0.00609527	0.121226	0.683878	-0.255843	-0.288123	Q08747	Q08747	UAF30	UAF30_YEAST
17.083	15.6792	17.5148	17.5119	17.583	17.5003	17.4033	15.6554	fluoride transmembrane transport [GO:1903424]	cell periphery [GO:0071944];integral component of plasma membrane [GO:0005887];plasma membrane [GO:0005886]	fluoride transmembrane transporter activity [GO:1903425]			4	2	1	2	2	2	2	2	1	3.18e-23	0.048759	0.862881	0.0882888	0.120287	Q08913;Q08991	Q08913;Q08991	FEX1;FEX2	FEX1_YEAST;FEX2_YEAST
16.9839	17.3712	17.2115	17.2219	16.8239	16.5542	17.2402	15.6396	cadmium ion transmembrane transport [GO:0070574];cellular cadmium ion homeostasis [GO:0006876];cellular iron ion homeostasis [GO:0006879];cellular zinc ion homeostasis [GO:0006882]	cell [GO:0005623];integral component of membrane [GO:0016021];membrane [GO:0016020];mitochondrial membrane [GO:0031966];mitochondrion [GO:0005739];plasma membrane [GO:0005886]	cadmium ion transmembrane transporter activity [GO:0015086];cation transmembrane transporter activity [GO:0008324];ferrous iron transmembrane transporter activity [GO:0015093];zinc efflux active transmembrane transporter activity [GO:0015341]			4	1	2	2	2	0	1	2	0	0.00626802	0.923618	0.104615	-0.63267	-1.41118	Q08970	Q08970	MMT2	MMT2_YEAST
15.8158	14.8162	15.1786	15.7213	17.1173	16.3708	13.7766	15.4287	anaphase-promoting complex-dependent catabolic process [GO:0031145];cell cycle [GO:0007049];cell division [GO:0051301];positive regulation of mitotic metaphase/anaphase transition [GO:0045842];protein ubiquitination [GO:0016567];ubiquitin-dependent protein catabolic process [GO:0006511]	anaphase-promoting complex [GO:0005680];cullin-RING ubiquitin ligase complex [GO:0031461];nucleus [GO:0005634]	cullin family protein binding [GO:0097602];ligase activity [GO:0016874];metal ion binding [GO:0046872];ubiquitin protein ligase activity [GO:0061630]	R-SCE-179409;R-SCE-983168		4	0	1	1	1	2	1	0	1	0.00317378	0.145786	0.635416	0.290378	0.33845	Q12157	Q12157	APC11	APC11_YEAST
14.3896	17.0378	17.0984	16.9293	16.9497	17.4832	17.9391	18.0492	N-glycan processing [GO:0006491];protein glycosylation [GO:0006486];ubiquitin-dependent ERAD pathway [GO:0030433]	endoplasmic reticulum [GO:0005783];endoplasmic reticulum membrane [GO:0005789];Golgi membrane [GO:0000139];integral component of membrane [GO:0016021]	calcium ion binding [GO:0005509];mannosyl-oligosaccharide 1,2-alpha-mannosidase activity [GO:0004571]	R-SCE-964827		4	1	2	2	2	3	2	1	1	1.72e-10	0.890364	0.0837842	1.24151	1.54224	Q12205	Q12205	MNL2	MNL2_YEAST
15.8359	15.1723	12.2343	15.9482	14.4329	13.02	14.8119	13.3679	positive regulation of transcription by RNA polymerase II [GO:0045944];positive regulation of transcription from RNA polymerase II promoter in response to stress [GO:0036003];regulation of flocculation [GO:0060256];regulation of G1 to G0 transition [GO:1903450];signal transduction [GO:0007165]	nucleus [GO:0005634]	DNA binding, bending [GO:0008301];DNA-binding transcription factor activity, RNA polymerase II-specific [GO:0000981];mitogen-activated protein kinase binding [GO:0051019];protein dimerization activity [GO:0046983];RNA polymerase II regulatory region sequence-specific DNA binding [GO:0000977];sequence-specific DNA binding [GO:0043565];transcription factor binding [GO:0008134];transcription regulat…	R-SCE-525793		4	0	0	1	0	2	1	0	1	0.00733987	0.404072	0.290257	-0.889522	-0.831497	Q12224	Q12224	RLM1	RLM1_YEAST
18.2172	17.7441	18.1767	18.2617	18.4865	18.255	18.6481	18.5223	attachment of spindle microtubules to kinetochore [GO:0008608];cell division [GO:0051301];mitotic spindle organization [GO:0007052];positive regulation of attachment of spindle microtubules to kinetochore [GO:0051987];positive regulation of microtubule polymerization [GO:0031116]	cytoplasm [GO:0005737];DASH complex [GO:0042729];mitotic spindle [GO:0072686];mitotic spindle pole body [GO:0044732];spindle microtubule [GO:0005876]				4	3	2	2	3	2	3	3	2	2.8e-30	1.39244	0.0838076	0.37802	1.54145	Q12248	Q12248	DAD1	DAD1_YEAST
19.3579	19.8556	19.8352	19.6294	19.8181	19.821	20.1661	19.8997	oxidation-reduction process [GO:0055114]	fungal-type vacuole [GO:0000324];fungal-type vacuole membrane [GO:0000329];integral component of endoplasmic reticulum membrane [GO:0030176];mitochondrion [GO:0005739]	flavin adenine dinucleotide binding [GO:0050660];flavin-linked sulfhydryl oxidase activity [GO:0016971];protein disulfide oxidoreductase activity [GO:0015035];thiol oxidase activity [GO:0016972]			4	3	2	2	2	3	2	2	2	2.12e-27	0.918904	0.192564	0.256689	1.06097	Q12284	Q12284	ERV2	ERV2_YEAST
16.8179	15.6458	16.4098	16.2306	14.8072	18.3317	17.8513	15.9657	histone acetylation [GO:0016573]	cytoplasm [GO:0005737];NuA3 histone acetyltransferase complex [GO:0033100];NuA3a histone acetyltransferase complex [GO:1990467];NuA3b histone acetyltransferase complex [GO:1990468];nucleus [GO:0005634]	metal ion binding [GO:0046872];methylated histone binding [GO:0035064]	R-SCE-114608;R-SCE-6804758		4	1	0	3	3	0	1	1	1	0.00804607	0.215709	0.511953	0.462942	0.483713	Q12311	Q12311	NTO1	NTO1_YEAST
19.3585	19.0863	19.2041	19.0521	19.3915	19.3645	19.4447	19.7906	fatty acid metabolic process [GO:0006631];protein deacylation [GO:0035601];protein depalmitoylation [GO:0002084]	cytoplasm [GO:0005737];nucleus [GO:0005634]	carboxylic ester hydrolase activity [GO:0052689];palmitoyl-(protein) hydrolase activity [GO:0008474]	R-SCE-203615		4	3	3	3	3	3	3	3	3	3.78e-50	1.43169	0.0964574	0.322541	1.46087	Q12354	Q12354	YLR118C	APTH1_YEAST
19.2565	19.2271	19.3307	19.5261	19.1885	18.4418	18.7975	18.4193	ammonium transport [GO:0015696];nitrogen utilization [GO:0019740];transmembrane transport [GO:0055085]	cell periphery [GO:0071944];integral component of membrane [GO:0016021];mitochondrion [GO:0005739];plasma membrane [GO:0005886]	acetate transmembrane transporter activity [GO:0015123];ammonium transmembrane transporter activity [GO:0008519]		+	4	3	3	4	4	2	4	4	3	1.75e-35	1.74593	0.0348653	-0.623299	-2.12674	Q12359	Q12359	ATO3	ATO3_YEAST
20.7939	20.7732	20.2467	20.7597	22.5327	22.1173	21.6651	22.4995	intracellular sterol transport [GO:0032366];sterol transport [GO:0015918]	fungal-type vacuole [GO:0000324];fungal-type vacuole lumen [GO:0000328]	sterol binding [GO:0032934]		+	4	4	4	4	4	3	4	4	4	3.26e-54	3.17943	0.0049	1.5603	4.56007	Q12408	Q12408	NPC2	NPC2_YEAST
18.8959	18.5174	18.3272	18.2938	18.8265	18.9615	18.239	18.5052	cellular zinc ion homeostasis [GO:0006882];fatty acid metabolic process [GO:0006631];negative regulation of transcription by RNA polymerase II [GO:0000122];response to toxic substance [GO:0009636]	cell [GO:0005623];fungal-type vacuole [GO:0000324];integral component of membrane [GO:0016021];plasma membrane [GO:0005886]	signaling receptor activity [GO:0038023]			4	3	4	3	4	4	4	3	4	8.26e-07	0.235942	0.587445	0.12446	0.397234	Q12442	Q12442	IZH2	IZH2_YEAST
16.355	16.2989	16.3513	16.3197	16.974	17.1897	18.1816	18.198	cell redox homeostasis [GO:0045454]	cell [GO:0005623];fungal-type vacuole [GO:0000324];integral component of membrane [GO:0016021]	electron transfer activity [GO:0009055];protein disulfide oxidoreductase activity [GO:0015035]		+	4	1	1	1	1	3	3	1	2	2.56e-21	2.1658	0.0106169	1.30459	3.08294	Q12498	Q12498	PRM4	PRM4_YEAST
20.8428	20.8536	20.598	20.3337	20.8288	20.6253	20.2321	20.4475	cytoplasmic translational elongation [GO:0002182];iron ion homeostasis [GO:0055072]	cytoplasm [GO:0005737];nucleus [GO:0005634]	ribosome binding [GO:0043022]			4	3	3	3	4	3	3	3	3	3.48e-49	0.291806	0.542682	-0.123575	-0.446455	Q3E772	Q3E772	LSO2	LSO2_YEAST
18.4626	17.8787	18.4162	18.5749	18.898	18.6172	18.7478	18.3811	intracellular protein transport [GO:0006886]					4	1	1	2	2	2	1	2	2	1.23e-36	0.870047	0.173421	0.327929	1.13132	Q3E784	Q3E784	SLO1	SLO1_YEAST
18.2012	18.4594	18.1741	18.1419	18.6036	18.1164	17.8669	18.0656	[4Fe-4S] cluster assembly [GO:0044572];protein maturation by [4Fe-4S] cluster transfer [GO:0106035]	mitochondrial matrix [GO:0005759]				4	3	3	3	3	3	3	3	3	1.52e-16	0.183663	0.675845	-0.0810199	-0.297334	Q3E793	Q3E793	BOL1	BOL1_YEAST
20.7361	20.6395	20.5835	20.8514	21.4181	21.225	21.3908	21.2214					+	4	3	3	3	3	3	3	4	3	1.14e-46	3.61482	0.00943119	0.611225	3.41696	Q3E795	Q3E795	YLR361C-A	YL361_YEAST
26.4779	27.0329	26.4451	27.1012	26.5322	26.4004	25.9417	25.7041	cytoplasmic translation [GO:0002181];maturation of SSU-rRNA [GO:0030490];positive regulation of nuclear-transcribed mRNA catabolic process, deadenylation-dependent decay [GO:1900153];ribosomal small subunit assembly [GO:0000028];rRNA export from nucleus [GO:0006407]	cytosolic small ribosomal subunit [GO:0022627]	structural constituent of ribosome [GO:0003735]			4	4	2	4	2	2	2	3	2	1.78e-66	1.2555	0.0619397	-0.619682	-1.7143	Q3E7X9	Q3E7X9	RPS28A	RS28A_YEAST
20.6582	19.4563	20.1429	20.196	19.4891	20.5289	23.1984	19.1952						4	3	2	4	2	2	3	4	2	1.07e-44	0.205711	0.523418	0.489559	0.468786	Q3E7Z5	Q3E7Z5	YIL002W-A	YI002_YEAST
19.5138	18.5788	18.8406	18.7705	18.6341	18.7895	19.0999	18.7445	positive regulation of transcription by RNA polymerase II [GO:0045944];positive regulation of transcription from RNA polymerase II promoter by pheromones [GO:0007329];telomere maintenance via recombination [GO:0000722];tRNA modification [GO:0006400];tRNA threonylcarbamoyladenosine metabolic process [GO:0070525]	chromosome, telomeric region [GO:0000781];EKC/KEOPS complex [GO:0000408];nucleoplasm [GO:0005654]	chromatin DNA binding [GO:0031490]			4	2	3	3	3	3	4	3	4	2.6e-31	0.188484	0.640467	-0.108944	-0.333421	Q3E833	Q3E833	PCC1	PCC1_YEAST
19.7102	18.9723	18.4143	18.9781	19.0881	18.1864	18.5656	18.3437	cellular copper ion homeostasis [GO:0006878];mitochondrial respiratory chain complex IV assembly [GO:0033617];plasma membrane ATP synthesis coupled electron transport [GO:0042774];respiratory chain complex IV assembly [GO:0008535]	cell [GO:0005623];cytoplasm [GO:0005737];mitochondrial intermembrane space [GO:0005758];mitochondrion [GO:0005739];nucleus [GO:0005634];plasma membrane [GO:0005886]	copper ion binding [GO:0005507]			4	2	4	4	3	3	2	2	2	2.8e-08	0.69321	0.181675	-0.472783	-1.0979	Q3E846	Q3E846	COA6	COA6_YEAST
20.2947	20.4017	19.5452	20.1719	19.8659	20.0534	20.432	19.923	cleavage involved in rRNA processing [GO:0000469];rRNA pseudouridine synthesis [GO:0031118];snRNA pseudouridine synthesis [GO:0031120]	box H/ACA snoRNP complex [GO:0031429];box H/ACA telomerase RNP complex [GO:0090661];nucleolus [GO:0005730];small nucleolar ribonucleoprotein complex [GO:0005732]	box H/ACA snoRNA binding [GO:0034513];RNA binding [GO:0003723];telomerase RNA binding [GO:0070034]			4	3	4	4	3	3	3	4	3	1.81e-50	0.0531481	0.878173	-0.0348091	-0.105386	Q6Q547	Q6Q547	NOP10	NOP10_YEAST
21.1375	21.2361	21.0512	21.089	21.1963	20.4805	21.1239	19.7558	iron-sulfur cluster assembly [GO:0016226]	extrinsic component of mitochondrial inner membrane [GO:0031314];L-cysteine desulfurase complex [GO:1990221];mitochondrial matrix [GO:0005759];mitochondrion [GO:0005739]		R-SCE-1362409		4	2	2	2	2	1	2	1	2	6.77e-25	0.703868	0.176699	-0.489303	-1.11739	Q6Q560	Q6Q560	ISD11	ISD11_YEAST
20.5037	19.8692	20.7008	20.002	20.2488	20.2365	19.3352	20.2556	histone deubiquitination [GO:0016578];histone H3-K4 methylation [GO:0051568];histone H3-K79 methylation [GO:0034729];nuclear retention of pre-mRNA at the site of transcription [GO:0071033];poly(A)+ mRNA export from nucleus [GO:0016973];positive regulation of transcription by RNA polymerase II [GO:0045944];posttranscriptional tethering of RNA polymerase II gene DNA at nuclear periphery [GO:0000973…	DUBm complex [GO:0071819];nuclear pore [GO:0005643];nucleoplasm [GO:0005654];P-body [GO:0000932];SAGA complex [GO:0000124];transcription export complex 2 [GO:0070390]	chromatin binding [GO:0003682];enzyme activator activity [GO:0008047];transcription coactivator activity [GO:0003713]			4	3	3	2	2	2	3	3	2	1e-12	0.356551	0.411865	-0.249902	-0.621245	Q6WNK7	Q6WNK7	SUS1	SUS1_YEAST
19.7807	19.7164	19.803	19.7018	18.9881	19.0303	18.8234	18.0985		endoplasmic reticulum [GO:0005783];integral component of membrane [GO:0016021]			+	4	2	2	2	2	3	2	2	3	5.81e-10	2.45689	0.0100264	-1.01543	-3.19092	Q8TGU7	Q8TGU7	YBR126W-A	YB126_YEAST
18.7839	17.2425	17.0179	16.7494	16.9375	16.7802	17.1162	16.1801	cellular response to alkaline pH [GO:0071469];cellular response to salt stress [GO:0071472]	endoplasmic reticulum [GO:0005783];endoplasmic reticulum membrane [GO:0005789];integral component of membrane [GO:0016021]				4	2	2	1	2	1	2	1	1	2.57e-14	0.670414	0.16461	-0.694947	-1.15907	Q99332	Q99332	FRT1	HPH1_YEAST
25.9979	26.1675	26.3142	26.2608	25.92	25.3652	25.6848	25.1899	cytoplasmic translation [GO:0002181]	cytosolic large ribosomal subunit [GO:0022625]	RNA binding [GO:0003723];structural constituent of ribosome [GO:0003735]	R-SCE-156827;R-SCE-1799339;R-SCE-72689;R-SCE-72706;R-SCE-975956;R-SCE-975957	+	5	5	5	5	5	5	5	5	5	4.68e-66	1.96676	0.0270251	-0.645095	-2.32823	P05748	P05748	RPL15A	RL15A_YEAST
25.32	25.4543	25.2513	25.3498	25.0237	25.1088	25.0306	25.1334	cytoplasmic translation [GO:0002181]	cytosolic large ribosomal subunit [GO:0022625]	RNA binding [GO:0003723];structural constituent of ribosome [GO:0003735]	R-SCE-156827;R-SCE-1799339;R-SCE-72689;R-SCE-72706;R-SCE-975956;R-SCE-975957		5	4	4	4	4	3	4	4	3	1.13e-62	2.75665	0.054903	-0.2697	-1.79263	P05749	P05749	RPL22A	RL22A_YEAST
25.3338	25.2195	25.5008	25.5037	24.9308	24.9332	24.8012	24.487	cytoplasmic translation [GO:0002181];maturation of SSU-rRNA from tricistronic rRNA transcript (SSU-rRNA, 5.8S rRNA, LSU-rRNA) [GO:0000462]	90S preribosome [GO:0030686];cytosolic small ribosomal subunit [GO:0022627];nucleolus [GO:0005730]	small ribosomal subunit rRNA binding [GO:0070181];structural constituent of ribosome [GO:0003735]	R-SCE-156827;R-SCE-1799339;R-SCE-72689;R-SCE-72695;R-SCE-72702;R-SCE-72706;R-SCE-975956;R-SCE-975957	+	5	5	5	5	5	5	5	5	5	3.24e-67	2.5155	0.019066	-0.601398	-2.66436	P05756	P05756	RPS13	RS13_YEAST
25.1196	24.9335	25.2937	24.1792	24.78	24.9384	25.1669	24.9927	cytoplasmic translation [GO:0002181];maturation of SSU-rRNA from tricistronic rRNA transcript (SSU-rRNA, LSU-rRNA,5S) [GO:0002109];modification-dependent protein catabolic process [GO:0019941];protein ubiquitination [GO:0016567];ribosomal small subunit assembly [GO:0000028];ribosome biogenesis [GO:0042254]	cytoplasm [GO:0005737];cytosolic small ribosomal subunit [GO:0022627];nucleus [GO:0005634]	metal ion binding [GO:0046872];protein tag [GO:0031386];structural constituent of ribosome [GO:0003735];ubiquitin protein ligase binding [GO:0031625]			5	1	1	1	2	1	1	1	1	9.59e-58	0.128107	0.72633	0.0880504	0.245935	P05759	P05759	RPS31	RS31_YEAST
17.0886	17.1412	17.0416	17.4217	17.5134	17.6068	17.2744	17.4737	cell division [GO:0051301];cellular protein-containing complex localization [GO:0034629];DNA replication initiation [GO:0006270];double-strand break repair via break-induced replication [GO:0000727];mitotic DNA replication checkpoint [GO:0033314];mitotic DNA replication preinitiation complex assembly [GO:1902977];negative regulation of exit from mitosis [GO:0001100];peptidyl-serine phosphorylatio…	chromosome, centromeric region [GO:0000775];cytoplasm [GO:0005737];Dbf4-dependent protein kinase complex [GO:0031431];nucleus [GO:0005634]	ATP binding [GO:0005524];identical protein binding [GO:0042802];metal ion binding [GO:0046872];protein serine/threonine kinase activity [GO:0004674]	R-SCE-68962		5	4	3	4	3	2	3	2	3	1.51e-25	1.42739	0.107644	0.293796	1.39685	P06243	P06243	CDC7	CDC7_YEAST
16.4348	17.365	17.1727	17.2327	17.634	16.9699	17.1	21.416	chromatin organization [GO:0006325];histone acetylation [GO:0016573];invasive growth in response to glucose limitation [GO:0001403];pseudohyphal growth [GO:0007124];regulation of transcription by RNA polymerase II [GO:0006357];transcription by RNA polymerase II [GO:0006366]	cytosol [GO:0005829];nucleus [GO:0005634];SAGA complex [GO:0000124];SLIK (SAGA-like) complex [GO:0046695];transcription factor TFIID complex [GO:0005669]	DNA binding [GO:0003677];protein heterodimerization activity [GO:0046982];transcription coregulator activity [GO:0003712]	R-SCE-674695;R-SCE-6807505;R-SCE-73776;R-SCE-73779;R-SCE-75953;R-SCE-76042		5	2	2	3	3	2	3	2	3	3.58e-09	0.527369	0.196736	1.22867	1.04501	P06844	P06844	SPT3	SPT3_YEAST
17.3026	17.5872	17.2779	17.5541	17.4407	17.6012	16.7385	16.8459	chromosome organization [GO:0051276];DNA duplex unwinding [GO:0032508];DNA recombination [GO:0006310];DNA replication [GO:0006260];DNA strand renaturation [GO:0000733];DNA unwinding involved in DNA replication [GO:0006268];double-strand break repair via break-induced replication [GO:0000727];G-quadruplex DNA unwinding [GO:0044806];mitochondrial genome maintenance [GO:0000002];ncRNA transcription …	mitochondrial inner membrane [GO:0005743];mitochondrial membrane [GO:0031966];mitochondrion [GO:0005739];nuclear replication fork [GO:0043596];nucleolus [GO:0005730];nucleus [GO:0005634];replication fork [GO:0005657]	5'-3' DNA helicase activity [GO:0043139];ATP binding [GO:0005524];DNA helicase activity [GO:0003678];G-quadruplex DNA binding [GO:0051880];single-stranded DNA binding [GO:0003697];telomerase inhibitor activity [GO:0010521]			5	3	2	3	3	1	1	2	4	1.85e-11	0.557818	0.289834	-0.273849	-0.832444	P07271;P07271-2	P07271;P07271-2	PIF1	PIF1_YEAST
19.2231	19.1015	18.7395	18.7619	19.392	19.4277	19.5734	19.7726	dihydrofolate metabolic process [GO:0046452];glycine biosynthetic process [GO:0006545];one-carbon metabolic process [GO:0006730];tetrahydrofolate biosynthetic process [GO:0046654]	cytoplasm [GO:0005737];cytosol [GO:0005829];mitochondrion [GO:0005739]	dihydrofolate reductase activity [GO:0004146];mRNA binding [GO:0003729];NADP binding [GO:0050661]		+	5	3	4	3	3	2	3	3	3	7.9e-37	2.10933	0.0271033	0.584936	2.34818	P07807	P07807	DFR1	DYR_YEAST
21.8667	21.7202	21.811	22.5073	22.4931	23.433	15.8911	21.8697	cell division [GO:0051301];G1/S transition of mitotic cell cycle [GO:0000082];G2/M transition of mitotic cell cycle [GO:0000086];maturation of SSU-rRNA from tricistronic rRNA transcript (SSU-rRNA, 5.8S rRNA, LSU-rRNA) [GO:0000462];meiotic cell cycle [GO:0051321];protein ubiquitination [GO:0016567];SCF-dependent proteasomal ubiquitin-dependent protein catabolic process [GO:0031146];sporulation res…	nuclear matrix [GO:0016363];nuclear SCF ubiquitin ligase complex [GO:0043224];nucleus [GO:0005634];Pwp2p-containing subcomplex of 90S preribosome [GO:0034388];SCF ubiquitin ligase complex [GO:0019005];small-subunit processome [GO:0032040]	phosphoserine residue binding [GO:0050815];snoRNA binding [GO:0030515];ubiquitin binding [GO:0043130]	R-SCE-8951664;R-SCE-983168		5	3	3	3	2	2	1	2	2	0.000195661	0.250582	0.44028	-1.05457	-0.580463	P07834	P07834	CDC4	CDC4_YEAST
17.9874	18.5524	18.4592	18.5446	17.9729	17.8763	18.7058	20.0341	cysteine biosynthetic process [GO:0019344];hydrogen sulfide biosynthetic process [GO:0070814];methionine biosynthetic process [GO:0009086];sulfate assimilation [GO:0000103];sulfate assimilation via adenylyl sulfate reduction [GO:0010134];sulfate assimilation, phosphoadenylyl sulfate reduction by phosphoadenylyl-sulfate reductase (thioredoxin) [GO:0019379];sulfur amino acid metabolic process [GO:0…	cytoplasm [GO:0005737];mitochondrion [GO:0005739]	ATP binding [GO:0005524];sulfate adenylyltransferase (ATP) activity [GO:0004781]			5	2	1	1	2	2	2	1	2	0.000167192	0.200384	0.563029	0.261399	0.424473	P08536	P08536	MET3	MET3_YEAST
26.1648	26.217	25.9909	26.1045	25.8515	25.6732	25.8437	26.1625	cytoplasmic translation [GO:0002181];endonucleolytic cleavage in ITS1 to separate SSU-rRNA from 5.8S rRNA and LSU-rRNA from tricistronic rRNA transcript (SSU-rRNA, 5.8S rRNA, LSU-rRNA) [GO:0000447];endonucleolytic cleavage to generate mature 3'-end of SSU-rRNA from (SSU-rRNA, 5.8S rRNA, LSU-rRNA) [GO:0000461]	cytosolic small ribosomal subunit [GO:0022627]	structural constituent of ribosome [GO:0003735]	R-SCE-156827;R-SCE-1799339;R-SCE-72689;R-SCE-72695;R-SCE-72702;R-SCE-72706;R-SCE-975956;R-SCE-975957		5	5	5	5	5	5	5	5	5	3.49e-65	1.09171	0.178647	-0.236613	-1.11135	P0C0V8;Q3E754	P0C0V8;Q3E754	RPS21A;RPS21B	RS21A_YEAST;RS21B_YEAST
25.598	25.7038	25.6395	25.6552	25.4487	25.2214	25.2418	25.473	cytoplasmic translation [GO:0002181]	cytosolic small ribosomal subunit [GO:0022627]	structural constituent of ribosome [GO:0003735]	R-SCE-156827;R-SCE-1799339;R-SCE-72689;R-SCE-72695;R-SCE-72702;R-SCE-72706;R-SCE-975956;R-SCE-975957		5	4	4	4	4	4	4	4	4	2.93e-66	2.30635	0.055423	-0.30292	-1.78199	P0C0W1;Q3E7Y3	P0C0W1;Q3E7Y3	RPS22A;RPS22B	RS22A_YEAST;RS22B_YEAST
24.9806	24.9519	24.8927	25.0908	24.6811	24.5706	24.6094	25.2651	cytoplasmic translation [GO:0002181];regulation of translational fidelity [GO:0006450]	cytosolic large ribosomal subunit [GO:0022625]	structural constituent of ribosome [GO:0003735]	R-SCE-156827;R-SCE-1799339;R-SCE-72689;R-SCE-72706;R-SCE-975956;R-SCE-975957		5	3	3	3	3	3	3	5	2	6.95e-59	0.545951	0.341267	-0.197444	-0.73666	P0C2H9	P0C2H9	RPL31B	RL31B_YEAST
15.0355	16.5335	14.5215	14.1727	16.0077	15.3442	15.6729	16.443	telomere maintenance via recombination [GO:0000722]	mitochondrion [GO:0005739];nucleus [GO:0005634]	ATP binding [GO:0005524];DNA helicase activity [GO:0003678];nucleic acid binding [GO:0003676]			5	1	2	1	1	2	1	2	1	0.00454075	0.677496	0.155108	0.801118	1.19404	P0CX14;P0CX15;P53819	P0CX14;P0CX15;P53819	YRF1-3;YRF1-7;YRF1-6	YRF13_YEAST;YRF17_YEAST;YRF16_YEAST
24.5081	24.6907	24.6915	24.708	25.4539	24.1341	24.3755	23.8303	cytoplasmic translation [GO:0002181]	cytoplasmic stress granule [GO:0010494];cytosolic small ribosomal subunit [GO:0022627]	structural constituent of ribosome [GO:0003735]			5	2	2	2	2	1	2	2	2	5.52e-58	0.226929	0.547443	-0.201087	-0.440624	P0CX33;P0CX34	P0CX33;P0CX34	RPS30A;RPS30B	RS30A_YEAST;RS30B_YEAST
18.0628	17.7556	17.9696	17.9179	18.4684	18.9361	18.6368	18.5924	biosynthetic process [GO:0009058]	cytoplasm [GO:0005737];nucleus [GO:0005634]	2-aminoadipate transaminase activity [GO:0047536];pyridoxal phosphate binding [GO:0030170]		+	5	3	3	3	2	3	3	4	4	1.32e-15	3.08732	0.00899125	0.731974	3.35408	P10356	P10356	YER152C	YEY2_YEAST
18.0205	18.1883	18.0779	18.2065	17.4917	15.7412	18.3639	18.4585	peptide pheromone maturation [GO:0007323];protein processing [GO:0016485]	fungal-type vacuole [GO:0000324];integral component of Golgi membrane [GO:0030173];membrane [GO:0016020];trans-Golgi network [GO:0005802]	metal ion binding [GO:0046872];serine-type endopeptidase activity [GO:0004252]			5	3	2	2	2	1	1	2	2	2.67e-08	0.429971	0.289398	-0.609475	-0.833499	P13134	P13134	KEX2	KEX2_YEAST
20.7471	21.5584	20.7288	20.9721	20.8226	21.6205	20.8032	20.7018	DNA topological change [GO:0006265];mismatch repair [GO:0006298];negative regulation of transcription by RNA polymerase II [GO:0000122];nucleotide-excision repair [GO:0006289];proteasome-mediated ubiquitin-dependent protein catabolic process [GO:0043161]	cytoplasm [GO:0005737];cytosol [GO:0005829];nucleotide-excision repair factor 2 complex [GO:0000111];nucleus [GO:0005634];XPC complex [GO:0071942]	damaged DNA binding [GO:0003684];single-strand break-containing DNA binding [GO:1990165];single-stranded DNA binding [GO:0003697]			5	3	2	3	3	3	2	3	2	1.77e-31	0.0171699	0.959161	-0.0145793	-0.0375995	P14736	P14736	RAD4	RAD4_YEAST
20.9346	21.2834	21.0682	21.2316	21.9119	21.6182	20.8992	21.2744	cellular response to DNA damage stimulus [GO:0006974];fungal-type cell wall organization [GO:0031505];lipid homeostasis [GO:0055088];negative regulation of calcium-mediated signaling [GO:0050849];negative regulation of DNA-binding transcription factor activity [GO:0043433];negative regulation of glycogen biosynthetic process [GO:0045719];negative regulation of macroautophagy [GO:0016242];negative…	cyclin-dependent protein kinase holoenzyme complex [GO:0000307];cytoplasm [GO:0005737];nucleus [GO:0005634];Pho85-Pho80 CDK-cyclin complex [GO:1990860]	ATP binding [GO:0005524];cyclin-dependent protein serine/threonine kinase activity [GO:0004693];protein kinase activity [GO:0004672]			5	5	5	5	5	5	5	5	5	7.76e-55	0.602647	0.261863	0.296444	0.891239	P17157	P17157	PHO85	PHO85_YEAST
18.4542	19.3457	19.3872	18.6332	19.1829	19.3124	20.0956	19.2023	G protein-coupled receptor signaling pathway [GO:0007186];pheromone-dependent signal transduction involved in conjugation with cellular fusion [GO:0000750]	Cdc24p-Far1p-Gbetagamma complex [GO:0120171];cell periphery [GO:0071944];cytoplasm [GO:0005737];G-protein beta/gamma-subunit complex [GO:0031680];heterotrimeric G-protein complex [GO:0005834];plasma membrane [GO:0005886]	G-protein beta-subunit binding [GO:0031681]			5	2	2	2	2	2	2	1	2	6.04e-43	0.746774	0.16342	0.493189	1.16231	P18852	P18852	STE18	GBG_YEAST
16.4336	16.5738	17.9006	16.175	17.9118	16.4627	17.7386	17.7611	endoplasmic reticulum to Golgi vesicle-mediated transport [GO:0006888];protein geranylgeranylation [GO:0018344];protein prenylation [GO:0018342];protein targeting to membrane [GO:0006612]	cytosol [GO:0005829];Rab-protein geranylgeranyltransferase complex [GO:0005968]	Rab geranylgeranyltransferase activity [GO:0004663];Rab GTPase binding [GO:0017137];zinc ion binding [GO:0008270]	R-SCE-6803205;R-SCE-8873719		5	1	1	1	1	1	1	2	1	4.16e-37	0.653311	0.171186	0.697789	1.13943	P20133	P20133	BET2	PGTB2_YEAST
21.5209	21.5456	21.561	21.4632	21.438	21.2513	21.9228	21.307	ribosome biogenesis [GO:0042254];termination of RNA polymerase III transcription [GO:0006386];transcription by RNA polymerase I [GO:0006360];transcription by RNA polymerase II [GO:0006366];transcription by RNA polymerase III [GO:0006383];transcription, RNA-templated [GO:0001172];tRNA transcription by RNA polymerase III [GO:0042797]	nucleoplasm [GO:0005654];RNA polymerase I complex [GO:0005736];RNA polymerase II, core complex [GO:0005665];RNA polymerase III complex [GO:0005666]	DNA binding [GO:0003677];RNA polymerase I activity [GO:0001054]	R-SCE-113418;R-SCE-674695;R-SCE-6781823;R-SCE-6782135;R-SCE-6782210;R-SCE-6796648;R-SCE-6807505;R-SCE-72086;R-SCE-73762;R-SCE-73772;R-SCE-73776;R-SCE-73779;R-SCE-75953;R-SCE-75955;R-SCE-76042;R-SCE-76061;R-SCE-76066;R-SCE-77075;R-SCE-9018519		5	5	5	5	5	5	5	5	5	7.71e-55	0.102149	0.807717	-0.0428772	-0.16862	P20436	P20436	RPB8	RPAB3_YEAST
17.0581	17.2599	17.3303	17.3683	16.6897	17.2721	16.6426	16.8171	acetate transport [GO:0006846];arsenite transport [GO:0015700];conjugation with cellular fusion [GO:0000747];glycerol metabolic process [GO:0006071];glycerol transport [GO:0015793];polyol transport [GO:0015791];response to arsenic-containing substance [GO:0046685]	cell periphery [GO:0071944];cytoplasm [GO:0005737];fungal-type vacuole [GO:0000324];integral component of membrane [GO:0016021];plasma membrane [GO:0005886]	glycerol channel activity [GO:0015254];glycerol transmembrane transporter activity [GO:0015168]	R-SCE-432030;R-SCE-432040;R-SCE-432047		5	3	3	3	3	3	3	3	1	3.88e-24	1.33283	0.0842933	-0.398814	-1.53706	P23900	P23900	FPS1	FPS1_YEAST
17.4414	19.2547	17.3257	17.3233	19.8463	18.0129	16.5755	16.3577	proton transmembrane transport [GO:1902600];vacuolar acidification [GO:0007035]	cell [GO:0005623];integral component of membrane [GO:0016021];vacuolar proton-transporting V-type ATPase complex [GO:0016471];vacuolar proton-transporting V-type ATPase, V0 domain [GO:0000220]	proton-exporting ATPase activity, phosphorylative mechanism [GO:0008553];proton-transporting ATPase activity, rotational mechanism [GO:0046961]	R-SCE-1222556;R-SCE-77387;R-SCE-917977;R-SCE-9639288		5	2	1	2	3	1	2	1	1	3.47e-27	0.0519926	0.846713	-0.138219	-0.133707	P23968	P23968	VMA16	VATO_YEAST
17.3888	17.3502	17.1789	17.4762	17.7135	17.6428	17.536	17.3975	cellular response to phosphate starvation [GO:0016036];nucleoside triphosphate metabolic process [GO:0009141];phosphate-containing compound metabolic process [GO:0006796]	integral component of membrane [GO:0016021]	NADH pyrophosphatase activity [GO:0035529];nucleoside-triphosphatase activity [GO:0017111];nucleoside-triphosphate diphosphatase activity [GO:0047429];nucleotide diphosphatase activity [GO:0004551];phosphodiesterase I activity [GO:0004528]	R-SCE-1660662;R-SCE-196843;R-SCE-6798695;R-SCE-6814848		5	4	4	3	3	3	4	3	4	7.65e-31	1.28011	0.163794	0.223955	1.16117	P25353	P25353	NPP1	NPP1_YEAST
19.9168	19.8317	19.9345	20.007	19.8277	19.924	19.9471	20.0592	exonucleolytic catabolism of deadenylated mRNA [GO:0043928];exonucleolytic trimming to generate mature 3'-end of 5.8S rRNA from tricistronic rRNA transcript (SSU-rRNA, 5.8S rRNA, LSU-rRNA) [GO:0000467];mRNA catabolic process [GO:0006402];mRNA processing [GO:0006397];ncRNA 3'-end processing [GO:0043628];nonfunctional rRNA decay [GO:0070651];nuclear mRNA surveillance [GO:0071028];nuclear polyadenyl…	cytoplasm [GO:0005737];cytoplasmic exosome (RNase complex) [GO:0000177];nuclear exosome (RNase complex) [GO:0000176];nucleolus [GO:0005730];nucleoplasm [GO:0005654]	AU-rich element binding [GO:0017091]	R-SCE-429958;R-SCE-450385;R-SCE-450513;R-SCE-6791226		5	5	5	5	5	4	5	4	4	2.92e-48	0.105368	0.877002	0.0170527	0.106815	P25359	P25359	RRP43	RRP43_YEAST
16.6969	15.4054	20.773	21.9507	15.6894	14.0718	14.9775	16.3654	cellular response to oxidative stress [GO:0034599];mitochondrion organization [GO:0007005];positive regulation of transcription by RNA polymerase II [GO:0045944];regulation of transcription by RNA polymerase II [GO:0006357];spindle pole body organization [GO:0051300]	cytoplasm [GO:0005737];nuclear chromatin [GO:0000790];nucleus [GO:0005634]	DNA-binding transcription factor activity [GO:0003700];DNA-binding transcription factor activity, RNA polymerase II-specific [GO:0000981];sequence-specific DNA binding [GO:0043565]	R-SCE-3232118;R-SCE-9018519	+	5	1	0	2	1	0	0	0	1	0.00960983	1.08256	0.0429001	-3.43048	-1.96147	P25364	P25364	HCM1	HCM1_YEAST
18.2127	18.4725	18.1719	18.4829	18.4647	18.5114	17.6257	18.1389	ribosomal small subunit assembly [GO:0000028];rRNA methylation [GO:0031167];rRNA processing [GO:0006364]	CURI complex [GO:0032545];nucleolus [GO:0005730];nucleoplasm [GO:0005654];nucleus [GO:0005634];UTP-C complex [GO:0034456]	rRNA binding [GO:0019843]	R-SCE-6791226		5	3	3	3	3	3	4	3	3	8.66e-29	0.282581	0.523949	-0.149824	-0.467851	P25368	P25368	RRP7	RRP7_YEAST
18.2902	18.015	18.5205	18.3266	18.4548	17.7852	18.7094	18.549	actin cortical patch localization [GO:0051666];actin cytoskeleton organization [GO:0030036];actin filament organization [GO:0007015];endocytosis [GO:0006897]	actin cortical patch [GO:0030479];cell cortex [GO:0005938];cytoplasm [GO:0005737];cytosol [GO:0005829]				5	5	4	5	5	4	4	4	4	1.22e-42	0.143877	0.707887	0.0865059	0.263359	P25369	P25369	LSB5	LSB5_YEAST
18.8031	18.8843	18.9228	19.0032	18.3465	18.847	18.9961	18.8398	chromosome organization involved in meiotic cell cycle [GO:0070192];DNA recombinase assembly [GO:0000730];DNA recombination [GO:0006310];double-strand break repair [GO:0006302];double-strand break repair via homologous recombination [GO:0000724];heteroduplex formation [GO:0030491];meiotic joint molecule formation [GO:0000709];mitochondrial DNA repair [GO:0043504];mitotic recombination [GO:0006312…	condensed nuclear chromosome [GO:0000794];mitochondrial matrix [GO:0005759];nuclear chromosome [GO:0000228]	ATP binding [GO:0005524];DNA binding [GO:0003677];DNA-dependent ATPase activity [GO:0008094];double-stranded DNA binding [GO:0003690];identical protein binding [GO:0042802];recombinase activity [GO:0000150];single-stranded DNA binding [GO:0003697]	R-SCE-5693616		5	4	5	5	4	4	5	4	5	1.81e-38	0.442834	0.433969	-0.146014	-0.589735	P25454	P25454	RAD51	RAD51_YEAST
20.2763	20.3047	20.1529	20.0739	19.9343	19.8721	19.9091	19.5074	endonucleolytic cleavage in ITS1 to separate SSU-rRNA from 5.8S rRNA and LSU-rRNA from tricistronic rRNA transcript (SSU-rRNA, 5.8S rRNA, LSU-rRNA) [GO:0000447];ribosomal small subunit export from nucleus [GO:0000056];rRNA (guanine-N7)-methylation [GO:0070476]	cytoplasm [GO:0005737];nucleolus [GO:0005730];nucleus [GO:0005634]	rRNA (guanine) methyltransferase activity [GO:0016435]		+	5	4	4	4	3	4	4	4	4	4.03e-42	1.88174	0.0495904	-0.396213	-1.85295	P25627	P25627	BUD23	BUD23_YEAST
17.9148	18.0427	17.9747	18.0116	18.2358	18.546	18.6348	17.8534	ergosterol metabolic process [GO:0008204];sterol metabolic process [GO:0016125]	endoplasmic reticulum [GO:0005783];endoplasmic reticulum membrane [GO:0005789];integral component of membrane [GO:0016021]	ergosterol O-acyltransferase activity [GO:0034737];lanosterol O-acyltransferase activity [GO:0034738];O-acyltransferase activity [GO:0008374]			5	3	3	3	3	3	2	4	3	6.22e-22	0.946019	0.156627	0.331577	1.18892	P25628	P25628	ARE1	ARE1_YEAST
19.0331	18.882	18.8391	18.8311	18.0591	18.6192	18.0801	18.0264	glucose import [GO:0046323];myo-inositol transport [GO:0015798];pseudohyphal growth [GO:0007124];transmembrane transport [GO:0055085]	cell periphery [GO:0071944];fungal-type vacuole [GO:0000324];fungal-type vacuole membrane [GO:0000329];integral component of plasma membrane [GO:0005887];plasma membrane [GO:0005886]	myo-inositol transmembrane transporter activity [GO:0005365];myo-inositol:proton symporter activity [GO:0005366]		+	5	4	5	4	4	5	4	4	4	7.68e-49	2.47719	0.0157613	-0.700095	-2.81143	P30605	P30605	ITR1	ITR1_YEAST
17.5627	16.9378	18.1045	19.0824	15.9565	18.2078	16.4587	15.8297	GPI anchor biosynthetic process [GO:0006506]	endoplasmic reticulum [GO:0005783];endoplasmic reticulum membrane [GO:0005789];integral component of membrane [GO:0016021]	alpha-1,2-mannosyltransferase activity [GO:0000026];mannosyltransferase activity [GO:0000030]	R-SCE-162710		5	1	1	2	1	0	2	0	1	0.00248394	0.936183	0.0735014	-1.30869	-1.61103	P30777	P30777	GPI10	GPI10_YEAST
21.3012	20.7278	21.1238	20.7724	21.3853	21.4112	20.9429	20.8765	endocytosis [GO:0006897];exocytosis [GO:0006887];Golgi to plasma membrane transport [GO:0006893];SNARE complex assembly [GO:0035493];vesicle fusion [GO:0006906]	cell periphery [GO:0071944];cellular bud [GO:0005933];cellular bud neck [GO:0005935];endosome [GO:0005768];integral component of membrane [GO:0016021];plasma membrane [GO:0005886];SNARE complex [GO:0031201];trans-Golgi network [GO:0005802];transport vesicle membrane [GO:0030658]	SNAP receptor activity [GO:0005484];SNARE binding [GO:0000149];syntaxin binding [GO:0019905]	R-SCE-199992;R-SCE-432722;R-SCE-6798695;R-SCE-6811440;R-SCE-8856825;R-SCE-8856828;R-SCE-9609523		5	2	3	2	3	2	2	3	3	1.84e-36	0.379614	0.441153	0.17269	0.578976	P31109	P31109	SNC1	SNC1_YEAST
20.4896	20.4267	20.4415	20.523	21.0158	20.9767	21.2445	21.1883	chromatin silencing at silent mating-type cassette [GO:0030466];chromatin silencing at telomere [GO:0006348];DNA replication-dependent nucleosome assembly [GO:0006335];DNA replication-independent nucleosome assembly [GO:0006336];histone acetylation [GO:0016573];histone displacement [GO:0001207];histone exchange [GO:0043486];histone H2B ubiquitination [GO:0033523];nucleosome disassembly [GO:000633…	chromosome, telomeric region [GO:0000781];cytosol [GO:0005829];nucleus [GO:0005634]	histone binding [GO:0042393]		+	5	5	5	5	5	5	5	5	5	4.11e-50	4.04598	0.00756654	0.636125	3.76986	P32447	P32447	ASF1	ASF1_YEAST
18.3816	18.0007	18.3481	17.9606	18.0666	18.4624	17.8113	17.6356	budding cell apical bud growth [GO:0007118];regulation of transcription, DNA-templated [GO:0006355];septum digestion after cytokinesis [GO:0000920];signal transduction by protein phosphorylation [GO:0023014]	cellular bud [GO:0005933];incipient cellular bud site [GO:0000131];mating projection tip [GO:0043332];mitotic spindle pole body [GO:0044732]		R-SCE-6798695		5	3	4	3	4	2	2	3	4	1.6e-19	0.366748	0.444616	-0.178805	-0.57447	P32464	P32464	HYM1	HYM1_YEAST
16.8505	17.0464	16.4794	16.7151	17.5926	17.7168	17.1853	16.3589	C-terminal protein methylation [GO:0006481];peptide pheromone maturation [GO:0007323];response to pheromone [GO:0019236]	endoplasmic reticulum [GO:0005783];endoplasmic reticulum membrane [GO:0005789];integral component of membrane [GO:0016021];nuclear inner membrane [GO:0005637]	protein C-terminal S-isoprenylcysteine carboxyl O-methyltransferase activity [GO:0004671]	R-SCE-163841		5	2	1	3	3	1	3	2	3	2.51e-12	0.640102	0.202162	0.440518	1.02694	P32584	P32584	STE14	STE14_YEAST
20.801	20.8178	20.887	21.0385	21.3394	21.4247	21.3441	21.2339	L-methionine salvage from methylthioadenosine [GO:0019509];L-methionine salvage from S-adenosylmethionine [GO:0019284]	cytoplasm [GO:0005737];nucleus [GO:0005634]	2,3-diketo-5-methylthiopentyl-1-phosphate enolase activity [GO:0043715];2-hydroxy-3-keto-5-methylthiopentenyl-1-phosphate phosphatase activity [GO:0043716];acireductone synthase activity [GO:0043874];magnesium ion binding [GO:0000287]	R-SCE-1237112	+	5	5	5	5	5	5	5	5	5	8.56e-54	3.28138	0.0181176	0.449444	2.69505	P32626	P32626	UTR4	ENOPH_YEAST
14.6382	14.9982	15.4271	19.1405	15.7815	16.0754	15.6016	17.3361	budding cell bud growth [GO:0007117];cell morphogenesis [GO:0000902];cellular response to glucose starvation [GO:0042149];intracellular signal transduction [GO:0035556];mitotic cytokinesis [GO:0000281];positive regulation of protein autophosphorylation [GO:0031954];protein autophosphorylation [GO:0046777];protein localization to septin ring [GO:1902935];protein phosphorylation [GO:0006468];pseudo…	cellular bud neck [GO:0005935];cellular bud neck septin ring [GO:0000144];cytoplasm [GO:0005737];nucleus [GO:0005634]	ATP binding [GO:0005524];metal ion binding [GO:0046872];protein kinase activity [GO:0004672];protein serine/threonine kinase activity [GO:0004674]			5	1	1	1	3	2	2	1	1	0.00397957	0.0463112	0.86145	0.147637	0.121663	P32801	P32801	ELM1	ELM1_YEAST
19.0683	16.9699	15.3647	16.8234	16.397	16.1403	15.7697	15.5897	chaperone-mediated protein complex assembly [GO:0051131];mitochondrial respiratory chain complex III assembly [GO:0034551];protein insertion into mitochondrial inner membrane from matrix [GO:0032979]	cytosol [GO:0005829];integral component of membrane [GO:0016021];mitochondrial inner membrane [GO:0005743];mitochondrial intermembrane space [GO:0005758];mitochondrion [GO:0005739]	ATP binding [GO:0005524];ATPase-coupled transmembrane transporter activity [GO:0042626];protein transmembrane transporter activity [GO:0008320]			5	2	2	1	2	1	1	2	2	3.96e-11	0.664744	0.145287	-1.08238	-1.22504	P32839	P32839	BCS1	BCS1_YEAST
19.9459	19.6999	19.7856	19.4803	20.817	19.3762	19.7432	20.2643	protein monoubiquitination [GO:0006513];protein polyubiquitination [GO:0000209];ubiquitin-dependent ERAD pathway [GO:0030433]	endoplasmic reticulum [GO:0005783];endoplasmic reticulum membrane [GO:0005789];integral component of membrane [GO:0016021]	ATP binding [GO:0005524];ubiquitin conjugating enzyme activity [GO:0061631];ubiquitin-protein transferase activity [GO:0004842]	R-SCE-9609523;R-SCE-983168		5	3	3	3	3	2	3	4	3	2.9e-35	0.438233	0.331746	0.322231	0.751943	P33296	P33296	UBC6	UBC6_YEAST
16.5744	16.2968	16.3479	15.6713	16.4677	16.7578	16.5396	14.5316	base-excision repair [GO:0006284];double-strand break repair via nonhomologous end joining [GO:0006303];maintenance of DNA trinucleotide repeats [GO:0035753];meiotic DNA double-strand break formation [GO:0042138];mitochondrial double-strand break repair via homologous recombination [GO:0097552];sporulation resulting in formation of a cellular spore [GO:0030435];telomere maintenance [GO:0000723]	Mre11 complex [GO:0030870];nucleoplasm [GO:0005654];nucleus [GO:0005634]	DNA binding [GO:0003677];double-stranded telomeric DNA binding [GO:0003691];G-quadruplex DNA binding [GO:0051880];protein-macromolecule adaptor activity [GO:0030674];single-stranded telomeric DNA binding [GO:0043047];telomeric DNA binding [GO:0042162]			5	2	1	1	1	2	2	1	0	0.000701705	0.0983897	0.743829	-0.148451	-0.227403	P33301	P33301	XRS2	XRS2_YEAST
17.1616	17.7075	15.2859	15.8267	18.2287	15.8069	17.7905	17.1312	endosome organization [GO:0007032];regulation of protein localization [GO:0032880]	BLOC-1 complex [GO:0031083];endosome [GO:0005768]				5	2	1	0	0	1	0	2	1	0.00849235	0.428291	0.281185	0.743901	0.852179	P35727	P35727	BLI1	BLI1_YEAST
27.3992	27.3948	27.2624	27.3288	27.1031	27.011	27.0533	26.9755	cytoplasmic translation [GO:0002181];endonucleolytic cleavage of tricistronic rRNA transcript (SSU-rRNA, 5.8S rRNA, LSU-rRNA) [GO:0000479];maturation of SSU-rRNA from tricistronic rRNA transcript (SSU-rRNA, 5.8S rRNA, LSU-rRNA) [GO:0000462];ribosomal small subunit assembly [GO:0000028]	cytoplasm [GO:0005737];cytosolic small ribosomal subunit [GO:0022627]	metal ion binding [GO:0046872];RNA binding [GO:0003723];structural constituent of ribosome [GO:0003735]	R-SCE-156827;R-SCE-1799339;R-SCE-72689;R-SCE-72695;R-SCE-72702;R-SCE-72706;R-SCE-975956;R-SCE-975957	+	5	5	5	5	5	5	5	5	5	2.87e-65	3.4798	0.0318101	-0.310573	-2.1808	P35997;P38711	P35997;P38711	RPS27A;RPS27B	RS27A_YEAST;RS27B_YEAST
16.1354	16.5948	17.2063	16.7402	17.8514	16.3455	17.0489	17.5459	calcium-mediated signaling [GO:0019722];regulation of calcineurin-NFAT signaling cascade [GO:0070884]	cytoplasm [GO:0005737]	calcium-dependent protein serine/threonine phosphatase regulator activity [GO:0008597];protein phosphatase 2B binding [GO:0030346]			5	2	2	3	2	3	2	3	3	1.48e-21	0.63801	0.191275	0.528742	1.0662	P36054	P36054	RCN1	RCN1_YEAST
15.4157	17.9685	16.9451	16.6982	17.5996	15.837	17.6954	17.6477	fatty acid transport [GO:0015908];sterol transport [GO:0015918]	endoplasmic reticulum [GO:0005783];extracellular region [GO:0005576];extracellular space [GO:0005615];fungal-type vacuole [GO:0000324]	sterol binding [GO:0032934]			5	0	1	1	1	1	0	2	2	0.00318193	0.259007	0.460315	0.438072	0.552186	P36110	P36110	PRY2	PRY2_YEAST
16.9205	16.5116	16.7944	16.7717	15.8275	16.695	16.8121	16.5031	intronic box C/D snoRNA processing [GO:0034965];mRNA cleavage [GO:0006379];nuclear-transcribed mRNA catabolic process, endonucleolytic cleavage-dependent decay [GO:0000294];rRNA processing [GO:0006364];tRNA processing [GO:0008033]	cytosol [GO:0005829];nucleolar ribonuclease P complex [GO:0005655];nucleus [GO:0005634];ribonuclease MRP complex [GO:0000172]	ribonuclease P activity [GO:0004526]			5	2	3	3	3	2	3	2	3	1.43e-21	0.576272	0.276546	-0.290124	-0.862997	P38208	P38208	POP8	POP8_YEAST
17.4828	17.5226	17.5113	17.6166	17.6446	17.3942	17.6977	18.4534	ATP-dependent chromatin remodeling [GO:0043044];nucleosome disassembly [GO:0006337];transcription elongation from RNA polymerase II promoter [GO:0006368]	RSC-type complex [GO:0016586]				5	1	2	2	2	2	2	2	1	8.86e-16	0.530201	0.306057	0.264169	0.799841	P38210	P38210	LDB7	LDB7_YEAST
17.655	17.1159	17.6229	17.5051	16.4804	17.3685	18.2694	17.8001	ubiquitin-dependent protein catabolic process [GO:0006511]		metal ion binding [GO:0046872];ubiquitin protein ligase activity [GO:0061630]			5	3	3	4	4	3	3	3	2	1.84e-40	0.00404921	0.989434	0.00485134	0.00969996	P38239	P38239	YBR062C	YBR2_YEAST
25.086	24.4476	24.9458	24.341	24.9776	24.4819	24.4938	25.066	fungal-type cell wall organization [GO:0031505]	anchored component of membrane [GO:0031225];cell wall [GO:0005618];endoplasmic reticulum [GO:0005783];extracellular region [GO:0005576];fungal-type cell wall [GO:0009277];mitochondrion [GO:0005739];plasma membrane [GO:0005886]				5	4	4	4	4	3	4	4	3	1.93e-66	0.0743265	0.832701	0.0497203	0.146256	P38248	P38248	ECM33	ECM33_YEAST
19.4707	19.3191	19.7026	20.1568	20.0612	19.8519	19.9607	20.1991		endoplasmic reticulum [GO:0005783]				5	2	3	3	2	1	3	3	3	1.09e-45	0.91744	0.15361	0.355955	1.19813	P38256	P38256	YBR096W	YBU6_YEAST
20.2798	20.3668	20.3553	20.6191	20.7236	20.7466	20.6194	20.6276	cytoplasm protein quality control by the ubiquitin-proteasome system [GO:0071629];regulation of translation [GO:0006417]	cytoplasm [GO:0005737];cytosol [GO:0005829];endoplasmic reticulum [GO:0005783]	adenyl-nucleotide exchange factor activity [GO:0000774]			5	5	5	5	5	5	5	5	5	3.16e-59	1.83614	0.0876814	0.274053	1.51645	P38260	P38260	FES1	FES1_YEAST
19.0299	19.1966	18.9464	19.0837	18.907	19.1909	19.2346	19.4444	mRNA splicing, via spliceosome [GO:0000398]	Prp19 complex [GO:0000974];U2-type catalytic step 1 spliceosome [GO:0071006]				5	5	3	4	5	4	3	3	3	3.65e-23	0.483272	0.437265	0.130094	0.585024	P38302	P38302	NTC20	NTC20_YEAST
18.008	18.0894	17.9618	18.1554	18.4154	18.2059	18.1773	18.1427	negative regulation of transcription by RNA polymerase II [GO:0000122];positive regulation of transcription by RNA polymerase II [GO:0045944];regulation of transcription by RNA polymerase II [GO:0006357]	core mediator complex [GO:0070847];mediator complex [GO:0016592]	protein-macromolecule adaptor activity [GO:0030674];RNA polymerase II cis-regulatory region sequence-specific DNA binding [GO:0000978];TBP-class protein binding [GO:0017025];transcription coregulator activity [GO:0003712];transcription corepressor activity [GO:0003714]			5	2	3	3	3	3	2	2	3	3.57e-37	1.28756	0.198977	0.181675	1.03847	P38304	P38304	MED8	MED8_YEAST
18.5055	18.3839	19.2462	18.7284	17.4769	18.7888	15.5716	16.9077	cellular protein-containing complex assembly [GO:0034622];cristae formation [GO:0042407]	MICOS complex [GO:0061617];mitochondrial crista junction [GO:0044284];mitochondrial inner membrane [GO:0005743];mitochondrion [GO:0005739]			+	5	3	3	2	3	1	2	2	1	1.41e-14	1.15755	0.0445046	-1.52975	-1.92758	P38341	P38341	MIC12	MIC12_YEAST
18.6279	18.5669	18.7443	18.8177	17.0744	18.9637	18.889	18.6782	transmembrane transport [GO:0055085]	endoplasmic reticulum [GO:0005783];integral component of membrane [GO:0016021]				5	2	2	2	2	2	2	2	2	1.65e-28	0.262847	0.482049	-0.287886	-0.523455	P38355	P38355	YBR287W	YB8B_YEAST
19.2952	15.7543	18.8738	18.9813	15.8102	18.7979	15.4678	15.9379	mitochondrial seryl-tRNA aminoacylation [GO:0070158];selenocysteinyl-tRNA(Sec) biosynthetic process [GO:0097056];seryl-tRNA aminoacylation [GO:0006434]	cytoplasm [GO:0005737];mitochondrial matrix [GO:0005759];mitochondrion [GO:0005739]	ATP binding [GO:0005524];serine-tRNA ligase activity [GO:0004828];tRNA binding [GO:0000049]			5	2	1	4	3	0	2	1	2	0.000533216	0.74738	0.107291	-1.72272	-1.3982	P38705	P38705	DIA4	SYSM_YEAST
14.1725	16.0816	13.3651	16.1824	18.5747	18.4646	18.6624	19.1106	cellular iron ion homeostasis [GO:0006879];siderophore transmembrane transport [GO:0044718];siderophore transport [GO:0015891];transmembrane transport [GO:0055085]	cell [GO:0005623];cell periphery [GO:0071944];cytoplasm [GO:0005737];cytoplasmic vesicle [GO:0031410];endosome [GO:0005768];endosome membrane [GO:0010008];fungal-type vacuole [GO:0000324];integral component of membrane [GO:0016021];integral component of plasma membrane [GO:0005887];nucleus [GO:0005634];plasma membrane [GO:0005886];vacuolar membrane [GO:0005774]	siderophore transmembrane transporter activity [GO:0015343];transmembrane transporter activity [GO:0022857]		+	5	1	0	0	2	4	3	3	3	4.43e-42	2.71222	0.00378344	3.75271	4.59736	P38731	P38731	ARN1	ARN1_YEAST
18.8824	18.7112	18.7155	19.3635	18.8852	18.6354	18.4285	18.3488	mitochondrial translation [GO:0032543];translation [GO:0006412]	mitochondrion [GO:0005739]	ribosomal large subunit binding [GO:0043023];translation release factor activity [GO:0003747]			5	4	5	5	4	4	5	4	4	1.65e-13	0.891549	0.163333	-0.343673	-1.16523	P38771	P38771	RRF1	RRF1_YEAST
18.3759	17.7258	17.3784	18.3294	18.6907	18.6403	18.5612	17.8527	mitochondrial respiratory chain complex assembly [GO:0033108]	cytoplasm [GO:0005737];mitochondrial intermembrane space [GO:0005758];mitochondrion [GO:0005739]				5	1	2	2	1	1	1	1	2	9.48e-13	0.765985	0.160712	0.483854	1.17568	P38824	P38824	COX23	COX23_YEAST
19.6646	18.9065	19.0543	17.4004	19.0319	19.7143	19.1733	18.8746	mitotic spindle elongation [GO:0000022]	nucleus [GO:0005634]	nucleic acid binding [GO:0003676]			5	2	3	5	2	4	2	2	3	1.47e-13	0.373622	0.350115	0.442079	0.719641	P38833	P38833	YHR127W	YHS7_YEAST
15.4817	14.7418	13.9882	15.4674	16.6689	14.0339	14.3708	15.9143		cytoplasm [GO:0005737];cytosol [GO:0005829]				5	0	1	0	0	0	0	0	2	0.00244775	0.176841	0.58628	0.327188	0.398987	P38835	P38835	YHR131C	YHT1_YEAST
20.0112	19.9837	20.0106	20.2212	20.2526	20.3393	20.0067	19.9632	endoplasmic reticulum to Golgi vesicle-mediated transport [GO:0006888];fungal-type cell wall organization [GO:0031505];protein retention in Golgi apparatus [GO:0045053];protein transport [GO:0015031]	cell [GO:0005623];COPII-coated ER to Golgi transport vesicle [GO:0030134];endoplasmic reticulum [GO:0005783];integral component of endoplasmic reticulum membrane [GO:0030176];integral component of Golgi membrane [GO:0030173]	COPII adaptor activity [GO:0097020]			5	5	5	4	4	4	4	3	4	6.55e-55	0.332895	0.582183	0.0837307	0.404021	P38869	P38869	SVP26	SVP26_YEAST
21.4818	21.3072	21.39	21.3585	22.374	22.4332	22.5841	22.365	arsenate ion transmembrane transport [GO:1901684];cellular response to iron ion starvation [GO:0010106];iron ion transmembrane transport [GO:0034755];reductive iron assimilation [GO:0033215];response to copper ion [GO:0046688]	cell [GO:0005623];endoplasmic reticulum [GO:0005783];fungal-type vacuole [GO:0000324];high-affinity iron permease complex [GO:0033573];plasma membrane [GO:0005886]	copper ion binding [GO:0005507];ferroxidase activity [GO:0004322]		+	5	4	5	5	5	5	5	5	5	1.09e-60	5.55611	0.00281356	1.05471	6.48867	P38993	P38993	FET3	FET3_YEAST
16.72	15.461	17.1372	16.6052	17.1756	15.7564	16.1966	15.6978	chromatin organization [GO:0006325];DNA repair [GO:0006281]	cytosol [GO:0005829];NuA4 histone acetyltransferase complex [GO:0035267];nucleus [GO:0005634]				5	3	3	3	2	2	1	2	2	3.73e-09	0.222028	0.530237	-0.2743	-0.460748	P39995	P39995	EAF5	EAF5_YEAST
18.0311	18.0014	17.5293	17.6524	18.3558	18.431	18.1771	18.2048		cytoplasm [GO:0005737];nucleus [GO:0005634]			+	5	5	4	5	4	5	5	5	5	5.26e-51	1.89439	0.0386632	0.488609	2.04085	P40022	P40022	YER034W	YEM4_YEAST
21.166	20.9514	20.9152	21.1768	22.2443	21.5677	21.5259	22.6013	organonitrogen compound catabolic process [GO:1901565]	cytoplasm [GO:0005737];cytosol [GO:0005829];mitochondrial intermembrane space [GO:0005758];mitochondrion [GO:0005739];nucleus [GO:0005634]	deaminase activity [GO:0019239]	R-SCE-8849175	+	5	4	3	3	4	2	3	4	4	5.19e-50	1.85215	0.0226194	0.932431	2.50495	P40037	P40037	HMF1	HMF1_YEAST
20.3389	20.506	20.2036	20.2058	20.6163	20.7588	20.6131	20.4955		cytoplasm [GO:0005737];nucleus [GO:0005634]	acid phosphatase activity [GO:0003993];metal ion binding [GO:0046872];protein tyrosine phosphatase activity, metal-dependent [GO:0030946]			5	3	4	3	4	4	4	4	5	1.51e-55	1.85673	0.0718096	0.307357	1.62183	P40081	P40081	YER134C	MGDP1_YEAST
15.7756	15.644	17.3621	14.4691	19.9901	19.2125	18.4772	19.9414	cell division [GO:0051301];positive regulation of transcription by RNA polymerase II [GO:0045944];re-entry into mitotic cell cycle after pheromone arrest [GO:0000321]	nuclear chromatin [GO:0000790];nucleus [GO:0005634]	RNA polymerase II cis-regulatory region sequence-specific DNA binding [GO:0000978]		+	5	0	0	2	0	1	2	1	1	4.37e-38	2.68894	0.00483951	3.59259	4.53015	P40473	P40473	POG1	POG1_YEAST
17.8508	17.6167	17.9019	17.9138	18.4928	18.3882	18.4036	18.5512		fungal-type vacuole [GO:0000324];integral component of membrane [GO:0016021];vacuolar membrane [GO:0005774]			+	5	2	2	1	1	1	1	1	1	4.81e-05	3.70489	0.00852667	0.63816	3.55861	P40514	P40514	YIL067C	YIG7_YEAST
16.5487	15.845	17.3345	15.9028	17.0444	16.9245	17.746	17.1024	positive regulation of transcription by RNA polymerase II [GO:0045944];regulation of transcription from RNA polymerase II promoter in response to biotin starvation [GO:0061420]	cytoplasm [GO:0005737];nucleus [GO:0005634]	DNA-binding transcription factor activity, RNA polymerase II-specific [GO:0000981];RNA polymerase II regulatory region sequence-specific DNA binding [GO:0000977]			5	0	1	1	1	1	1	2	1	1.77e-16	1.04891	0.0731667	0.796581	1.61421	P40522	P40522	VHR1	VHR1_YEAST
20.1174	20.4414	19.9354	20.1818	20.5123	20.6622	20.3575	20.3112	protein folding in endoplasmic reticulum [GO:0034975]	endoplasmic reticulum [GO:0005783];ER membrane protein complex [GO:0072546]				5	3	3	3	3	3	3	3	3	8.87e-54	1.16463	0.136702	0.291808	1.25995	P40540	P40540	EMC5	EMC5_YEAST
19.1308	19.3666	19.2665	19.145	19.4569	19.5336	19.1993	19.5532	actin cortical patch localization [GO:0051666];actin filament bundle assembly [GO:0051017];cellular bud site selection [GO:0000282];endocytosis [GO:0006897];intracellular protein transport [GO:0006886];invasive filamentous growth [GO:0036267];positive regulation of phosphatidylinositol biosynthetic process [GO:0010513];vesicle-mediated transport [GO:0016192]	cellular bud neck [GO:0005935];cellular bud tip [GO:0005934];cytoplasm [GO:0005737];cytosol [GO:0005829];Golgi apparatus [GO:0005794]	enzyme activator activity [GO:0008047];GTP binding [GO:0005525];GTPase activity [GO:0003924];mRNA binding [GO:0003729]	R-SCE-8854214		5	3	3	2	4	3	3	3	4	4.73e-36	1.10239	0.195295	0.208493	1.04954	P40994	P40994	ARF3	ARF3_YEAST
23.0971	23.1557	23.2465	24.1419	23.6605	23.7473	23.2176	24.9871	cytoplasmic translation [GO:0002181];ribosomal large subunit biogenesis [GO:0042273]	cytosolic large ribosomal subunit [GO:0022625]	structural constituent of ribosome [GO:0003735]			5	2	2	2	1	1	2	2	1	1.1e-48	0.498167	0.261326	0.492808	0.89254	P41056	P41056	RPL33B	RL33B_YEAST
20.4364	20.2659	20.5391	20.3987	20.3034	20.1986	20.3282	19.9082	cellular carbohydrate metabolic process [GO:0044262];pentose catabolic process [GO:0019323];pentose-phosphate shunt [GO:0006098];pentose-phosphate shunt, non-oxidative branch [GO:0009052]	cytosol [GO:0005829]	metal ion binding [GO:0046872];ribulose-phosphate 3-epimerase activity [GO:0004750]	R-SCE-71336		5	5	5	5	5	5	5	4	5	3.37e-49	1.04568	0.191466	-0.225411	-1.06506	P46969	P46969	RPE1	RPE_YEAST
15.8262	15.6545	16.1588	16.3986	15.7227	17.1816	14.197	15.4233	conjugation with cellular fusion [GO:0000747]	endomembrane system [GO:0012505];integral component of membrane [GO:0016021];plasma membrane [GO:0005886]				5	1	1	2	2	0	0	0	0	4.27e-12	0.241606	0.488598	-0.378356	-0.514464	P46993	P46993	ASG7	ASG7_YEAST
21.0699	20.5767	21.2812	21.2633	20.9591	20.6595	20.2083	16.2158	protein ubiquitination [GO:0016567];SCF-dependent proteasomal ubiquitin-dependent protein catabolic process [GO:0031146]	SCF ubiquitin ligase complex [GO:0019005]	protein-macromolecule adaptor activity [GO:0030674]			5	2	3	2	2	2	2	3	2	1.18e-07	0.658686	0.136897	-1.53712	-1.25874	P47005	P47005	DAS1	DAS1_YEAST
21.0754	21.1058	21.2244	21.2247	21.0937	21.2596	21.1286	21.2038	formation of translation preinitiation complex [GO:0001731];translation reinitiation [GO:0002188]	cytoplasm [GO:0005737];ribosome [GO:0005840]	mRNA binding [GO:0003729];RNA binding [GO:0003723];translation initiation factor activity [GO:0003743]			5	5	5	5	5	5	5	5	5	8.96e-51	0.0932841	0.897317	0.0138297	0.089756	P47089	P47089	TMA22	DENR_YEAST
17.7197	17.4825	17.8592	17.8162	17.0574	18.2035	18.138	18.0528	mRNA splicing, via spliceosome [GO:0000398];RNA metabolic process [GO:0016070];rRNA processing [GO:0006364];tRNA processing [GO:0008033]	cytoplasm [GO:0005737];nucleolus [GO:0005730];nucleus [GO:0005634];precatalytic spliceosome [GO:0071011];U4/U6 x U5 tri-snRNP complex [GO:0046540];U6 snRNP [GO:0005688]	RNA binding [GO:0003723]			5	2	2	2	2	1	2	2	2	1.51e-37	0.20051	0.60614	0.143526	0.374677	P47093	P47093	LSM8	LSM8_YEAST
17.192	17.5565	17.4111	18.2089	17.8454	18.194	18.0918	17.5788	cellular response to heat [GO:0034605];cellular response to oxidative stress [GO:0034599];negative regulation of autophagy of mitochondrion [GO:1903147];plasma membrane phospholipid scrambling [GO:0017121]	membrane [GO:0016020];mitochondrion [GO:0005739]	phospholipid scramblase activity [GO:0017128]			5	2	2	3	1	2	1	1	3	0.000150368	0.616404	0.240714	0.335385	0.935935	P47140	P47140	AIM25	AIM25_YEAST
17.5698	17.3058	17.8737	17.8168	17.4853	17.3149	17.0107	16.62	iron-sulfur cluster assembly [GO:0016226];protein maturation by [2Fe-2S] cluster transfer [GO:0106034];protein maturation by [4Fe-4S] cluster transfer [GO:0106035]	mitochondrial matrix [GO:0005759];mitochondrion [GO:0005739]	transferase activity [GO:0016740]			5	3	2	3	4	2	2	2	1	1.02e-07	1.2259	0.0727148	-0.533807	-1.61719	P47158	P47158	IBA57	CAF17_YEAST
17.0915	15.7921	15.5214	15.6329	14.5847	15.9746	17.6294	15.4447	endoplasmic reticulum inheritance [GO:0048309];Golgi inheritance [GO:0048313];Golgi localization [GO:0051645];intracellular protein transport [GO:0006886];lipid droplet organization [GO:0034389];mitochondrion inheritance [GO:0000001];mitochondrion localization [GO:0051646];Rab protein signal transduction [GO:0032482]	cellular bud neck [GO:0005935];cellular bud tip [GO:0005934];endomembrane system [GO:0012505];endoplasmic reticulum [GO:0005783];endoplasmic reticulum membrane [GO:0005789];Golgi apparatus [GO:0005794];incipient cellular bud site [GO:0000131];mitochondrion [GO:0005739]	GTP binding [GO:0005525];GTPase activity [GO:0003924]	R-SCE-6798695;R-SCE-8873719		5	1	1	1	1	1	1	2	1	9.08e-19	0.0479656	0.862536	-0.101148	-0.120736	P48559	P48559	YPT11	YPT11_YEAST
16.2661	19.0782	20.122	16.7539	18.9927	20.1548	18.9732	16.1482	cell cycle [GO:0007049];cell division [GO:0051301];histone mRNA catabolic process [GO:0071044];ncRNA polyadenylation [GO:0043629];nuclear polyadenylation-dependent CUT catabolic process [GO:0071039];nuclear polyadenylation-dependent mRNA catabolic process [GO:0071042];nuclear polyadenylation-dependent rRNA catabolic process [GO:0071035];nuclear polyadenylation-dependent snoRNA catabolic process […	nucleolus [GO:0005730];TRAMP complex [GO:0031499]	metal ion binding [GO:0046872];polynucleotide adenylyltransferase activity [GO:0004652]			5	2	2	1	1	2	1	2	0	2.57e-06	0.156415	0.603818	0.512208	0.377736	P48561	P48561	TRF5	TRF5_YEAST
21.8505	21.986	21.949	22.0357	21.3504	20.6087	20.7694	20.9931	protein import into mitochondrial matrix [GO:0030150];protein insertion into mitochondrial outer membrane [GO:0045040]	integral component of mitochondrial outer membrane [GO:0031307];mitochondrial outer membrane [GO:0005741];mitochondrial outer membrane translocase complex [GO:0005742];mitochondrion [GO:0005739]			+	5	5	5	5	5	5	4	4	5	1.46e-58	3.08988	0.00762602	-1.02493	-3.86227	P49334	P49334	TOM22	TOM22_YEAST
18.7787	18.7233	18.7589	18.7087	17.7544	18.0081	17.9135	17.6865	cristae formation [GO:0042407]	MICOS complex [GO:0061617];mitochondrial crista junction [GO:0044284];mitochondrial inner membrane [GO:0005743];mitochondrion [GO:0005739]			+	5	4	4	4	4	4	2	3	3	3.66e-16	4.69467	0.00379817	-0.901788	-5.15073	P50087	P50087	MIC26	MIC26_YEAST
17.8463	17.797	18.1226	17.6823	17.7111	17.9956	18.0007	17.5692	chromatin silencing at silent mating-type cassette [GO:0030466];DNA replication initiation [GO:0006270];pre-replicative complex assembly involved in nuclear cell cycle DNA replication [GO:0006267];regulation of chromatin silencing at telomere [GO:0031938]	DNA replication preinitiation complex [GO:0031261];nuclear origin of replication recognition complex [GO:0005664];nuclear pre-replicative complex [GO:0005656]	ATP binding [GO:0005524];DNA replication origin binding [GO:0003688]	R-SCE-68616;R-SCE-68949;R-SCE-68962		5	2	2	1	2	2	2	2	3	1.93e-35	0.111604	0.798858	-0.042861	-0.176911	P50874	P50874	ORC5	ORC5_YEAST
18.4861	18.3365	18.3613	18.2682	18.4547	18.6916	17.6419	18.1733	cristae formation [GO:0042407];protein-containing complex subunit organization [GO:0043933]	MICOS complex [GO:0061617];mitochondrial crista junction [GO:0044284];mitochondrial inner membrane [GO:0005743];mitochondrion [GO:0005739]				5	2	3	3	4	2	2	3	1	3.35e-15	0.212093	0.609127	-0.122654	-0.371213	P50945	P50945	MIC27	MIC27_YEAST
19.2326	19.1721	19.1261	18.9411	19.2895	19.3114	19.0795	18.5587	cellular response to oxidative stress [GO:0034599]	cytoplasm [GO:0005737]	protein tyrosine phosphatase activity [GO:0004725]			5	3	3	3	3	3	3	3	2	1.45e-33	0.116362	0.769277	-0.0581818	-0.203466	P50946	P50946	OCA1	OCA1_YEAST
17.4859	17.3927	18.2314	18.272	18.5803	19.3959	17.7401	18.0777	protein neddylation [GO:0045116]		ATP binding [GO:0005524];NEDD8 transferase activity [GO:0019788];ubiquitin conjugating enzyme activity [GO:0061631]	R-SCE-8951664;R-SCE-983168		5	2	2	4	4	3	2	3	3	1.2e-27	0.67691	0.171617	0.603021	1.13765	P52491	P52491	UBC12	UBC12_YEAST
16.9253	17.1407	17.5727	17.4008	18.0029	17.4452	17.6706	17.9087	spliceosomal complex disassembly [GO:0000390]	cytoplasm [GO:0005737];U2-type spliceosomal complex [GO:0005684]				5	2	2	1	2	1	2	2	2	8.49e-12	1.402	0.0619381	0.496973	1.71523	P52868	P52868	CWC23	CWC23_YEAST
18.3794	18.7594	18.797	18.7899	18.7788	17.2745	17.8957	18.3884	iron-sulfur cluster assembly [GO:0016226];tRNA wobble uridine modification [GO:0002098]	cytoplasm [GO:0005737];cytosol [GO:0005829];Nbp35-Cfd1 ATPase complex [GO:1904564];nucleus [GO:0005634]	4 iron, 4 sulfur cluster binding [GO:0051539];ATP binding [GO:0005524];ATPase activity [GO:0016887];iron ion binding [GO:0005506];iron-sulfur cluster binding [GO:0051536]	R-SCE-2564818		5	4	4	4	4	3	3	2	3	1.2e-13	0.886868	0.115305	-0.597046	-1.35642	P52920	P52920	NBP35	NBP35_YEAST
15.4173	15.1897	16.1213	15.6916	15.4163	13.9753	15.0664	15.8964	vitamin transport [GO:0051180]	fungal-type vacuole [GO:0000324];integral component of membrane [GO:0016021];plasma membrane [GO:0005886]	transmembrane transporter activity [GO:0022857];vitamin B6 transmembrane transporter activity [GO:0031924];vitamin transmembrane transporter activity [GO:0090482]			5	0	0	0	2	0	0	1	2	7.97e-05	0.523668	0.242093	-0.516391	-0.930862	P53099	P53099	TPN1	TPN1_YEAST
18.8535	18.7865	19.0404	19.0011	19.2069	18.9186	19.1861	19.117	apoptotic process [GO:0006915];oxidation-reduction process [GO:0055114];reductive iron assimilation [GO:0033215];regulation of actin cytoskeleton organization [GO:0032956]	cell [GO:0005623];endoplasmic reticulum [GO:0005783];integral component of membrane [GO:0016021];perinuclear endoplasmic reticulum [GO:0097038];plasma membrane [GO:0005886]	ferric-chelate reductase activity [GO:0000293];superoxide-generating NADPH oxidase activity [GO:0016175]			5	3	3	4	4	4	3	4	5	9.2e-50	1.0929	0.217301	0.186777	0.988019	P53109	P53109	AIM14	AIM14_YEAST
19.6626	17.0182	19.5954	19.5885	19.36	19.5062	19.2162	17.1907		cytoplasm [GO:0005737]	oxidoreductase activity, acting on the CH-NH2 group of donors, NAD or NADP as acceptor [GO:0016639]	R-SCE-71064		5	4	3	3	3	3	4	4	3	1.61e-06	0.0618211	0.822631	-0.147919	-0.155972	P53110	P53110	YGL159W	YGP9_YEAST
16.9608	16.2638	17.5597	17.6472	17.8745	17.9634	17.1522	17.0413	oligopeptide transport [GO:0006857];protein transport [GO:0015031]	fungal-type vacuole membrane [GO:0000329];integral component of plasma membrane [GO:0005887];membrane [GO:0016020]	oligopeptide transmembrane transporter activity [GO:0035673]			5	2	1	3	3	2	2	3	2	1.38e-36	0.449286	0.305565	0.399962	0.800731	P53134	P53134	YGL114W	YGL4_YEAST
20.9462	20.7921	20.8508	21.041	21.5351	21.2868	21.4663	20.9239	mitochondrial translation [GO:0032543]	mitochondrial large ribosomal subunit [GO:0005762];mitochondrial nucleoid [GO:0042645];mitochondrion [GO:0005739]	structural constituent of ribosome [GO:0003735]			5	4	4	5	5	4	5	5	5	6.4e-29	1.43997	0.0750612	0.39549	1.59913	P53163	P53163	MNP1	MNP1_YEAST
17.7165	17.9857	14.4983	16.3948	18.3363	15.2478	18.5778	17.2918	invasive growth in response to glucose limitation [GO:0001403];meiotic cell cycle [GO:0051321];protein processing [GO:0016485];ubiquitin-dependent endocytosis [GO:0070086]	cytoplasmic side of plasma membrane [GO:0009898];cytosol [GO:0005829]				5	1	1	0	0	1	0	3	2	5.84e-12	0.267636	0.429575	0.714604	0.595531	P53179	P53179	RIM8	PALF_YEAST
17.5846	17.1769	16.7554	17.4084	17.4232	17.339	17.5118	17.1836	[2Fe-2S] cluster assembly [GO:0044571];aerobic respiration [GO:0009060];cellular iron ion homeostasis [GO:0006879];protein complex oligomerization [GO:0051259];protein maturation by [2Fe-2S] cluster transfer [GO:0106034];protein maturation by [4Fe-4S] cluster transfer [GO:0106035];protein maturation by iron-sulfur cluster transfer [GO:0097428]	cell [GO:0005623];cytoplasm [GO:0005737];mitochondrial inner membrane [GO:0005743];mitochondrial intermembrane space [GO:0005758];mitochondrial matrix [GO:0005759];mitochondrion [GO:0005739]	ATPase activator activity [GO:0001671];chaperone binding [GO:0051087]	R-SCE-1268020;R-SCE-1362409		5	2	3	4	4	2	2	2	2	4.36e-37	0.288204	0.534824	0.133071	0.455126	P53193	P53193	JAC1	JAC1_YEAST
15.2878	16.3552	15.3396	15.5754	16.4085	14.6826	15.4486	14.8773	cellular bud site selection [GO:0000282]	cellular bud neck [GO:0005935];integral component of membrane [GO:0016021];plasma membrane [GO:0005886]				5	2	2	1	1	1	0	1	1	0.00689688	0.254031	0.491921	-0.285298	-0.510311	P53226	P53226	BUD9	BUD9_YEAST
17.7718	17.5982	18.6157	17.7075	18.6823	18.8312	18.0126	17.8799	ubiquitin-dependent endocytosis [GO:0070086]	cytosol [GO:0005829]	ubiquitin protein ligase binding [GO:0031625]			5	2	3	1	2	3	1	3	2	6.8e-06	0.609064	0.21711	0.428199	0.988689	P53244	P53244	ART5	ART5_YEAST
17.526	18.1506	17.8611	16.9695	17.4883	17.1465	16.6298	17.5334	vacuolar protein processing [GO:0006624];vacuole organization [GO:0007033]	nucleus [GO:0005634];vacuole [GO:0005773]	DNA binding [GO:0003677];metal ion binding [GO:0046872]			5	1	2	1	2	1	2	1	2	1.37e-23	0.618172	0.212954	-0.427277	-0.997491	P53246	P53246	ENV11	ENV11_YEAST
17.3002	18.428	18.5862	18.9941	17.8437	18.3364	17.7618	17.7684	amino acid transmembrane transport [GO:0003333];amino acid transport [GO:0006865]	cell periphery [GO:0071944];fungal-type vacuole [GO:0000324];fungal-type vacuole membrane [GO:0000329];integral component of membrane [GO:0016021];plasma membrane [GO:0005886]	amino acid transmembrane transporter activity [GO:0015171];dicarboxylic acid transmembrane transporter activity [GO:0005310]			5	3	4	5	4	4	5	4	3	3.38e-25	0.465404	0.296473	-0.399574	-0.819316	P53388	P53388	DIP5	DIP5_YEAST
17.1117	16.9259	17.0746	17.1437	16.2353	16.7858	16.3501	16.335	base-excision repair, AP site formation [GO:0006285];DNA repair [GO:0006281];error-free translesion synthesis [GO:0070987];nucleotide-excision repair [GO:0006289];telomere maintenance via telomerase [GO:0007004]	mitochondrion [GO:0005739];nucleus [GO:0005634]	8-oxo-7,8-dihydroguanine DNA N-glycosylase activity [GO:0034039];class I DNA-(apurinic or apyrimidinic site) endonuclease activity [GO:0140078];damaged DNA binding [GO:0003684];oxidized purine nucleobase lesion DNA N-glycosylase activity [GO:0008534]	R-SCE-110329;R-SCE-110330;R-SCE-110331	+	5	2	2	3	2	2	1	2	2	5.48e-27	2.54277	0.0168327	-0.637446	-2.75279	P53397	P53397	OGG1	OGG1_YEAST
21.8507	21.2878	21.6671	22.1714	21.7321	21.5422	21.9298	21.6613	maturation of SSU-rRNA [GO:0030490];mRNA splicing, via spliceosome [GO:0000398];nuclear-transcribed mRNA catabolic process [GO:0000956];tRNA processing [GO:0008033]	catalytic step 2 spliceosome [GO:0071013];cytoplasm [GO:0005737];Lsm1-7-Pat1 complex [GO:1990726];nucleolus [GO:0005730];nucleus [GO:0005634];ribonucleoprotein complex [GO:1990904];small nucleolar ribonucleoprotein complex [GO:0005732];spliceosomal tri-snRNP complex [GO:0097526];U12-type spliceosomal complex [GO:0005689];U2-type prespliceosome [GO:0071004];U4/U6 x U5 tri-snRNP complex [GO:0046540…	RNA binding [GO:0003723]	R-SCE-430039		5	1	2	2	2	2	2	2	2	2.31e-48	0.0484171	0.894508	-0.0278749	-0.0924512	P53905	P53905	LSM7	LSM7_YEAST
16.4464	17.2807	16.9306	17.2054	17.3436	16.9189	17.1647	16.4094	box H/ACA snoRNP assembly [GO:0000493];pseudouridine synthesis [GO:0001522];ribosome biogenesis [GO:0042254];rRNA processing [GO:0006364]	nucleoplasm [GO:0005654];nucleus [GO:0005634];small nucleolar ribonucleoprotein complex [GO:0005732]	RNA binding [GO:0003723]			5	3	4	3	4	2	1	2	1	1.93e-21	0.00804591	0.981036	-0.00664568	-0.0176229	P53919	P53919	NAF1	NAF1_YEAST
15.715	15.7446	14.7365	15.3359	15.3706	14.5161	15.6254	15.8891	transmembrane transport [GO:0055085]	endoplasmic reticulum [GO:0005783];integral component of membrane [GO:0016021]				5	4	3	2	2	2	2	1	3	8.93e-10	0.029628	0.922302	-0.032696	-0.0682632	P53932	P53932	YNL095C	YNJ5_YEAST
20.3487	20.5324	20.581	20.7198	22.5416	21.6303	21.2028	20.6149	invasive growth in response to glucose limitation [GO:0001403];pseudohyphal growth [GO:0007124]	cytoplasm [GO:0005737]			+	5	2	2	2	2	1	2	3	3	1.65e-06	1.21779	0.0492651	0.951922	1.8566	P54005	P54005	DIA1	DIA1_YEAST
14.5778	17.1069	16.154	16.7481	17.2822	17.1511	17.2173	17.2445	attachment of spindle microtubules to kinetochore [GO:0008608];cell division [GO:0051301];positive regulation of attachment of spindle microtubules to kinetochore [GO:0051987];positive regulation of microtubule polymerization [GO:0031116]	cytoplasm [GO:0005737];DASH complex [GO:0042729];microtubule [GO:0005874];spindle [GO:0005819]				5	0	1	1	2	1	1	1	2	3.24e-06	0.989451	0.0704819	1.07706	1.63359	P69852	P69852	HSK3	HSK3_YEAST
22.7255	23.1401	23.0924	23.263	23.517	23.1389	22.8677	23.5108	mitochondrial outer membrane translocase complex assembly [GO:0070096];protein targeting to mitochondrion [GO:0006626];protein transmembrane transport [GO:0071806]	integral component of mitochondrial outer membrane [GO:0031307];mitochondrial outer membrane [GO:0005741];mitochondrial outer membrane translocase complex [GO:0005742];mitochondrion [GO:0005739]				5	3	2	2	2	2	2	3	2	5.88e-56	0.471013	0.36781	0.20334	0.688452	P80967	P80967	TOM5	TOM5_YEAST
16.5065	17.5277	17.3334	16.7842	16.9199	16.6225	14.8092	16.922	ATP synthesis coupled proton transport [GO:0015986];cristae formation [GO:0042407];protein-containing complex assembly [GO:0065003]	mitochondrial proton-transporting ATP synthase complex, coupling factor F(o) [GO:0000276];mitochondrion [GO:0005739]	proton transmembrane transporter activity [GO:0015078];structural molecule activity [GO:0005198]			5	2	1	2	2	1	1	0	2	8.51e-07	0.608023	0.184294	-0.719544	-1.08935	P81449	P81449	TIM11	ATPJ_YEAST
19.2406	19.5231	18.9691	19.9174	18.1896	19.1227	18.82	18.5636	ATP synthesis coupled proton transport [GO:0015986];mitochondrial proton-transporting ATP synthase complex assembly [GO:0033615];protein-containing complex assembly [GO:0065003]	integral component of membrane [GO:0016021];mitochondrial proton-transporting ATP synthase complex [GO:0005753];mitochondrial proton-transporting ATP synthase complex, coupling factor F(o) [GO:0000276];mitochondrion [GO:0005739]	proton transmembrane transporter activity [GO:0015078]		+	5	2	2	2	1	2	1	1	1	2.2e-12	1.39515	0.0445115	-0.738586	-1.92712	P81450	P81450	ATP18	ATP18_YEAST
16.9383	16.9	17.2887	17.2989	17.1356	17.3528	17.4215	17.1298	mRNA splicing, via spliceosome [GO:0000398]	commitment complex [GO:0000243];U1 snRNP [GO:0005685];U2-type prespliceosome [GO:0071004]	mRNA binding [GO:0003729];snRNA binding [GO:0017069];U1 snRNA binding [GO:0030619]			5	4	4	3	3	4	3	3	3	1.59e-19	0.540201	0.385825	0.153452	0.662207	Q00916	Q00916	SNP1	RU17_YEAST
18.7337	18.6436	18.6608	18.5989	19.0044	19.1336	19.0187	19.1354	N-acetylglucosamine metabolic process [GO:0006044]	cytoplasm [GO:0005737]			+	5	5	4	5	5	5	5	5	5	8.16e-40	4.01224	0.0152749	0.413782	2.84715	Q02754	Q02754	YPL067C	YP067_YEAST
15.0958	16.9999	17.0285	16.8141	17.2028	18.1141	14.4918	17.227	ATP export [GO:1904669];protein targeting to membrane [GO:0006612];protein targeting to vacuole [GO:0006623];protein transport to vacuole involved in ubiquitin-dependent protein catabolic process via the multivesicular body sorting pathway [GO:0043328];ubiquitin-dependent protein catabolic process via the multivesicular body sorting pathway [GO:0043162]	cytosol [GO:0005829];endosome [GO:0005768];ESCRT I complex [GO:0000813];late endosome membrane [GO:0031902]	protein-containing complex binding [GO:0044877]			5	0	3	3	3	3	1	0	1	2.6e-22	0.11139	0.701174	0.274408	0.271029	Q02767	Q02767	VPS28	VPS28_YEAST
14.9623	16.6339	15.4148	15.7506	15.2921	17.4875	17.244	17.7686	ceramide biosynthetic process [GO:0046513];ceramide catabolic process [GO:0046514]	endoplasmic reticulum [GO:0005783];fungal-type vacuole membrane [GO:0000329];Golgi membrane [GO:0000139];integral component of endoplasmic reticulum membrane [GO:0030176]	dihydroceramidase activity [GO:0071633];phytoceramidase activity [GO:0070774]	R-SCE-1660661		5	0	1	1	0	0	1	2	2	0.000246442	0.970074	0.0694886	1.25766	1.64571	Q02896	Q02896	YDC1	YDC1_YEAST
16.8227	17.5994	13.7111	17.3268	17.3785	16.2204	17.1234	16.309	aspartate transmembrane transport [GO:0015810];L-glutamate transmembrane transport [GO:0015813];malate-aspartate shuttle [GO:0043490];mitochondrial transport [GO:0006839]	integral component of membrane [GO:0016021];mitochondrial inner membrane [GO:0005743];mitochondrion [GO:0005739]	ATP transmembrane transporter activity [GO:0005347];dicarboxylic acid transmembrane transporter activity [GO:0005310];L-aspartate transmembrane transporter activity [GO:0015183];L-glutamate transmembrane transporter activity [GO:0005313]			5	4	2	0	3	3	2	3	3	7.85e-28	0.159877	0.604912	0.392815	0.37599	Q03028	Q03028	ODC1	ODC1_YEAST
18.8005	18.9141	18.4198	18.4899	18.6021	18.4276	18.633	18.3468	chromatin silencing at telomere [GO:0006348];histone H3-K4 methylation [GO:0051568]	chromosome, telomeric region [GO:0000781];MLL3/4 complex [GO:0044666];Set1C/COMPASS complex [GO:0048188]				5	2	2	2	2	2	2	2	2	3.24e-34	0.512562	0.396068	-0.153703	-0.646468	Q03323	Q03323	SDC1	SDC1_YEAST
19.39	19.2346	19.0398	19.29	19.3794	19.5	19.0092	19.3431	ceramide biosynthetic process [GO:0046513]	acyl-CoA ceramide synthase complex [GO:0061576];endoplasmic reticulum [GO:0005783];endoplasmic reticulum membrane [GO:0005789];integral component of membrane [GO:0016021];nuclear envelope [GO:0005635]				5	3	3	3	3	3	2	3	3	6.19e-52	0.21575	0.668697	0.0693259	0.303629	Q03579	Q03579	LIP1	LIP1_YEAST
20.601	20.5316	20.1746	20.4123	20.9208	20.516	21.2912	21.2025		cytoplasm [GO:0005737];nucleus [GO:0005634]			+	5	5	5	5	5	5	5	5	5	6.33e-57	1.50191	0.0494833	0.552742	1.85511	Q03629	Q03629	YML079W	YMH9_YEAST
19.3206	19.0827	19.1069	19.0945	19.4009	19.2625	19.0716	19.3629	glycerophospholipid catabolic process [GO:0046475];glycerophospholipid metabolic process [GO:0006650]	anchored component of membrane [GO:0031225];cell periphery [GO:0071944];cytoplasm [GO:0005737];extracellular region [GO:0005576];fungal-type cell wall [GO:0009277];intracellular membrane-bounded organelle [GO:0043231];plasma membrane [GO:0005886]	lysophospholipase activity [GO:0004622];phospholipase A2 activity [GO:0004623]	R-SCE-111995;R-SCE-1482788;R-SCE-1482798;R-SCE-1482801;R-SCE-1482839;R-SCE-1482922;R-SCE-1482925;R-SCE-1483115;R-SCE-1483152;R-SCE-1483166;R-SCE-2142753;R-SCE-418592;R-SCE-432142;R-SCE-6811436		5	3	3	4	3	3	3	3	4	8.41e-23	0.632726	0.399793	0.123308	0.63902	Q03674	Q03674	PLB2	PLB2_YEAST
17.6344	20.7811	20.9583	18.0059	18.0779	20.4961	17.9825	18.1766	FMN biosynthetic process [GO:0009398];riboflavin biosynthetic process [GO:0009231];riboflavin metabolic process [GO:0006771]	endoplasmic reticulum [GO:0005783];intracellular membrane-bounded organelle [GO:0043231];mitochondrial inner membrane [GO:0005743]	ATP binding [GO:0005524];metal ion binding [GO:0046872];riboflavin kinase activity [GO:0008531]	R-SCE-196843		5	2	3	4	3	2	4	3	3	2.83e-21	0.252027	0.45229	-0.661621	-0.564614	Q03778	Q03778	FMN1	RIFK_YEAST
16.9207	16.6695	16.3462	16.3035	19.6591	16.5764	16.6778	16.9375		fungal-type vacuole membrane [GO:0000329]				5	2	2	3	3	3	3	3	4	9.41e-25	0.561875	0.192455	0.902698	1.06164	Q03823	Q03823	YMR160W	YM35_YEAST
18.2582	18.5512	14.7738	16.3035	19.7655	19.5778	18.0385	18.5528	vesicle-mediated transport [GO:0016192]	integral component of Golgi membrane [GO:0030173]	identical protein binding [GO:0042802]		+	5	1	2	0	1	1	2	1	2	1.05e-08	1.069	0.0485866	2.01196	1.8669	Q03860	Q03860	TVP15	TVP15_YEAST
18.7782	18.5061	18.8129	18.1575	19.0305	19.035	19.3374	18.6162		cytoplasm [GO:0005737];nucleus [GO:0005634]				5	3	4	5	4	4	4	5	4	2.86e-37	1.08237	0.103866	0.441115	1.41354	Q04170	Q04170	YDR391C	YD391_YEAST
23.0102	22.9244	22.8827	22.9421	23.0429	23.087	23.1321	23.0083	DNA metabolic process [GO:0006259];nucleic acid phosphodiester bond hydrolysis [GO:0090305];nucleotide metabolic process [GO:0009117];response to zinc ion [GO:0010043]	cytoplasm [GO:0005737];nucleus [GO:0005634]	adenosine 5'-monophosphoramidase activity [GO:0043530];nucleotide binding [GO:0000166]			5	5	5	5	5	5	5	5	5	5.3e-63	1.82849	0.243837	0.127706	0.926927	Q04344	Q04344	HNT1	HNT1_YEAST
18.2944	19.5336	18.2112	19.2491	19.3696	18.6297	16.7461	18.4829	protein import into peroxisome matrix [GO:0016558];protein monoubiquitination [GO:0006513]	integral component of peroxisomal membrane [GO:0005779];peroxisomal importomer complex [GO:1990429]	protein C-terminus binding [GO:0008022];ubiquitin protein ligase activity [GO:0061630];ubiquitin-protein transferase activity [GO:0004842];zinc ion binding [GO:0008270]	R-SCE-9033241;R-SCE-9603798		5	2	3	2	3	3	2	1	3	0.000353726	0.339967	0.367778	-0.514996	-0.688378	Q04370	Q04370	PEX12	PEX12_YEAST
18.5799	17.1714	17.0778	15.2347	15.544	18.4241	17.171	15.7399		chromosome, centromeric region [GO:0000775];condensed nuclear chromosome kinetochore [GO:0000778];cytoplasm [GO:0005737];nuclear membrane [GO:0031965];spindle pole body [GO:0005816]				5	2	1	2	0	0	3	1	0	0.000361843	0.114377	0.692572	-0.296235	-0.279029	Q04431	Q04431	KRE28	KRE28_YEAST
19.8196	19.8695	19.4717	19.9438	20.116	20.0886	20.1632	20.1092	protein targeting to ER [GO:0045047];signal peptide processing [GO:0006465]	endoplasmic reticulum [GO:0005783];integral component of membrane [GO:0016021];signal peptidase complex [GO:0005787]	peptidase activity [GO:0008233]			5	4	5	5	5	5	5	5	5	4.24e-51	1.75341	0.0673559	0.343081	1.66685	Q04969	Q04969	SPC2	SPC2_YEAST
17.2728	17.6534	17.4884	16.9521	17.9508	18.0307	17.7054	17.7624	inositol biosynthetic process [GO:0006021];inositol metabolic process [GO:0006020];inositol phosphate dephosphorylation [GO:0046855];phosphatidylinositol phosphorylation [GO:0046854];signal transduction [GO:0007165]		inositol monophosphate 1-phosphatase activity [GO:0008934];inositol monophosphate 3-phosphatase activity [GO:0052832];inositol monophosphate 4-phosphatase activity [GO:0052833];metal ion binding [GO:0046872]	R-SCE-1855183	+	5	3	1	4	3	2	4	2	3	3.86e-05	1.65663	0.0444982	0.52066	1.92977	Q05533	Q05533	INM2	INM2_YEAST
18.4002	18.2704	18.5532	17.9534	18.0891	17.5559	17.3406	18.2659	DNA recombination [GO:0006310];DNA repair [GO:0006281];protein sumoylation [GO:0016925]	cytoplasm [GO:0005737];nucleus [GO:0005634];Smc5-Smc6 complex [GO:0030915]		R-SCE-114608;R-SCE-3108214		5	4	4	4	4	3	4	2	2	8.51e-07	0.977637	0.113896	-0.48144	-1.36545	Q05541	Q05541	NSE3	NSE3_YEAST
17.4422	17.4517	17.5225	17.5332	18.0468	17.7334	16.9463	18.2931	cell cycle [GO:0007049];DNA-templated transcription, termination [GO:0006353];phosphorylation of RNA polymerase II C-terminal domain [GO:0070816];positive regulation of histone H3-K4 methylation [GO:0051571];positive regulation of histone ubiquitination [GO:0033184];positive regulation of transcription by RNA polymerase II [GO:0045944];regulation of transcription by RNA polymerase II [GO:0006357]…	cyclin-dependent protein kinase holoenzyme complex [GO:0000307];host cell nucleus [GO:0042025];nucleus [GO:0005634]	cyclin-dependent protein serine/threonine kinase regulator activity [GO:0016538]			5	4	3	4	4	3	3	3	2	1.47e-13	0.400497	0.374055	0.267504	0.6793	Q05949	Q05949	BUR2	BUR2_YEAST
14.9079	15.6841	15.1787	15.9047	16.0467	15.365	15.4484	16.2961	positive regulation of transcription by RNA polymerase II [GO:0045944];regulation of transcription by RNA polymerase II [GO:0006357]	membrane [GO:0016020];nucleus [GO:0005634];perinuclear region of cytoplasm [GO:0048471]	DNA-binding transcription activator activity, RNA polymerase II-specific [GO:0001228];DNA-binding transcription factor activity, RNA polymerase II-specific [GO:0000981];RNA polymerase II cis-regulatory region sequence-specific DNA binding [GO:0000978];sequence-specific DNA binding [GO:0043565];zinc ion binding [GO:0008270]			5	0	0	0	2	0	0	0	3	0.00399184	0.531529	0.269321	0.3702	0.877164	Q05958	Q05958	ECM22	ECM22_YEAST
18.665	18.2563	18.6586	18.7632	17.8032	18.4819	17.5878	18.0367		cell cortex [GO:0005938]			+	5	3	3	3	3	3	3	2	4	1.64e-19	1.47173	0.0467858	-0.608353	-1.88899	Q06070	Q06070	YLR407W	YL407_YEAST
20.6503	20.5751	20.3367	20.3645	20.6247	20.4918	20.4354	20.4778	drug transmembrane transport [GO:0006855];spermine transport [GO:0000296]	cell periphery [GO:0071944];fungal-type vacuole membrane [GO:0000329];integral component of plasma membrane [GO:0005887];plasma membrane [GO:0005886]	antiporter activity [GO:0015297];spermine transmembrane transporter activity [GO:0000297];xenobiotic transmembrane transporter activity [GO:0042910]			5	4	4	3	3	4	4	4	4	2.65e-57	0.10876	0.84257	0.0257602	0.137359	Q06451	Q06451	TPO3	TPO3_YEAST
15.2234	17.9266	17.8516	20.2721	19.1404	17.5733	18.7628	16.7553	endonucleolytic cleavage in 5'-ETS of tricistronic rRNA transcript (SSU-rRNA, 5.8S rRNA, LSU-rRNA) [GO:0000480];endonucleolytic cleavage in ITS1 to separate SSU-rRNA from 5.8S rRNA and LSU-rRNA from tricistronic rRNA transcript (SSU-rRNA, 5.8S rRNA, LSU-rRNA) [GO:0000447];endonucleolytic cleavage to generate mature 5'-end of SSU-rRNA from (SSU-rRNA, 5.8S rRNA, LSU-rRNA) [GO:0000472];ribosomal sma…	90S preribosome [GO:0030686];cytosol [GO:0005829];Noc4p-Nop14p complex [GO:0030692];nucleolus [GO:0005730];nucleoplasm [GO:0005654];nucleus [GO:0005634];preribosome, small subunit precursor [GO:0030688];small-subunit processome [GO:0032040]		R-SCE-6791226		5	0	1	1	1	2	1	3	1	0.000109925	0.0735197	0.785832	0.239549	0.188933	Q06512	Q06512	NOC4	NOC4_YEAST
17.8706	17.6744	17.9629	17.9314	17.9745	17.7936	17.8573	17.3131		cytoplasm [GO:0005737];nuclear envelope [GO:0005635];nuclear membrane [GO:0031965];nuclear periphery [GO:0034399];spindle pole body [GO:0005816]				5	2	3	2	2	2	3	2	2	4.64e-31	0.335923	0.512323	-0.125204	-0.483125	Q06616	Q06616	YPR174C	YP174_YEAST
16.8201	16.5555	16.6147	16.6318	17.7537	17.5046	17.1846	17.5858	protein transport [GO:0015031];vacuolar transport [GO:0007034]	cytoplasm [GO:0005737];endosome membrane [GO:0010008];Golgi apparatus [GO:0005794];integral component of membrane [GO:0016021];late endosome [GO:0005770]	signal sequence binding [GO:0005048]	R-SCE-432722;R-SCE-6798695;R-SCE-8856825;R-SCE-8856828	+	5	3	1	3	3	3	3	3	3	1.04e-31	3.17566	0.00832867	0.851635	3.66464	Q06815	Q06815	MRL1	MRL1_YEAST
15.3164	19.3718	15.9352	19.4284	20.1736	20.7088	20.9572	20.7038	ascospore formation [GO:0030437];cortical actin cytoskeleton organization [GO:0030866];endocytosis [GO:0006897];fungal-type cell wall organization [GO:0031505];septin cytoskeleton organization [GO:0032185]	cell cortex [GO:0005938];cell periphery [GO:0071944];integral component of membrane [GO:0016021];membrane raft [GO:0045121];mitochondrion [GO:0005739];plasma membrane [GO:0005886]			+	5	0	1	0	1	2	2	2	2	2.07e-33	1.51512	0.0213071	3.12288	2.58252	Q07651	Q07651	FMP45	FMP45_YEAST
21.8622	21.6999	21.5659	21.7499	20.9595	21.0519	20.7512	21.0047	assembly of large subunit precursor of preribosome [GO:1902626];positive regulation of ATPase activity [GO:0032781];ribosomal large subunit assembly [GO:0000027];ribosomal large subunit biogenesis [GO:0042273];translation [GO:0006412]	cytosolic large ribosomal subunit [GO:0022625];nucleolus [GO:0005730];preribosome, large subunit precursor [GO:0030687]	ATPase activator activity [GO:0001671];ATPase binding [GO:0051117];RNA binding [GO:0003723];structural constituent of ribosome [GO:0003735]		+	5	5	4	5	5	3	3	5	4	4.52e-57	3.86853	0.00633333	-0.777662	-4.08526	Q07915	Q07915	RLP24	RLP24_YEAST
18.3707	19.0496	18.3287	18.1735	19.6027	20.9018	20.4294	18.8041	negative regulation of transcription by RNA polymerase II [GO:0000122];positive regulation of transcription by RNA polymerase II [GO:0045944];regulation of transcription by RNA polymerase II [GO:0006357]	core mediator complex [GO:0070847];mediator complex [GO:0016592]	transcription coregulator activity [GO:0003712]		+	5	3	4	4	3	4	4	5	4	1.46e-15	1.5618	0.0248543	1.45389	2.41591	Q08278	Q08278	MED7	MED7_YEAST
16.2982	16.8098	17.1462	16.8147	16.0443	16.1487	16.0647	15.2965		Golgi apparatus [GO:0005794];integral component of membrane [GO:0016021];membrane [GO:0016020]	transmembrane transporter activity [GO:0022857]		+	5	2	3	2	3	1	2	2	1	1.92e-35	1.79499	0.0249213	-0.878656	-2.4088	Q08280	Q08280	BSC6	BSC6_YEAST
17.3315	17.5	17.0855	17.5947	18.268	18.1663	17.1185	17.5717	cellular triglyceride homeostasis [GO:0035356];ceramide metabolic process [GO:0006672];glycerol metabolic process [GO:0006071];lipid storage [GO:0019915];triglyceride biosynthetic process [GO:0019432]	cell [GO:0005623];endoplasmic reticulum [GO:0005783];endoplasmic reticulum membrane [GO:0005789];integral component of membrane [GO:0016021];lipid droplet [GO:0005811]	2-acylglycerol O-acyltransferase activity [GO:0003846];diacylglycerol O-acyltransferase activity [GO:0004144]	R-SCE-1482883;R-SCE-2142753;R-SCE-75109;R-SCE-9640463		5	3	4	2	3	4	3	3	2	1.3e-08	0.666507	0.20113	0.403221	1.03057	Q08650	Q08650	DGA1	DGAT2_YEAST
18.5271	19.3581	19.214	19.5293	19.2076	19.3352	18.16	18.908	vacuolar protein processing [GO:0006624];vacuole organization [GO:0007033]	integral component of membrane [GO:0016021];lipid droplet [GO:0005811];mitochondrion [GO:0005739];vacuole [GO:0005773]	oxidoreductase activity [GO:0016491]	R-SCE-5365859		5	4	4	5	3	4	3	3	3	2.17e-31	0.313246	0.444568	-0.254401	-0.574426	Q08651	Q08651	ENV9	ENV9_YEAST
19.3495	19.3166	19.3044	19.3425	19.8245	19.7795	19.7504	19.6516	actin filament organization [GO:0007015]	actin cortical patch [GO:0030479]	actin filament binding [GO:0051015];protein-macromolecule adaptor activity [GO:0030674]	R-SCE-114608;R-SCE-6798695	+	5	5	5	5	5	4	4	4	5	4.38e-54	4.4963	0.011201	0.423259	3.06398	Q08873	Q08873	SCP1	SCP1_YEAST
16.457	17.4892	16.1048	17.2166	20.8882	17.2105	17.016	16.5483	7-methylguanosine cap hypermethylation [GO:0036261];7-methylguanosine RNA capping [GO:0009452];meiotic cell cycle [GO:0051321];nucleologenesis [GO:0017126];regulation of telomere maintenance via telomerase [GO:0032210];RNA methylation [GO:0001510];tRNA processing [GO:0008033]	nucleolus [GO:0005730];nucleus [GO:0005634]	RNA methyltransferase activity [GO:0008173];RNA trimethylguanosine synthase activity [GO:0071164]			5	2	1	3	4	1	3	2	2	0.00598782	0.473474	0.231795	1.09887	0.954527	Q12052	Q12052	TGS1	TGS1_YEAST
16.4788	16.1969	16.0672	16.418	15.864	15.7789	15.3561	15.903		cellular bud neck [GO:0005935];fungal-type vacuole membrane [GO:0000329];integral component of membrane [GO:0016021];plasma membrane [GO:0005886]			+	5	2	2	3	2	3	3	1	1	4.05e-15	1.92842	0.0316747	-0.564717	-2.18707	Q12057	Q12057	PIN2	PIN2_YEAST
19.4497	19.8396	19.3335	19.4537	19.794	19.947	19.6164	20.0402	protein targeting to ER [GO:0045047];signal peptide processing [GO:0006465]	endoplasmic reticulum [GO:0005783];integral component of membrane [GO:0016021];signal peptidase complex [GO:0005787]	peptidase activity [GO:0008233]			5	5	4	4	4	4	5	4	5	5.79e-48	1.20834	0.115865	0.330306	1.35259	Q12133	Q12133	SPC3	SPC3_YEAST
13.9623	14.8446	14.1466	15.0747	14.5042	14.9524	15.0171	14.9153		cytoplasm [GO:0005737]				5	1	1	1	0	1	1	2	1	8.99e-06	0.539759	0.274394	0.340221	0.86735	Q12134	Q12134	HUA2	HUA2_YEAST
17.7356	17.0742	17.7875	17.4054	17.5146	17.0334	16.6338	17.1575	U6 snRNA 3'-end processing [GO:0034477]	cytoplasm [GO:0005737];mitochondrion [GO:0005739];nucleus [GO:0005634]	3'-5'-exoribonuclease activity [GO:0000175];poly(U)-specific exoribonuclease activity, producing 3' uridine cyclic phosphate ends [GO:1990838]			5	3	4	4	4	1	4	1	3	1.11e-34	0.849307	0.152348	-0.415863	-1.20297	Q12208	Q12208	USB1	USB1_YEAST
18.001	18.7906	18.5796	18.9811	19.2234	19.5881	19.2418	19.3629	cellular metal ion homeostasis [GO:0006875];oxidation-reduction process [GO:0055114];reductive iron assimilation [GO:0033215]	cell [GO:0005623];endoplasmic reticulum [GO:0005783];fungal-type vacuole membrane [GO:0000329];integral component of membrane [GO:0016021];plasma membrane [GO:0005886]	ferric-chelate reductase activity [GO:0000293];oxidoreductase activity, oxidizing metal ions [GO:0016722]		+	5	2	1	1	1	3	2	3	3	1.32e-21	1.81576	0.0268856	0.765959	2.33411	Q12209	Q12209	FRE8	FRE8_YEAST
18.7841	18.948	18.4542	18.4504	17.5815	18.3473	18.4099	19.0008	autophagosome maturation [GO:0097352];Golgi to vacuole transport [GO:0006896];intracellular protein transport [GO:0006886];piecemeal microautophagy of the nucleus [GO:0034727];vacuole fusion, non-autophagic [GO:0042144];vesicle docking [GO:0048278];vesicle fusion [GO:0006906];vesicle fusion with vacuole [GO:0051469]	endomembrane system [GO:0012505];fungal-type vacuole membrane [GO:0000329];integral component of membrane [GO:0016021];SNARE complex [GO:0031201]	SNAP receptor activity [GO:0005484];SNARE binding [GO:0000149]			5	2	2	3	3	2	3	4	3	3.42e-36	0.462239	0.316366	-0.324291	-0.778759	Q12241	Q12241	VAM3	VAM3_YEAST
18.0566	17.8207	17.8194	18.3798	17.852	16.7812	16.736	17.0129	fatty acid biosynthetic process [GO:0006633];fatty acid metabolic process [GO:0006631]	mitochondrion [GO:0005739]	[acyl-carrier-protein] S-malonyltransferase activity [GO:0004314]		+	5	3	1	3	2	2	1	1	1	4.34e-27	1.71477	0.0263819	-0.923598	-2.36075	Q12283	Q12283	MCT1	FABD_YEAST
18.0234	17.504	17.6875	18.7043	18.0074	15.3009	15.3054	17.9282	protein insertion into mitochondrial inner membrane [GO:0045039]	cytosol [GO:0005829];integral component of membrane [GO:0016021];mitochondrial inner membrane [GO:0005743];mitochondrial intermembrane space [GO:0005758];mitochondrion [GO:0005739];TIM22 mitochondrial import inner membrane insertion complex [GO:0042721]	mitochondrion targeting sequence binding [GO:0030943];protein transmembrane transporter activity [GO:0008320]			5	2	3	2	1	2	0	0	1	0.00620814	0.82528	0.0952285	-1.34435	-1.47158	Q12328	Q12328	TIM22	TIM22_YEAST
16.8454	17.7678	16.8101	16.6651	17.7191	17.1802	15.9832	16.3891	mRNA splicing, via spliceosome [GO:0000398]	spliceosomal complex [GO:0005681];U4/U6 x U5 tri-snRNP complex [GO:0046540]	metal ion binding [GO:0046872];nucleic acid binding [GO:0003676]			5	1	3	2	2	3	3	3	3	6.94e-08	0.170512	0.615911	-0.2042	-0.362056	Q12368	Q12368	SNU23	SNU23_YEAST
19.753	19.5225	18.9451	19.4777	19.6505	19.2551	16.2953	15.4164	cell division [GO:0051301];G2/M transition of mitotic cell cycle [GO:0000086];spindle assembly [GO:0051225];spindle pole body duplication [GO:0030474]	cytoplasm [GO:0005737];half bridge of spindle pole body [GO:0005825];spindle pole [GO:0000922]				5	1	1	2	1	1	1	0	0	3.09e-12	0.825973	0.0886395	-1.77026	-1.51235	Q12369	Q12369	SFI1	SFI1_YEAST
19.7134	19.6469	19.168	19.307	19.4803	19.8895	19.5919	19.7603	transmembrane transport [GO:0055085]	cell periphery [GO:0071944];integral component of membrane [GO:0016021];membrane [GO:0016020];plasma membrane [GO:0005886]	transmembrane transporter activity [GO:0022857]			5	4	4	3	3	3	4	5	4	7.83e-39	0.668942	0.280217	0.221647	0.853728	Q12412	Q12412	PNS1	PNS1_YEAST
17.5346	17.578	17.1629	19.0777	17.8954	17.4893	16.7483	17.3484	pantothenate biosynthetic process [GO:0015940];polyamine biosynthetic process [GO:0006596];spermine biosynthetic process [GO:0006597]	cytoplasm [GO:0005737]	spermine synthase activity [GO:0016768];transferase activity, transferring alkyl or aryl (other than methyl) groups [GO:0016765]			5	4	4	5	3	2	2	2	4	1.13e-36	0.42897	0.306372	-0.467973	-0.799127	Q12455	Q12455	SPE4	SPSY_YEAST
19.7124	19.6252	19.655	19.9298	19.9837	20.3152	19.4318	20.1014	fatty acid oxidation [GO:0019395];peroxisome fission [GO:0016559];peroxisome organization [GO:0007031];regulation of peroxisome size [GO:0044375];signal transduction [GO:0007165]	endoplasmic reticulum [GO:0005783];integral component of peroxisomal membrane [GO:0005779];peroxisomal importomer complex [GO:1990429];peroxisomal membrane [GO:0005778];peroxisome [GO:0005777]		R-SCE-9603798		5	3	3	2	3	3	3	2	3	1.42e-42	0.522881	0.328754	0.227431	0.756771	Q12462	Q12462	PEX11	PEX11_YEAST
17.6556	17.2387	17.2912	17.3223	17.7408	17.6684	18.2639	17.3065	ATP export [GO:1904669];carbon catabolite repression of transcription from RNA polymerase II promoter by glucose [GO:0000433];protein targeting to vacuole [GO:0006623];protein transport to vacuole involved in ubiquitin-dependent protein catabolic process via the multivesicular body sorting pathway [GO:0043328];ubiquitin-dependent protein catabolic process via the multivesicular body sorting pathw…	ESCRT II complex [GO:0000814]		R-SCE-917729		5	2	2	3	3	3	3	2	2	9.43e-20	0.842696	0.166158	0.367938	1.15411	Q12483	Q12483	SNF8	SNF8_YEAST
19.5186	19.403	19.4143	19.5922	19.8756	20.0558	19.7948	19.7734	chromatin remodeling [GO:0006338];negative regulation of transcription by RNA polymerase II [GO:0000122];negative regulation of transcription by RNA polymerase III [GO:0016480];positive regulation of transcription by RNA polymerase II [GO:0045944];positive regulation of transcription from RNA polymerase II promoter in response to heat stress [GO:0061408];regulation of RNA polymerase II transcript…	Ada2/Gcn5/Ada3 transcription activator complex [GO:0005671];negative cofactor 2 complex [GO:0017054];nucleus [GO:0005634]	chromatin binding [GO:0003682];core promoter binding [GO:0001047];protein heterodimerization activity [GO:0046982];TBP-class protein binding [GO:0017025];transcription corepressor activity [GO:0003714]		+	5	5	5	4	5	5	5	5	5	2.58e-43	2.61545	0.0316188	0.392874	2.20231	Q92317	Q92317	NCB2	NCB2_YEAST
18.9961	17.4326	17.1992	17.0589	17.1481	17.5226	17.4185	17.604	mRNA splicing, via spliceosome [GO:0000398]	nucleus [GO:0005634];ribonucleoprotein complex [GO:1990904];U2 snRNP [GO:0005686];U2-type prespliceosome [GO:0071004]	RNA binding [GO:0003723]			5	3	2	3	4	4	4	4	2	3.68e-19	0.216204	0.544316	-0.248416	-0.444399	Q99181	Q99181	HSH49	HSH49_YEAST
18.2534	17.6267	17.9379	17.704	18.1941	17.815	17.1171	17.4741	cellular response to DNA damage stimulus [GO:0006974];chromatin remodeling [GO:0006338];G2/M transition of mitotic cell cycle [GO:0000086];nucleosome disassembly [GO:0006337];transcription elongation from RNA polymerase II promoter [GO:0006368]	nucleus [GO:0005634];RSC-type complex [GO:0016586]				5	2	2	2	2	2	2	2	2	2.68e-31	0.370071	0.411291	-0.230416	-0.622416	Q9URQ5	Q9URQ5	HTL1	HTL1_YEAST
18.2034	17.7813	18.257	18.3941	18.9671	18.4944	18.8582	18.9206	DNA recombination [GO:0006310];mRNA export from nucleus [GO:0006406];stress granule assembly [GO:0034063];telomere maintenance [GO:0000723];transcription elongation from RNA polymerase II promoter [GO:0006368]	nucleoplasmic THO complex [GO:0000446];THO complex part of transcription export complex [GO:0000445]	nucleic acid binding [GO:0003676]		+	6	3	4	4	4	4	5	5	5	1.22e-43	2.05818	0.0248857	0.651128	2.40811	O13539	O13539	THP2	THP2_YEAST
22.3002	21.8527	21.6733	21.4041	21.9365	22.1735	21.8933	21.3732	fungal-type cell wall organization [GO:0031505]	anchored component of membrane [GO:0031225];cell periphery [GO:0071944];extracellular region [GO:0005576];fungal-type cell wall [GO:0009277];mitochondrion [GO:0005739]	structural constituent of cell wall [GO:0005199]			6	2	2	3	3	2	3	2	3	8.53e-47	0.0507513	0.879877	0.0365696	0.10366	O13547	O13547	CCW14	CCW14_YEAST
20.9427	20.9721	20.8187	20.9665	20.3575	20.074	20.1357	19.9593	protein insertion into mitochondrial inner membrane [GO:0045039]	mitochondrial intermembrane space [GO:0005758];mitochondrial intermembrane space protein transporter complex [GO:0042719];mitochondrion [GO:0005739];TIM22 mitochondrial import inner membrane insertion complex [GO:0042721]	metal ion binding [GO:0046872];protein transporter activity [GO:0140318];unfolded protein binding [GO:0051082]		+	6	5	5	5	6	5	6	5	6	1.41e-55	3.89714	0.00587379	-0.793367	-4.15144	O74700	O74700	TIM9	TIM9_YEAST
17.6834	18.2164	17.2661	17.308	14.9669	17.7168	17.5773	18.0098	mitochondrial translation [GO:0032543];translation [GO:0006412]	mitochondrial small ribosomal subunit [GO:0005763]	structural constituent of ribosome [GO:0003735]			6	1	1	1	2	0	1	2	1	2.86e-05	0.314629	0.38929	-0.550799	-0.65601	O75012	O75012	MRP10	MRP10_YEAST
22.724	22.6131	22.6372	22.4271	19.0447	19.4239	19.2446	21.7257	mitochondrial electron transport, cytochrome c to oxygen [GO:0006123]	mitochondrial respiratory chain complex IV [GO:0005751];mitochondrion [GO:0005739]	cytochrome-c oxidase activity [GO:0004129];metal ion binding [GO:0046872]		+	6	5	5	5	4	4	3	3	5	3.57e-40	2.31716	0.0074812	-2.74065	-3.75483	P00427	P00427	COX6	COX6_YEAST
19.309	19.1754	19.5911	19.0707	20.0754	19.2152	18.6641	16.1317	mitochondrial translation [GO:0032543]	mitochondrial ribosome [GO:0005761];mitochondrial small ribosomal subunit [GO:0005763];mitochondrion [GO:0005739]	structural constituent of ribosome [GO:0003735]			6	3	3	2	3	1	2	1	1	2.24e-05	0.391918	0.305448	-0.764975	-0.800724	P02381	P02381	VAR1	RMAR_YEAST
17.9616	17.8403	17.9588	17.9071	18.2654	18.1932	17.1372	17.492	amino acid transmembrane transport [GO:0003333];histidine transport [GO:0015817];manganese ion transport [GO:0006828]	cell periphery [GO:0071944];endoplasmic reticulum [GO:0005783];integral component of membrane [GO:0016021];plasma membrane [GO:0005886]	amino acid transmembrane transporter activity [GO:0015171];high-affinity L-histidine transmembrane transporter activity [GO:0005291]			6	4	4	4	4	3	2	4	3	4.93e-35	0.209198	0.59624	-0.145006	-0.386002	P06775	P06775	HIP1	HIP1_YEAST
19.3086	19.2524	19.2458	19.3583	19.1514	19.5938	19.661	19.4469	protein secretion [GO:0009306];regulation of COPII vesicle coating [GO:0003400];vesicle-mediated transport [GO:0016192]	endoplasmic reticulum [GO:0005783];Golgi apparatus [GO:0005794];integral component of endoplasmic reticulum membrane [GO:0030176]	GTPase activator activity [GO:0005096];GTPase binding [GO:0051020];Sar guanyl-nucleotide exchange factor activity [GO:0005090]	R-SCE-204005		6	2	2	3	5	4	4	4	4	4.09e-32	0.722766	0.30842	0.172	0.795536	P11655	P11655	SEC12	SEC12_YEAST
23.0535	23.0919	23.184	23.152	23.2283	23.3808	23.4163	23.3196	dolichol metabolic process [GO:0019348];dolichol-linked oligosaccharide biosynthetic process [GO:0006488];GPI anchor biosynthetic process [GO:0006506];protein O-linked mannosylation [GO:0035269]	cell periphery [GO:0071944];endoplasmic reticulum [GO:0005783];endoplasmic reticulum membrane [GO:0005789];integral component of membrane [GO:0016021];mitochondrial outer membrane [GO:0005741];mitochondrion [GO:0005739];nuclear outer membrane-endoplasmic reticulum membrane network [GO:0042175]	dolichyl-phosphate beta-D-mannosyltransferase activity [GO:0004582]			6	6	6	6	6	5	6	6	6	1.33e-58	2.2795	0.100208	0.215943	1.43433	P14020	P14020	DPM1	DPM1_YEAST
19.241	19.1133	19.0244	20.1432	20.1498	19.7102	19.7996	20.0832	cellular protein catabolic process [GO:0044257];endosome transport via multivesicular body sorting pathway [GO:0032509]	cytoplasmic vesicle membrane [GO:0030659];fungal-type vacuole [GO:0000324];fungal-type vacuole lumen [GO:0000328];fungal-type vacuole membrane [GO:0000329];integral component of membrane [GO:0016021];late endosome membrane [GO:0031902]	ubiquitin protein ligase binding [GO:0031625]			6	1	2	2	2	1	2	2	2	1.77e-36	1.02673	0.0961439	0.5552	1.46362	P14359	P14359	SNA3	SNA3_YEAST
19.1505	19.1394	19.0997	19.078	19.4124	19.2413	19.509	19.5418	mitochondrial outer membrane translocase complex assembly [GO:0070096];protein insertion into mitochondrial outer membrane [GO:0045040]	mitochondrial outer membrane [GO:0005741];mitochondrion [GO:0005739];SAM complex [GO:0001401]				6	5	6	5	5	5	5	6	5	2.24e-45	2.36166	0.0522761	0.309211	1.82371	P14693	P14693	SAM35	SAM35_YEAST
18.1658	18.374	18.4809	18.5367	17.415	17.7018	16.2828	17.3358	cytidine transport [GO:0015861];cytosine transport [GO:0015856];purine-containing compound transmembrane transport [GO:0072530]	cell periphery [GO:0071944];fungal-type vacuole membrane [GO:0000329];integral component of membrane [GO:0016021];plasma membrane [GO:0005886]	cytidine transmembrane transporter activity [GO:0015212];nucleobase transmembrane transporter activity [GO:0015205];transmembrane transporter activity [GO:0022857]		+	6	2	2	1	1	1	1	0	2	0.00185615	2.02429	0.0152371	-1.20553	-2.86306	P17064	P17064	FCY2	FCY2_YEAST
15.8924	16.4253	15.7549	16.5166	15.2266	15.1139	14.3463	15.1173	invasive growth in response to glucose limitation [GO:0001403];positive regulation of pseudohyphal growth [GO:2000222];positive regulation of transcription by RNA polymerase II [GO:0045944];positive regulation of transcription from RNA polymerase II promoter in response to stress [GO:0036003];positive regulation of transposition, RNA-mediated [GO:0010527];pseudohyphal growth [GO:0007124]	nucleus [GO:0005634];Tec1p-Ste12p-Dig1p complex [GO:1990527];transcription factor complex [GO:0005667]	DNA-binding transcription activator activity, RNA polymerase II-specific [GO:0001228];DNA-binding transcription factor activity [GO:0003700];RNA polymerase II cis-regulatory region sequence-specific DNA binding [GO:0000978];RNA polymerase II transcription factor binding [GO:0001085];sequence-specific DNA binding [GO:0043565];transcription regulatory region DNA binding [GO:0044212]		+	6	1	3	2	2	0	0	0	0	6.83e-06	2.29345	0.0104845	-1.1963	-3.16352	P18412	P18412	TEC1	TEC1_YEAST
16.0904	16.008	15.7731	15.608	16.2858	16.8849	16.1746	15.3548	cellular response to heat [GO:0034605];gene silencing [GO:0016458];negative regulation of transcription by RNA polymerase II [GO:0000122];positive regulation of autophagy [GO:0010508];positive regulation of transcription by RNA polymerase II [GO:0045944];positive regulation of transcription from RNA polymerase II promoter in response to heat stress [GO:0061408];regulation of protein localization …	host cell nucleus [GO:0042025];nucleus [GO:0005634]	DNA-binding transcription factor activity [GO:0003700];DNA-binding transcription factor activity, RNA polymerase II-specific [GO:0000981];RNA polymerase II cis-regulatory region sequence-specific DNA binding [GO:0000978];RNA polymerase II repressing transcription factor binding [GO:0001103];sequence-specific DNA binding [GO:0043565]			6	2	2	2	2	1	3	4	2	7.07e-06	0.402856	0.359051	0.305127	0.703886	P20134	P20134	SFL1	SFL1_YEAST
19.7022	19.8371	20.0788	20.2256	20.1632	19.689	19.9682	19.908	ribosome biogenesis [GO:0042254];termination of RNA polymerase III transcription [GO:0006386];transcription by RNA polymerase I [GO:0006360];transcription by RNA polymerase II [GO:0006366];transcription by RNA polymerase III [GO:0006383];transcription, RNA-templated [GO:0001172];tRNA transcription by RNA polymerase III [GO:0042797]	host cell nucleus [GO:0042025];nucleoplasm [GO:0005654];RNA polymerase I complex [GO:0005736];RNA polymerase II, core complex [GO:0005665];RNA polymerase III complex [GO:0005666]	DNA binding [GO:0003677];RNA polymerase I activity [GO:0001054]	R-SCE-113418;R-SCE-674695;R-SCE-6781823;R-SCE-6782135;R-SCE-6782210;R-SCE-6796648;R-SCE-6807505;R-SCE-72086;R-SCE-73762;R-SCE-73772;R-SCE-73776;R-SCE-73779;R-SCE-75953;R-SCE-75955;R-SCE-76042;R-SCE-76061;R-SCE-76066;R-SCE-77075;R-SCE-9018519		6	5	6	6	6	3	5	4	5	1.58e-51	0.067141	0.868827	-0.0288167	-0.113927	P20434	P20434	RPB5	RPAB1_YEAST
20.499	20.079	20.1173	20.6651	20.429	20.7693	20.0902	20.7598	ribosome biogenesis [GO:0042254];termination of RNA polymerase III transcription [GO:0006386];transcription by RNA polymerase I [GO:0006360];transcription by RNA polymerase II [GO:0006366];transcription by RNA polymerase III [GO:0006383];transcription, RNA-templated [GO:0001172];tRNA transcription by RNA polymerase III [GO:0042797]	cytoplasm [GO:0005737];nucleoplasm [GO:0005654];RNA polymerase I complex [GO:0005736];RNA polymerase II, core complex [GO:0005665];RNA polymerase III complex [GO:0005666]	DNA binding [GO:0003677];RNA polymerase I activity [GO:0001054]	R-SCE-113418;R-SCE-674695;R-SCE-6781823;R-SCE-6782135;R-SCE-6782210;R-SCE-6796648;R-SCE-6807505;R-SCE-72086;R-SCE-73762;R-SCE-73772;R-SCE-73776;R-SCE-73779;R-SCE-75953;R-SCE-75955;R-SCE-76042;R-SCE-76061;R-SCE-76066;R-SCE-77075;R-SCE-9018519		6	2	2	3	2	2	2	2	2	2.57e-42	0.340347	0.46634	0.171984	0.543835	P20435	P20435	RPO26	RPAB2_YEAST
16.9611	15.1581	16.5431	16.7996	17.0265	15.6206	15.9522	17.6421	allantoin catabolic process [GO:0000256];nitrogen catabolite activation of transcription from RNA polymerase II promoter [GO:0001080]	nucleus [GO:0005634]	DNA-binding transcription factor activity [GO:0003700];sequence-specific DNA binding [GO:0043565]			6	1	2	1	2	1	1	2	1	1.44e-08	0.116122	0.702194	0.194882	0.269165	P21705	P21705	DAL82	DAL82_YEAST
20.5236	20.478	20.5194	20.4918	19.9344	20.0769	20.154	19.7384	gluconeogenesis [GO:0006094];malate metabolic process [GO:0006108];protein import into peroxisome matrix [GO:0016558];tricarboxylic acid cycle [GO:0006099]	cytoplasm [GO:0005737];cytosol [GO:0005829];nuclear periphery [GO:0034399]	L-malate dehydrogenase activity [GO:0030060]		+	6	5	6	6	6	5	5	6	6	5.69e-31	2.91273	0.0169963	-0.527258	-2.74669	P22133	P22133	MDH2	MDHC_YEAST
21.5698	21.4045	21.5228	21.6083	22.128	22.0404	22.2908	22.227	proteasomal protein catabolic process [GO:0010498];proteasomal ubiquitin-independent protein catabolic process [GO:0010499];proteasome-mediated ubiquitin-dependent protein catabolic process [GO:0043161]	cytoplasm [GO:0005737];endoplasmic reticulum membrane [GO:0005789];nucleus [GO:0005634];proteasome core complex [GO:0005839];proteasome core complex, beta-subunit complex [GO:0019774];proteasome storage granule [GO:0034515]	endopeptidase activator activity [GO:0061133];endopeptidase activity [GO:0004175];threonine-type endopeptidase activity [GO:0004298]	R-SCE-1236978;R-SCE-5668541;R-SCE-5689603;R-SCE-5689880	+	6	6	5	6	6	5	5	5	5	1.79e-54	4.01467	0.00759542	0.64522	3.78168	P22141	P22141	PRE1	PSB4_YEAST
25.9858	26.8818	21.121	26.5295	25.8317	27.3432	27.1535	20.9206	chromosome segregation [GO:0007059];protein phosphorylation [GO:0006468]	cytoplasm [GO:0005737];mitotic spindle pole body [GO:0044732];new mitotic spindle pole body [GO:0071958];nucleus [GO:0005634]	ATP binding [GO:0005524];protein kinase activity [GO:0004672];protein serine/threonine kinase activity [GO:0004674]	R-SCE-179409		6	2	1	2	2	2	1	1	2	1.02e-12	0.0311337	0.900894	0.182732	0.0862464	P22209	P22209	KIN3	KIN3_YEAST
18.2557	18.6214	18.3298	18.5478	18.527	18.3333	18.5854	18.7974	endoplasmic reticulum to Golgi vesicle-mediated transport [GO:0006888];phosphoenolpyruvate transmembrane import into Golgi lumen [GO:1990536]	endoplasmic reticulum [GO:0005783];Golgi apparatus [GO:0005794];integral component of membrane [GO:0016021]	antiporter activity [GO:0015297];phosphoenolpyruvate transmembrane transporter activity [GO:0089721];transmembrane transporter activity [GO:0022857]			6	2	2	2	2	2	2	2	2	1.18e-32	0.419217	0.474495	0.122091	0.532871	P22215	P22215	SLY41	SLY41_YEAST
19.0778	18.7991	19.0188	19.0603	19.5565	19.2414	18.874	18.7172	endoplasmic reticulum to Golgi vesicle-mediated transport [GO:0006888];protein transport [GO:0015031];retrograde vesicle-mediated transport, Golgi to endoplasmic reticulum [GO:0006890];vesicle fusion [GO:0006906]	COPII-coated ER to Golgi transport vesicle [GO:0030134];endoplasmic reticulum membrane [GO:0005789];integral component of Golgi membrane [GO:0030173];integral component of membrane [GO:0016021];SNARE complex [GO:0031201]	SNAP receptor activity [GO:0005484]	R-SCE-204005;R-SCE-6807878;R-SCE-6811438		6	3	4	3	3	2	5	5	3	3.51e-48	0.217422	0.615747	0.108303	0.362046	P22804	P22804	BET1	BET1_YEAST
24.3528	24.499	24.6226	24.4719	23.9016	24.2191	24.0522	24.5948	cytoplasmic translation [GO:0002181];maturation of SSU-rRNA from tricistronic rRNA transcript (SSU-rRNA, 5.8S rRNA, LSU-rRNA) [GO:0000462]	90S preribosome [GO:0030686];cytosol [GO:0005829];cytosolic small ribosomal subunit [GO:0022627]	structural constituent of ribosome [GO:0003735]	R-SCE-156827;R-SCE-1799339;R-SCE-72689;R-SCE-72695;R-SCE-72702;R-SCE-72706;R-SCE-975956;R-SCE-975957		6	3	2	3	3	2	2	3	2	2.06e-55	0.94534	0.17161	-0.294664	-1.13739	P23248	P23248	RPS1B	RS3A2_YEAST
20.5198	20.5057	20.4384	20.603	20.6962	20.9472	21.1956	21.3924	proteasomal protein catabolic process [GO:0010498];proteasomal ubiquitin-independent protein catabolic process [GO:0010499];proteasome-mediated ubiquitin-dependent protein catabolic process [GO:0043161]	cytoplasm [GO:0005737];cytosol [GO:0005829];endoplasmic reticulum membrane [GO:0005789];nucleus [GO:0005634];proteasome core complex [GO:0005839];proteasome core complex, beta-subunit complex [GO:0019774];proteasome storage granule [GO:0034515]	endopeptidase activity [GO:0004175];threonine-type endopeptidase activity [GO:0004298]	R-SCE-1236978;R-SCE-5668541;R-SCE-5689603;R-SCE-5689880;R-SCE-6798695	+	6	2	2	2	2	2	3	3	3	2.1e-42	1.88919	0.0348269	0.541117	2.12343	P25043	P25043	PUP1	PSB2_YEAST
16.8456	18.0628	17.8977	18.2301	18.9453	18.421	19.4381	18.3859	positive regulation of GTPase activity [GO:0043547];protein secretion [GO:0009306];regulation of COPII vesicle coating [GO:0003400];vesicle-mediated transport [GO:0016192]	cytoplasm [GO:0005737];Golgi membrane [GO:0000139];integral component of endoplasmic reticulum membrane [GO:0030176]	GTPase activator activity [GO:0005096];GTPase binding [GO:0051020];Sar guanyl-nucleotide exchange factor activity [GO:0005090]		+	6	3	3	3	2	3	4	3	4	1.31e-49	1.3921	0.0373846	1.0385	2.08082	P25365	P25365	SED4	SED4_YEAST
21.2037	21.3183	20.8917	21.0836	21.4389	22.0429	22.0842	21.9924	cell redox homeostasis [GO:0045454];cellular response to oxidative stress [GO:0034599];protein glutathionylation [GO:0010731]	cell [GO:0005623];cytoplasm [GO:0005737];nucleus [GO:0005634]	electron transfer activity [GO:0009055];glutathione peroxidase activity [GO:0004602];glutathione transferase activity [GO:0004364];glutathione-disulfide reductase activity [GO:0004362];protein disulfide oxidoreductase activity [GO:0015035]		+	6	5	5	6	5	6	4	6	6	2.28e-48	2.30752	0.016	0.765255	2.76553	P25373	P25373	GRX1	GLRX1_YEAST
18.8142	17.6635	17.4813	17.6138	17.6288	18.3519	16.7764	17.6874	arginine transport [GO:0015809];lysine transport [GO:0015819];retrograde transport, endosome to Golgi [GO:0042147];small GTPase mediated signal transduction [GO:0007264]	cytosol [GO:0005829];extrinsic component of plasma membrane [GO:0019897];plasma membrane [GO:0005886]	GDP binding [GO:0019003];GTP binding [GO:0005525];GTPase activity [GO:0003924]	R-SCE-165159;R-SCE-9639288		6	2	3	3	2	1	2	2	2	0.000780558	0.258444	0.487902	-0.282059	-0.515416	P25378	P25378	RHB1	RHEB_YEAST
18.7359	18.7673	18.9768	19.0717	19.1447	18.4782	18.8637	19.6208	endoplasmic reticulum to Golgi vesicle-mediated transport [GO:0006888];Golgi to vacuole transport [GO:0006896];intra-Golgi vesicle-mediated transport [GO:0006891];protein targeting to vacuole [GO:0006623];retrograde transport, endosome to Golgi [GO:0042147];vesicle fusion [GO:0006906];vesicle fusion with Golgi apparatus [GO:0048280]	cytosol [GO:0005829];endoplasmic reticulum membrane [GO:0005789];ER to Golgi transport vesicle membrane [GO:0012507];Golgi apparatus [GO:0005794];Golgi membrane [GO:0000139];integral component of membrane [GO:0016021];late endosome membrane [GO:0031902];SNARE complex [GO:0031201]	SNAP receptor activity [GO:0005484];SNARE binding [GO:0000149]	R-SCE-204005;R-SCE-5694530;R-SCE-6807878		6	4	5	4	4	4	4	5	3	8.1e-33	0.218912	0.591087	0.138906	0.392487	P25385	P25385	BOS1	BOS1_YEAST
18.8061	17.1337	17.4316	17.0944	19.277	17.908	18.1703	18.1273	chromatin organization [GO:0006325]		proteasome binding [GO:0070628]			6	3	4	3	4	4	3	5	3	8.9e-21	0.72645	0.140751	0.754224	1.24166	P25659	P25659	FUB1	FUB1_YEAST
19.5791	20.01	20.0705	20.0347	20.0025	20.305	20.075	20.2674	aerobic respiration [GO:0009060];phosphate-containing compound metabolic process [GO:0006796]	mitochondrion [GO:0005739]	inorganic diphosphatase activity [GO:0004427];magnesium ion binding [GO:0000287]	R-SCE-379726;R-SCE-71737		6	3	4	4	4	2	4	4	4	1.96e-36	0.88157	0.208805	0.238928	1.00892	P28239	P28239	PPA2	IPYR2_YEAST
17.9519	18.2158	18.122	18.3261	18.4307	18.4784	18.3368	18.3431	ER-dependent peroxisome organization [GO:0032581];peroxisome inheritance [GO:0045033];protein import into peroxisome membrane [GO:0045046]	endoplasmic reticulum [GO:0005783];integral component of peroxisomal membrane [GO:0005779];peroxisomal membrane [GO:0005778];peroxisome [GO:0005777]	protein-macromolecule adaptor activity [GO:0030674]	R-SCE-1369062;R-SCE-9603798		6	3	5	5	4	4	6	4	5	3.02e-30	1.5153	0.12606	0.243306	1.30521	P28795	P28795	PEX3	PEX3_YEAST
18.8796	18.6267	18.6761	18.0743	17.8518	17.258	17.6146	17.6716	glycine import into mitochondrion [GO:1904983];heme biosynthetic process [GO:0006783];mitochondrial L-ornithine transmembrane transport [GO:1990575];mitochondrial transport [GO:0006839]	integral component of membrane [GO:0016021];mitochondrial inner membrane [GO:0005743];mitochondrion [GO:0005739]	glycine transmembrane transporter activity [GO:0015187];L-ornithine transmembrane transporter activity [GO:0000064];organic acid transmembrane transporter activity [GO:0005342]	R-SCE-70635	+	6	5	5	4	5	4	3	5	5	3.91e-35	2.40646	0.0106942	-0.965159	-3.08884	P32331	P32331	YMC1	YMC1_YEAST
19.4741	19.2915	19.5986	19.5194	13.1951	19.6803	18.0542	20.3733	SRP-dependent cotranslational protein targeting to membrane [GO:0006614]	nucleus [GO:0005634];signal recognition particle, endoplasmic reticulum targeting [GO:0005786]	RNA binding [GO:0003723]	R-SCE-1799339		6	3	3	3	3	1	3	2	2	4.71e-15	0.457296	0.230529	-1.64521	-0.956768	P32342	P32342	SRP21	SRP21_YEAST
22.3332	22.2287	22.3813	22.3498	22.2591	22.2584	22.2062	22.2393	vacuolar acidification [GO:0007035]	cell [GO:0005623];fungal-type vacuole membrane [GO:0000329];proton-transporting V-type ATPase complex [GO:0033176];vacuolar membrane [GO:0005774];vacuolar proton-transporting V-type ATPase complex [GO:0016471]	proton-transporting ATPase activity, rotational mechanism [GO:0046961]	R-SCE-1222556;R-SCE-6798695;R-SCE-77387;R-SCE-917977;R-SCE-9639288		6	4	3	4	4	4	3	4	3	9.07e-61	1.23573	0.421031	-0.0824924	-0.609681	P32610	P32610	VMA8	VATD_YEAST
19.4691	19.4755	19.6182	19.7098	19.551	19.8516	19.5966	19.8132	positive regulation of DNA-binding transcription factor activity [GO:0051091];positive regulation of transcription by RNA polymerase II [GO:0045944];RNA polymerase II preinitiation complex assembly [GO:0051123];transcription initiation from RNA polymerase II promoter [GO:0006367]	cytoplasm [GO:0005737];transcription factor TFIIA complex [GO:0005672]	RNA polymerase II core promoter sequence-specific DNA binding [GO:0000979];TBP-class protein binding [GO:0017025];transcription coactivator activity [GO:0003713]	R-SCE-674695;R-SCE-6807505;R-SCE-73776;R-SCE-73779;R-SCE-75953;R-SCE-76042;R-SCE-9018519		6	6	4	6	6	5	5	6	5	3.98e-42	0.682443	0.366957	0.134923	0.689859	P32774	P32774	TOA2	T2AG_YEAST
18.4233	18.3795	17.9695	17.9035	18.4241	18.1572	18.0304	18.2288	activation of GTPase activity [GO:0090630];intracellular protein transport [GO:0006886]	cytosol [GO:0005829];endosome [GO:0005768];trans-Golgi network [GO:0005802]	GTPase activator activity [GO:0005096];Rab GTPase binding [GO:0017137]			6	3	3	4	4	3	4	4	5	7.59e-31	0.0949897	0.818935	0.0411482	0.159332	P32806	P32806	GYP6	GYP6_YEAST
21.8967	21.8126	21.7485	21.7653	22.4741	22.0102	22.5912	22.329	cytoplasm to vacuole transport by the Cvt pathway [GO:0032258];endocytosis [GO:0006897];intracellular protein transport [GO:0006886];macroautophagy [GO:0016236];piecemeal microautophagy of the nucleus [GO:0034727];protein localization to vacuole [GO:0072665];Rab protein signal transduction [GO:0032482];regulation of vacuole fusion, non-autophagic [GO:0032889];retrograde transport, endosome to Gol…	cytosol [GO:0005829];endomembrane system [GO:0012505];fungal-type vacuole [GO:0000324];fungal-type vacuole membrane [GO:0000329];late endosome [GO:0005770];lysosome [GO:0005764];mitochondrial outer membrane [GO:0005741];mitochondrion [GO:0005739];phagocytic vesicle [GO:0045335];vacuole-mitochondrion membrane contact site [GO:1990816]	GTP binding [GO:0005525];GTPase activity [GO:0003924];protein-containing complex binding [GO:0044877]	R-SCE-6798695;R-SCE-8854214;R-SCE-8873719	+	6	5	5	5	5	5	5	6	5	1.34e-60	2.24321	0.0259194	0.545331	2.37133	P32939	P32939	YPT7	YPT7_YEAST
20.6035	20.9093	20.4207	20.6738	21.0837	21.199	21.1175	20.9211	dITP catabolic process [GO:0035863];dUMP biosynthetic process [GO:0006226];dUTP catabolic process [GO:0046081];pyrimidine deoxyribonucleoside triphosphate catabolic process [GO:0009213]	cytoplasm [GO:0005737];nucleus [GO:0005634]	dITP diphosphatase activity [GO:0035870];dUTP diphosphatase activity [GO:0004170];magnesium ion binding [GO:0000287]	R-SCE-499943	+	6	4	4	4	4	4	4	4	4	2.65e-41	1.98184	0.0422874	0.428505	1.97751	P33317	P33317	DUT1	DUT_YEAST
19.5128	19.3285	18.9823	19.1447	19.5534	19.5726	18.7779	18.9465	cellular respiration [GO:0045333];mitochondrial electron transport, succinate to ubiquinone [GO:0006121];protein insertion into mitochondrial inner membrane [GO:0045039];tricarboxylic acid cycle [GO:0006099]	integral component of membrane [GO:0016021];mitochondrial respiratory chain complex II, succinate dehydrogenase complex (ubiquinone) [GO:0005749];mitochondrion [GO:0005739];TIM22 mitochondrial import inner membrane insertion complex [GO:0042721]	electron transfer activity [GO:0009055];metal ion binding [GO:0046872];quinone binding [GO:0048038];succinate dehydrogenase activity [GO:0000104]			6	2	3	3	3	2	1	2	2	1.25e-21	0.0436904	0.89918	-0.0294838	-0.0879863	P33421	P33421	SDH3	SDH3_YEAST
14.6397	16.674	17.3914	17.758	16.2905	17.2005	15.3216	16.5595	actin cortical patch localization [GO:0051666];positive regulation of phosphatidylinositol biosynthetic process [GO:0010513];protein localization [GO:0008104];regulation of ARF protein signal transduction [GO:0032012]	cellular bud neck [GO:0005935];cellular bud tip [GO:0005934];cytoplasm [GO:0005737];plasma membrane [GO:0005886]	ARF guanyl-nucleotide exchange factor activity [GO:0005086]	R-SCE-6811438		6	1	3	2	1	0	2	1	0	0.00709977	0.128329	0.668781	-0.272757	-0.303724	P34225	P34225	YEL1	YEL1_YEAST
21.5577	21.5378	21.6678	21.617	21.374	21.4454	21.0773	21.2933	mitochondrial outer membrane translocase complex assembly [GO:0070096];protein import into mitochondrial matrix [GO:0030150];tRNA import into mitochondrion [GO:0016031]	integral component of mitochondrial outer membrane [GO:0031307];mitochondrial outer membrane [GO:0005741];mitochondrial outer membrane translocase complex [GO:0005742];mitochondrion [GO:0005739]	mitochondrion targeting sequence binding [GO:0030943]			6	5	5	5	5	5	5	5	5	3.66e-56	1.89288	0.0739234	-0.297592	-1.60877	P35180	P35180	TOM20	TOM20_YEAST
17.6739	17.8397	17.8848	17.8828	18.0597	17.9346	18.0795	18.0253	Golgi to vacuole transport [GO:0006896];intracellular protein transport [GO:0006886];vesicle-mediated transport [GO:0016192]	AP-1 adaptor complex [GO:0030121];endosome [GO:0005768];intracellular membrane-bounded organelle [GO:0043231];nucleus [GO:0005634]		R-SCE-432720;R-SCE-432722		6	3	3	3	3	3	3	3	3	3.73e-39	1.86417	0.1314	0.204458	1.28345	P35181	P35181	APS1	AP1S1_YEAST
18.8661	18.828	18.4284	18.9643	18.0464	17.4345	18.9664	18.4742	dolichol biosynthetic process [GO:0019408];endoplasmic reticulum to Golgi vesicle-mediated transport [GO:0006888];polyprenol biosynthetic process [GO:0016094];protein glycosylation [GO:0006486]	dehydrodolichyl diphosphate synthase complex [GO:1904423];endoplasmic reticulum [GO:0005783];endoplasmic reticulum membrane [GO:0005789];intrinsic component of membrane [GO:0031224];lipid droplet [GO:0005811]	dehydrodolichyl diphosphate synthase activity [GO:0045547];polyprenyltransferase activity [GO:0002094];prenyltransferase activity [GO:0004659]	R-SCE-446199		6	6	4	4	6	4	5	5	4	2.97e-15	0.773143	0.148839	-0.541299	-1.21406	P35196	P35196	RER2	RER2_YEAST
19.5139	18.6015	19.6645	19.4832	19.4844	19.6018	19.5557	19.0765	mRNA branch site recognition [GO:0000348]	commitment complex [GO:0000243];nuclear speck [GO:0016607];U2AF [GO:0089701];U2-type prespliceosome [GO:0071004]	mRNA binding [GO:0003729];poly-pyrimidine tract binding [GO:0008187];pre-mRNA 3'-splice site binding [GO:0030628];pre-mRNA branch point binding [GO:0045131]			6	4	5	4	4	4	3	4	4	1.14e-11	0.162606	0.665229	0.1138	0.307871	P36084	P36084	MUD2	MUD2_YEAST
20.0075	19.9796	19.8741	19.8549	20.6718	20.4518	20.6919	20.5943	cellular response to oxidative stress [GO:0034599]	cytoplasm [GO:0005737];cytosol [GO:0005829];nucleus [GO:0005634]	L-methionine-(R)-S-oxide reductase activity [GO:0033745];methionine-R-sulfoxide reductase activity [GO:0070191]		+	6	4	5	5	5	5	5	4	5	1.48e-40	4.27498	0.00645946	0.673427	4.04891	P36088	P36088	YKL069W	FRMSR_YEAST
16.3364	14.8131	15.7983	16.207	17.5154	16.8875	14.8878	15.454	protein ubiquitination [GO:0016567];ubiquitin-dependent protein catabolic process [GO:0006511];ubiquitin-dependent protein catabolic process via the multivesicular body sorting pathway [GO:0043162]	Dsc E3 ubiquitin ligase complex [GO:0044695];fungal-type vacuole [GO:0000324];Golgi apparatus [GO:0005794];Golgi membrane [GO:0000139];integral component of membrane [GO:0016021]	ubiquitin protein ligase activity [GO:0061630];ubiquitin-protein transferase activity [GO:0004842];zinc ion binding [GO:0008270]			6	1	0	1	2	1	1	0	0	0.000464421	0.227983	0.501722	0.397483	0.495848	P36096	P36096	TUL1	TUL1_YEAST
18.0238	17.858	17.872	17.8945	17.756	18.1157	18.3561	18.7821	cleavage in ITS2 between 5.8S rRNA and LSU-rRNA of tricistronic rRNA transcript (SSU-rRNA, 5.8S rRNA, LSU-rRNA) [GO:0000448];maturation of 5.8S rRNA [GO:0000460];maturation of LSU-rRNA [GO:0000470]	cytoplasm [GO:0005737];Las1 complex [GO:0090730];mitochondrion [GO:0005739];nucleolus [GO:0005730];nucleus [GO:0005634];preribosome, large subunit precursor [GO:0030687]	endonuclease activity [GO:0004519]	R-SCE-6791226		6	4	3	5	4	3	5	3	2	2.19e-46	0.768079	0.190702	0.340365	1.0681	P36146	P36146	LAS1	LAS1_YEAST
20.1313	20.1083	20.0201	20.1533	20.4085	20.272	20.5434	20.9255		cytoplasm [GO:0005737]				6	3	3	3	3	3	3	3	3	1.82e-62	1.63069	0.0553867	0.434115	1.78091	P36154	P36154	AIM29	AIM29_YEAST
18.594	19.6015	17.9291	19.857	18.1827	19.6672	18.1912	16.6694	mitochondrial translation [GO:0032543];ribosomal large subunit assembly [GO:0000027]	cytosolic large ribosomal subunit [GO:0022625];mitochondrial large ribosomal subunit [GO:0005762];mitochondrion [GO:0005739]	RNA binding [GO:0003723];structural constituent of ribosome [GO:0003735]			6	1	2	2	2	1	2	2	1	4.66e-35	0.491717	0.232244	-0.817791	-0.952709	P36519	P36519	MRPL7	RM07_YEAST
18.4296	18.513	18.5308	18.4994	18.398	18.4737	19.5846	18.1622	mitochondrial translation [GO:0032543];ribosome biogenesis [GO:0042254];translation [GO:0006412]	large ribosomal subunit [GO:0015934];mitochondrial large ribosomal subunit [GO:0005762];mitochondrion [GO:0005739]	structural constituent of ribosome [GO:0003735]			6	3	4	3	3	3	3	4	3	4.52e-46	0.200944	0.595966	0.16143	0.386401	P36521	P36521	MRPL11	RM11_YEAST
18.7688	18.834	18.5485	18.6524	18.8039	18.7532	18.241	18.7917	mitochondrial translation [GO:0032543];RNA processing [GO:0006396]	mitochondrial large ribosomal subunit [GO:0005762];mitochondrion [GO:0005739]	ribonuclease III activity [GO:0004525];structural constituent of ribosome [GO:0003735]			6	2	2	2	2	2	2	3	2	8.62e-46	0.134536	0.757613	-0.0534482	-0.213888	P36523	P36523	MRPL15	RM15_YEAST
18.9986	18.9777	18.8817	18.8365	18.4711	18.4492	18.3288	17.4983	mitochondrial translation [GO:0032543];translation [GO:0006412]	mitochondrial large ribosomal subunit [GO:0005762];mitochondrion [GO:0005739]	structural constituent of ribosome [GO:0003735]		+	6	5	6	6	6	6	5	4	5	4.27e-26	1.69616	0.0316056	-0.736777	-2.20049	P36534	P36534	MRPL40	RM40_YEAST
20.064	20.1314	20.0981	20.537	19.8469	19.7862	19.3177	19.5981	negative regulation of transcription by RNA polymerase II [GO:0000122];rRNA processing [GO:0006364]	nucleolus [GO:0005730]	DNA binding [GO:0003677];metal ion binding [GO:0046872]		+	6	5	6	6	6	5	5	6	6	1.33e-49	1.89781	0.0322136	-0.570386	-2.17333	P37263	P37263	YCR087C-A	YC16_YEAST
19.3664	19.0071	18.6362	18.7287	19.0102	19.198	18.107	19.2099	mitochondrial respiratory chain complex III assembly [GO:0034551]	integral component of mitochondrial membrane [GO:0032592];mitochondrial inner membrane [GO:0005743];mitochondrion [GO:0005739]				6	2	4	3	3	1	2	3	3	3.17e-13	0.0610651	0.851867	-0.0532966	-0.130234	P37267	P37267	CBP4	CBP4_YEAST
19.1639	19.1492	18.5532	18.6475	19.1502	19.1493	18.4719	18.6718	5-phosphoribose 1-diphosphate biosynthetic process [GO:0006015];fungal-type cell wall organization [GO:0031505];nucleoside metabolic process [GO:0009116];nucleotide biosynthetic process [GO:0009165];purine nucleotide biosynthetic process [GO:0006164];ribonucleoside monophosphate biosynthetic process [GO:0009156]	cytoplasm [GO:0005737];ribose phosphate diphosphokinase complex [GO:0002189]	ATP binding [GO:0005524];kinase activity [GO:0016301];magnesium ion binding [GO:0000287];ribose phosphate diphosphokinase activity [GO:0004749]	R-SCE-73843		6	4	2	4	5	2	2	3	3	2.09e-40	0.0255816	0.942719	-0.0176482	-0.0525392	P38063	P38063	PRS4	KPR4_YEAST
22.6723	23.6639	22.9863	23.1597	23.4697	23.3825	23.8394	23.3024	mitochondrial translation [GO:0032543]	mitochondrial large ribosomal subunit [GO:0005762];mitochondrion [GO:0005739]	rRNA binding [GO:0019843];structural constituent of ribosome [GO:0003735]			6	2	1	1	1	1	1	1	1	0.00215068	0.783513	0.177568	0.377982	1.11548	P38064	P38064	MRPL16	RM16_YEAST
20.5323	20.4879	20.6216	17.1781	20.8388	20.4356	16.6863	17.3896	transcription, DNA-templated [GO:0006351]	cytoplasm [GO:0005737];integral component of membrane [GO:0016021];mitochondrial membrane [GO:0031966];mitochondrion [GO:0005739];nuclear membrane [GO:0031965];nucleus [GO:0005634]	DNA-binding transcription factor activity, RNA polymerase II-specific [GO:0000981];sequence-specific DNA binding [GO:0043565];zinc ion binding [GO:0008270]			6	1	1	1	3	1	2	1	4	1.34e-09	0.264638	0.427886	-0.867427	-0.599049	P38114	P38114	TBS1	TBS1_YEAST
17.3211	17.6624	17.9552	17.8128	14.3915	16.9095	14.6716	17.2463	mitochondrial translation [GO:0032543]	mitochondrial small ribosomal subunit [GO:0005763];mitochondrion [GO:0005739];small ribosomal subunit [GO:0015935]	RNA binding [GO:0003723];structural constituent of ribosome [GO:0003735]		+	6	3	5	5	5	0	3	0	1	3.05e-05	1.33297	0.0313979	-1.88313	-2.20791	P38120	P38120	MRPS9	RT09_YEAST
19.2577	19.5442	18.2888	18.3313	16.5964	16.5625	17.2301	16.7813	divalent metal ion transport [GO:0070838];mitochondrial genome maintenance [GO:0000002];pyrimidine nucleotide import into mitochondrion [GO:1990519];pyrimidine nucleotide transport [GO:0006864];regulation of mitochondrial membrane potential [GO:0051881];transmembrane transport [GO:0055085]	integral component of membrane [GO:0016021];mitochondrial inner membrane [GO:0005743];mitochondrion [GO:0005739]	ATP transmembrane transporter activity [GO:0005347];pyrimidine nucleotide transmembrane transporter activity [GO:0015218]		+	6	3	2	3	3	0	1	1	2	1.61e-05	2.94115	0.00486957	-2.0629	-4.5309	P38127	P38127	RIM2	RIM2_YEAST
19.236	19.2678	19.3791	19.6425	19.4858	19.5631	19.2438	18.8804	Golgi organization [GO:0007030];intracellular protein transport [GO:0006886];Rab protein signal transduction [GO:0032482]	cytoplasm [GO:0005737];early endosome [GO:0005769];endocytic vesicle [GO:0030139];endomembrane system [GO:0012505];endosome [GO:0005768];fungal-type vacuole membrane [GO:0000329];plasma membrane [GO:0005886]	GTP binding [GO:0005525];GTPase activity [GO:0003924];guanyl nucleotide binding [GO:0019001]	R-SCE-8873719		6	4	4	4	4	4	4	3	4	3.5e-30	0.193619	0.657297	-0.0880933	-0.315629	P38146	P38146	YPT10	YPT10_YEAST
16.3262	16.3951	16.8158	16.7718	16.7853	16.046	16.6815	17.006	DNA damage checkpoint [GO:0000077];mitotic DNA replication checkpoint [GO:0033314];mitotic G2 DNA damage checkpoint [GO:0007095];protein phosphorylation [GO:0006468];replication fork protection [GO:0048478];signal transduction involved in mitotic DNA damage checkpoint [GO:1902402]	cytoplasm [GO:0005737];nuclear chromatin [GO:0000790];nucleus [GO:0005634];site of double-strand break [GO:0035861]	ATP binding [GO:0005524];protein serine/threonine kinase activity [GO:0004674]			6	1	1	1	1	1	1	2	3	4.64e-28	0.0782135	0.825536	0.0524836	0.153662	P38147	P38147	CHK1	CHK1_YEAST
16.4978	17.0781	16.9147	17.1279	17.0182	17.2564	17.521	17.0009						6	4	4	4	4	4	4	4	4	1.6e-27	0.773615	0.203649	0.29449	1.0223	P38177	P38177	YBL086C	YBI6_YEAST
19.4607	19.4357	22.374	19.4331	19.5777	20.1362	19.8696	17.8241	mRNA splicing, via spliceosome [GO:0000398]	nucleus [GO:0005634];Prp19 complex [GO:0000974];U2-type catalytic step 1 spliceosome [GO:0071006];U2-type catalytic step 2 spliceosome [GO:0071007]	pre-mRNA binding [GO:0036002];U6 snRNA binding [GO:0017070]			6	3	3	2	5	3	2	4	2	2.49e-06	0.403406	0.29373	-0.824014	-0.824351	P38241	P38241	ECM2	SLT11_YEAST
17.5212	16.9315	19.0409	17.206	17.7586	19.4101	17.3117	19.4733		cellular bud neck [GO:0005935];cytoplasm [GO:0005737]				6	1	3	2	2	2	2	1	3	9.38e-10	0.511588	0.220631	0.813507	0.97983	P38243	P38243	YBR071W	YBS1_YEAST
18.0446	16.9406	17.5157	17.5417	18.2743	18.124	18.2467	16.9574	endocytosis [GO:0006897];iron ion homeostasis [GO:0055072];iron ion transmembrane transport [GO:0034755]	endoplasmic reticulum [GO:0005783];fungal-type vacuole membrane [GO:0000329];high-affinity iron permease complex [GO:0033573];plasma membrane [GO:0005886]	ferrous iron transmembrane transporter activity [GO:0015093];iron ion transmembrane transporter activity [GO:0005381]			6	2	2	3	4	5	5	4	3	1.84e-32	0.450872	0.306841	0.389957	0.798482	P38310	P38310	FTH1	FTH1_YEAST
16.7331	16.7689	16.2961	17.1937	17.4106	17.1035	17.0746	17.4015	attachment of spindle microtubules to kinetochore [GO:0008608];cell division [GO:0051301];meiotic cell cycle [GO:0051321];protein localization to kinetochore [GO:0034501]	COMA complex [GO:0000817];cytoplasm [GO:0005737];kinetochore [GO:0000776];nucleus [GO:0005634];spindle pole body [GO:0005816]				6	1	1	3	1	2	1	2	2	0.000301473	1.29503	0.0703229	0.499603	1.63789	P38313	P38313	AME1	CENPU_YEAST
17.2641	16.1528	16.1061	16.4683	17.3586	16.7281	16.653	16.4676	chromatin remodeling [GO:0006338];histone exchange [GO:0043486]	cytosol [GO:0005829];nucleus [GO:0005634];Swr1 complex [GO:0000812]				6	3	2	1	2	2	3	3	3	0.00524171	0.405598	0.358018	0.303982	0.706313	P38326	P38326	SWC5	SWC5_YEAST
17.3953	20.1206	16.7811	18.9088	18.267	19.2088	14.1554	18.3057	aerobic respiration [GO:0009060]	cytoplasm [GO:0005737];integral component of mitochondrial membrane [GO:0032592];mitochondrial inner membrane [GO:0005743];mitochondrion [GO:0005739];P-body [GO:0000932]	mRNA binding [GO:0003729]			6	3	2	3	5	1	2	0	1	0.00316801	0.244472	0.455743	-0.817215	-0.560229	P38330	P38330	YBR238C	RMD9L_YEAST
18.5934	18.5085	18.6205	18.6025	17.6557	17.7131	17.4172	17.9113	deoxyribonucleoside monophosphate catabolic process [GO:0009159]	cytoplasm [GO:0005737];nucleus [GO:0005634]	5'-deoxynucleotidase activity [GO:0002953];GMP 5'-nucleotidase activity [GO:0050484];metal ion binding [GO:0046872]		+	6	4	5	5	5	3	5	2	1	4.86e-34	3.88432	0.00488889	-0.906948	-4.43064	P38331	P38331	YBR242W	YB92_YEAST
16.7433	17.0749	16.7965	16.6349	16.5645	17.3668	16.2268	16.7848	box C/D snoRNP assembly [GO:0000492];maturation of LSU-rRNA from tricistronic rRNA transcript (SSU-rRNA, 5.8S rRNA, LSU-rRNA) [GO:0000463];ribosome biogenesis [GO:0042254];snoRNA localization [GO:0048254];snoRNA metabolic process [GO:0016074]	cytoplasm [GO:0005737];nucleus [GO:0005634];pre-snoRNP complex [GO:0070761]	metal ion binding [GO:0046872];nucleic acid binding [GO:0003676];snoRNA binding [GO:0030515]			6	5	2	3	3	3	5	3	4	9.79e-41	0.110312	0.757197	-0.0766945	-0.214657	P38772	P38772	BCD1	BCD1_YEAST
17.3796	18.5115	18.6771	18.4844	18.6198	17.7851	18.3017	19.0811	intronic box C/D snoRNA processing [GO:0034965];nuclear-transcribed mRNA catabolic process, endonucleolytic cleavage-dependent decay [GO:0000294];RNA phosphodiester bond hydrolysis, endonucleolytic [GO:0090502];rRNA processing [GO:0006364];tRNA processing [GO:0008033]	cytosol [GO:0005829];nucleolar ribonuclease P complex [GO:0005655];nucleus [GO:0005634];ribonuclease MRP complex [GO:0000172]	ribonuclease P activity [GO:0004526];RNA binding [GO:0003723]			6	3	5	5	4	5	3	3	4	1.51e-38	0.177276	0.613962	0.183755	0.36494	P38786	P38786	RPP1	RPP1_YEAST
16.6707	16.886	17.0643	17.1359	16.8255	16.5995	16.3275	16.7682	maturation of LSU-rRNA from tricistronic rRNA transcript (SSU-rRNA, 5.8S rRNA, LSU-rRNA) [GO:0000463];pre-replicative complex assembly involved in nuclear cell cycle DNA replication [GO:0006267];regulation of DNA-dependent DNA replication initiation [GO:0030174];ribosomal large subunit assembly [GO:0000027];rRNA processing [GO:0006364]	cytosol [GO:0005829];MLL1 complex [GO:0071339];nucleoplasm [GO:0005654];nucleus [GO:0005634];Rix1 complex [GO:0097344]	chromatin binding [GO:0003682]	R-SCE-6791226		6	4	5	3	5	3	4	4	2	1.59e-15	1.0504	0.145474	-0.309069	-1.22412	P38803	P38803	IPI1	IPI1_YEAST
21.6367	21.4725	21.4133	21.6319	22.0824	22.0761	22.4391	22.2128	RNA metabolic process [GO:0016070];rRNA processing [GO:0006364]	cytoplasm [GO:0005737];nucleus [GO:0005634]			+	6	6	5	6	6	5	5	5	4	5.77e-53	3.20314	0.00940616	0.663998	3.287	P38804	P38804	RTC3	SDO1L_YEAST
17.5443	17.6638	17.3831	17.4037	18.3435	18.0541	17.4594	17.855		chromatin [GO:0000785];nucleus [GO:0005634];U5 snRNP [GO:0005682]				6	1	1	1	2	1	2	1	2	0.000161286	1.14246	0.0985745	0.429269	1.4459	P38852	P38852	LIN1	LIN1_YEAST
18.6019	17.7492	17.9841	18.2138	17.9465	18.0993	17.8832	17.9119	nucleotide catabolic process [GO:0009166]	cytosol [GO:0005829];fungal-type vacuole [GO:0000324]	hydrolase activity [GO:0016787]			6	1	2	2	2	3	3	3	3	1.46e-19	0.417466	0.416917	-0.177047	-0.614986	P38887	P38887	YHR202W	YH02_YEAST
17.4276	17.9754	17.7907	17.9381	18.469	18.5295	18.5415	18.3919	FAD biosynthetic process [GO:0006747]	cytoplasm [GO:0005737]	ATP binding [GO:0005524];FMN adenylyltransferase activity [GO:0003919]	R-SCE-196843	+	6	3	4	3	4	4	5	4	4	4.81e-29	2.77969	0.0111651	0.699997	3.04901	P38913	P38913	FAD1	FAD1_YEAST
17.22	17.2899	17.1829	17.1509	17.3836	17.9034	17.2764	17.1337	endoplasmic reticulum to Golgi vesicle-mediated transport [GO:0006888];protein transport [GO:0015031];retrograde vesicle-mediated transport, Golgi to endoplasmic reticulum [GO:0006890];vesicle organization [GO:0016050];vesicle-mediated transport [GO:0016192]	COPI-coated vesicle membrane [GO:0030663];endoplasmic reticulum [GO:0005783];ER to Golgi transport vesicle membrane [GO:0012507];Golgi apparatus [GO:0005794];integral component of membrane [GO:0016021];plasma membrane [GO:0005886]				6	3	2	4	4	2	3	1	2	0.000713297	0.590025	0.311397	0.213348	0.789155	P39552;P53176	P39552;P53176	MST28;MST27	MST28_YEAST;MST27_YEAST
21.0372	21.0174	20.9095	20.8893	21.1001	21.145	21.2324	21.4656	posttranslational protein targeting to membrane, translocation [GO:0031204]	endoplasmic reticulum [GO:0005783];Sec62/Sec63 complex [GO:0031207]	protein transmembrane transporter activity [GO:0008320]			6	6	6	5	6	6	5	6	4	1.88e-51	1.64314	0.0998697	0.272429	1.4372	P39742	P39742	SEC72	SEC72_YEAST
19.465	20.0328	19.8388	19.9628	20.2747	20.141	18.961	19.977	protein folding [GO:0006457];tubulin complex assembly [GO:0007021]	cytoplasm [GO:0005737];prefoldin complex [GO:0016272]	protein folding chaperone [GO:0044183];tubulin binding [GO:0015631];unfolded protein binding [GO:0051082]			6	6	6	6	6	4	6	6	5	7.34e-40	0.0141217	0.965398	0.0135636	0.0319589	P40005	P40005	GIM4	PFD2_YEAST
19.9894	19.996	19.7097	19.9198	20.7307	19.8064	19.1385	19.891		endoplasmic reticulum [GO:0005783];endoplasmic reticulum membrane [GO:0005789];integral component of membrane [GO:0016021]				6	4	4	4	4	3	4	3	3	1.33e-34	0.0122477	0.969334	-0.0121074	-0.0279487	P40006	P40006	IRC22	IRC22_YEAST
17.2821	17.4221	15.3663	17.1808	16.7308	14.3657	22.0698	15.2089	protein processing [GO:0016485];protein stabilization [GO:0050821]	extrinsic component of mitochondrial inner membrane [GO:0031314];mitochondrion [GO:0005739];nucleus [GO:0005634]	aminopeptidase activity [GO:0004177];manganese ion binding [GO:0030145];metallopeptidase activity [GO:0008237]			6	3	4	3	4	2	2	2	3	1.57e-05	0.055122	0.830977	0.281003	0.148209	P40051	P40051	ICP55	ICP55_YEAST
17.2989	17.3874	17.6862	17.3422	18.606	18.0886	18.107	17.5918		cytoplasm [GO:0005737];nucleus [GO:0005634]			+	6	2	2	2	3	1	2	2	3	0.00123507	1.60741	0.0378803	0.669681	2.06144	P40052	P40052	YER079W	YEQ9_YEAST
18.616	18.6824	18.716	18.8227	17.4152	16.6825	16.7126	16.851	heme A biosynthetic process [GO:0006784]	integral component of membrane [GO:0016021];mitochondrial inner membrane [GO:0005743];mitochondrion [GO:0005739]	oxidoreductase activity, acting on NAD(P)H, heme protein as acceptor [GO:0016653];oxidoreductase activity, acting on the CH-CH group of donors [GO:0016627]	R-SCE-189451	+	6	3	5	3	3	2	2	2	2	1.59e-43	4.28477	0.00286207	-1.79397	-6.50024	P40086	P40086	COX15	COX15_YEAST
18.9782	19.0021	19.16	18.8802	18.9629	19.4595	18.9329	18.7185	chromatin remodeling [GO:0006338];DNA repair [GO:0006281]	Ino80 complex [GO:0031011];nucleus [GO:0005634]	DNA binding [GO:0003677]			6	4	4	2	3	5	5	4	4	5.1e-40	0.0272876	0.945903	0.0133138	0.049838	P40154	P40154	IES2	IES2_YEAST
16.4104	16.3624	15.9204	16.5301	16.7453	16.4176	16.3979	18.0649	protein import into peroxisome matrix, docking [GO:0016560]	peroxisomal importomer complex [GO:1990429];peroxisomal membrane [GO:0005778];Pex17p-Pex14p docking complex [GO:1990415]				6	2	2	2	1	1	2	2	3	3.77e-07	0.700908	0.163592	0.600563	1.16348	P40155	P40155	PEX17	PEX17_YEAST
17.9596	17.6572	17.4678	17.4474	18.4724	18.5114	18.2412	17.9739	cell cycle [GO:0007049];negative regulation of gluconeogenesis [GO:0045721];proteasome-mediated ubiquitin-dependent protein catabolic process [GO:0043161];traversing start control point of mitotic cell cycle [GO:0007089]	cytoplasm [GO:0005737];GID complex [GO:0034657];nucleus [GO:0005634]			+	6	4	3	3	3	4	5	4	4	1.2e-32	2.09103	0.0239138	0.666759	2.45533	P40208	P40208	GID8	GID8_YEAST
13.9525	14.2112	15.8824	16.2706	14.1236	13.9468	14.9932	16.5084						6	1	1	0	0	1	1	2	1	2.22e-06	0.0813205	0.772337	-0.186161	-0.200961	P40456	P40456	ESL1	ESL1_YEAST
18.9398	18.9112	18.8145	18.8204	18.4161	18.6611	19.032	18.693	cellular response to methylmercury [GO:0071406];chromatin remodeling [GO:0006338];donor selection [GO:0007535];mRNA 3'-end processing [GO:0031124];negative regulation of pseudohyphal growth [GO:2000221];negative regulation of transcription elongation from RNA polymerase II promoter [GO:0034244];negative regulation of transcription involved in G1/S transition of mitotic cell cycle [GO:0071930];neg…	cytosol [GO:0005829];nucleus [GO:0005634]	centromeric DNA binding [GO:0019237];chromatin binding [GO:0003682];DNA replication origin binding [GO:0003688];DNA-binding transcription activator activity, RNA polymerase II-specific [GO:0001228];DNA-binding transcription factor activity, RNA polymerase II-specific [GO:0000981];DNA-binding transcription repressor activity, RNA polymerase II-specific [GO:0001227];RNA polymerase II cis-regulatory…	R-SCE-3232118;R-SCE-9018519		6	4	5	5	5	4	4	5	3	4.28e-47	0.622969	0.337809	-0.170946	-0.741515	P40466	P40466	FKH1	FKH1_YEAST
16.857	17.3661	17.7125	16.788	17.4275	16.6145	17.6049	19.9799		cellular bud neck [GO:0005935];fungal-type vacuole [GO:0000324];integral component of membrane [GO:0016021]				6	2	1	3	2	2	2	1	2	1.23e-08	0.426783	0.282631	0.725813	0.847572	P40476	P40476	PRM5	PRM5_YEAST
17.7689	16.7577	16.8886	18.229	18.6426	18.5086	21.3027	18.0534	cell wall mannoprotein biosynthetic process [GO:0000032];fungal-type cell wall organization [GO:0031505];mannosylation [GO:0097502];protein N-linked glycosylation [GO:0006487]	Golgi apparatus [GO:0005794];integral component of membrane [GO:0016021]	alpha-1,2-mannosyltransferase activity [GO:0000026];mannosyltransferase activity [GO:0000030]		+	6	2	2	1	3	2	2	2	2	7.07e-13	1.09511	0.0482485	1.71577	1.87204	P40504	P40504	KTR7	KTR7_YEAST
18.7895	18.7112	18.5629	19.212	18.8245	18.7878	18.9656	18.5243	cell adhesion involved in single-species biofilm formation [GO:0043709];chromatin silencing [GO:0006342];histone deacetylation [GO:0016575];negative regulation of chromatin silencing at rDNA [GO:0061188];negative regulation of chromatin silencing at silent mating-type cassette [GO:0061186];negative regulation of chromatin silencing at telomere [GO:0031939];negative regulation of transcription by …	cytosol [GO:0005829];nucleus [GO:0005634];Rpd3L complex [GO:0033698];Rpd3L-Expanded complex [GO:0070210];Sin3-type complex [GO:0070822]	histone deacetylase binding [GO:0042826]			6	3	3	3	2	3	4	3	2	4.36e-16	0.0948816	0.815314	-0.0433512	-0.162424	P40505	P40505	SDS3	SDS3_YEAST
18.6565	18.6642	18.7656	19.5451	18.554	19.3838	19.2661	19.3707	apoptotic process [GO:0006915];autophagy of mitochondrion [GO:0000422];mitochondrial fission [GO:0000266];mitochondrial fragmentation involved in apoptotic process [GO:0043653];peroxisome fission [GO:0016559];peroxisome organization [GO:0007031];positive regulation of mitochondrial fission [GO:0090141]	integral component of mitochondrial outer membrane [GO:0031307];integral component of peroxisomal membrane [GO:0005779];mitochondrial outer membrane [GO:0005741];mitochondrion [GO:0005739];peroxisome [GO:0005777]		R-SCE-9603798		6	5	6	5	5	4	5	6	5	1.2e-39	0.347138	0.426326	0.235804	0.602096	P40515	P40515	FIS1	FIS1_YEAST
23.5809	23.4013	23.2146	23.2029	23.2	23.1056	20.8271	22.0633	peptidyl-lysine dimethylation [GO:0018027];peptidyl-lysine monomethylation [GO:0018026];vesicle-mediated transport [GO:0016192]	cytoplasm [GO:0005737]	protein-lysine N-methyltransferase activity [GO:0016279]	R-SCE-8876725		6	3	4	3	5	3	4	3	3	2.02e-14	0.957356	0.0766252	-1.05094	-1.58922	P40516	P40516	EFM4	EFM4_YEAST
22.1875	22.0652	22.0609	22.1002	23.3972	23.4073	23.5394	23.6651	glutathione metabolic process [GO:0006749];protein glutathionylation [GO:0010731]	cell periphery [GO:0071944];endoplasmic reticulum [GO:0005783];endoplasmic reticulum membrane [GO:0005789];mitochondrial outer membrane [GO:0005741];mitochondrion [GO:0005739];plasma membrane [GO:0005886]	glutathione peroxidase activity [GO:0004602];glutathione transferase activity [GO:0004364]		+	6	6	6	6	6	6	6	6	6	2.42e-59	6.00235	0.00228571	1.39882	8.24239	P40582	P40582	GTT1	GST1_YEAST
15.3746	15.9201	15.9332	17.235	16.1687	15.0143	13.5803	15.7384	positive regulation of transcription by RNA polymerase II [GO:0045944];regulation of transcription involved in G1/S transition of mitotic cell cycle [GO:0000083]	cytoplasm [GO:0005737];MBF transcription complex [GO:0030907];nucleus [GO:0005634];SBF transcription complex [GO:0033309];Sin3-type complex [GO:0070822]	transcription factor binding [GO:0008134]			6	2	2	0	1	3	0	1	2	0.00290847	0.694522	0.138432	-0.990315	-1.25124	P42845	P42845	STB1	STB1_YEAST
18.7895	18.6212	18.0073	18.4397	19.3784	19.4565	19.4043	18.8476	dephosphorylation [GO:0016311]	cytoplasm [GO:0005737];nucleus [GO:0005634]	phosphatase activity [GO:0016791];protein tyrosine phosphatase activity [GO:0004725];thiosulfate sulfurtransferase activity [GO:0004792]		+	6	4	4	3	4	4	4	5	4	6.77e-51	1.97714	0.02241	0.807248	2.51971	P42937	P42937	YCH1	YCH1_YEAST
19.6767	19.5582	19.6706	19.8176	20.3382	20.3524	20.3534	20.1772		cytoplasm [GO:0005737];nucleus [GO:0005634]	ATP binding [GO:0005524];glycerate kinase activity [GO:0008887];kinase activity [GO:0016301]		+	6	6	6	6	6	6	6	6	6	1.49e-42	4.01878	0.00781752	0.624521	3.71214	P42938	P42938	TDA10	TDA10_YEAST
17.7481	17.8294	17.5803	17.7483	18.3744	18.1476	18.4558	18.4939	ATP export [GO:1904669];endosome transport via multivesicular body sorting pathway [GO:0032509];negative regulation of protein-containing complex assembly [GO:0031333];protein targeting to vacuole [GO:0006623]	cytosol [GO:0005829];endosome [GO:0005768];ESCRT I complex [GO:0000813];late endosome membrane [GO:0031902]	ubiquitin binding [GO:0043130]		+	6	1	1	1	1	2	1	2	1	6.15e-21	3.32367	0.00953977	0.641414	3.31344	P42939	P42939	MVB12	MVB12_YEAST
19.7705	19.0285	19.2373	19.0123	19.2281	19.3917	19.0736	19.3303	peptidyl-pyroglutamic acid biosynthetic process, using glutaminyl-peptide cyclotransferase [GO:0017186]	endoplasmic reticulum [GO:0005783]	glutaminyl-peptide cyclotransferase activity [GO:0016603];zinc ion binding [GO:0008270]	R-SCE-6798695		6	4	4	3	2	3	4	4	2	4.71e-14	0.0109886	0.976304	-0.00620937	-0.021397	P43599	P43599	YFR018C	YFI8_YEAST
22.6037	15.4024	17.9146	18.4061	17.87	17.6066	18.0253	15.6003	re-entry into mitotic cell cycle after pheromone arrest [GO:0000321]	cell periphery [GO:0071944];endoplasmic reticulum [GO:0005783];Golgi cis cisterna [GO:0000137]				6	2	0	2	2	1	1	1	0	4.74e-05	0.352036	0.320913	-1.30615	-0.769834	P46671	P46671	FAR3	FAR3_YEAST
20.5992	20.4415	20.3837	20.4917	20.8004	21.0252	20.9772	21.027	cytokinin biosynthetic process [GO:0009691];response to purine-containing compound [GO:0014074]	cytoplasm [GO:0005737];cytosol [GO:0005829];nucleus [GO:0005634]	hydrolase activity, hydrolyzing N-glycosyl compounds [GO:0016799]		+	6	5	5	5	5	5	5	5	5	1.88e-55	3.30133	0.0157977	0.478436	2.80657	P47044	P47044	YJL055W	YJF5_YEAST
19.5651	19.5365	19.4071	19.4477	19.863	19.824	19.5882	19.6559	L-methionine salvage from methylthioadenosine [GO:0019509];L-methionine salvage from S-adenosylmethionine [GO:0019284]	cytoplasm [GO:0005737];cytosol [GO:0005829]	methylthioribulose 1-phosphate dehydratase activity [GO:0046570];zinc ion binding [GO:0008270]			6	5	5	4	5	5	5	4	4	2.37e-56	1.74343	0.109595	0.24365	1.38767	P47095	P47095	MDE1	MTNB_YEAST
21.5101	21.4772	21.1343	21.122	21.3333	21.7101	21.4316	21.4534	GMP salvage [GO:0032263];hypoxanthine metabolic process [GO:0046100];IMP salvage [GO:0032264];XMP salvage [GO:0032265]	cytoplasm [GO:0005737]	hypoxanthine phosphoribosyltransferase activity [GO:0004422];phosphomannomutase activity [GO:0004615];xanthine phosphoribosyltransferase activity [GO:0000310]			6	6	6	6	6	6	5	6	6	7.66e-46	0.610952	0.341909	0.171185	0.735245	P47165	P47165	XPT1	XPT1_YEAST
17.2823	16.8582	17.1513	17.292	17.502	17.0915	17.8841	17.6045	cellular copper ion homeostasis [GO:0006878];copper ion import [GO:0015677]	cell [GO:0005623];cytoplasm [GO:0005737];integral component of membrane [GO:0016021];nucleus [GO:0005634];plasma membrane [GO:0005886]	copper ion transmembrane transporter activity [GO:0005375];identical protein binding [GO:0042802]			6	4	3	3	3	4	4	2	2	1.12e-26	0.999362	0.132105	0.374561	1.27897	P49573	P49573	CTR1	CTR1_YEAST
21.5064	21.3506	21.5598	21.3502	20.4919	20.573	20.9488	20.623	riboflavin biosynthetic process [GO:0009231]	cytoplasm [GO:0005737];mitochondrial intermembrane space [GO:0005758];nucleus [GO:0005634];riboflavin synthase complex [GO:0009349]	6,7-dimethyl-8-ribityllumazine synthase activity [GO:0000906]		+	6	5	4	4	4	4	5	4	4	4.1e-53	3.33132	0.00829965	-0.782585	-3.66029	P50861	P50861	RIB4	RIB4_YEAST
18.5809	18.7289	18.315	18.4391	18.3282	18.2114	16.8274	18.383	aerobic electron transport chain [GO:0019646];apoptotic process [GO:0006915];positive regulation of apoptotic process [GO:0043065];response to singlet oxygen [GO:0000304]	integral component of membrane [GO:0016021];mitochondrial outer membrane [GO:0005741];mitochondrion [GO:0005739];nucleus [GO:0005634]	NAD(P)H dehydrogenase (quinone) activity [GO:0003955]			6	4	5	5	5	4	4	4	4	4.95e-26	0.742123	0.153646	-0.578444	-1.1992	P52923	P52923	AIF1	AIF1_YEAST
15.8897	16.8867	16.9105	16.7563	16.8192	19.3431	16.2779	16.9266	mitochondrial tRNA wobble uridine modification [GO:0070899];tRNA methylation [GO:0030488];tRNA modification [GO:0006400];tRNA wobble uridine modification [GO:0002098]	mitochondrial matrix [GO:0005759];mitochondrion [GO:0005739]	flavin adenine dinucleotide binding [GO:0050660];transferase activity [GO:0016740]			6	3	1	3	2	1	1	3	2	0.00283108	0.453866	0.263814	0.730899	0.887042	P53070	P53070	MTO1	MTO1_YEAST
17.5352	17.1433	17.4012	17.6631	17.6581	17.6174	17.487	18.2821	attachment of spindle microtubules to kinetochore [GO:0008608];cell division [GO:0051301];mitotic cell cycle [GO:0000278];positive regulation of attachment of spindle microtubules to kinetochore [GO:0051987];positive regulation of microtubule polymerization [GO:0031116]	cytoplasm [GO:0005737];DASH complex [GO:0042729];microtubule [GO:0005874];mitotic spindle [GO:0072686];spindle pole [GO:0000922]				6	3	2	2	1	4	2	4	3	5.38e-17	0.766785	0.194139	0.325463	1.05198	P53168	P53168	DUO1	DUO1_YEAST
17.9294	17.3988	17.9281	17.5944	18.2386	17.9977	17.9087	17.9818	cellular response to oxidative stress [GO:0034599];mitotic spindle organization [GO:0007052]	CENP-A containing nucleosome [GO:0043505];condensed nuclear chromosome kinetochore [GO:0000778];cytoplasm [GO:0005737]				6	3	3	2	2	3	3	3	4	3.47e-14	1.1165	0.132013	0.31902	1.27973	P53169	P53169	YBP2	YBP2_YEAST
18.3331	17.4164	17.7044	17.7765	17.6485	17.7409	18.2989	18.6983	attachment of spindle microtubules to kinetochore [GO:0008608];cell division [GO:0051301];mitotic sister chromatid biorientation [GO:1990758];positive regulation of attachment of spindle microtubules to kinetochore [GO:0051987];positive regulation of microtubule polymerization [GO:0031116]	cell [GO:0005623];cytoplasm [GO:0005737];DASH complex [GO:0042729];mitotic spindle polar microtubule [GO:1990537];mitotic spindle pole body [GO:0044732]	identical protein binding [GO:0042802]			6	2	3	2	3	3	3	3	2	1.43e-22	0.408338	0.360215	0.289033	0.700878	P53267	P53267	DAM1	DAM1_YEAST
19.8196	19.8846	19.5927	19.492	19.8096	19.7002	20.1061	19.7121		cytoplasm [GO:0005737]				6	6	6	6	6	6	5	5	6	1.57e-40	0.458218	0.44057	0.134768	0.579782	P53270	P53270	YGR117C	YG32_YEAST
18.5709	17.8373	18.376	17.7716	17.2164	18.2408	19.7707	18.5821	autophagy of peroxisome [GO:0030242];cytoplasm to vacuole transport by the Cvt pathway [GO:0032258];endoplasmic reticulum to Golgi vesicle-mediated transport [GO:0006888];intra-Golgi vesicle-mediated transport [GO:0006891];macroautophagy [GO:0016236];retrograde transport, vesicle recycling within Golgi [GO:0000301]	cytosol [GO:0005829];extrinsic component of membrane [GO:0019898];Golgi membrane [GO:0000139];Golgi transport complex [GO:0017119]				6	3	5	5	3	4	6	4	5	1.1e-19	0.223797	0.519726	0.313587	0.473393	P53271	P53271	COG2	COG2_YEAST
17.5228	17.4578	17.402	17.6199	15.5637	18.3483	18.2901	17.7921	negative regulation of transcription by RNA polymerase II [GO:0000122];nuclear-transcribed mRNA catabolic process, non-stop decay [GO:0070481]	cytoplasm [GO:0005737];nucleus [GO:0005634];plasma membrane [GO:0005886]				6	3	2	2	3	0	3	3	2	0.000184562	0.00104965	0.996478	-0.00207686	-0.00273788	P53272	P53272	YGR122W	YG34_YEAST
19.6001	19.7755	19.4562	19.9309	20.9572	20.8378	20.7531	21.2116	carbohydrate metabolic process [GO:0005975];pentose-phosphate shunt, oxidative branch [GO:0009051]	cytoplasm [GO:0005737];cytosol [GO:0005829];nucleus [GO:0005634]	6-phosphogluconolactonase activity [GO:0017057]		+	6	4	3	4	3	5	5	4	4	8.75e-47	3.89435	0.00372973	1.24926	5.12784	P53315	P53315	SOL4	SOL4_YEAST
16.7994	16.7931	17.0993	16.9716	17.0768	17.1636	17.0276	16.6891	cytoplasmic microtubule organization [GO:0031122];meiotic spindle organization [GO:0000212];microtubule cytoskeleton organization [GO:0000226];microtubule nucleation [GO:0007020];microtubule nucleation by spindle pole body [GO:0051417];microtubule-based process [GO:0007017];mitotic cell cycle [GO:0000278];mitotic sister chromatid segregation [GO:0000070];mitotic spindle organization [GO:0007052];…	cytoplasm [GO:0005737];gamma-tubulin complex [GO:0000930];gamma-tubulin small complex, spindle pole body [GO:0000928];inner plaque of spindle pole body [GO:0005822];microtubule [GO:0005874];nucleus [GO:0005634];outer plaque of spindle pole body [GO:0005824];spindle [GO:0005819];spindle pole body [GO:0005816]	GTP binding [GO:0005525];GTPase activity [GO:0003924];structural constituent of cytoskeleton [GO:0005200]			6	5	2	4	4	4	5	5	4	2.2e-36	0.23241	0.650902	0.0734315	0.322782	P53378	P53378	TUB4	TBG_YEAST
17.0205	17.2071	16.8108	16.8978	17.4857	18.2514	18.253	18.1399	carbon utilization [GO:0015976];cellular response to carbon dioxide [GO:0071244];cellular response to oxidative stress [GO:0034599]	cytoplasm [GO:0005737];mitochondrial intermembrane space [GO:0005758];nucleus [GO:0005634]	carbonate dehydratase activity [GO:0004089];zinc ion binding [GO:0008270]		+	6	5	5	5	5	4	6	6	6	1.08e-28	2.67853	0.00946032	1.04845	3.45773	P53615	P53615	NCE103	CAN_YEAST
17.8601	18.3331	17.9471	18.0431	18.5906	18.5108	18.4352	18.9949	chromatin silencing at rDNA [GO:0000183];histone H4 deacetylation [GO:0070933];negative regulation of chromatin silencing at telomere [GO:0031939];negative regulation of mitotic recombination [GO:0045950]	cytoplasm [GO:0005737];nucleus [GO:0005634]	NAD+ binding [GO:0070403];NAD-dependent histone deacetylase activity (H4-K16 specific) [GO:0046970];NAD-dependent histone deacetylase activity [GO:0017136];transferase activity [GO:0016740];zinc ion binding [GO:0008270]	R-SCE-2151201	+	6	4	3	4	3	3	4	3	3	8.65e-33	1.9606	0.0300148	0.587023	2.24345	P53686	P53686	HST2	HST2_YEAST
17.7873	17.7172	17.8959	17.6638	17.501	16.8334	16.6594	17.4258	protein refolding [GO:0042026]	cytoplasm [GO:0005737];fungal-type vacuole [GO:0000324]	cyclosporin A binding [GO:0016018];peptidyl-prolyl cis-trans isomerase activity [GO:0003755];unfolded protein binding [GO:0051082]		+	6	2	4	4	1	3	1	2	2	2.98e-17	1.65006	0.037014	-0.661161	-2.08925	P53728	P53728	CPR8	CYP8_YEAST
21.3503	21.4225	21.2151	21.339	22.1831	22.0603	22.1912	22.0421	protein folding [GO:0006457]	cytoplasm [GO:0005737];nucleus [GO:0005634]	ATPase activator activity [GO:0001671];chaperone binding [GO:0051087];Hsp90 protein binding [GO:0051879]		+	6	6	6	6	6	6	6	5	5	4.43e-50	4.98693	0.00366929	0.787463	4.97157	P53834	P53834	HCH1	HCH1_YEAST
17.7492	16.4585	16.7594	17.2478	17.6594	17.7911	17.8206	17.8244	mRNA export from nucleus [GO:0006406]	THO complex part of transcription export complex [GO:0000445];transcription export complex [GO:0000346]	mRNA binding [GO:0003729]		+	6	1	3	2	3	4	1	3	1	0.000741834	1.34368	0.0485443	0.720127	1.86643	P53851	P53851	TEX1	TEX1_YEAST
17.0748	15.9917	16.7708	17.1957	17.1282	16.3899	17.1862	16.9701	glutamine metabolic process [GO:0006541];glutathione catabolic process [GO:0006751]	cytoplasm [GO:0005737];glutathione hydrolase complex [GO:0061672]	amidophosphoribosyltransferase activity [GO:0004044];omega peptidase activity [GO:0008242];peptidase activity [GO:0008233]			6	2	1	1	2	1	1	1	1	1.07e-17	0.193483	0.605071	0.160351	0.376223	P53871	P53871	DUG3	DUG3_YEAST
16.6204	17.0196	15.9967	15.964	16.6066	16.4686	16.8115	16.2227	cell division [GO:0051301];mitotic spindle assembly checkpoint [GO:0007094]	cytoplasm [GO:0005737];nucleus [GO:0005634];spindle pole [GO:0000922]				6	4	2	2	2	2	2	2	3	4.34e-17	0.173822	0.643132	0.127157	0.331055	P53892	P53892	IBD2	IBD2_YEAST
18.538	18.401	18.3083	18.3948	18.8479	18.6035	18.6544	18.6486	mRNA stabilization [GO:0048255];negative regulation of nuclear-transcribed mRNA catabolic process, deadenylation-dependent decay [GO:1900152];negative regulation of protein dephosphorylation [GO:0035308];negative regulation of protein serine/threonine phosphatase activity [GO:1905183];positive regulation of G1 to G0 transition [GO:1903452];positive regulation of mitotic cell cycle phase transitio…	cytoplasm [GO:0005737];nucleus [GO:0005634];P-body [GO:0000932]	protein phosphatase inhibitor activity [GO:0004864];protein serine/threonine phosphatase inhibitor activity [GO:0004865]	R-SCE-2465910		6	5	5	4	5	5	5	4	4	1.52e-29	2.07586	0.0728787	0.278107	1.61582	P53897	P53897	IGO1	IGO1_YEAST
20.9948	21.037	21.0797	21.2229	21.0934	20.9789	21.2928	20.8798	cytoplasm protein quality control by the ubiquitin-proteasome system [GO:0071629];positive regulation of transcription elongation from RNA polymerase II promoter [GO:0032968];protein folding [GO:0006457];tubulin complex assembly [GO:0007021]	cytoplasm [GO:0005737];prefoldin complex [GO:0016272]	tubulin binding [GO:0015631];unfolded protein binding [GO:0051082]			6	6	6	6	6	5	6	6	6	1.27e-40	0.0794837	0.871837	-0.0224071	-0.111149	P53900	P53900	GIM3	PFD4_YEAST
16.4205	16.4753	16.2552	16.5005	16.0409	16.9199	16.812	15.5697	axial cellular bud site selection [GO:0007120];establishment of protein localization [GO:0045184];mitotic nuclear division [GO:0140014]	cell division site [GO:0032153];cellular bud neck [GO:0005935];cellular bud neck septin collar [GO:0032174];cellular bud neck split septin rings [GO:0032177];cellular bud scar [GO:0005621];nucleus [GO:0005634]				6	3	3	3	4	2	1	1	1	0.000516284	0.0857426	0.794681	-0.0772245	-0.181111	P53939	P53939	NIS1	NIS1_YEAST
20.1055	20.2863	20.2206	20.3008	19.8285	19.9569	19.6417	19.4709	ribosomal small subunit biogenesis [GO:0042274];rRNA methylation [GO:0031167];rRNA processing [GO:0006364]	90S preribosome [GO:0030686];Mpp10 complex [GO:0034457];nucleolus [GO:0005730];nucleoplasm [GO:0005654];small-subunit processome [GO:0032040]	rRNA primary transcript binding [GO:0042134];single-stranded telomeric DNA binding [GO:0043047];snoRNA binding [GO:0030515]	R-SCE-6791226	+	6	6	6	6	6	6	6	6	6	1.37e-42	2.32448	0.0268021	-0.503811	-2.33915	P53941	P53941	IMP4	IMP4_YEAST
17.4109	17.9246	18.3666	18.532	17.2616	16.6824	16.2933	18.3407						6	2	2	2	2	1	1	1	2	4.59e-09	0.906083	0.091103	-0.914048	-1.49487	P53952	P53952	YNL050C	YNF0_YEAST
19.2256	19.4167	18.851	19.0262	20.1194	19.608	19.7907	19.3942	endosome transport via multivesicular body sorting pathway [GO:0032509];ESCRT III complex assembly [GO:1904902];late endosome to vacuole transport [GO:0045324];late endosome to vacuole transport via multivesicular body sorting pathway [GO:0032511];protein targeting to vacuole [GO:0006623];protein transport [GO:0015031]	cytoplasm [GO:0005737];ESCRT III complex [GO:0000815];late endosome [GO:0005770];multivesicular body [GO:0005771]			+	6	5	4	4	5	5	4	5	4	1.95e-39	1.64534	0.0401986	0.59822	2.01831	P69771	P69771	DID2	DID2_YEAST
18.4168	17.8979	17.4568	17.809	18.5465	18.8675	18.6207	18.6417	attachment of spindle microtubules to kinetochore [GO:0008608];cell division [GO:0051301];positive regulation of attachment of spindle microtubules to kinetochore [GO:0051987];positive regulation of microtubule polymerization [GO:0031116]	cytoplasm [GO:0005737];DASH complex [GO:0042729];microtubule [GO:0005874];mitotic spindle [GO:0072686]			+	6	3	3	3	2	3	1	3	2	2.78e-40	1.98875	0.0228361	0.773942	2.49665	P69850	P69850	DAD3	DAD3_YEAST
19.6593	19.4894	19.7102	19.72	18.9791	19.1135	18.7245	18.9465	protein insertion into mitochondrial inner membrane [GO:0045039]	mitochondrial inner membrane [GO:0005743];mitochondrial intermembrane space [GO:0005758];mitochondrial intermembrane space protein transporter complex [GO:0042719];mitochondrion [GO:0005739]	metal ion binding [GO:0046872];protein transporter activity [GO:0140318];unfolded protein binding [GO:0051082]		+	6	6	6	6	6	6	6	6	5	4.63e-43	3.46337	0.00843243	-0.703825	-3.57665	P87108	P87108	TIM10	TIM10_YEAST
19.0312	18.6358	18.8987	18.6238	19.0306	18.8083	19.1337	18.7556	actin filament bundle assembly [GO:0051017];actin filament organization [GO:0007015];establishment or maintenance of actin cytoskeleton polarity [GO:0030950];establishment or maintenance of cell polarity [GO:0007163];maintenance of cell polarity [GO:0030011];positive regulation of formin-nucleated actin cable assembly [GO:0090338];regulation of actin cytoskeleton organization [GO:0032956];regulat…	cell cortex [GO:0005938];cell division site [GO:0032153];cell periphery [GO:0071944];cellular bud neck [GO:0005935];cytoplasm [GO:0005737];cytoplasmic vesicle [GO:0031410];endoplasmic reticulum [GO:0005783];incipient cellular bud site [GO:0000131];intracellular membrane-bounded organelle [GO:0043231];plasma membrane [GO:0005886]	GTP binding [GO:0005525];GTPase activity [GO:0003924];protein kinase binding [GO:0019901]	R-SCE-194840;R-SCE-416482;R-SCE-5625740;R-SCE-6798695		6	2	2	1	3	2	2	2	2	7.21e-32	0.448292	0.445115	0.134678	0.573668	Q00246	Q00246	RHO4	RHO4_YEAST
17.1905	17.0885	17.2359	18.4309	19.0695	19.0423	18.8268	18.3086	endoplasmic reticulum to Golgi vesicle-mediated transport [GO:0006888];protein geranylgeranylation [GO:0018344];protein targeting to membrane [GO:0006612]	cytoplasm [GO:0005737];cytosol [GO:0005829];peroxisome [GO:0005777];Rab-protein geranylgeranyltransferase complex [GO:0005968]	Rab geranylgeranyltransferase activity [GO:0004663];Rab GTPase binding [GO:0017137]	R-SCE-6803205;R-SCE-8873719	+	6	3	3	3	4	4	4	4	3	9.07e-24	1.97543	0.015332	1.32535	2.86787	Q00618	Q00618	BET4	PGTA_YEAST
19.3195	19.2809	19.3106	19.311	19.3359	19.5589	19.3378	19.2693	endoplasmic reticulum to Golgi vesicle-mediated transport [GO:0006888];intracellular protein transport [GO:0006886];intra-Golgi vesicle-mediated transport [GO:0006891];regulation of inclusion body assembly [GO:0090083];vesicle docking [GO:0048278];vesicle fusion [GO:0006906];vesicle fusion with Golgi apparatus [GO:0048280]	cis-Golgi network [GO:0005801];endomembrane system [GO:0012505];Golgi membrane [GO:0000139];integral component of membrane [GO:0016021];SNARE complex [GO:0031201]	SNAP receptor activity [GO:0005484];SNARE binding [GO:0000149]	R-SCE-204005;R-SCE-5694530;R-SCE-6807878;R-SCE-6811438;R-SCE-9609523		6	3	4	4	3	3	4	3	4	8.5e-41	0.502862	0.560133	0.0700111	0.427573	Q01590	Q01590	SED5	SED5_YEAST
15.5277	18.4774	17.079	17.6364	19.3034	19.254	17.4487	18.4365	karyogamy involved in conjugation with cellular fusion [GO:0000742];meiotic cell cycle [GO:0051321];nuclear migration involved in conjugation with cellular fusion [GO:0000743];regulation of mitotic spindle organization [GO:0060236]	cytoplasm [GO:0005737];kinesin complex [GO:0005871];microtubule [GO:0005874];nucleus [GO:0005634];spindle [GO:0005819];spindle pole body [GO:0005816]	microtubule binding [GO:0008017];microtubule motor activity [GO:0003777]			6	1	2	2	2	1	1	2	1	0.00249304	0.965356	0.0674284	1.43052	1.66604	Q01649	Q01649	CIK1	CIK1_YEAST
16.8797	15.5016	16.7586	16.9799	15.8841	17.2743	17.2594	17.0528	chromatin silencing at rDNA [GO:0000183];negative regulation of septation initiation signaling [GO:0031030];nucleolus organization [GO:0007000];protein localization to nucleolar rDNA repeats [GO:0034503];rDNA condensation [GO:0070550]	mitochondrion [GO:0005739];nucleolus [GO:0005730]	phosphatase activator activity [GO:0019211];rDNA binding [GO:0000182]			6	4	2	3	3	3	3	2	2	1.36e-09	0.294686	0.438462	0.337706	0.583105	Q02208	Q02208	TOF2	TOF2_YEAST
20.7124	20.971	20.7971	21.2449	21.2174	21.3097	22.099	21.9213	protein N-linked glycosylation [GO:0006487]	integral component of membrane [GO:0016021];oligosaccharyltransferase complex [GO:0008250]			+	6	3	4	3	2	2	3	2	2	1.97e-72	1.52621	0.0398451	0.705505	2.02222	Q02795	Q02795	SWP1	OSTD_YEAST
17.7464	18.1082	17.6198	17.4076	16.5373	17.2774	15.3431	14.7002	mitochondrial proton-transporting ATP synthase complex assembly [GO:0033615]	INA complex [GO:1990524];integral component of membrane [GO:0016021];intrinsic component of mitochondrial inner membrane [GO:0031304];mitochondrion [GO:0005739]			+	6	2	1	2	2	1	1	0	0	0.00733809	1.58312	0.0224766	-1.756	-2.51474	Q02888	Q02888	INA17	INA17_YEAST
19.0577	19.1826	18.3351	19.6557	19.0315	23.0843	19.5203	18.5251	cadmium ion transmembrane transport [GO:0070574];cellular cadmium ion homeostasis [GO:0006876];cellular iron ion homeostasis [GO:0006879];cellular zinc ion homeostasis [GO:0006882]	cell [GO:0005623];integral component of membrane [GO:0016021];membrane [GO:0016020];mitochondrial membrane [GO:0031966];mitochondrion [GO:0005739];plasma membrane [GO:0005886]	cadmium ion transmembrane transporter activity [GO:0015086];cation transmembrane transporter activity [GO:0008324];ferrous iron transmembrane transporter activity [GO:0015093];zinc efflux active transmembrane transporter activity [GO:0015341]			6	4	4	4	4	3	2	2	3	9.38e-10	0.4045	0.285637	0.982529	0.839594	Q03218	Q03218	MMT1	MMT1_YEAST
18.5866	18.7187	18.4077	18.9287	18.0351	18.612	18.7869	18.6677	ubiquitin-dependent ERAD pathway [GO:0030433]	cytoplasm [GO:0005737]				6	5	4	6	4	3	5	5	2	1.34e-26	0.279579	0.539758	-0.135006	-0.449633	Q03233	Q03233	ADD37	ADD37_YEAST
24.097	24.9178	25.2695	24.3144	18.9433	25.8672	25.4854	25.813	ER-dependent peroxisome organization [GO:0032581];peroxisome organization [GO:0007031]	endoplasmic reticulum [GO:0005783];integral component of membrane [GO:0016021];peroxisomal membrane [GO:0005778];peroxisome [GO:0005777]				6	2	3	2	2	4	2	3	2	3.81e-36	0.136941	0.632656	-0.622427	-0.342359	Q03370	Q03370	PEX29	PEX29_YEAST
18.0561	17.0165	17.0439	17.5872	17.4335	17.9882	18.4671	17.5933	negative regulation of invasive growth in response to glucose limitation [GO:2000218];negative regulation of pseudohyphal growth [GO:2000221];negative regulation of transcription from RNA polymerase II promoter by pheromones [GO:0046020]	nucleus [GO:0005634];Ste12p-Dig1p-Dig2p complex [GO:1990526]	transcription factor binding [GO:0008134]			6	3	4	3	4	4	4	4	4	9.64e-33	0.625404	0.206997	0.444609	1.01411	Q03373	Q03373	DIG2	DIG2_YEAST
15.8512	15.5972	16.0254	17.4939	16.577	16.6996	16.7432	17.0989						6	1	0	1	1	0	1	1	2	4.25e-13	0.571186	0.214875	0.537755	0.994059	Q03508	Q03508	YMR265C	YM8F_YEAST
16.669	16.7573	16.448	18.5744	16.0267	15.9679	18.0156	15.804	endoplasmic reticulum organization [GO:0007029];glutaminyl-tRNAGln biosynthesis via transamidation [GO:0070681];mitochondrial translation [GO:0032543]	extrinsic component of mitochondrial inner membrane [GO:0031314];glutamyl-tRNA(Gln) amidotransferase complex [GO:0030956];mitochondrion [GO:0005739]	amidase activity [GO:0004040];ATP binding [GO:0005524];glutaminyl-tRNA synthase (glutamine-hydrolyzing) activity [GO:0050567]			6	2	2	2	3	1	2	4	1	8.52e-07	0.404303	0.304256	-0.658641	-0.805449	Q03557	Q03557	HER2	GATA_YEAST
17.2492	17.6705	17.4538	17.2761	17.7242	18.0098	17.9695	18.0556	L-methionine salvage from methylthioadenosine [GO:0019509];methionine metabolic process [GO:0006555]	cytoplasm [GO:0005737];nucleus [GO:0005634]	acireductone dioxygenase (Ni2+-requiring) activity [GO:0010308];acireductone dioxygenase [iron(II)-requiring] activity [GO:0010309];iron ion binding [GO:0005506]	R-SCE-1237112	+	6	4	5	4	5	5	5	4	4	2.17e-47	2.30014	0.0257744	0.52736	2.37318	Q03677	Q03677	ADI1	MTND_YEAST
16.887	17.1544	16.9875	17.2343	16.9352	17.74	17.4556	17.6754	developmental process [GO:0032502];protein transport [GO:0015031];regulation of protein-containing complex assembly [GO:0043254];vacuolar acidification [GO:0007035]	cell [GO:0005623];early endosome membrane [GO:0031901];nucleus [GO:0005634];RAVE complex [GO:0043291]				6	2	2	2	2	2	2	3	2	6.57e-13	0.998284	0.12992	0.385725	1.29094	Q03956	Q03956	RAV2	RAV2_YEAST
19.2587	19.2412	19.7195	18.966	19.0834	19.1268	19.183	18.9824	rRNA processing [GO:0006364]	cytoplasm [GO:0005737];nucleolus [GO:0005730]	RNA binding [GO:0003723]			6	3	5	5	5	4	5	3	5	1.31e-38	0.589269	0.319038	-0.202452	-0.773247	Q04031	Q04031	RRP17	RRP17_YEAST
17.1719	17.5983	17.2734	17.3032	17.4577	17.5642	17.3813	17.1557	proteolysis [GO:0006508]	fungal-type vacuole [GO:0000324]	aminopeptidase activity [GO:0004177];metal ion binding [GO:0046872]			6	2	2	3	2	2	2	2	3	0.00229187	0.16197	0.735605	0.0530076	0.234515	Q04033	Q04033	YDR415C	YD415_YEAST
19.0611	18.9517	18.7154	18.5603	19.4562	19.2013	19.6157	19.4429	cellular protein-containing complex assembly [GO:0034622];C-terminal protein methylation [GO:0006481];regulation of autophagy [GO:0010506]		protein C-terminal leucine carboxyl O-methyltransferase activity [GO:0018423]	R-SCE-69273	+	6	3	4	4	3	5	5	4	4	7.21e-22	2.28292	0.0227245	0.606889	2.50948	Q04081	Q04081	PPM1	LCMT1_YEAST
16.7824	17.1849	17.2812	16.8494	17.2648	17.8336	17.1979	16.7378	chromatin silencing at subtelomere [GO:0099114];chromatin silencing at telomere [GO:0006348];DNA damage checkpoint [GO:0000077];DNA repair [GO:0006281];G1 DNA damage checkpoint [GO:0044783];global genome nucleotide-excision repair [GO:0070911];histone exchange [GO:0043486];histone H3-K79 methylation [GO:0034729];intra-S DNA damage checkpoint [GO:0031573];meiotic recombination checkpoint [GO:00515…	chromosome, subtelomeric region [GO:0099115];chromosome, telomeric region [GO:0000781];nucleus [GO:0005634]	DNA binding [GO:0003677];histone methyltransferase activity (H3-K79 specific) [GO:0031151];nucleosomal histone binding [GO:0031493]			6	1	2	1	2	1	1	3	3	0.00485844	0.402508	0.38861	0.234074	0.657484	Q04089	Q04089	DOT1	DOT1_YEAST
18.0747	16.6632	18.6961	19.8587	20.5517	18.0488	18.0294	19.1982	DNA replication-dependent nucleosome assembly [GO:0006335];nucleosome assembly [GO:0006334]	CAF-1 complex [GO:0033186];chromosome, centromeric region [GO:0000775];cytosol [GO:0005829];nucleus [GO:0005634]	histone binding [GO:0042393]			6	3	4	4	4	4	4	5	4	2.97e-14	0.296585	0.400604	0.633845	0.637369	Q04199	Q04199	CAC2	CAC2_YEAST
19.2983	19.3268	18.6744	18.8088	19.4698	19.1284	19.2047	19.0021		cytoplasm [GO:0005737];endoplasmic reticulum [GO:0005783]				6	3	3	2	3	3	3	2	3	2.1e-44	0.393239	0.43215	0.174155	0.591984	Q04201	Q04201	CUE4	CUE4_YEAST
16.4722	15.3158	16.2812	16.3307	16.7063	16.172	17.1523	16.7925	cellular ion homeostasis [GO:0006873];intracellular signal transduction [GO:0035556]	cell [GO:0005623];cell periphery [GO:0071944];cytoplasm [GO:0005737];plasma membrane [GO:0005886]				6	2	2	2	4	3	3	3	5	6.56e-16	0.925138	0.107139	0.605818	1.39886	Q04233	Q04233	GIS4	GIS4_YEAST
16.1929	20.1102	16.0528	16.0353	18.8466	15.9318	15.8556	15.9078	tRNA methylation [GO:0030488];tRNA modification [GO:0006400];wybutosine biosynthetic process [GO:0031591]	cytoplasm [GO:0005737]	S-adenosylmethionine-dependent methyltransferase activity [GO:0008757];transferase activity, transferring alkyl or aryl (other than methyl) groups [GO:0016765];tRNA 4-demethylwyosine alpha-amino-alpha-carboxypropyltransferase activity [GO:0102522];tRNA methyltransferase activity [GO:0008175]			6	2	3	3	3	1	3	2	2	5.99e-14	0.140639	0.631566	-0.462368	-0.34346	Q04235	Q04235	TRM12	TYW2_YEAST
18.2045	18.3147	17.7451	17.7822	18.4443	18.0168	18.1445	17.8363	methionine biosynthetic process [GO:0009086];sulfur compound metabolic process [GO:0006790];transsulfuration [GO:0019346]	cytoplasm [GO:0005737];nucleus [GO:0005634]	carbon-sulfur lyase activity [GO:0016846];cystathionine gamma-synthase activity [GO:0003962];pyridoxal phosphate binding [GO:0030170]			6	5	4	5	5	4	5	4	5	4.13e-25	0.202241	0.636772	0.0988493	0.33679	Q04533	Q04533	YML082W	METX_YEAST
17.9875	17.0972	17.6418	17.8896	17.0593	16.5897	16.3316	14.6457	oxidation-reduction process [GO:0055114]				+	6	1	2	1	2	1	2	2	1	2.11e-10	1.42778	0.0290335	-1.49748	-2.26137	Q05530	Q05530	YDR286C	YD286_YEAST
18.9059	19.1033	18.9175	17.7251	18.6158	18.2568	17.7872	17.5332	ubiquinone biosynthetic process [GO:0006744];ubiquinone-6 biosynthetic process [GO:1901006]	mitochondrial inner membrane [GO:0005743];mitochondrion [GO:0005739];protein-containing complex [GO:0032991]	lipid binding [GO:0008289]			6	1	1	1	3	1	1	2	2	2.06e-29	0.761956	0.142323	-0.614686	-1.23548	Q05779	Q05779	COQ9	COQ9_YEAST
18.8644	18.9051	19.0369	18.8526	18.8151	19.1328	18.8239	18.4563	regulation of cell cycle [GO:0051726]	cytoplasm [GO:0005737];nucleus [GO:0005634]				6	5	6	5	6	6	6	6	6	3.62e-37	0.314899	0.547358	-0.107753	-0.440549	Q05881	Q05881	YLR287C	YL287_YEAST
19.1452	19.1607	19.2291	19.3524	19.3124	18.9857	25.9039	18.5548	ubiquinone-6 biosynthetic process [GO:1901006]	mitochondrion [GO:0005739]	coenzyme binding [GO:0050662];NADH dehydrogenase activity [GO:0003954]			6	3	3	3	4	2	3	3	3	4.44e-31	0.363682	0.308021	1.46735	0.794979	Q05892	Q05892	COQ11	COQ11_YEAST
17.9476	18.9473	18.0105	17.5863	18.3923	17.9387	18.4056	18.6687	mRNA 5'-splice site recognition [GO:0000395];mRNA splicing, via spliceosome [GO:0000398];positive regulation of RNA binding [GO:1905216];spliceosomal snRNP assembly [GO:0000387]	commitment complex [GO:0000243];U1 snRNP [GO:0005685];U2-type prespliceosome [GO:0071004]	mRNA binding [GO:0003729];pre-mRNA 5'-splice site binding [GO:0030627];U1 snRNA binding [GO:0030619];zinc ion binding [GO:0008270]			6	1	2	1	2	3	2	2	2	7.15e-16	0.291067	0.473283	0.228394	0.534318	Q05900	Q05900	YHC1	RU1C_YEAST
18.257	18.1119	17.8683	17.7593	18.1844	17.9959	18.3118	18.0997	protein catabolic process in the vacuole [GO:0007039];protein transport [GO:0015031]	integral component of plasma membrane [GO:0005887];nucleus [GO:0005634];vacuole [GO:0005773]	DNA binding [GO:0003677];metal ion binding [GO:0046872]			6	3	3	4	3	3	3	4	3	4.64e-30	0.52152	0.398135	0.14883	0.642879	Q05934	Q05934	VID22	VID22_YEAST
16.4175	15.8858	16.6154	17.0368	16.6554	16.6969	16.2537	15.8806		nucleus [GO:0005634]	metal ion binding [GO:0046872];sequence-specific DNA binding [GO:0043565]			6	1	2	2	2	3	2	2	2	6.18e-24	0.145541	0.684221	-0.117198	-0.288398	Q05937	Q05937	STP3	STP3_YEAST
19.0255	18.9686	18.8119	18.9805	19.182	18.9863	19.1629	18.866	ribosomal large subunit assembly [GO:0000027]	nucleolus [GO:0005730];preribosome, large subunit precursor [GO:0030687]				6	5	6	6	6	4	5	5	4	1.12e-40	0.537267	0.465863	0.102691	0.544639	Q05942	Q05942	RSA3	RSA3_YEAST
20.0239	19.77	20.1697	20.1078	19.8344	19.9256	20.1519	19.8074	ATP-dependent chromatin remodeling [GO:0043044];chromatin remodeling at centromere [GO:0031055];chromosome segregation [GO:0007059];DNA repair [GO:0006281];double-strand break repair [GO:0006302];G2/M transition of mitotic cell cycle [GO:0000086];nucleosome disassembly [GO:0006337];regulation of nuclear cell cycle DNA replication [GO:0033262];regulation of transcription by RNA polymerase II [GO:0…	nucleus [GO:0005634];RSC-type complex [GO:0016586];SWI/SNF complex [GO:0016514]				6	5	5	6	6	5	5	6	4	1.57e-41	0.316524	0.582004	-0.0880442	-0.404554	Q06168	Q06168	SFH1	SFH1_YEAST
21.5585	21.975	21.9027	21.7341	20.8611	21.2115	21.0785	20.9915	histone peptidyl-prolyl isomerization [GO:0000412];negative regulation of histone H3-K36 methylation [GO:0000415];nucleosome assembly [GO:0006334]	nucleolus [GO:0005730];nucleus [GO:0005634]	macrolide binding [GO:0005527];peptidyl-prolyl cis-trans isomerase activity [GO:0003755]		+	6	5	5	5	5	3	4	3	4	4.17e-49	3.15753	0.00921406	-0.75688	-3.46259	Q06205	Q06205	FPR4	FKBP4_YEAST
19.4428	15.0934	14.797	19.7734	18.1619	15.3445	17.0303	16.6575		cytoplasm [GO:0005737]				6	1	0	0	2	2	2	3	3	6.15e-07	0.121564	0.668124	-0.478093	-0.304755	Q06251	Q06251	YLR177W	YL177_YEAST
21.4544	21.4705	21.2567	21.281	22.0511	22.2457	22.2272	22.1918	regulation of proteolysis [GO:0030162];regulation of Ras protein signal transduction [GO:0046578]	cytoplasm [GO:0005737];nucleus [GO:0005634]	peptidase inhibitor activity [GO:0030414];phospholipid binding [GO:0005543]		+	6	4	3	3	3	4	4	4	4	4.74e-56	4.56098	0.0041831	0.813291	4.74454	Q06252	Q06252	YLR179C	YL179_YEAST
19.2088	19.4721	19.4545	19.456	19.501	19.317	19.4543	20.4668	basic amino acid transmembrane export from vacuole [GO:0034488]	fungal-type vacuole membrane [GO:0000329];integral component of fungal-type vacuolar membrane [GO:0071627];integral component of membrane [GO:0016021]	basic amino acid transmembrane transporter activity [GO:0015174]	R-SCE-5223345		6	1	1	1	1	1	1	1	2	1.36e-10	0.480813	0.319158	0.286925	0.773315	Q06328	Q06328	YPQ2	YPQ2_YEAST
16.3909	16.8766	17.0639	16.8167	17.6803	17.0988	17.1748	17.5542	generation of catalytic spliceosome for first transesterification step [GO:0000349];negative regulation of DNA ligase activity [GO:1904876];negative regulation of double-strand break repair via nonhomologous end joining [GO:2001033];negative regulation of protein binding [GO:0032091];negative regulation of protein-containing complex assembly [GO:0031333];spliceosomal complex disassembly [GO:00003…	cytoplasm [GO:0005737];mitochondrion [GO:0005739];nuclear chromosome, telomeric region [GO:0000784];nucleolus [GO:0005730];nucleus [GO:0005634];spliceosomal complex [GO:0005681];U2-type post-mRNA release spliceosomal complex [GO:0071008]	nucleic acid binding [GO:0003676]		+	6	1	3	3	4	2	3	3	4	5.4e-20	1.58444	0.0429202	0.590009	1.96107	Q06411	Q06411	SPP382	SP382_YEAST
21.2577	18.0515	21.1645	21.5062	20.0955	19.0013	19.081	19.3484	cardiolipin acyl-chain remodeling [GO:0035965];cardiolipin metabolic process [GO:0032048];inner mitochondrial membrane organization [GO:0007007];mitochondrial ATP synthesis coupled electron transport [GO:0042775];mitochondrial respirasome assembly [GO:0097250];phospholipid biosynthetic process [GO:0008654]	integral component of mitochondrial outer membrane [GO:0031307];mitochondrial inner membrane [GO:0005743];mitochondrial intermembrane space [GO:0005758];mitochondrial membrane [GO:0031966];mitochondrial outer membrane [GO:0005741];mitochondrion [GO:0005739]	1-acylglycerophosphocholine O-acyltransferase activity [GO:0047184];O-acyltransferase activity [GO:0008374]	R-SCE-1482798		6	5	4	2	5	6	6	5	5	4.88e-41	0.618872	0.16333	-1.11342	-1.16608	Q06510	Q06510	TAZ1	TAZ1_YEAST
20.2089	19.8227	19.8224	20.3838	19.5357	19.8063	19.1408	18.8382	maturation of 5.8S rRNA [GO:0000460];maturation of 5.8S rRNA from tricistronic rRNA transcript (SSU-rRNA, 5.8S rRNA, LSU-rRNA) [GO:0000466];maturation of LSU-rRNA [GO:0000470];maturation of LSU-rRNA from tricistronic rRNA transcript (SSU-rRNA, 5.8S rRNA, LSU-rRNA) [GO:0000463]	nucleolus [GO:0005730];nucleus [GO:0005634];preribosome, large subunit precursor [GO:0030687]			+	6	2	3	2	2	3	2	4	4	1.5e-24	1.53375	0.0381408	-0.729195	-2.04809	Q06511	Q06511	RRP15	RRP15_YEAST
19.2629	20.0483	19.6836	19.7175	19.3403	19.6954	19.6217	19.4615	maturation of SSU-rRNA from tricistronic rRNA transcript (SSU-rRNA, 5.8S rRNA, LSU-rRNA) [GO:0000462]	cytoplasm [GO:0005737];nucleus [GO:0005634]				6	3	3	3	3	3	3	3	3	5.69e-35	0.35588	0.476015	-0.148333	-0.530343	Q06672	Q06672	TSR2	TSR2_YEAST
16.9894	15.9656	16.4436	16.5621	17.1759	16.6959	17.045	16.9902	cell wall organization [GO:0071555]	cytoplasm [GO:0005737];Golgi medial cisterna [GO:0005797];Golgi trans cisterna [GO:0000138];membrane [GO:0016020]				6	4	3	3	3	4	3	4	3	4.02e-26	1.08376	0.0968352	0.486576	1.4583	Q06673	Q06673	ECM30	ECM30_YEAST
17.3748	17.68	17.3457	17.1614	17.6667	16.5083	18.4514	14.9042	cell division [GO:0051301];centromere complex assembly [GO:0034508];establishment of mitotic sister chromatid cohesion [GO:0034087];meiotic cell cycle [GO:0051321];negative regulation of meiotic DNA double-strand break formation involved in reciprocal meiotic recombination [GO:1905262];protein localization to chromosome, centromeric region [GO:0071459]	COMA complex [GO:0000817];condensed nuclear chromosome kinetochore [GO:0000778]				6	1	1	2	1	2	0	1	0	0.00432249	0.269025	0.44164	-0.507854	-0.578237	Q06675	Q06675	MCM21	CENPO_YEAST
20.5085	20.4631	20.3633	20.1943	20.7778	20.6308	19.7166	20.5681	fungal-type cell wall organization [GO:0031505]	cell cortex of cell tip [GO:0051285];cell periphery [GO:0071944];fungal-type vacuole [GO:0000324];integral component of membrane [GO:0016021];plasma membrane [GO:0005886]				6	6	6	6	6	6	5	4	6	1.87e-51	0.0581026	0.865615	0.0410366	0.117402	Q06689	Q06689	YLR413W	YL413_YEAST
18.8965	19.061	18.8314	18.746	18.7571	19.1865	19.8205	18.4794	ATP export [GO:1904669];carbon catabolite repression of transcription from RNA polymerase II promoter by glucose [GO:0000433];cytoplasm to vacuole transport by the Cvt pathway [GO:0032258];macroautophagy [GO:0016236];protein retention in Golgi apparatus [GO:0045053];protein targeting to vacuole [GO:0006623];protein transport to vacuole involved in ubiquitin-dependent protein catabolic process via…	cell [GO:0005623];ESCRT II complex [GO:0000814];late endosome membrane [GO:0031902]	metal ion binding [GO:0046872];phosphatidylinositol-3-phosphate binding [GO:0032266];ubiquitin binding [GO:0043130]	R-SCE-917729		6	3	2	2	3	3	4	2	3	7.78e-30	0.239746	0.545451	0.177158	0.443443	Q06696	Q06696	VPS36	VPS36_YEAST
16.5221	16.7813	16.646	16.8242	16.9362	17.9444	17.3281	17.6335					+	6	1	3	2	3	2	1	5	2	1.34e-14	1.83567	0.0269019	0.767126	2.35309	Q06821	Q06821	YPR084W	YP084_YEAST
16.0239	16.8519	16.4426	16.3662	16.9484	17.0854	17.5541	18.5527	apoptotic process [GO:0006915];cellular response to oxidative stress [GO:0034599];cytoplasmic sequestering of transcription factor [GO:0042994]	cytoplasm [GO:0005737];cytosol [GO:0005829];nucleus [GO:0005634]	FMN binding [GO:0010181];FMN reductase (NADH) activity [GO:0052874];FMN reductase (NADPH) activity [GO:0052873];NAD(P)H dehydrogenase (quinone) activity [GO:0003955];transcription factor binding [GO:0008134]		+	6	2	2	2	2	4	3	2	5	6.05e-22	1.49404	0.0307976	1.11404	2.22386	Q07923	Q07923	LOT6	LOT6_YEAST
17.0308	17.0542	17.1458	17.3826	17.8752	17.3204	17.1913	17.2371	maintenance of RNA location [GO:0051237];mRNA export from nucleus [GO:0006406];mRNA splicing, via spliceosome [GO:0000398]	cytoplasm [GO:0005737];nucleus [GO:0005634];RES complex [GO:0070274]				6	1	1	1	1	1	1	1	2	4.27e-22	0.68768	0.252242	0.252635	0.90927	Q07930	Q07930	PML1	PML1_YEAST
16.1951	16.0695	16.5791	16.2714	14.7223	17.8943	15.8934	15.8317	cell wall mannoprotein biosynthetic process [GO:0000032];lipid catabolic process [GO:0016042];sterol metabolic process [GO:0016125]	cell periphery [GO:0071944];integral component of membrane [GO:0016021];plasma membrane [GO:0005886]	sterol esterase activity [GO:0004771]	R-SCE-192456;R-SCE-6809371		6	1	1	2	1	0	2	2	1	3.68e-30	0.106618	0.720683	-0.193368	-0.251414	Q07950	Q07950	YEH2	YEH2_YEAST
19.7738	15.6773	17.9166	18.0498	14.9168	17.2024	17.4333	16.5235	endoplasmic reticulum unfolded protein response [GO:0030968];fungal-type cell wall organization [GO:0031505];protein autoubiquitination [GO:0051865];protein K48-linked ubiquitination [GO:0070936];retrograde protein transport, ER to cytosol [GO:0030970];ubiquitin-dependent ERAD pathway [GO:0030433];ubiquitin-dependent protein catabolic process [GO:0006511]	endoplasmic reticulum [GO:0005783];endoplasmic reticulum membrane [GO:0005789];Hrd1p ubiquitin ligase ERAD-L complex [GO:0000839];Hrd1p ubiquitin ligase ERAD-M complex [GO:0000838];integral component of membrane [GO:0016021]	identical protein binding [GO:0042802];metal ion binding [GO:0046872];ubiquitin protein ligase activity [GO:0061630];ubiquitin-protein transferase activity [GO:0004842]			6	1	2	1	1	0	3	1	0	0.0056429	0.627299	0.153601	-1.33535	-1.19881	Q08109	Q08109	HRD1	HRD1_YEAST
16.3813	16.2439	15.4418	14.5187	17.1947	14.6105	14.8928	14.7099	anaphase-promoting complex-dependent catabolic process [GO:0031145];cell cycle [GO:0007049];cell division [GO:0051301];chromatin assembly [GO:0031497];positive regulation of mitotic metaphase/anaphase transition [GO:0045842];protein K11-linked ubiquitination [GO:0070979];protein ubiquitination [GO:0016567]	anaphase-promoting complex [GO:0005680];nucleus [GO:0005634]	ubiquitin protein ligase activity [GO:0061630]	R-SCE-179409;R-SCE-983168		6	1	1	2	1	2	0	0	0	0.00128403	0.149482	0.630033	-0.294438	-0.345735	Q08683	Q08683	APC5	APC5_YEAST
21.0159	21.105	20.7689	20.7494	21.0053	20.9616	21.0784	20.7067	mRNA cis splicing, via spliceosome [GO:0045292];mRNA splicing, via spliceosome [GO:0000398];mRNA transport [GO:0051028];nuclear-transcribed mRNA catabolic process, nonsense-mediated decay [GO:0000184]	commitment complex [GO:0000243];nuclear cap binding complex [GO:0005846];perinuclear region of cytoplasm [GO:0048471]	RNA cap binding [GO:0000339]	R-SCE-113418;R-SCE-674695;R-SCE-72086;R-SCE-77595;R-SCE-975956;R-SCE-975957		6	5	5	5	5	4	5	4	5	2.7e-55	0.084832	0.854804	0.0281463	0.127855	Q08920	Q08920	CBC2	NCBP2_YEAST
23.203	23.5647	23.5337	23.3795	20.2773	23.9852	19.9917	19.3952	box C/D snoRNP assembly [GO:0000492];ribosomal large subunit assembly [GO:0000027]	nucleoplasm [GO:0005654]			+	6	4	3	5	4	4	2	3	4	3.32e-27	1.27471	0.0317863	-2.5079	-2.19235	Q08932	Q08932	RSA1	RSA1_YEAST
21.6211	21.6768	21.1415	21.5784	15.1013	21.0719	22.6552	21.1078	activation of protein kinase activity [GO:0032147];cellular response to ionizing radiation [GO:0071479];DNA repair [GO:0006281];DNA replication checkpoint [GO:0000076];intra-S DNA damage checkpoint [GO:0031573];meiotic cell cycle [GO:0051321];meiotic recombination checkpoint [GO:0051598];mitotic cell cycle checkpoint [GO:0007093];recombinational repair [GO:0000725]	checkpoint clamp complex [GO:0030896];condensed nuclear chromosome [GO:0000794];cytoplasm [GO:0005737];nucleus [GO:0005634]	3'-5' exonuclease activity [GO:0008408];DNA binding [GO:0003677];protein kinase activator activity [GO:0030295]	R-SCE-176187		6	2	1	2	1	0	1	1	1	0.000960947	0.399455	0.278402	-1.52037	-0.857323	Q08949	Q08949	DDC1	DDC1_YEAST
17.3984	17.856	18.4003	17.6468	17.7883	17.8451	16.3765	17.3581	nucleotide-excision repair [GO:0006289];phosphorylation of RNA polymerase II C-terminal domain [GO:0070816];transcription by RNA polymerase II [GO:0006366]	nucleotide-excision repair factor 3 complex [GO:0000112];transcription factor TFIIH core complex [GO:0000439];transcription factor TFIIH holo complex [GO:0005675]	metal ion binding [GO:0046872]	R-SCE-113418;R-SCE-5696400;R-SCE-674695;R-SCE-6781823;R-SCE-6782135;R-SCE-6782210;R-SCE-6796648;R-SCE-72086;R-SCE-73772;R-SCE-73776;R-SCE-73779;R-SCE-75953;R-SCE-75955;R-SCE-76042;R-SCE-77075		6	2	3	1	2	4	2	1	2	5.46e-13	0.562965	0.227065	-0.483348	-0.964574	Q12004	Q12004	TFB4	TFB4_YEAST
17.2408	17.2179	18.5326	17.2818	16.4815	15.8503	16.9038	18.1261	peptidyl-L-cysteine S-palmitoylation [GO:0018230];protein palmitoylation [GO:0018345];protein targeting to membrane [GO:0006612]	endoplasmic reticulum [GO:0005783];endoplasmic reticulum membrane [GO:0005789];Golgi apparatus [GO:0005794];integral component of membrane [GO:0016021]	palmitoyltransferase activity [GO:0016409];protein-cysteine S-palmitoyltransferase activity [GO:0019706]	R-SCE-203615		6	3	4	4	4	3	2	4	4	2.93e-13	0.594056	0.189326	-0.727844	-1.07365	Q12006	Q12006	PFA4	PFA4_YEAST
17.1452	16.9679	16.6249	16.5494	17.4211	17.4475	17.3738	18.1733	endocytosis [GO:0006897];protein processing [GO:0016485];protein transport [GO:0015031]	Dsc E3 ubiquitin ligase complex [GO:0044695];endoplasmic reticulum [GO:0005783];endoplasmic reticulum membrane [GO:0005789];fungal-type vacuole lumen [GO:0000328];integral component of membrane [GO:0016021]			+	6	3	4	4	4	3	3	3	2	1.24e-32	1.78494	0.0269974	0.782057	2.32072	Q12015	Q12015	YOR223W	YO223_YEAST
19.1872	19.1297	19.1171	19.3033	18.9613	19.0364	19.2718	19.1215	CTP salvage [GO:0044211];UMP salvage [GO:0044206]	cytoplasm [GO:0005737];nucleus [GO:0005634]	ATP binding [GO:0005524];kinase activity [GO:0016301];uridine kinase activity [GO:0004849]	R-SCE-73614		6	4	4	4	4	4	4	4	4	1.25e-26	0.50148	0.511827	-0.0865774	-0.483668	Q12084	Q12084	DAS2	DAS2_YEAST
19.6276	19.2776	19.1733	19.496	21.0052	19.7816	19.4343	19.1525	exonucleolytic trimming to generate mature 3'-end of 5.8S rRNA from tricistronic rRNA transcript (SSU-rRNA, 5.8S rRNA, LSU-rRNA) [GO:0000467];ncRNA 3'-end processing [GO:0043628];U5 snRNA 3'-end processing [GO:0034476]	cytoplasm [GO:0005737];nucleus [GO:0005634]	3'-5' exonuclease activity [GO:0008408];3'-5'-exoribonuclease activity [GO:0000175];exonuclease activity [GO:0004527];nucleic acid binding [GO:0003676]			6	2	3	3	4	1	3	3	2	6.37e-17	0.486309	0.276527	0.449727	0.863422	Q12090	Q12090	REX3	REXO3_YEAST
19.7886	19.77	19.7829	19.8614	20.176	19.9167	20.2458	20.0627	regulation of ergosterol biosynthetic process [GO:0032443]	endomembrane system [GO:0012505];endosome [GO:0005768];membrane [GO:0016020]	heme binding [GO:0020037]	R-SCE-6798695		6	5	4	4	4	5	5	5	4	4.09e-52	2.15017	0.0617013	0.299551	1.71378	Q12091	Q12091	DAP1	DAP1_YEAST
18.5089	18.7594	18.5032	18.5852	18.598	18.5048	18.6985	19.1811	maturation of SSU-rRNA [GO:0030490]	cytoplasm [GO:0005737];nucleus [GO:0005634]	transferase activity [GO:0016740]			6	5	5	4	4	4	3	4	2	8.41e-28	0.430385	0.429177	0.156423	0.597316	Q12094	Q12094	TSR3	TSR3_YEAST
20.7914	20.9298	20.6837	20.7491	21.9507	22.1137	21.8223	22.1546	endoplasmic reticulum tubular network organization [GO:0071786];membrane organization [GO:0061024];mRNA transport [GO:0051028];nuclear pore distribution [GO:0031081];nuclear pore organization [GO:0006999];protein transport [GO:0015031]	endoplasmic reticulum [GO:0005783];endoplasmic reticulum membrane [GO:0005789];integral component of nuclear outer membrane [GO:0031309];nuclear envelope [GO:0005635];nuclear pore [GO:0005643]			+	6	3	3	3	3	4	4	4	4	4.36e-50	4.93136	0.00325373	1.22181	6.34336	Q12164	Q12164	POM33	POM33_YEAST
18.4763	18.5462	18.5138	18.242	18.1967	18.5038	18.0986	18.3176		integral component of membrane [GO:0016021]				6	2	2	2	2	3	2	2	5	2.46e-15	0.726664	0.314054	-0.165383	-0.782914	Q12274	Q12274	YOR097C	YOR97_YEAST
22.4855	22.4576	22.4213	22.5167	23.4276	23.4463	23.5291	23.7054	oxidation-reduction process [GO:0055114]	cytoplasm [GO:0005737];extracellular region [GO:0005576];mitochondrion [GO:0005739];plasma membrane [GO:0005886]	FMN binding [GO:0010181];identical protein binding [GO:0042802];NAD(P)H dehydrogenase (quinone) activity [GO:0003955]		+	6	5	5	5	5	5	5	5	6	8.71e-58	5.40199	0.00330303	1.05684	6.34482	Q12335	Q12335	PST2	PST2_YEAST
18.6799	17.8851	19.0554	18.6913	15.8763	18.7059	16.2686	17.7427	DNA replication, removal of RNA primer [GO:0043137];RNA catabolic process [GO:0006401];RNA phosphodiester bond hydrolysis, endonucleolytic [GO:0090502]	cytoplasm [GO:0005737];nucleus [GO:0005634];ribonuclease H2 complex [GO:0032299]				6	2	1	2	2	0	1	2	1	1.56e-16	1.05726	0.0553431	-1.42955	-1.78396	Q12338	Q12338	RNH203	RNH2C_YEAST
19.6562	19.8826	19.5955	19.7638	19.0919	19.228	18.3983	19.9438	ATP synthesis coupled proton transport [GO:0015986];cristae formation [GO:0042407];mitochondrial proton-transporting ATP synthase complex assembly [GO:0033615]	mitochondrial proton-transporting ATP synthase complex, coupling factor F(o) [GO:0000276];mitochondrion [GO:0005739]				6	4	4	4	4	4	4	4	4	1.44e-45	0.872298	0.122731	-0.558979	-1.32166	Q12349	Q12349	ATP14	ATP14_YEAST
17.8906	18.3951	17.416	18.3613	18.2499	18.2466	18.5945	18.065	endoplasmic reticulum organization [GO:0007029];endoplasmic reticulum to Golgi vesicle-mediated transport [GO:0006888];Golgi organization [GO:0007030];protein transport [GO:0015031]	COPII-coated ER to Golgi transport vesicle [GO:0030134];endoplasmic reticulum [GO:0005783];endoplasmic reticulum membrane [GO:0005789];endoplasmic reticulum-Golgi intermediate compartment [GO:0005793];Golgi membrane [GO:0000139];integral component of membrane [GO:0016021]	carbohydrate binding [GO:0030246];mannose binding [GO:0005537];metal ion binding [GO:0046872]			6	3	2	1	1	5	5	5	4	0.000381254	0.485989	0.32262	0.273251	0.767874	Q12396	Q12396	EMP46	EMP46_YEAST
17.3484	17.7602	17.73	17.6361	18.1234	17.4044	18.0414	19.6773	5S class rRNA transcription by RNA polymerase III [GO:0042791];dephosphorylation [GO:0016311];transcription by RNA polymerase III [GO:0006383]	transcription factor TFIIIC complex [GO:0000127]	DNA binding [GO:0003677];phosphatase activity [GO:0016791]			6	3	2	2	2	2	3	2	1	1.88e-43	0.680892	0.161982	0.692942	1.17089	Q12415	Q12415	TFC7	TFC7_YEAST
18.3994	18.3545	17.2421	18.3259	18.7093	18.5424	18.8254	19.1729	negative regulation of transcription involved in G1/S transition of mitotic cell cycle [GO:0071930];regulation of cell size [GO:0008361];response to extracellular stimulus [GO:0009991];traversing start control point of mitotic cell cycle [GO:0007089]	cytoplasm [GO:0005737];nucleus [GO:0005634];SBF transcription complex [GO:0033309]	RNA polymerase II transcription factor binding [GO:0001085];transcription coregulator activity [GO:0003712];transcription corepressor activity [GO:0003714]			6	1	1	2	1	1	1	1	1	9.12e-25	1.25021	0.0553333	0.732024	1.78522	Q12416	Q12416	WHI5	WHI5_YEAST
16.9599	16.6119	15.5711	20.2052	17.4182	17.4813	17.2434	17.1755	lipid catabolic process [GO:0016042];positive regulation of catalytic activity [GO:0043085]	cell periphery [GO:0071944];fungal-type vacuole [GO:0000324];integral component of membrane [GO:0016021]				6	2	1	0	2	1	1	1	1	9.01e-07	0.00247044	0.992623	-0.00743341	-0.00673851	Q12516	Q12516	SRF1	SRF1_YEAST
19.082	18.6794	19.1408	19.3221	19.2531	19.4662	18.6792	19.3577	deadenylation-dependent decapping of nuclear-transcribed mRNA [GO:0000290];deadenylation-independent decapping of nuclear-transcribed mRNA [GO:0031087];mRNA processing [GO:0006397];nuclear-transcribed mRNA catabolic process, nonsense-mediated decay [GO:0000184]	cytoplasm [GO:0005737];cytoplasmic side of membrane [GO:0098562];Dcp1-Dcp2 complex [GO:0098745];nucleus [GO:0005634];P-body [GO:0000932]	enzyme activator activity [GO:0008047];enzyme regulator activity [GO:0030234];mRNA binding [GO:0003729]	R-SCE-430039;R-SCE-450385;R-SCE-450513		6	6	5	5	6	4	6	4	6	1.06e-48	0.243656	0.573889	0.132961	0.413313	Q12517	Q12517	DCP1	DCP1_YEAST
18.7815	18.7247	18.2792	18.5216	20.3985	20.7053	20.5203	21.0149	cellular response to oxidative stress [GO:0034599]	cytoplasm [GO:0005737];nucleus [GO:0005634]	oxidoreductase activity, acting on NAD(P)H, nitrogenous group as acceptor [GO:0016657]		+	6	3	3	3	3	5	5	4	5	1.77e-41	4.65902	0.00154839	2.08301	7.54984	Q96VH4	Q96VH4	HBN1	HBN1_YEAST
20.7061	20.3267	20.7945	20.1278	20.7123	20.619	20.4661	19.564	cristae formation [GO:0042407];membrane organization [GO:0061024]	MICOS complex [GO:0061617];mitochondrial crista junction [GO:0044284];mitochondrial inner membrane [GO:0005743];mitochondrion [GO:0005739]				6	2	3	2	3	2	2	2	3	1.56e-38	0.189767	0.614063	-0.148425	-0.364594	Q96VH5	Q96VH5	MIC10	MIC10_YEAST
17.7955	17.3422	17.1137	17.4584	17.5301	17.9708	17.9443	18.095	ATP export [GO:1904669];endosome transport via multivesicular body sorting pathway [GO:0032509];protein targeting to membrane [GO:0006612];protein targeting to vacuole [GO:0006623];ubiquitin-dependent protein catabolic process via the multivesicular body sorting pathway [GO:0043162]	endosome [GO:0005768];ESCRT I complex [GO:0000813];intracellular membrane-bounded organelle [GO:0043231];late endosome membrane [GO:0031902];nucleus [GO:0005634]				6	5	3	5	5	4	5	5	3	3.15e-29	1.29519	0.0765164	0.457594	1.59014	Q99176	Q99176	SRN2	SRN2_YEAST
18.0336	17.2578	17.3033	16.9244	17.6915	17.5149	17.226	17.6641	spliceosomal complex assembly [GO:0000245]	small nuclear ribonucleoprotein complex [GO:0030532];spliceosomal complex [GO:0005681]	snRNA binding [GO:0017069]			6	3	1	1	3	1	1	2	2	4.63e-17	0.22581	0.581957	0.144356	0.404451	Q99177	Q99177	BRR1	BRR1_YEAST
19.573	19.2528	18.4719	19.6056	19.0318	19.1958	19.5646	18.5896	cell wall organization [GO:0071555];transmembrane transport [GO:0055085]	cytoplasm [GO:0005737];endoplasmic reticulum [GO:0005783];endoplasmic reticulum membrane [GO:0005789];integral component of membrane [GO:0016021]				6	2	2	2	2	2	2	2	3	4.3e-19	0.149787	0.670633	-0.130358	-0.301636	Q99252	Q99252	ECM3	ECM3_YEAST
17.5467	16.81	17.1612	16.9801	17.2973	17.5731	17.4878	17.0857	cellular protein-containing complex assembly [GO:0034622];cellular protein-containing complex localization [GO:0034629];endoplasmic reticulum to Golgi vesicle-mediated transport [GO:0006888];positive regulation of macroautophagy [GO:0016239];protein localization to phagophore assembly site [GO:0034497];regulation of GTPase activity [GO:0043087]	cis-Golgi network [GO:0005801];cytosol [GO:0005829];endoplasmic reticulum [GO:0005783];phagophore assembly site [GO:0000407];trans-Golgi network [GO:0005802];TRAPP complex [GO:0030008];TRAPPI protein complex [GO:1990070];TRAPPII protein complex [GO:1990071];TRAPPIII protein complex [GO:1990072]		R-SCE-204005;R-SCE-8876198		6	4	5	5	5	3	4	5	5	4.74e-44	0.579823	0.300863	0.236497	0.811151	Q99394	Q99394	TRS33	TRS33_YEAST
14.2704	14.1623	13.2857	14.3771	15.4731	15.4209	15.7611	14.5583		cytoplasm [GO:0005737]			+	6	1	1	1	2	2	2	2	0	0.00092178	1.91938	0.0158596	1.2795	2.78033	Q99395	Q99395	YPL229W	YP229_YEAST
19.3791	19.2353	18.8904	19.1977	19.7155	19.5269	19.3374	22.8634	negative regulation of nuclear-transcribed mRNA catabolic process, deadenylation-dependent decay [GO:1900152];negative regulation of protein dephosphorylation [GO:0035308];positive regulation of G1 to G0 transition [GO:1903452];positive regulation of mitotic cell cycle phase transition [GO:1901992];positive regulation of protein serine/threonine phosphatase activity [GO:1905184]	cytoplasm [GO:0005737];nucleus [GO:0005634]	protein phosphatase inhibitor activity [GO:0004864]	R-SCE-2465910		6	5	5	4	5	5	3	4	4	7.16e-32	0.678079	0.137511	1.1852	1.25544	Q9P305	Q9P305	IGO2	IGO2_YEAST
17.3072	14.8467	17.722	16.0283	18.7894	15.1937	15.7259	17.514	tRNA modification [GO:0006400];tRNA wobble adenosine to inosine editing [GO:0002100]	cytoplasm [GO:0005737];nucleus [GO:0005634];tRNA-specific adenosine-34 deaminase complex [GO:0052718]	tRNA-specific adenosine deaminase activity [GO:0008251];tRNA-specific adenosine-34 deaminase activity [GO:0052717]			6	3	1	3	2	1	0	1	1	0.000882352	0.116481	0.685954	0.329695	0.286006	Q9URQ3	Q9URQ3	TAD3	TAD3_YEAST
19.6156	20.042	20.0898	19.9666	19.0999	18.5135	18.7148	19.1302	aerobic respiration [GO:0009060];mitochondrial electron transport, ubiquinol to cytochrome c [GO:0006122];mitochondrial respiratory chain complex III assembly [GO:0034551]	mitochondrial respiratory chain complex III [GO:0005750];mitochondrion [GO:0005739]		R-SCE-611105	+	7	5	5	6	5	5	4	4	3	1.68e-45	2.92209	0.00759108	-1.06392	-3.73575	P00128	P00128	QCR7	QCR7_YEAST
18.6557	18.809	18.6042	18.7646	19.3198	19.0868	19.2217	18.9736	fructan catabolic process [GO:0010147];inulin catabolic process [GO:1902927];raffinose catabolic process [GO:0034484];sucrose catabolic process [GO:0005987]	cell periphery [GO:0071944];cytoplasm [GO:0005737];extracellular region [GO:0005576];fungal-type vacuole [GO:0000324];mitochondrion [GO:0005739]	beta-fructofuranosidase activity [GO:0004564];inulinase activity [GO:0051670];sucrose alpha-glucosidase activity [GO:0004575]		+	7	6	5	7	5	5	5	6	4	1.84e-24	2.58506	0.0269163	0.442089	2.33338	P00724-2	P00724-2	SUC2	INV2_YEAST
26.1755	26.3309	26.2331	26.3679	26.7501	26.6184	25.3836	25.478	chromatin assembly or disassembly [GO:0006333];nucleosome assembly [GO:0006334]	nuclear nucleosome [GO:0000788];replication fork protection complex [GO:0031298]	DNA binding [GO:0003677];protein heterodimerization activity [GO:0046982]	R-SCE-2299718;R-SCE-2559580;R-SCE-3214847;R-SCE-9018519		7	5	5	6	5	5	5	5	5	1.98e-61	0.243403	0.521706	-0.219327	-0.470633	P02294	P02294	HTB2	H2B2_YEAST
25.0362	25.2644	25.0387	25.1458	25.2962	25.4004	24.6993	24.9988	chromatin assembly or disassembly [GO:0006333];histone H3-K79 methylation [GO:0034729];nucleosome assembly [GO:0006334];sexual sporulation resulting in formation of a cellular spore [GO:0043935];transfer RNA gene-mediated silencing [GO:0061587]	host cell nucleus [GO:0042025];nuclear nucleosome [GO:0000788];replication fork protection complex [GO:0031298]	DNA binding [GO:0003677];protein heterodimerization activity [GO:0046982]	R-SCE-2299718;R-SCE-2559580;R-SCE-3214842;R-SCE-3214847;R-SCE-3214858;R-SCE-4551638;R-SCE-9018519		7	6	6	5	5	5	5	6	5	5.28e-60	0.0473867	0.902203	-0.0226316	-0.0847647	P02309	P02309	HHF1	H4_YEAST
17.2086	16.6589	16.9357	17.7778	19.3321	17.0584	18.9165	17.6201	Group I intron splicing [GO:0000372];mitochondrial mRNA processing [GO:0090615]	mitochondrion [GO:0005739]	RNA binding [GO:0003723]			7	4	2	5	4	4	2	4	2	2.96e-13	0.947139	0.0773882	1.08651	1.58477	P03874	P03874	CBP2	CBP2_YEAST
26.0064	26.1401	26.1519	26.2451	25.8498	25.9121	25.393	24.9066	assembly of large subunit precursor of preribosome [GO:1902626];cytoplasmic translation [GO:0002181];ribosomal large subunit assembly [GO:0000027];translation [GO:0006412]	cytosolic large ribosomal subunit [GO:0022625]	RNA binding [GO:0003723];structural constituent of ribosome [GO:0003735]	R-SCE-156827;R-SCE-1799339;R-SCE-72689;R-SCE-72706;R-SCE-975956;R-SCE-975957		7	7	7	7	7	6	7	7	7	7.88e-61	1.39032	0.0511064	-0.620473	-1.83181	P04449	P04449	RPL24A	RL24A_YEAST
26.1736	26.3587	26.1382	26.1805	25.8035	25.8907	25.8746	26.4624	cytoplasmic translation [GO:0002181];ribosomal large subunit assembly [GO:0000027]	cytosolic large ribosomal subunit [GO:0022625];preribosome, large subunit precursor [GO:0030687]	RNA binding [GO:0003723];rRNA binding [GO:0019843];structural constituent of ribosome [GO:0003735]	R-SCE-156827;R-SCE-1799339;R-SCE-72689;R-SCE-72706;R-SCE-975956;R-SCE-975957		7	7	7	7	7	6	6	7	6	2.61e-69	0.603929	0.312718	-0.204942	-0.78661	P04456	P04456	RPL25	RL25_YEAST
22.162	22.3289	22.0652	22.3091	22.0789	21.986	21.9284	21.7242	aerobic respiration [GO:0009060];heme biosynthetic process [GO:0006783];heme transport [GO:0015886];mitochondrial transport [GO:0006839]	cytosol [GO:0005829];integral component of membrane [GO:0016021];mitochondrial inner membrane [GO:0005743];mitochondrial intermembrane space [GO:0005758];mitochondrion [GO:0005739]	ATP:ADP antiporter activity [GO:0005471]	R-SCE-83936		7	2	2	2	2	2	2	2	2	2.83e-44	1.58265	0.0978176	-0.28693	-1.4507	P04710	P04710	AAC1	ADT1_YEAST
19.0166	18.8812	18.4754	18.3965	19.654	19.3127	19.2124	20.1156	arginine biosynthetic process [GO:0006526];arginine biosynthetic process via ornithine [GO:0042450];citrulline biosynthetic process [GO:0019240]	cytosol [GO:0005829];intracellular membrane-bounded organelle [GO:0043231];mitochondrion [GO:0005739]	amino acid binding [GO:0016597];ornithine carbamoyltransferase activity [GO:0004585]	R-SCE-1268020;R-SCE-70635	+	7	2	4	4	5	5	5	5	6	2.27e-40	1.87593	0.0230091	0.881256	2.48958	P05150	P05150	ARG3	OTC_YEAST
21.445	21.2502	21.1608	21.0056	21.7833	21.2967	21.6732	21.823	cytochrome c-heme linkage [GO:0018063]	mitochondrial inner membrane [GO:0005743];mitochondrial intermembrane space [GO:0005758];mitochondrion [GO:0005739]	holocytochrome-c synthase activity [GO:0004408];metal ion binding [GO:0046872]			7	4	4	4	5	4	5	4	4	2.76e-35	1.52784	0.0623828	0.428661	1.70739	P06182	P06182	CYC3	CCHL_YEAST
20.0941	20.1755	19.7207	20.5037	21.6372	20.3313	20.1573	19.9969	phosphatidylinositol biosynthetic process [GO:0006661]	endoplasmic reticulum [GO:0005783];endoplasmic reticulum membrane [GO:0005789];Golgi apparatus [GO:0005794];integral component of membrane [GO:0016021];mitochondrial outer membrane [GO:0005741];mitochondrion [GO:0005739]	CDP-diacylglycerol-inositol 3-phosphatidyltransferase activity [GO:0003881]	R-SCE-1483226		7	2	3	3	2	1	3	3	3	3.1e-40	0.447395	0.305359	0.407182	0.801345	P06197	P06197	PIS1	PIS_YEAST
19.212	18.2929	19.4354	19.5578	19.9811	19.8963	20.0449	20.0208	cell cycle [GO:0007049];cell division [GO:0051301];negative regulation of cytoplasmic mRNA processing body assembly [GO:0010607];peptidyl-serine phosphorylation [GO:0018105];protein kinase A signaling [GO:0010737];protein phosphorylation [GO:0006468];Ras protein signal transduction [GO:0007265];regulation of macroautophagy [GO:0016241]	cAMP-dependent protein kinase complex [GO:0005952];cytoplasm [GO:0005737];nuclear chromatin [GO:0000790];nucleus [GO:0005634]	AMP-activated protein kinase activity [GO:0004679];ATP binding [GO:0005524];cAMP-dependent protein kinase activity [GO:0004691];protein kinase activity [GO:0004672]	R-SCE-163615;R-SCE-164378;R-SCE-180024;R-SCE-432040;R-SCE-442720;R-SCE-5610787;R-SCE-5687128;R-SCE-983231	+	7	3	3	3	4	5	6	5	6	4.26e-33	1.61333	0.0311483	0.861204	2.21875	P06244	P06244	TPK1	KAPA_YEAST
18.9731	18.621	18.505	18.7878	19.06	19.478	19.1663	18.7049	invasive growth in response to glucose limitation [GO:0001403];negative regulation of cytoplasmic mRNA processing body assembly [GO:0010607];negative regulation of cytoplasmic translation [GO:2000766];protein kinase A signaling [GO:0010737];protein phosphorylation [GO:0006468];Ras protein signal transduction [GO:0007265]	cAMP-dependent protein kinase complex [GO:0005952];cytosol [GO:0005829];nuclear chromatin [GO:0000790];nucleus [GO:0005634];P-body [GO:0000932]	AMP-activated protein kinase activity [GO:0004679];ATP binding [GO:0005524];cAMP-dependent protein kinase activity [GO:0004691];protein kinase activity [GO:0004672];translation initiation factor binding [GO:0031369]	R-SCE-163615;R-SCE-164378;R-SCE-180024;R-SCE-432040;R-SCE-442720;R-SCE-5610787;R-SCE-5687128;R-SCE-983231		7	4	4	4	4	4	4	5	4	6.63e-48	1.04105	0.123977	0.380573	1.3159	P06245	P06245	TPK2	KAPB_YEAST
17.9465	18.0552	17.7425	18.1173	18.2734	17.9544	18.2892	18.2869	cAMP-mediated signaling [GO:0019933];cGMP catabolic process [GO:0046069];cGMP-mediated signaling [GO:0019934]	cytoplasm [GO:0005737];nucleus [GO:0005634]	3',5'-cyclic-AMP phosphodiesterase activity [GO:0004115];3',5'-cyclic-GMP phosphodiesterase activity [GO:0047555];metal ion binding [GO:0046872]	R-SCE-418457		7	5	5	5	4	4	5	4	3	2.24e-43	1.04947	0.184157	0.235586	1.08908	P06776	P06776	PDE2	PDE2_YEAST
14.9495	15.6617	15.2886	15.1283	15.782	15.8987	15.5645	17.2148	DNA amplification [GO:0006277];double-strand break repair via homologous recombination [GO:0000724];double-strand break repair via single-strand annealing, removal of nonhomologous ends [GO:0000736];meiotic mismatch repair [GO:0000710];mitotic recombination [GO:0006312];nucleotide-excision repair involved in interstrand cross-link repair [GO:1901255];nucleotide-excision repair, DNA incision, 5'-t…	nucleotide-excision repair factor 1 complex [GO:0000110];nucleus [GO:0005634]	damaged DNA binding [GO:0003684];single-stranded DNA binding [GO:0003697];single-stranded DNA endodeoxyribonuclease activity [GO:0000014]	R-SCE-5696395;R-SCE-5696400;R-SCE-6782135		7	1	2	1	1	1	2	2	2	0.000224398	1.11262	0.0624557	0.85798	1.70669	P06777	P06777	RAD1	RAD1_YEAST
23.5895	23.717	23.5287	23.6278	24.015	23.9015	23.9635	23.7879	actin cytoskeleton organization [GO:0030036];actin cytoskeleton reorganization [GO:0031532];actin filament bundle assembly [GO:0051017];actin filament organization [GO:0007015];budding cell bud growth [GO:0007117];cellular bud neck septin ring organization [GO:0032186];establishment or maintenance of actin cytoskeleton polarity [GO:0030950];establishment or maintenance of cell polarity [GO:000716…	1,3-beta-D-glucan synthase complex [GO:0000148];cell cortex [GO:0005938];cell division site [GO:0032153];cell periphery [GO:0071944];cellular bud [GO:0005933];cellular bud neck [GO:0005935];cellular bud tip [GO:0005934];cytoplasm [GO:0005737];cytoplasmic vesicle [GO:0031410];endoplasmic reticulum [GO:0005783];endosome membrane [GO:0010008];fungal-type vacuole membrane [GO:0000329];Golgi apparatus…	G-protein beta-subunit binding [GO:0031681];GTP binding [GO:0005525];GTPase activity [GO:0003924];protein kinase binding [GO:0019901]	R-SCE-194840;R-SCE-198203;R-SCE-392451;R-SCE-416482;R-SCE-5625740;R-SCE-6798695	+	7	7	7	7	7	7	7	7	6	1.53e-61	2.52136	0.0495064	0.301219	1.85029	P06780	P06780	RHO1	RHO1_YEAST
20.1052	20.4247	20.1715	19.9065	20.6675	20.5786	20.0852	20.1642	actin filament bundle assembly [GO:0051017];actin filament organization [GO:0007015];establishment of cell polarity [GO:0030010];establishment or maintenance of actin cytoskeleton polarity [GO:0030950];establishment or maintenance of cell polarity [GO:0007163];fungal-type cell wall organization [GO:0031505];microtubule-based process [GO:0007017];regulation of actin cytoskeleton organization [GO:0…	cell cortex [GO:0005938];cell division site [GO:0032153];cell periphery [GO:0071944];cytoplasm [GO:0005737];cytoplasmic vesicle [GO:0031410];intracellular membrane-bounded organelle [GO:0043231];membrane [GO:0016020];plasma membrane [GO:0005886]	GTP binding [GO:0005525];GTPase activity [GO:0003924];protein kinase binding [GO:0019901]	R-SCE-194840;R-SCE-416482;R-SCE-5625740;R-SCE-6798695		7	4	3	3	4	4	4	5	3	8.09e-54	0.575364	0.311083	0.22191	0.790039	P06781	P06781	RHO2	RHO2_YEAST
20.2347	20.1525	20.2204	20.2215	18.9717	18.2969	18.4885	18.9293	mitochondrial ATP synthesis coupled proton transport [GO:0042776];mitochondrial electron transport, ubiquinol to cytochrome c [GO:0006122]	cytosol [GO:0005829];integral component of membrane [GO:0016021];mitochondrial intermembrane space [GO:0005758];mitochondrial respiratory chain complex III [GO:0005750];mitochondrion [GO:0005739]	electron transporter, transferring electrons within CoQH2-cytochrome c reductase complex activity [GO:0045153];heme binding [GO:0020037];metal ion binding [GO:0046872]	R-SCE-611105	+	7	3	4	5	4	2	3	3	3	6.24e-49	4.03095	0.00361364	-1.53569	-5.75239	P07143	P07143	CYT1	CY1_YEAST
16.6649	18.5424	18.3021	15.9966	16.3854	15.9939	15.9554	14.5149	cellular response to phosphate starvation [GO:0016036];chromatin remodeling [GO:0006338];negative regulation of transcription by RNA polymerase II [GO:0000122];positive regulation of phosphate metabolic process [GO:0045937];positive regulation of transcription by RNA polymerase II [GO:0045944]	cytoplasm [GO:0005737];nucleus [GO:0005634]	DNA-binding transcription factor activity [GO:0003700];DNA-binding transcription repressor activity, RNA polymerase II-specific [GO:0001227];protein dimerization activity [GO:0046983];RNA polymerase II regulatory region sequence-specific DNA binding [GO:0000977];sequence-specific DNA binding [GO:0043565]		+	7	3	3	3	2	3	2	2	0	3.58e-15	1.17526	0.0426186	-1.66409	-1.97046	P07270	P07270	PHO4	PHO4_YEAST
17.6257	18.2518	17.8162	17.6747	18.8626	17.9071	18.4872	18.0415	ergosterol biosynthetic process [GO:0006696];farnesyl diphosphate biosynthetic process, mevalonate pathway [GO:0010142];isopentenyl diphosphate biosynthetic process, mevalonate pathway [GO:0019287]	cytoplasm [GO:0005737];cytosol [GO:0005829];nucleus [GO:0005634]	ATP binding [GO:0005524];magnesium ion binding [GO:0000287];mevalonate kinase activity [GO:0004496]	R-SCE-191273		7	5	4	6	5	3	4	6	5	1e-31	0.94567	0.118316	0.482507	1.33881	P07277	P07277	ERG12	KIME_YEAST
17.3838	18.0979	17.0694	17.6598	17.4961	16.9282	18.8601	18.6401	anaphase-promoting complex-dependent catabolic process [GO:0031145];cell division [GO:0051301];metaphase/anaphase transition of mitotic cell cycle [GO:0007091];negative regulation of DNA-dependent DNA replication initiation [GO:0032297];positive regulation of mitotic metaphase/anaphase transition [GO:0045842];protein ubiquitination [GO:0016567]	anaphase-promoting complex [GO:0005680];cytoplasm [GO:0005737];cytosol [GO:0005829];nucleus [GO:0005634]	ubiquitin protein ligase activity [GO:0061630]	R-SCE-179409;R-SCE-983168		7	3	2	2	3	4	3	3	1	4.39e-05	0.363415	0.359984	0.428421	0.702302	P09798	P09798	CDC16	CDC16_YEAST
25.186	25.3024	25.517	25.6269	24.8823	24.5546	26.4657	25.8131	maintenance of translational fidelity [GO:1990145];maturation of SSU-rRNA from tricistronic rRNA transcript (SSU-rRNA, 5.8S rRNA, LSU-rRNA) [GO:0000462];regulation of translational fidelity [GO:0006450];translation [GO:0006412]	cytosolic small ribosomal subunit [GO:0022627];ribosome [GO:0005840]	structural constituent of ribosome [GO:0003735]	R-SCE-156827;R-SCE-1799339;R-SCE-72689;R-SCE-72695;R-SCE-72702;R-SCE-72706;R-SCE-975956;R-SCE-975957		7	6	6	6	6	5	6	7	6	1.27e-62	0.0157423	0.958943	0.0208325	0.038032	P0CX29;P0CX30	P0CX29;P0CX30	RPS23A;RPS23B	RS23A_YEAST;RS23B_YEAST
26.2219	26.2114	26.3854	26.3486	25.9011	25.6066	25.6894	25.5534	cytoplasmic translation [GO:0002181];maturation of SSU-rRNA from tricistronic rRNA transcript (SSU-rRNA, 5.8S rRNA, LSU-rRNA) [GO:0000462]	cytosolic small ribosomal subunit [GO:0022627];mitochondrion [GO:0005739]	structural constituent of ribosome [GO:0003735]	R-SCE-156827;R-SCE-1799339;R-SCE-72689;R-SCE-72695;R-SCE-72702;R-SCE-72706;R-SCE-975956;R-SCE-975957	+	7	5	4	5	5	4	3	5	5	1.71e-62	3.32093	0.00991957	-0.604236	-3.2096	P0CX31;P0CX32	P0CX31;P0CX32	RPS24A;RPS24B	RS24A_YEAST;RS24B_YEAST
24.8149	24.711	24.7773	24.7581	24.5526	24.148	24.4891	24.1789	cytoplasmic translation [GO:0002181]	cytosol [GO:0005829];cytosolic large ribosomal subunit [GO:0022625];nucleus [GO:0005634]	large ribosomal subunit rRNA binding [GO:0070180];structural constituent of ribosome [GO:0003735]	R-SCE-156827;R-SCE-1799339;R-SCE-72689;R-SCE-72706;R-SCE-975956;R-SCE-975957	+	7	4	4	4	4	4	4	4	4	7.63e-62	2.13668	0.0380602	-0.423172	-2.05047	P0CX41;P0CX42	P0CX41;P0CX42	RPL23A;RPL23B	RL23A_YEAST;RL23B_YEAST
16.1573	16.0417	16.1067	16.2034	15.1548	14.9367	16.0104	14.4881	peptide pheromone export [GO:0000770];response to pheromone [GO:0019236];transmembrane transport [GO:0055085]	fungal-type vacuole [GO:0000324];Golgi apparatus [GO:0005794];integral component of membrane [GO:0016021];mating projection tip [GO:0043332];membrane [GO:0016020];plasma membrane [GO:0005886]	ATP binding [GO:0005524];ATPase activity [GO:0016887];ATPase-coupled peptide transmembrane transporter activity [GO:0015440];ATPase-coupled transmembrane transporter activity [GO:0042626]	R-SCE-382556;R-SCE-8856825;R-SCE-8856828	+	7	4	5	4	4	0	0	0	0	1.04e-13	1.64762	0.0269539	-0.979756	-2.32597	P12866	P12866	STE6	STE6_YEAST
17.7103	17.3935	18.2185	18.1113	18.2772	18.073	17.738	18.0533	oligosaccharide-lipid intermediate biosynthetic process [GO:0006490];protein glycosylation [GO:0006486];protein N-linked glycosylation [GO:0006487]	endoplasmic reticulum [GO:0005783];endoplasmic reticulum membrane [GO:0005789];integral component of membrane [GO:0016021]	beta-1,4-mannosyltransferase activity [GO:0019187];chitobiosyldiphosphodolichol beta-mannosyltransferase activity [GO:0004578];mannosyltransferase activity [GO:0000030]	R-SCE-446193		7	4	3	3	2	2	4	2	5	3.75e-19	0.345244	0.459667	0.177006	0.553283	P16661	P16661	ALG1	ALG1_YEAST
17.1068	17.3091	16.7574	16.7812	17.112	16.7369	16.7488	17.1129	cell cycle [GO:0007049];cell division [GO:0051301];retrograde transport, endosome to Golgi [GO:0042147]	cytosol [GO:0005829];Golgi apparatus [GO:0005794];Golgi membrane [GO:0000139];guanyl-nucleotide exchange factor complex [GO:0032045];RIC1-RGP1 guanyl-nucleotide exchange factor complex [GO:0034066]	Rab GTPase binding [GO:0017137];Rab guanyl-nucleotide exchange factor activity [GO:0017112]	R-SCE-6811438;R-SCE-6811440;R-SCE-8876198		7	4	3	6	4	5	5	3	4	3.33e-40	0.13479	0.745767	-0.0609865	-0.225258	P16664	P16664	RGP1	RGP1_YEAST
17.6517	17.7754	17.3844	17.1525	17.4367	17.5023	16.4902	17.0923	chromatin remodeling [GO:0006338];maturation of LSU-rRNA [GO:0000470];nucleotide-excision repair [GO:0006289];positive regulation of transcription by RNA polymerase I [GO:0045943];positive regulation of transcription by RNA polymerase II [GO:0045944]	cytosol [GO:0005829];nucleus [GO:0005634];SWI/SNF complex [GO:0016514]	rDNA binding [GO:0000182]			7	4	2	5	3	4	3	5	4	3.01e-22	0.637469	0.223147	-0.360627	-0.974093	P18888	P18888	SNF6	SNF6_YEAST
15.9623	16.079	15.9989	16.2106	15.3157	16.25	16.3402	16.4189	protein geranylgeranylation [GO:0018344];protein prenylation [GO:0018342]	CAAX-protein geranylgeranyltransferase complex [GO:0005953]	CAAX-protein geranylgeranyltransferase activity [GO:0004662];zinc ion binding [GO:0008270]			7	3	3	3	3	2	3	2	3	1.81e-08	0.0239781	0.944953	0.0184934	0.0509057	P18898	P18898	CDC43	PGTB1_YEAST
22.0295	21.7436	21.9602	21.9465	22.35	22.3443	22.6907	22.238	proteasome-mediated ubiquitin-dependent protein catabolic process [GO:0043161];protein polyubiquitination [GO:0000209];ubiquitin-dependent ERAD pathway [GO:0030433];ubiquitin-dependent protein catabolic process [GO:0006511];vesicle organization [GO:0016050]	cytosol [GO:0005829];nucleus [GO:0005634]	ATP binding [GO:0005524];proteasome binding [GO:0070628];ubiquitin conjugating enzyme activity [GO:0061631];ubiquitin-protein transferase activity [GO:0004842]	R-SCE-983168	+	7	7	7	6	7	7	6	6	7	6.94e-57	2.23833	0.0298052	0.485819	2.24848	P21734	P21734	UBC1	UBC1_YEAST
17.1975	17.6402	17.5549	17.5527	17.945	17.6198	17.4787	18.5783	autophagy of peroxisome [GO:0030242];inositol lipid-mediated signaling [GO:0048017];late endosome to vacuole transport [GO:0045324];macroautophagy [GO:0016236];positive regulation of transcription elongation from RNA polymerase II promoter [GO:0032968];protein phosphorylation [GO:0006468];protein retention in Golgi apparatus [GO:0045053];protein targeting to vacuole [GO:0006623];vacuole inheritan…	cell [GO:0005623];endosome membrane [GO:0010008];fungal-type vacuole membrane [GO:0000329];Golgi apparatus [GO:0005794];late endosome [GO:0005770];mitochondrion [GO:0005739];nucleus-vacuole junction [GO:0071561];phosphatidylinositol 3-kinase complex, class III, type I [GO:0034271];phosphatidylinositol 3-kinase complex, class III, type II [GO:0034272];vacuole-isolation membrane contact site [GO:01…	ATP binding [GO:0005524];protein serine/threonine kinase activity [GO:0004674];ubiquitin binding [GO:0043130]	R-SCE-1632852;R-SCE-1660514;R-SCE-1660516;R-SCE-1660517;R-SCE-5668599		7	2	2	2	3	2	4	3	2	9.6e-11	0.787843	0.166529	0.419148	1.1526	P22219	P22219	VPS15	VPS15_YEAST
19.5405	19.5075	19.8579	19.7802	19.3491	19.5224	19.4465	19.2415	cell wall mannoprotein biosynthetic process [GO:0000032];protein N-linked glycosylation [GO:0006487];regulation of growth [GO:0040008];sporulation resulting in formation of a cellular spore [GO:0030435]	alpha-1,6-mannosyltransferase complex [GO:0000136];endoplasmic reticulum membrane [GO:0005789]	alpha-1,6-mannosyltransferase activity [GO:0000009]			7	6	7	6	6	7	7	5	6	1.74e-60	1.42256	0.113939	-0.281642	-1.36656	P23642	P23642	VAN1	VAN1_YEAST
17.7093	18.0306	17.5229	18.1915	17.5117	17.3836	17.5034	17.6558	cell redox homeostasis [GO:0045454];cellular copper ion homeostasis [GO:0006878];cellular response to oxidative stress [GO:0034599];copper ion transport [GO:0006825];mitochondrial respiratory chain complex IV assembly [GO:0033617]	cell [GO:0005623];integral component of membrane [GO:0016021];mitochondrial inner membrane [GO:0005743];mitochondrion [GO:0005739]	copper ion binding [GO:0005507]			7	3	2	3	2	2	4	2	2	3.57e-22	1.13543	0.118356	-0.349944	-1.33886	P23833	P23833	SCO1	SCO1_YEAST
21.2832	21.7474	20.8308	22.0408	21.8678	20.6387	19.7356	20.5767	cellular response to cadmium ion [GO:0071276];positive regulation of transcription by RNA polymerase II [GO:0045944];positive regulation of transcription from RNA polymerase II promoter in response to stress [GO:0036003]	cytoplasm [GO:0005737];nucleus [GO:0005634]	DNA-binding transcription activator activity, RNA polymerase II-specific [GO:0001228];sequence-specific DNA binding [GO:0043565]			7	2	2	2	1	1	2	2	2	6.29e-06	0.735965	0.137137	-0.770854	-1.25737	P24813	P24813	CAD1	AP2_YEAST
15.7744	18.1194	16.8834	15.5761	15.4205	16.4339	16.0523	15.3989	cellular response to DNA damage stimulus [GO:0006974];cellular response to methylmercury [GO:0071406];G1/S transition of mitotic cell cycle [GO:0000082];glucose metabolic process [GO:0006006];mitotic cell cycle G1 arrest in response to pheromone [GO:0000751];protein polyubiquitination [GO:0000209];SCF-dependent proteasomal ubiquitin-dependent protein catabolic process [GO:0031146]	cellular bud neck contractile ring [GO:0000142];cytoplasm [GO:0005737];membrane [GO:0016020];nucleus [GO:0005634];SCF ubiquitin ligase complex [GO:0019005]	protein-macromolecule adaptor activity [GO:0030674]			7	2	3	2	1	1	1	1	1	1.8e-08	0.556769	0.201273	-0.761981	-1.03237	P24814	P24814	GRR1	GRR1_YEAST
20.7291	20.9215	20.6686	21.2889	21.0118	20.9714	20.8553	21.3947	protein retention in ER lumen [GO:0006621];retrograde vesicle-mediated transport, Golgi to endoplasmic reticulum [GO:0006890]	COPI-coated vesicle [GO:0030137];COPII-coated ER to Golgi transport vesicle [GO:0030134];endoplasmic reticulum [GO:0005783];fungal-type vacuole [GO:0000324];integral component of Golgi membrane [GO:0030173]				7	3	3	3	2	3	3	3	2	4.77e-42	0.372461	0.45967	0.15624	0.553578	P25560	P25560	RER1	RER1_YEAST
19.1417	18.2839	19.2569	19.3231	19.5209	18.3367	19.9076	19.4672	cellular response to oxidative stress [GO:0034599];protein repair [GO:0030091]	mitochondrion [GO:0005739]	metal ion binding [GO:0046872];peptide-methionine (R)-S-oxide reductase activity [GO:0033743]			7	3	5	4	5	5	5	5	4	7.43e-49	0.310862	0.430064	0.306701	0.59435	P25566	P25566	MXR2	MXR2_YEAST
16.9281	14.9104	16.5982	16.039	16.8299	15.5639	17.2374	17.1882	fungal-type cell wall organization [GO:0031505];negative regulation of protein kinase activity [GO:0006469]	cellular bud neck [GO:0005935]	protein kinase inhibitor activity [GO:0004860]			7	3	2	3	3	2	2	2	2	0.00144531	0.444312	0.282478	0.585907	0.848381	P25579	P25579	LRE1	LRE1_YEAST
18.1304	18.162	17.9003	18.1052	18.5082	18.6949	18.5109	18.6806	GPI anchor biosynthetic process [GO:0006506];protein processing [GO:0016485];ubiquitin-dependent ERAD pathway [GO:0030433]	endoplasmic reticulum [GO:0005783];endoplasmic reticulum membrane [GO:0005789];glycosylphosphatidylinositol-mannosyltransferase I complex [GO:1990529];integral component of membrane [GO:0016021]	mannosyltransferase activity [GO:0000030]		+	7	4	3	3	2	3	4	5	3	3.24e-19	3.26269	0.0137354	0.524162	2.93662	P25580	P25580	PBN1	PBN1_YEAST
18.9094	19.4992	20.0484	19.8955	20.029	20.1626	20.173	21.6506	ceramide biosynthetic process [GO:0046513];replicative cell aging [GO:0001302]	acyl-CoA ceramide synthase complex [GO:0061576];endoplasmic reticulum [GO:0005783];endoplasmic reticulum membrane [GO:0005789];integral component of membrane [GO:0016021];nuclear periphery [GO:0034399]	N-acyltransferase activity [GO:0016410];sphingosine N-acyltransferase activity [GO:0050291]	R-SCE-1660661		7	2	2	2	2	2	2	2	2	1.25e-56	1.02805	0.0705062	0.915699	1.63459	P28496	P28496	LAC1	LAC1_YEAST
15.597	19.2535	16.9458	16.0087	16.6403	16.155	17.955	15.2899	cell cycle [GO:0007049];cell division [GO:0051301];microtubule polymerization [GO:0046785];microtubule-based movement [GO:0007018];negative regulation of microtubule depolymerization [GO:0007026];nuclear migration along microtubule [GO:0030473]	cortical microtubule plus-end [GO:1903754];cytoplasmic microtubule [GO:0005881];kinesin complex [GO:0005871];microtubule [GO:0005874];mitochondrion [GO:0005739];spindle pole body [GO:0005816]	ATP binding [GO:0005524];ATPase activity [GO:0016887];ATP-dependent microtubule motor activity, plus-end-directed [GO:0008574];microtubule binding [GO:0008017];microtubule motor activity [GO:0003777]			7	4	1	4	2	3	2	1	1	1.65e-09	0.173138	0.581588	-0.441226	-0.405087	P28743	P28743	KIP2	KIP2_YEAST
17.0702	17.3304	17.9388	17.8491	17.9522	17.8857	18.5571	18.0721	protein transport [GO:0015031];retrograde vesicle-mediated transport, Golgi to endoplasmic reticulum [GO:0006890];vesicle fusion with endoplasmic reticulum [GO:0048279]	endoplasmic reticulum [GO:0005783];endoplasmic reticulum membrane [GO:0005789];integral component of membrane [GO:0016021];SNARE complex [GO:0031201]	SNAP receptor activity [GO:0005484]	R-SCE-6811434		7	4	4	4	5	4	4	5	5	4.41e-46	1.16186	0.0759369	0.569652	1.59367	P28791	P28791	SEC20	SEC20_YEAST
21.2779	19.0388	19.3311	19.4365	19.3354	23.1833	18.9357	18.8487	branched-chain amino acid catabolic process [GO:0009083];mitochondrial translation [GO:0032543]	mitochondrial small ribosomal subunit [GO:0005763];mitochondrion [GO:0005739]	3-hydroxyisobutyryl-CoA hydrolase activity [GO:0003860];structural constituent of ribosome [GO:0003735]	R-SCE-70895		7	6	6	6	6	6	5	6	6	7.15e-42	0.0961241	0.728415	0.304687	0.241986	P28817	P28817	EHD3	HIBCH_YEAST
19.9395	19.8702	19.9074	19.7017	19.8956	19.837	20.2563	20.0006	DNA-templated transcription, initiation [GO:0006352];positive regulation of transcription regulatory region DNA binding [GO:2000679];regulation of transcription, DNA-templated [GO:0006355];RNA polymerase II preinitiation complex assembly [GO:0051123];transcriptional open complex formation at RNA polymerase II promoter [GO:0001113];transcriptional start site selection at RNA polymerase II promoter…	nucleus [GO:0005634];transcriptional preinitiation complex [GO:0097550]	metal ion binding [GO:0046872];RNA polymerase II complex binding [GO:0000993];RNA polymerase II complex recruiting activity [GO:0001139];RNA polymerase II core promoter sequence-specific DNA binding [GO:0000979];TBP-class protein binding [GO:0017025];transcription factor binding [GO:0008134]	R-SCE-674695;R-SCE-6807505;R-SCE-73776;R-SCE-73779;R-SCE-75953;R-SCE-76042		7	6	6	6	6	6	6	5	6	7.77e-51	0.638557	0.366903	0.142672	0.690054	P29055	P29055	SUA7	TF2B_YEAST
18.9596	19.7975	18.5336	20.2906	21.265	20.9156	21.5784	19.4559	DNA-templated transcription, initiation [GO:0006352];DNA-templated transcriptional open complex formation [GO:0001112];regulation of transcription, DNA-templated [GO:0006355];RNA polymerase III preinitiation complex assembly [GO:0070898];transposon integration [GO:0070893]	nucleoplasm [GO:0005654];nucleus [GO:0005634];transcription factor TFIIIB complex [GO:0000126]	DNA binding [GO:0003677];metal ion binding [GO:0046872];RNA polymerase III core binding [GO:0000994];RNA polymerase III general transcription initiation factor activity [GO:0000995];RNA polymerase III type 3 promoter sequence-specific DNA binding [GO:0001006];TBP-class protein binding [GO:0017025];TFIIIC-class transcription factor complex binding [GO:0001156];transcription factor binding [GO:0008…	R-SCE-76061;R-SCE-76066	+	7	2	3	2	2	2	4	2	4	0.000118747	1.2082	0.0425369	1.40843	1.96998	P29056	P29056	BRF1	TF3B_YEAST
20.9774	21.1327	21.0017	20.9588	20.1885	20.2141	19.788	20.0268	isopropylmalate transport [GO:0034659];oxaloacetate transport [GO:0015729];sulfate transport [GO:0008272]	integral component of membrane [GO:0016021];mitochondrial inner membrane [GO:0005743];mitochondrion [GO:0005739]	ATP transmembrane transporter activity [GO:0005347];isopropylmalate transmembrane transporter activity [GO:0034658];malonate(1-) transmembrane transporter activity [GO:1901239];oxaloacetate transmembrane transporter activity [GO:0015131];sulfate transmembrane transporter activity [GO:0015116]		+	7	7	6	6	7	5	6	6	5	2.99e-46	4.01075	0.00398658	-0.963259	-4.68524	P32332	P32332	OAC1	OAC1_YEAST
22.2404	22.2745	22.4078	22.3541	22.463	22.365	22.5476	22.196	ergosterol biosynthetic process [GO:0006696]	endoplasmic reticulum [GO:0005783];endoplasmic reticulum membrane [GO:0005789];integral component of membrane [GO:0016021]	C-8 sterol isomerase activity [GO:0000247]			7	4	4	4	4	4	4	4	4	1.68e-50	0.38035	0.586132	0.0737057	0.399518	P32352	P32352	ERG2	ERG2_YEAST
18.4344	18.025	17.9911	18.1936	17.2424	18.408	17.7253	16.6827	cysteine biosynthetic process [GO:0019344];methionine biosynthetic process [GO:0009086];positive regulation of transcription by RNA polymerase II [GO:0045944];regulation of transcription by RNA polymerase II [GO:0006357];response to arsenic-containing substance [GO:0046685];response to cadmium ion [GO:0046686];sulfur amino acid metabolic process [GO:0000096]	Cbf1-Met4-Met28 complex [GO:0089713];nucleus [GO:0005634]	DNA-binding transcription factor activity, RNA polymerase II-specific [GO:0000981];RNA polymerase II regulatory region sequence-specific DNA binding [GO:0000977];transcription coactivator activity [GO:0003713]			7	5	5	4	3	1	2	3	3	1.06e-23	0.85469	0.11679	-0.646426	-1.347	P32389	P32389	MET4	MET4_YEAST
19.2513	18.1749	17.5402	17.738	16.775	19.0999	17.9534	18.0021	positive regulation of transcription by RNA polymerase II [GO:0045944];regulation of transcription by RNA polymerase II [GO:0006357];RNA polymerase II preinitiation complex assembly [GO:0051123];termination of RNA polymerase II transcription [GO:0006369];transcriptional open complex formation at RNA polymerase II promoter [GO:0001113]	core mediator complex [GO:0070847];mediator complex [GO:0016592]	RNA polymerase II core promoter sequence-specific DNA binding [GO:0000979];transcription coactivator activity [GO:0003713];transcription coregulator activity [GO:0003712]			7	4	2	5	4	1	1	3	2	1.38e-10	0.135335	0.665328	-0.218494	-0.307955	P32585	P32585	SRB5	MED18_YEAST
22.646	22.414	22.534	22.5395	22.6044	22.6914	22.626	22.5438	nuclear-transcribed mRNA catabolic process, nonsense-mediated decay [GO:0000184];regulation of mRNA stability [GO:0043488];stress granule assembly [GO:0034063]	cytoplasm [GO:0005737];cytoplasmic stress granule [GO:0010494];nucleus [GO:0005634];P-body [GO:0000932]	mRNA binding [GO:0003729];poly(U) RNA binding [GO:0008266]			7	5	4	5	5	4	5	5	4	3.02e-53	0.718544	0.475857	0.0830255	0.530969	P32588	P32588	PUB1	PUB1_YEAST
17.9159	17.7733	17.7145	17.8655	17.8933	17.7149	18.008	17.8233		mitochondrial outer membrane [GO:0005741];mitochondrion [GO:0005739]				7	4	4	3	4	2	3	5	4	4.59e-44	0.223566	0.729195	0.0425329	0.241183	P32792	P32792	YSC83	YHH7_YEAST
18.6004	18.847	18.4285	18.8354	20.2737	20.4259	20.0769	20.5084	cellular zinc ion homeostasis [GO:0006882];cobalt ion transport [GO:0006824];zinc ion transport [GO:0006829]	cell [GO:0005623];fungal-type vacuole [GO:0000324];fungal-type vacuole membrane [GO:0000329];integral component of membrane [GO:0016021];mitochondrial membrane [GO:0031966];mitochondrion [GO:0005739]	cobalt ion transmembrane transporter activity [GO:0015087];zinc ion transmembrane transporter activity [GO:0005385]	R-SCE-425410	+	7	4	3	4	3	5	6	5	5	2.83e-43	4.66756	0.00253333	1.64341	6.89617	P32798	P32798	COT1	COT1_YEAST
19.4304	19.5082	18.8134	19.3225	18.3064	17.6617	17.5944	17.1177	aerobic respiration [GO:0009060];mitochondrial electron transport, cytochrome c to oxygen [GO:0006123];mitochondrial respirasome assembly [GO:0097250]	integral component of membrane [GO:0016021];mitochondrial respiratory chain complex IV [GO:0005751];mitochondrion [GO:0005739]	cytochrome-c oxidase activity [GO:0004129];enzyme regulator activity [GO:0030234]		+	7	4	3	2	4	3	2	3	2	4.19e-17	2.82436	0.00642254	-1.59862	-4.09859	P32799	P32799	COX13	COX13_YEAST
20.5736	20.4276	20.964	20.8575	20.3954	20.3276	20.2359	20.0162	cellular copper ion homeostasis [GO:0006878];endosomal transport [GO:0016197];invasive growth in response to glucose limitation [GO:0001403];ion transport [GO:0006811];protein localization to membrane [GO:0072657];pseudohyphal growth [GO:0007124];vacuolar transport [GO:0007034]	cell [GO:0005623];endosome [GO:0005768];endosome membrane [GO:0010008];fungal-type vacuole membrane [GO:0000329];integral component of membrane [GO:0016021];membrane [GO:0016020]			+	7	4	4	4	6	4	5	4	4	8.01e-43	1.67543	0.0494408	-0.461924	-1.85509	P32802	P32802	EMP70	TMN1_YEAST
18.7498	18.6367	18.9174	18.8375	18.915	18.74	19.1083	18.7326	3'-UTR-mediated mRNA destabilization [GO:0061158];mitochondrion organization [GO:0007005];mRNA processing [GO:0006397];regulation of RNA metabolic process [GO:0051252]	cytoplasm [GO:0005737];cytoplasmic stress granule [GO:0010494];nucleus [GO:0005634];P-body [GO:0000932];perinuclear region of cytoplasm [GO:0048471];ribonucleoprotein complex [GO:1990904]	mRNA binding [GO:0003729];RNA binding [GO:0003723]			7	4	5	5	4	3	4	5	5	5.32e-32	0.356338	0.560198	0.0886416	0.42767	P32831;P32831-2	P32831;P32831-2	NGR1	NGR1_YEAST
25.773	25.6737	25.7566	25.8011	25.4797	25.3448	25.2635	25.0246	cytoplasmic translation [GO:0002181];endonucleolytic cleavage in ITS1 to separate SSU-rRNA from 5.8S rRNA and LSU-rRNA from tricistronic rRNA transcript (SSU-rRNA, 5.8S rRNA, LSU-rRNA) [GO:0000447];endonucleolytic cleavage to generate mature 3'-end of SSU-rRNA from (SSU-rRNA, 5.8S rRNA, LSU-rRNA) [GO:0000461];ribosomal small subunit assembly [GO:0000028];rRNA export from nucleus [GO:0006407];tran…	90S preribosome [GO:0030686];cytoplasmic stress granule [GO:0010494];cytosolic small ribosomal subunit [GO:0022627]	structural constituent of ribosome [GO:0003735]	R-SCE-156827;R-SCE-1799339;R-SCE-72689;R-SCE-72695;R-SCE-72702;R-SCE-72706;R-SCE-975956;R-SCE-975957	+	7	4	5	5	6	6	4	5	5	2.09e-53	2.50391	0.0259555	-0.472946	-2.37176	P32905	P32905	RPS0A	RSSA1_YEAST
23.1201	23.2422	23.0072	23.3147	23.2675	22.8364	22.8113	23.2515	formation of translation preinitiation complex [GO:0001731];maintenance of translational fidelity [GO:1990145];regulation of translational fidelity [GO:0006450]	eukaryotic 43S preinitiation complex [GO:0016282];multi-eIF complex [GO:0043614]	ribosomal small subunit binding [GO:0043024];RNA binding [GO:0003723];translation initiation factor activity [GO:0003743];translation initiation factor binding [GO:0031369]			7	5	5	5	5	5	5	6	5	1.97e-56	0.39745	0.474901	-0.129364	-0.532409	P32911	P32911	SUI1	SUI1_YEAST
16.1091	15.5592	16.2914	15.8422	15.3764	15.8621	15.5993	16.1774	chromatin silencing at silent mating-type cassette [GO:0030466];chromatin silencing at telomere [GO:0006348];covalent chromatin modification [GO:0016569];histone acetylation [GO:0016573];negative regulation of transcription, DNA-templated [GO:0045892];positive regulation of transcription by RNA polymerase II [GO:0045944]	chromosome, telomeric region [GO:0000781];histone acetyltransferase complex [GO:0000123];NuA3 histone acetyltransferase complex [GO:0033100];NuA3a histone acetyltransferase complex [GO:1990467];NuA3b histone acetyltransferase complex [GO:1990468];nuclear chromatin [GO:0000790];nucleus [GO:0005634];Piccolo NuA4 histone acetyltransferase complex [GO:0032777]	H4 histone acetyltransferase activity [GO:0010485];histone acetyltransferase activity [GO:0004402];histone binding [GO:0042393];metal ion binding [GO:0046872]			7	1	2	2	2	2	2	1	1	1.27e-07	0.361547	0.43614	-0.196701	-0.586864	P34218	P34218	SAS3	SAS3_YEAST
27.0271	27.0858	26.8886	26.9325	27.1654	27.0196	27.0838	27.1863	cell redox homeostasis [GO:0045454];cellular response to heat [GO:0034605];cellular response to hydroperoxide [GO:0071447];cellular response to osmotic stress [GO:0071470];cellular response to oxidative stress [GO:0034599];chaperone-mediated protein folding [GO:0061077];DNA damage checkpoint [GO:0000077];DNA protection [GO:0042262];negative regulation of cell aging [GO:0090344];negative regulatio…	cell [GO:0005623];cytoplasm [GO:0005737];cytosol [GO:0005829];polysome [GO:0005844]	identical protein binding [GO:0042802];kinase regulator activity [GO:0019207];peroxiredoxin activity [GO:0051920];ribosome binding [GO:0043022];thioredoxin peroxidase activity [GO:0008379];unfolded protein binding [GO:0051082]	R-SCE-6798695		7	6	6	6	6	6	6	7	6	5.33e-70	1.16061	0.296299	0.13026	0.81963	P34760	P34760	TSA1	TSA1_YEAST
20.7839	20.9338	20.4976	20.9518	20.8719	21.0779	20.6974	20.9989	protein refolding [GO:0042026]	cytoplasm [GO:0005737];endoplasmic reticulum [GO:0005783];endoplasmic reticulum lumen [GO:0005788]	cyclosporin A binding [GO:0016018];peptidyl-prolyl cis-trans isomerase activity [GO:0003755];unfolded protein binding [GO:0051082]			7	7	7	7	6	6	6	7	7	5.67e-43	0.392005	0.490452	0.119754	0.512037	P35176	P35176	CPR5	CYPD_YEAST
21.9782	22.1217	21.9605	21.9681	22.3412	22.2307	22.4991	22.1037	chromatin remodeling [GO:0006338];histone acetylation [GO:0016573];nucleosome mobilization [GO:0042766];promoter clearance from RNA polymerase II promoter [GO:0001111];regulation of transcription, DNA-templated [GO:0006355];RNA polymerase II preinitiation complex assembly [GO:0051123];transcription by RNA polymerase II [GO:0006366];transcription elongation from RNA polymerase II promoter [GO:0006…	Ino80 complex [GO:0031011];mediator complex [GO:0016592];NuA3 histone acetyltransferase complex [GO:0033100];NuA3a histone acetyltransferase complex [GO:1990467];NuA3b histone acetyltransferase complex [GO:1990468];nucleus [GO:0005634];SWI/SNF complex [GO:0016514];transcription factor TFIID complex [GO:0005669];transcription factor TFIIF complex [GO:0005674]	RNA polymerase II general transcription initiation factor activity [GO:0016251]	R-SCE-674695;R-SCE-75955		7	6	6	6	6	5	6	5	5	3.76e-46	1.67823	0.0919539	0.286518	1.49017	P35189	P35189	TAF14	TAF14_YEAST
18.8901	18.7771	18.8274	18.6819	18.9093	18.8889	18.9172	18.994	thiamine diphosphate biosynthetic process [GO:0009229]	cytoplasm [GO:0005737]	ATP binding [GO:0005524];kinase activity [GO:0016301];thiamine binding [GO:0030975];thiamine diphosphokinase activity [GO:0004788]	R-SCE-196819		7	4	5	5	5	5	5	4	5	1.16e-46	1.43978	0.262076	0.133202	0.890255	P35202	P35202	THI80	THI80_YEAST
17.4632	18.1067	17.5752	17.7859	18.2078	18.2611	17.4969	18.4576	cellular calcium ion homeostasis [GO:0006874];glycosphingolipid biosynthetic process [GO:0006688]	cell [GO:0005623];endoplasmic reticulum [GO:0005783];fungal-type vacuole [GO:0000324];integral component of endoplasmic reticulum membrane [GO:0030176]	enzyme regulator activity [GO:0030234]			7	4	2	3	3	3	4	3	2	7e-30	0.718967	0.193416	0.373117	1.05643	P35206	P35206	CSG2	CSG2_YEAST
17.8879	18.645	17.7822	17.9616	19.0712	18.9998	18.6888	19.1646	actin cytoskeleton organization [GO:0030036];inositol lipid-mediated signaling [GO:0048017];lipid metabolic process [GO:0006629];negative regulation of phospholipid translocation [GO:0061093];regulation of autophagy [GO:0010506];vacuole organization [GO:0007033]	cell periphery [GO:0071944];integral component of membrane [GO:0016021];lysosome [GO:0005764];plasma membrane [GO:0005886]			+	7	3	2	3	3	2	2	2	2	2.8e-41	2.20965	0.0153428	0.911894	2.84094	P35735	P35735	SFK1	SFK1_YEAST
16.9894	17.0037	17.2834	17.3668	16.0157	17.1144	16.3604	17.2905	methylation [GO:0032259];mitochondrial translation [GO:0032543]	mitochondrial small ribosomal subunit [GO:0005763];mitochondrion [GO:0005739]	methyltransferase activity [GO:0008168];structural constituent of ribosome [GO:0003735]			7	3	3	2	3	0	1	2	1	2.5e-08	0.712595	0.178257	-0.46558	-1.11313	P36056	P36056	RSM22	RT22_YEAST
18.2747	18.7596	19.3217	17.9304	19.1181	17.7019	18.6325	18.0566	protein targeting to ER [GO:0045047];SRP-dependent cotranslational protein targeting to membrane [GO:0006614]	integral component of endoplasmic reticulum membrane [GO:0030176];signal recognition particle receptor complex [GO:0005785]	GTP binding [GO:0005525];GTPase activity [GO:0003924];identical protein binding [GO:0042802];signal recognition particle binding [GO:0005047]			7	3	3	3	4	2	3	3	1	4.24e-29	0.173473	0.61497	-0.194341	-0.363277	P36057	P36057	SRP102	SRPB_YEAST
19.4371	19.7691	16.5541	16.8533	16.2077	16.2868	17.2462	17.4336	chromatin organization [GO:0006325];regulation of TOR signaling [GO:0032006]	ASTRA complex [GO:0070209];cytoplasm [GO:0005737];mitochondrion [GO:0005739];TORC1 complex [GO:0031931];TORC2 complex [GO:0031932]				7	4	2	2	3	3	1	5	2	1.29e-14	0.740941	0.114486	-1.35984	-1.35977	P36097	P36097	TTI1	TTI1_YEAST
16.9299	16.9478	17.1671	17.0455	17.4512	16.9534	17.1527	17.4084	histone H3-K4 methylation [GO:0051568];histone H3-K4 trimethylation [GO:0080182];histone H3-K79 methylation [GO:0034729];mRNA 3'-end processing [GO:0031124];snoRNA 3'-end processing [GO:0031126];telomere maintenance [GO:0000723]	chromosome, telomeric region [GO:0000781];mRNA cleavage and polyadenylation specificity factor complex [GO:0005847];Set1C/COMPASS complex [GO:0048188]	chromatin binding [GO:0003682]			7	4	4	3	4	3	3	2	2	9.91e-10	0.855191	0.230271	0.218852	0.957548	P36104	P36104	SWD2	SWD2_YEAST
25.5446	26.4174	25.8507	25.9681	25.6597	25.5328	25.7926	25.6062	cytoplasmic translation [GO:0002181];macroautophagy [GO:0016236];ribosomal large subunit biogenesis [GO:0042273]	cytosolic large ribosomal subunit [GO:0022625]	RNA binding [GO:0003723];structural constituent of ribosome [GO:0003735]			7	7	6	7	6	7	6	7	6	2.32e-62	0.777677	0.201371	-0.297343	-1.02864	P36105	P36105	RPL14A	RL14A_YEAST
17.7815	17.5225	16.5903	16.6266	18.1095	17.7696	18.1262	17.8773	endocytosis [GO:0006897];positive regulation of ubiquitin-dependent endocytosis [GO:2000397];regulation of intracellular transport [GO:0032386];ubiquitin-dependent endocytosis [GO:0070086]	cytoplasm [GO:0005737];cytosol [GO:0005829];early endosome [GO:0005769];late endosome [GO:0005770]	ubiquitin protein ligase binding [GO:0031625]		+	7	3	3	4	3	3	3	3	3	4.17e-05	1.41426	0.0407634	0.840433	2.00912	P36117	P36117	ALY1	ALY1_YEAST
19.0592	19.0024	19.0307	18.9197	18.4441	18.7968	18.6924	18.8148	maturation of LSU-rRNA [GO:0000470];maturation of SSU-rRNA from tricistronic rRNA transcript (SSU-rRNA, 5.8S rRNA, LSU-rRNA) [GO:0000462];ribosomal small subunit biogenesis [GO:0042274]	90S preribosome [GO:0030686];nucleolus [GO:0005730];nucleus [GO:0005634]	RNA binding [GO:0003723]			7	4	6	7	7	5	5	5	5	8.43e-29	1.88706	0.0681353	-0.315961	-1.65849	P36144	P36144	UTP30	RL1D1_YEAST
18.4618	18.7818	18.5858	18.7861	19.0441	18.7826	18.1541	18.837	transcription by RNA polymerase II [GO:0006366];transcription initiation from RNA polymerase II promoter [GO:0006367]	transcription factor TFIIE complex [GO:0005673];transcriptional preinitiation complex [GO:0097550]	DNA binding [GO:0003677]	R-SCE-674695;R-SCE-6807505;R-SCE-73776;R-SCE-73779;R-SCE-75953;R-SCE-76042		7	4	4	3	4	3	4	2	3	4.7e-28	0.0885164	0.812744	0.0505881	0.164451	P36145	P36145	TFA2	T2EB_YEAST
19.0013	18.9564	18.9626	18.9176	18.1471	17.7823	17.9485	18.4243	glycerophospholipid biosynthetic process [GO:0046474]	mitochondrion [GO:0005739]			+	7	6	6	6	6	4	4	6	6	9.41e-43	3.1462	0.00792806	-0.883907	-3.6957	P36151	P36151	YKR070W	YK50_YEAST
19.1036	18.8856	19.2476	19.2434	18.1345	17.9011	18.2369	18.1051	iron-sulfur cluster assembly [GO:0016226];negative regulation of hydrogen peroxide-mediated programmed cell death [GO:1901299];negative regulation of nitric oxide biosynthetic process [GO:0045019]	cytoplasm [GO:0005737];cytosol [GO:0005829];mitochondrial intermembrane space [GO:0005758]	2 iron, 2 sulfur cluster binding [GO:0051537];4 iron, 4 sulfur cluster binding [GO:0051539];electron transfer activity [GO:0009055];metal ion binding [GO:0046872]	R-SCE-2564818	+	7	6	4	6	5	3	4	3	4	5.14e-39	4.05673	0.00391111	-1.02566	-4.876	P36152	P36152	DRE2	DRE2_YEAST
19.578	19.9632	19.576	19.2432	19.6977	19.599	19.3753	18.9342	amino acid transmembrane transport [GO:0003333];amino acid transport [GO:0006865];leucine import across plasma membrane [GO:0098713];transmembrane transport [GO:0055085]	endoplasmic reticulum [GO:0005783];integral component of membrane [GO:0016021];plasma membrane [GO:0005886]	amino acid transmembrane transporter activity [GO:0015171];L-phenylalanine transmembrane transporter activity [GO:0015192]			7	5	5	5	5	5	4	4	4	1.22e-34	0.363067	0.440207	-0.188562	-0.580804	P38084	P38084	BAP2	BAP2_YEAST
19.0929	18.5569	18.4075	18.7968	19.7661	19.9769	19.2846	19.573	macroautophagy [GO:0016236];phytochelatin biosynthetic process [GO:0046938];proteolysis involved in cellular protein catabolic process [GO:0051603];zymogen activation [GO:0031638]	fungal-type vacuole [GO:0000324];fungal-type vacuole lumen [GO:0000328]	serine hydrolase activity [GO:0017171];serine-type carboxypeptidase activity [GO:0004185]		+	7	5	5	5	6	6	5	6	6	3.42e-49	2.3691	0.0121944	0.936615	3.02215	P38109	P38109	YBR139W	YBY9_YEAST
19.833	20.0853	19.8523	19.622	20.0302	19.9028	19.6786	19.7086	cellular response to oxidative stress [GO:0034599]	cytoplasm [GO:0005737];extrinsic component of mitochondrial inner membrane [GO:0031314];extrinsic component of mitochondrial outer membrane [GO:0031315];nucleus [GO:0005634]	glutathione peroxidase activity [GO:0004602];peroxidase activity [GO:0004601];peroxiredoxin activity [GO:0051920];phospholipid-hydroperoxide glutathione peroxidase activity [GO:0047066]			7	5	5	6	5	5	5	4	6	6.46e-54	0.050314	0.906654	-0.018085	-0.0800068	P38143	P38143	GPX2	GPX2_YEAST
22.1094	22.2817	22.343	22.0989	22.2582	22.3557	22.135	22.2251	fatty acid elongation [GO:0030497];sphingolipid biosynthetic process [GO:0030148];very long-chain fatty acid biosynthetic process [GO:0042761]	endoplasmic reticulum [GO:0005783];endoplasmic reticulum membrane [GO:0005789];integral component of membrane [GO:0016021]	3-oxo-arachidoyl-CoA reductase activity [GO:0102339];3-oxo-behenoyl-CoA reductase activity [GO:0102340];3-oxo-cerotoyl-CoA reductase activity [GO:0102342];3-oxo-lignoceroyl-CoA reductase activity [GO:0102341];ketoreductase activity [GO:0045703];oxidoreductase activity [GO:0016491]			7	6	6	6	5	6	6	6	5	2.43e-54	0.179646	0.773648	0.0352302	0.199639	P38286	P38286	IFA38	MKAR_YEAST
21.0616	21.1312	21.2423	21.0193	21.6837	21.244	21.4583	21.3904		cell periphery [GO:0071944];extracellular region [GO:0005576];fungal-type cell wall [GO:0009277];fungal-type vacuole [GO:0000324]				7	5	5	6	6	5	6	5	4	1.1e-50	1.72377	0.0718266	0.330504	1.62267	P38288	P38288	TOS1	TOS1_YEAST
18.9479	17.8918	16.1995	16.261	15.7525	15.5264	17.127	16.6154	peptidyl-lysine dimethylation [GO:0018027];peptidyl-lysine methylation [GO:0018022];positive regulation of translational termination [GO:0045905]	cytoplasm [GO:0005737]	protein-lysine N-methyltransferase activity [GO:0016279];S-adenosylmethionine-dependent methyltransferase activity [GO:0008757]			7	2	3	3	5	1	1	3	2	0.00140775	0.674366	0.142276	-1.06972	-1.23629	P38347	P38347	EFM2	EFM2_YEAST
16.1223	15.8969	16.2138	16.9208	17.8133	16.8838	17.6235	16.7586			endodeoxyribonuclease activity, producing 5'-phosphomonoesters [GO:0016888];metal ion binding [GO:0046872]		+	7	2	2	2	2	3	2	2	3	1.13e-28	1.53807	0.0310998	0.981326	2.21193	P38430	P38430	YMR262W	YM8C_YEAST
19.4424	19.4098	18.8351	19.5292	19.8167	18.2619	14.9755	17.2862	GMP biosynthetic process [GO:0006177];GTP biosynthetic process [GO:0006183]	chromatin [GO:0000785];cytoplasm [GO:0005737]	chromatin binding [GO:0003682];IMP dehydrogenase activity [GO:0003938];metal ion binding [GO:0046872];mRNA binding [GO:0003729];nucleotide binding [GO:0000166]	R-SCE-6798695;R-SCE-73817		7	4	4	4	4	3	2	0	1	1.7e-28	0.838803	0.0862078	-1.71904	-1.52633	P38697	P38697	IMD2	IMDH2_YEAST
20.5869	20.9296	20.4683	20.5802	20.8994	20.3956	20.8857	20.5025	polyphosphate catabolic process [GO:0006798]	cytoplasm [GO:0005737];cytosol [GO:0005829];mitochondrial matrix [GO:0005759];plasma membrane [GO:0005886]	exopolyphosphatase activity [GO:0004309];metal ion binding [GO:0046872]			7	5	5	6	6	5	4	5	4	1.57e-45	0.0640123	0.870953	0.0295248	0.111889	P38698	P38698	PPX1	PPX1_YEAST
16.4787	16.7501	16.3069	16.1754	16.6505	16.8291	16.8486	14.8519	positive regulation of transcription by RNA polymerase II [GO:0045944];regulation of transcription from RNA polymerase II promoter in response to oxidative stress [GO:0043619];response to xenobiotic stimulus [GO:0009410];transcription elongation from RNA polymerase II promoter [GO:0006368]	nucleus [GO:0005634]	DNA-binding transcription factor activity [GO:0003700];DNA-binding transcription factor activity, RNA polymerase II-specific [GO:0000981];sequence-specific DNA binding [GO:0043565];zinc ion binding [GO:0008270]			7	2	1	2	1	2	2	2	0	4.26e-07	0.09742	0.749602	-0.132736	-0.221671	P38699	P38699	STB5	STB5_YEAST
17.5946	17.8144	17.4633	18.608	16.4898	16.7237	17.3256	17.4677	Golgi to vacuole transport [GO:0006896];intracellular protein transport [GO:0006886]	clathrin adaptor complex [GO:0030131];clathrin-coated vesicle membrane [GO:0030665];early endosome [GO:0005769];early endosome membrane [GO:0031901];Golgi membrane [GO:0000139];nucleus [GO:0005634];trans-Golgi network [GO:0005802]		R-SCE-432720;R-SCE-432722;R-SCE-8856825	+	7	5	6	4	5	2	3	4	4	9.07e-16	1.33097	0.044	-0.868385	-1.93981	P38700	P38700	APM2	APM2_YEAST
18.3966	17.7247	18.4445	18.4632	18.3241	18.6962	18.5752	18.2593	endoplasmic reticulum to Golgi vesicle-mediated transport [GO:0006888];Golgi organization [GO:0007030];intracellular protein transport [GO:0006886];vesicle-mediated transport [GO:0016192]	COPII-coated ER to Golgi transport vesicle [GO:0030134];endoplasmic reticulum [GO:0005783];endoplasmic reticulum membrane [GO:0005789];endoplasmic reticulum-Golgi intermediate compartment [GO:0005793];Golgi apparatus [GO:0005794];integral component of membrane [GO:0016021]		R-SCE-6811434		7	2	1	2	3	2	2	2	3	6.54e-36	0.450339	0.376408	0.20644	0.675078	P38819	P38819	ERP5	ERP5_YEAST
20.1431	19.463	19.8798	19.5365	19.88	19.8121	19.6455	19.6095	cell wall organization [GO:0071555];proteolysis [GO:0006508]	extracellular space [GO:0005615];fungal-type vacuole [GO:0000324]	metallocarboxypeptidase activity [GO:0004181];metalloendopeptidase activity [GO:0004222];zinc ion binding [GO:0008270]			7	5	5	5	4	6	5	5	6	6.08e-30	0.0381433	0.920805	-0.0188007	-0.0694379	P38836	P38836	ECM14	ECM14_YEAST
20.5263	20.6243	20.6005	20.2202	20.4864	20.1051	20.2304	20.3845	sterol biosynthetic process [GO:0016126]	cytosol [GO:0005829];endoplasmic reticulum [GO:0005783];endoplasmic reticulum membrane [GO:0005789];integral component of membrane [GO:0016021];nuclear periphery [GO:0034399];nucleus [GO:0005634]	unfolded protein binding [GO:0051082]			7	4	4	4	4	4	4	4	4	1.49e-51	0.748257	0.282741	-0.191198	-0.847792	P38837	P38837	NSG1	NSG1_YEAST
17.9254	17.8185	17.4582	17.4947	16.8768	17.1973	14.9829	16.9094		mitochondrion [GO:0005739]	intramolecular lyase activity [GO:0016872]		+	7	1	1	2	2	1	1	0	1	0.000525589	1.19545	0.0462741	-1.18257	-1.90369	P38885	P38885	AIM46	AIM46_YEAST
21.0029	20.8157	20.6215	20.8997	21.1613	20.9694	21.1726	21.8679	proteasome assembly [GO:0043248];proteasome-mediated ubiquitin-dependent protein catabolic process [GO:0043161];ubiquitin-dependent protein catabolic process [GO:0006511]	cytosol [GO:0005829];nucleus [GO:0005634];proteasome complex [GO:0000502];proteasome regulatory particle, base subcomplex [GO:0008540]	K48-linked polyubiquitin modification-dependent protein binding [GO:0036435];polyubiquitin modification-dependent protein binding [GO:0031593]	R-SCE-1236978;R-SCE-5668541;R-SCE-5689603;R-SCE-5689880		7	5	5	5	5	5	4	5	5	2.39e-52	1.1229	0.09644	0.457845	1.46189	P38886	P38886	RPN10	RPN10_YEAST
20.3109	20.4276	20.4383	20.2238	20.4005	20.5067	20.6428	20.3251	termination of RNA polymerase II transcription [GO:0006369];transcription by RNA polymerase II [GO:0006366];transcription, RNA-templated [GO:0001172]	RNA polymerase II, core complex [GO:0005665]	DNA binding [GO:0003677];protein dimerization activity [GO:0046983];RNA polymerase II activity [GO:0001055]	R-SCE-113418;R-SCE-674695;R-SCE-6781823;R-SCE-6782135;R-SCE-6782210;R-SCE-6796648;R-SCE-6807505;R-SCE-72086;R-SCE-73776;R-SCE-73779;R-SCE-75953;R-SCE-75955;R-SCE-76042;R-SCE-77075;R-SCE-9018519		7	6	6	6	5	6	5	7	6	7.41e-50	0.66564	0.400136	0.118619	0.638512	P38902	P38902	RPB11	RPB11_YEAST
20.0561	20.4175	20.2699	20.2004	19.3744	19.5981	19.6721	19.2062	cellular iron ion homeostasis [GO:0006879];guanine nucleotide transport [GO:0001408];mitochondrial genome maintenance [GO:0000002];transmembrane transport [GO:0055085]	cell [GO:0005623];integral component of membrane [GO:0016021];mitochondrial inner membrane [GO:0005743];mitochondrion [GO:0005739]	guanine nucleotide transmembrane transporter activity [GO:0001409]		+	7	4	6	4	5	5	5	5	4	2.12e-42	2.99196	0.00904399	-0.773251	-3.35866	P38988	P38988	GGC1	GGC1_YEAST
15.6343	17.2591	14.5116	17.5425	17.8732	18.1198	15.5036	17.9928	chromatin silencing at telomere [GO:0006348];positive regulation of ribosomal protein gene transcription by RNA polymerase II [GO:0060963];regulation of transcription by RNA polymerase II [GO:0006357]	chromosome, telomeric region [GO:0000781];CURI complex [GO:0032545];nuclear chromatin [GO:0000790];nucleolus [GO:0005730];nucleus [GO:0005634]	transcription coactivator activity [GO:0003713];transcription coregulator activity [GO:0003712]			7	1	2	0	2	1	1	1	1	0.000212352	0.55911	0.185839	1.13551	1.0839	P39520	P39520	IFH1	IFH1_YEAST
18.9626	18.8855	18.9517	18.6337	17.9094	18.4077	17.0191	18.1998	anion transmembrane transport [GO:0098656];phosphate ion transport [GO:0006817];polyphosphate metabolic process [GO:0006797];regulation of phosphate transmembrane transport [GO:2000185]	cell periphery [GO:0071944];integral component of membrane [GO:0016021];plasma membrane [GO:0005886]	inorganic phosphate transmembrane transporter activity [GO:0005315]		+	7	5	4	4	6	3	4	1	3	1.43e-25	1.66967	0.0269932	-0.974403	-2.34586	P39535	P39535	PHO90	PHO90_YEAST
22.0457	21.3156	21.6687	21.2436	22.6962	18.1419	21.2981	20.9887	ascospore formation [GO:0030437];glucose mediated signaling pathway [GO:0010255];invasive growth in response to glucose limitation [GO:0001403];negative regulation of Ras protein signal transduction [GO:0046580];positive regulation of transcription by RNA polymerase II [GO:0045944];pseudohyphal growth [GO:0007124];regulation of cell shape [GO:0008360]	cell [GO:0005623];cell cortex of cell tip [GO:0051285];cytoplasm [GO:0005737];mitochondrion [GO:0005739];plasma membrane [GO:0005886]	cAMP-dependent protein kinase inhibitor activity [GO:0004862];GTPase activating protein binding [GO:0032794]			7	2	3	2	3	1	4	3	3	5.68e-10	0.34756	0.342773	-0.787174	-0.73391	P39717	P39717	GPB2	GPB2_YEAST
18.803	17.9142	18.7573	18.8464	19.6792	18.8007	17.021	16.489	positive regulation of protein autoubiquitination [GO:1902499];positive regulation of protein ubiquitination [GO:0031398];protein import into peroxisome matrix, receptor recycling [GO:0016562];protein targeting to peroxisome [GO:0006625]	cytoplasm [GO:0005737];integral component of peroxisomal membrane [GO:0005779]	protein membrane adaptor activity [GO:0043495];ubiquitin-protein transferase activator activity [GO:0097027]			7	1	2	1	1	1	1	0	1	1.5e-08	0.31592	0.385946	-0.582751	-0.662336	P39718	P39718	PEX22	PEX22_YEAST
18.3983	18.5025	18.2887	19.5394	18.4269	18.7104	18.9911	18.9098		cytoplasm [GO:0005737];nucleus [GO:0005634]	DNA binding [GO:0003677]			7	5	4	4	3	4	4	4	4	4.61e-54	0.0892129	0.78885	0.0773449	0.186308	P40002	P40002	MIT1	MIT1_YEAST
16.6691	16.4084	17.0275	17.4862	17.6693	17.2748	17.5975	18.035	cell cycle [GO:0007049];cell division [GO:0051301];centromere clustering [GO:0098653];chromosome segregation [GO:0007059]	condensed nuclear chromosome kinetochore [GO:0000778];Ndc80 complex [GO:0031262]			+	7	3	2	4	3	3	4	5	5	1.07e-25	1.42395	0.0428636	0.746357	1.95944	P40014	P40014	SPC25	SPC25_YEAST
16.8235	17.456	17.2387	17.0406	18.2372	17.76	17.8711	17.2102	ceramide biosynthetic process [GO:0046513];response to salt stress [GO:0009651];sphingolipid catabolic process [GO:0030149]	cell periphery [GO:0071944];endoplasmic reticulum [GO:0005783];integral component of mitochondrial outer membrane [GO:0031307];mitochondrion [GO:0005739]	inositol phosphosphingolipid phospholipase activity [GO:0052712];metal ion binding [GO:0046872]	R-SCE-1660662		7	3	3	4	5	2	5	3	3	7.13e-07	1.33251	0.0549033	0.62991	1.7899	P40015	P40015	ISC1	ISC1_YEAST
21.1552	20.9572	21.1091	21.1314	21.5862	21.4663	21.5911	21.8317	cellular response to oxidative stress [GO:0034599]	cytoplasm [GO:0005737];nucleus [GO:0005634]	L-methionine-(S)-S-oxide reductase activity [GO:0036456];peptide-methionine (S)-S-oxide reductase activity [GO:0008113]		+	7	7	7	7	7	7	7	7	6	1.71e-58	3.00918	0.0158543	0.530592	2.81206	P40029	P40029	MXR1	MSRA_YEAST
20.0336	19.5434	19.5079	19.0181	20.1212	20.4215	19.8187	20.9083	demethylation [GO:0070988];ergosterol biosynthetic process [GO:0006696]	endoplasmic reticulum [GO:0005783];endoplasmic reticulum membrane [GO:0005789];integral component of membrane [GO:0016021]	protein-macromolecule adaptor activity [GO:0030674]		+	7	2	2	2	2	2	2	2	2	1.25e-53	1.35722	0.0447365	0.791685	1.92447	P40030	P40030	ERG28	ERG28_YEAST
16.3711	15.4499	16.2465	15.6931	15.3204	15.6481	15.9273	15.5457	regulation of transcription, DNA-templated [GO:0006355]	cytoplasm [GO:0005737];nucleus [GO:0005634]	DNA binding [GO:0003677]			7	2	2	1	2	1	1	1	0	0.00150124	0.617908	0.241491	-0.329748	-0.93283	P40041	P40041	VHR2	VHR2_YEAST
18.501	18.3015	18.4433	18.8565	19.1207	18.6391	18.8526	18.8137	energy reserve metabolic process [GO:0006112]	cell periphery [GO:0071944];cytoplasm [GO:0005737];nucleus [GO:0005634];plasma membrane [GO:0005886]				7	2	3	3	3	4	3	3	3	1.83e-20	1.12059	0.127093	0.330971	1.30105	P40043	P40043	RGI1	RGI1_YEAST
18.6033	18.7767	18.422	17.7334	19.3514	19.4254	19.8587	19.1008	negative regulation of actin filament polymerization [GO:0030837]	actin cortical patch [GO:0030479];Aim21-Tda2 complex [GO:0110131];cytoplasm [GO:0005737];mating projection tip [GO:0043332]			+	7	2	2	2	1	2	2	1	2	5.59e-11	2.03826	0.0158897	1.05024	2.78077	P40045	P40045	TDA2	TDA2_YEAST
17.0753	17.574	17.4105	17.4581	17.8056	17.4632	17.1482	17.4644	cellular copper ion homeostasis [GO:0006878];invasive growth in response to glucose limitation [GO:0001403];ion transport [GO:0006811];protein localization to membrane [GO:0072657];pseudohyphal growth [GO:0007124];vacuolar transport [GO:0007034]	cell [GO:0005623];Golgi apparatus [GO:0005794];Golgi membrane [GO:0000139];integral component of membrane [GO:0016021];membrane [GO:0016020]				7	5	4	5	5	4	5	4	4	2.42e-21	0.210642	0.639253	0.0908599	0.334409	P40071	P40071	TMN3	TMN3_YEAST
18.2557	18.2167	18.2403	19.2248	17.7831	17.9681	18.1743	18.6377	cellular response to heat [GO:0034605];establishment of cell polarity [GO:0030010];osmosensory signaling pathway [GO:0007231];signal transduction involved in filamentous growth [GO:0001402]	cell periphery [GO:0071944];cellular bud [GO:0005933];cellular bud neck [GO:0005935];endoplasmic reticulum [GO:0005783];HICS complex [GO:0044697];integral component of membrane [GO:0016021];mating projection tip [GO:0043332];plasma membrane [GO:0005886]	MAP-kinase scaffold activity [GO:0005078];osmosensor activity [GO:0005034]	R-SCE-194840;R-SCE-8856828		7	2	2	2	1	2	2	2	1	9.78e-41	0.512681	0.285319	-0.343583	-0.842361	P40073	P40073	SHO1	SHO1_YEAST
16.4375	16.5286	18.6473	19.1118	16.96	16.8794	18.9599	18.1774	cell division [GO:0051301];double-strand break repair [GO:0006302];establishment of protein localization to chromatin [GO:0071169];mitotic chromosome condensation [GO:0007076];mitotic sister chromatid cohesion [GO:0007064];rDNA condensation [GO:0070550]	nuclear chromatin [GO:0000790];SMC loading complex [GO:0032116]	kinetochore binding [GO:0043515];sequence-specific DNA binding [GO:0043565]			7	2	1	1	1	1	1	2	2	3.63e-09	0.0249672	0.926079	0.0628624	0.0654538	P40090	P40090	SCC4	SCC4_YEAST
23.1442	21.1865	21.2904	21.3077	22.9829	21.5572	21.5715	22.9043	metal ion transport [GO:0030001];protein maturation by copper ion transfer [GO:0015680];removal of superoxide radicals [GO:0019430]	cytoplasm [GO:0005737];cytosol [GO:0005829];mitochondrial inner membrane [GO:0005743];mitochondrial intermembrane space [GO:0005758];mitochondrion [GO:0005739];nucleus [GO:0005634]	copper ion binding [GO:0005507];superoxide dismutase copper chaperone activity [GO:0016532]	R-SCE-3299685		7	7	7	7	7	7	6	6	6	3.75e-54	0.366174	0.34553	0.521796	0.727456	P40202	P40202	CCS1	CCS1_YEAST
18.6907	17.7799	18.1403	18.303	18.6594	18.9221	18.585	18.5146	cellular iron ion homeostasis [GO:0006879];ergosterol biosynthetic process [GO:0006696];mitochondrion organization [GO:0007005]	cell [GO:0005623];cytoplasm [GO:0005737];endoplasmic reticulum [GO:0005783];integral component of membrane [GO:0016021];nuclear envelope [GO:0005635]				7	2	3	3	4	3	3	3	4	1.68e-23	1.10373	0.10064	0.441802	1.4306	P40207	P40207	YMR134W	YM17_YEAST
17.3448	17	17.6112	17.1065	17.1504	18.0205	17.1523	17.8901	protein deubiquitination [GO:0016579];ubiquitin-dependent protein catabolic process [GO:0006511]	cytoplasm [GO:0005737]	cysteine-type endopeptidase activity [GO:0004197];thiol-dependent ubiquitin-specific protease activity [GO:0004843]	R-SCE-110314		7	3	3	2	3	4	1	3	2	1.69e-24	0.484128	0.317015	0.287717	0.777089	P40453	P40453	UBP7	UBP7_YEAST
18.6714	18.6549	18.6914	18.6721	19.3743	19.0061	18.7139	19.0268	autophagy [GO:0006914];DNA repair [GO:0006281];G1/S transition of mitotic cell cycle [GO:0000082];mitotic spindle organization [GO:0007052];regulation of transcription from RNA polymerase II promoter in response to stress [GO:0043618];response to osmotic stress [GO:0006970]	cytoplasm [GO:0005737];nucleus [GO:0005634];protein phosphatase type 2A complex [GO:0000159]	peptidyl-prolyl cis-trans isomerase activity [GO:0003755];protein phosphatase regulator activity [GO:0019888];protein tyrosine phosphatase activator activity [GO:0008160]			7	6	6	5	4	6	4	6	5	1.46e-40	1.4167	0.0871917	0.35783	1.52067	P40454	P40454	RRD1	PTPA1_YEAST
17.5308	17.1246	17.5341	17.3176	15.684	17.0024	17.3527	17.413	protein O-linked glycosylation [GO:0006493]	fungal-type vacuole [GO:0000324];Golgi apparatus [GO:0005794];Golgi membrane [GO:0000139];integral component of membrane [GO:0016021]	alpha-1,3-mannosyltransferase activity [GO:0000033]			7	2	3	5	4	2	3	4	4	0.000408851	0.581678	0.21302	-0.513758	-0.997506	P40549	P40549	MNT3	MNT3_YEAST
21.0562	21.1884	21.3246	21.4169	20.7642	20.8066	20.8046	20.7113	exonucleolytic trimming to generate mature 5'-end of 5.8S rRNA from tricistronic rRNA transcript (SSU-rRNA, 5.8S rRNA, LSU-rRNA) [GO:0000465];maturation of LSU-rRNA from tricistronic rRNA transcript (SSU-rRNA, 5.8S rRNA, LSU-rRNA) [GO:0000463];ribosomal large subunit biogenesis [GO:0042273]	cytosolic large ribosomal subunit [GO:0022625];nucleolus [GO:0005730];preribosome, large subunit precursor [GO:0030687]	mRNA binding [GO:0003729];RNA binding [GO:0003723];rRNA primary transcript binding [GO:0042134];structural constituent of ribosome [GO:0003735]		+	7	5	6	5	5	5	4	4	4	4.26e-54	2.93494	0.0205543	-0.474824	-2.60886	P40693	P40693	RLP7	RLP7_YEAST
18.0016	18.0933	17.1864	17.0281	16.035	14.7892	15.105	14.387	ubiquinone biosynthetic process [GO:0006744]	extrinsic component of mitochondrial inner membrane [GO:0031314];mitochondrial inner membrane [GO:0005743];mitochondrion [GO:0005739]	2-octoprenyl-3-methyl-6-methoxy-1,4-benzoquinone hydroxylase activity [GO:0008682];metal ion binding [GO:0046872];monooxygenase activity [GO:0004497];oxidoreductase activity, acting on paired donors, with incorporation or reduction of molecular oxygen, NAD(P)H as one donor, and incorporation of one atom of oxygen [GO:0016709]		+	7	2	3	4	2	0	0	0	0	0.00217948	2.86454	0.00413924	-2.49826	-4.58242	P41735	P41735	CAT5	COQ7_YEAST
18.848	20.7232	21.134	20.4608	20.5314	20.8229	18.8376	20.6145	aminophospholipid transport [GO:0015917];mitochondrial genome maintenance [GO:0000002];mitochondrial outer membrane translocase complex assembly [GO:0070096];mitochondrion organization [GO:0007005];mitochondrion-endoplasmic reticulum membrane tethering [GO:1990456];phospholipid transport [GO:0015914];protein insertion into mitochondrial outer membrane [GO:0045040]	endoplasmic reticulum [GO:0005783];ERMES complex [GO:0032865];integral component of endoplasmic reticulum membrane [GO:0030176];mitochondrial outer membrane [GO:0005741];mitochondrion [GO:0005739]	lipid binding [GO:0008289]			7	1	2	2	3	2	2	2	2	7.53e-32	0.0462254	0.8672	-0.0898843	-0.115367	P41800	P41800	MMM1	MMM1_YEAST
17.9491	17.8055	17.6265	17.5617	19.0764	18.9639	19.1827	18.9395	thiamine biosynthetic process [GO:0009228];thiamine diphosphate biosynthetic process [GO:0009229]	cytoplasm [GO:0005737];cytosol [GO:0005829]	ATP binding [GO:0005524];hydroxyethylthiazole kinase activity [GO:0004417];metal ion binding [GO:0046872];thiamine-phosphate diphosphorylase activity [GO:0004789]		+	7	3	4	2	3	3	3	3	5	1.6e-24	4.80077	0.00259375	1.30495	6.3917	P41835	P41835	THI6	THI6_YEAST
18.5021	17.9402	17.9513	17.8657	17.7845	17.6696	18.3815	17.2811	negative regulation of transcription by RNA polymerase III [GO:0016480];transfer RNA gene-mediated silencing [GO:0061587]	cytoplasm [GO:0005737];nucleolus [GO:0005730];nucleus [GO:0005634]	RNA polymerase III core binding [GO:0000994];RNA polymerase III type 1 promoter DNA binding [GO:0001030];RNA polymerase III type 2 promoter DNA binding [GO:0001031];RNA polymerase III type 3 promoter DNA binding [GO:0001032]	R-SCE-8943724		7	2	1	3	1	2	2	3	2	1.41e-34	0.478024	0.320971	-0.285678	-0.769713	P41910	P41910	MAF1	MAF1_YEAST
17.7055	18.0466	17.5978	17.3671	17.4645	17.0935	15.6132	16.641	mitochondrion organization [GO:0007005];protein folding [GO:0006457];protein import into mitochondrial matrix [GO:0030150];protein stabilization [GO:0050821];response to unfolded protein [GO:0006986]	mitochondrial inner membrane [GO:0005743];mitochondrial matrix [GO:0005759];mitochondrion [GO:0005739]	chaperone binding [GO:0051087];zinc ion binding [GO:0008270]		+	7	2	3	2	2	2	2	1	3	2.43e-23	1.21337	0.0488287	-0.976178	-1.86078	P42844	P42844	ZIM17	ZIM17_YEAST
17.9908	18.2188	17.6221	16.8331	15.5101	14.3322	16.9537	15.1394	chromatin silencing at telomere [GO:0006348];histone H3-K4 methylation [GO:0051568];histone H3-K4 trimethylation [GO:0080182];telomere maintenance [GO:0000723]	chromosome, telomeric region [GO:0000781];Set1C/COMPASS complex [GO:0048188]	transcription regulatory region DNA binding [GO:0044212]		+	7	3	3	3	1	0	0	2	0	1.85e-15	1.88258	0.0124615	-2.18236	-3.00316	P43132	P43132	BRE2	BRE2_YEAST
19.3506	19.5574	19.0935	18.9488	19.6033	19.7747	19.6316	19.6128	mRNA splicing, via spliceosome [GO:0000398];spliceosomal snRNP assembly [GO:0000387]	catalytic step 2 spliceosome [GO:0071013];commitment complex [GO:0000243];pICln-Sm protein complex [GO:0034715];precatalytic spliceosome [GO:0071011];SMN-Sm protein complex [GO:0034719];spliceosomal tri-snRNP complex [GO:0097526];U1 snRNP [GO:0005685];U12-type spliceosomal complex [GO:0005689];U2 snRNP [GO:0005686];U2-type prespliceosome [GO:0071004];U4 snRNP [GO:0005687];U4/U6 x U5 tri-snRNP com…	mRNA binding [GO:0003729];RNA binding [GO:0003723]			7	2	2	2	2	2	2	2	2	1.83e-17	1.6002	0.060099	0.418038	1.73479	P43321	P43321	SMD3	SMD3_YEAST
18.2175	17.3358	16.3049	17.1328	18.0128	17.579	17.2327	17.8182	endoplasmic reticulum unfolded protein response [GO:0030968];protein deubiquitination [GO:0016579];regulation of transcription, DNA-templated [GO:0006355];ubiquitin-dependent ERAD pathway [GO:0030433]	cytoplasm [GO:0005737];cytosol [GO:0005829];nucleus [GO:0005634]	metal ion binding [GO:0046872];nucleic acid binding [GO:0003676];thiol-dependent ubiquitin-specific protease activity [GO:0004843]	R-SCE-5689896		7	3	3	5	4	2	4	3	3	8.48e-34	0.4307	0.313908	0.412963	0.78346	P43558	P43558	OTU1	OTU1_YEAST
19.8277	19.6808	19.4639	19.5727	19.3314	19.7481	19.5091	19.6713	cellular ion homeostasis [GO:0006873];glycogen metabolic process [GO:0005977];mitotic spindle assembly checkpoint [GO:0007094];negative regulation of phosphoprotein phosphatase activity [GO:0032515];negative regulation of protein dephosphorylation [GO:0035308];positive regulation of phosphoprotein phosphatase activity [GO:0032516];regulation of protein localization to nucleus [GO:1900180]	cell [GO:0005623];nucleus [GO:0005634]	protein phosphatase 1 binding [GO:0008157];protein phosphatase activator activity [GO:0072542];protein serine/threonine phosphatase inhibitor activity [GO:0004865]			7	4	4	4	4	3	4	3	5	2.74e-52	0.239301	0.650706	-0.0712924	-0.322999	P43587	P43587	YPI1	YPI1_YEAST
19.6906	19.5917	19.0525	19.0414	19.7368	19.7683	19.7734	18.6866	base-excision repair [GO:0006284];DNA replication, removal of RNA primer [GO:0043137];DNA strand elongation involved in DNA replication [GO:0006271];lagging strand elongation [GO:0006273];leading strand elongation [GO:0006272];mismatch repair [GO:0006298];nucleic acid phosphodiester bond hydrolysis [GO:0090305];nucleotide-excision repair [GO:0006289];postreplication repair [GO:0006301];RNA-depend…	cytosol [GO:0005829];delta DNA polymerase complex [GO:0043625];DNA polymerase complex [GO:0042575];nucleus [GO:0005634]	DNA binding [GO:0003677];DNA-directed DNA polymerase activity [GO:0003887]	R-SCE-69166;R-SCE-69183		7	4	5	6	3	4	4	6	3	2.65e-35	0.179927	0.625008	0.147228	0.351271	P46957	P46957	POL31	DPOD2_YEAST
17.4476	18.0214	17.5954	16.4666	14.9641	17.9686	17.965	16.9632	glycogen biosynthetic process [GO:0005978];meiotic cell cycle [GO:0051321]	cytoplasm [GO:0005737];nucleus [GO:0005634]	glycogenin glucosyltransferase activity [GO:0008466]	R-SCE-3322077;R-SCE-70221		7	2	2	2	1	0	2	2	2	1.37e-07	0.213354	0.519046	-0.417531	-0.474276	P46958	P46958	IDS2	IDS2_YEAST
17.6777	17.4704	17.1241	17.2229	17.4661	15.8182	17.2887	17.3634	cellular response to DNA damage stimulus [GO:0006974];mRNA processing [GO:0006397];phosphorylation of RNA polymerase II C-terminal domain serine 2 residues [GO:0071619];positive regulation of DNA-templated transcription, elongation [GO:0032786];positive regulation of transcription by RNA polymerase I [GO:0045943];positive regulation of translational fidelity [GO:0045903];protein phosphorylation […	CTDK-1 complex [GO:0070692];cytoplasm [GO:0005737];nucleolus [GO:0005730];nucleoplasm [GO:0005654]				7	4	4	5	6	4	5	3	4	3.75e-08	0.422119	0.324151	-0.38968	-0.76442	P46963	P46963	CTK3	CTK3_YEAST
21.4637	21.5993	21.2487	21.441	21.5741	21.606	21.6269	21.7097	protein N-linked glycosylation [GO:0006487]	endoplasmic reticulum [GO:0005783];integral component of membrane [GO:0016021];oligosaccharyltransferase complex [GO:0008250]				7	2	2	2	2	2	2	2	2	3.38e-42	1.30653	0.189107	0.191003	1.07449	P46964	P46964	OST2	OST2_YEAST
19.4934	19.4924	19.4643	19.6487	20.2503	19.6693	19.9485	19.9933	cell wall mannoprotein biosynthetic process [GO:0000032];positive regulation of transcription by RNA polymerase II [GO:0045944];telomere maintenance [GO:0000723];telomere maintenance via recombination [GO:0000722];tRNA processing [GO:0008033]	chromosome, telomeric region [GO:0000781];EKC/KEOPS complex [GO:0000408];nucleus [GO:0005634]	chromatin DNA binding [GO:0031490]		+	7	7	7	7	7	7	7	6	6	8.17e-47	1.88823	0.0431925	0.440633	1.94845	P46984	P46984	GON7	GON7_YEAST
20.6728	20.8471	20.4718	20.51	20.9778	20.9028	20.9451	20.862	autophagosome assembly [GO:0000045];autophagy of peroxisome [GO:0030242];cytoplasm to vacuole transport by the Cvt pathway [GO:0032258];macroautophagy [GO:0016236];protein localization to phagophore assembly site [GO:0034497];vesicle organization [GO:0016050]	cytoplasmic vesicle membrane [GO:0030659];fungal-type vacuole [GO:0000324];Golgi membrane [GO:0000139];integral component of membrane [GO:0016021];membrane [GO:0016020];mitochondrial membrane [GO:0031966];mitochondrion [GO:0005739];phagophore assembly site [GO:0000407];phagophore assembly site membrane [GO:0034045];trans-Golgi network [GO:0005802];vacuolar membrane [GO:0005774]	phosphatidylinositol-3-phosphate binding [GO:0032266]			7	6	6	7	6	4	6	5	6	5.97e-57	1.79414	0.0809744	0.296553	1.56571	P46989	P46989	ATG27	ATG27_YEAST
19.1362	19.0327	19.0079	19.0095	19.5101	19.2216	19.1274	19.4797	calcium-mediated signaling [GO:0019722];sphingolipid biosynthetic process [GO:0030148]	endoplasmic reticulum [GO:0005783];endoplasmic reticulum membrane [GO:0005789];integral component of membrane [GO:0016021]	sphingosine-1-phosphate phosphatase activity [GO:0042392]	R-SCE-1660661		7	2	3	2	2	3	2	3	3	5.2e-11	1.56207	0.0986209	0.288149	1.44482	P47013	P47013	LCB3	DS1P1_YEAST
20.105	19.9761	20.0994	19.7568	19.9278	20.0169	20.0703	19.6819	anthranilate metabolic process [GO:0043420];'de novo' NAD biosynthetic process from tryptophan [GO:0034354];quinolinate biosynthetic process [GO:0019805];quinolinate metabolic process [GO:0046874];tryptophan catabolic process [GO:0006569]	cytoplasm [GO:0005737];nucleus [GO:0005634]	3-hydroxyanthranilate 3,4-dioxygenase activity [GO:0000334];ferrous iron binding [GO:0008198]	R-SCE-71240		7	5	5	5	5	5	5	5	4	1.77e-47	0.200752	0.697165	-0.0601158	-0.275208	P47096	P47096	BNA1	3HAO_YEAST
20.7207	20.9394	20.7791	20.7662	20.7714	21.1171	21.0259	21.0299	protein folding in endoplasmic reticulum [GO:0034975]	endoplasmic reticulum [GO:0005783];ER membrane protein complex [GO:0072546];nucleus [GO:0005634]				7	3	4	3	3	3	3	3	3	5.25e-38	1.08634	0.220727	0.184728	0.979853	P47133	P47133	EMC2	EMC2_YEAST
18.4322	18.8167	18.6241	18.4383	18.8255	18.795	18.7376	18.4034	cell cycle [GO:0007049];cell division [GO:0051301];chromosome segregation [GO:0007059]	kinetochore [GO:0000776];nuclear MIS12/MIND complex [GO:0000818]				7	5	4	6	5	4	5	5	2	1.41e-21	0.365348	0.512922	0.112578	0.482276	P47149	P47149	NNF1	NNF1_YEAST
18.9991	19.144	18.9361	18.867	19.0743	18.1784	18.6657	16.4857	mitochondrial translation [GO:0032543];ribosomal small subunit assembly [GO:0000028];translation [GO:0006412]	mitochondrial small ribosomal subunit [GO:0005763];mitochondrion [GO:0005739];ribosome [GO:0005840]	mRNA binding [GO:0003729];rRNA binding [GO:0019843];structural constituent of ribosome [GO:0003735]			7	5	5	5	5	5	5	4	2	1.97e-19	0.763431	0.123512	-0.885513	-1.3182	P47150	P47150	RSM7	RT07_YEAST
18.3899	18.5452	18.359	17.8687	18.5365	18.3235	17.4595	17.7247	negative regulation of transcription by RNA polymerase II [GO:0000122];positive regulation of transcription by RNA polymerase II [GO:0045944];regulation of transcription by RNA polymerase II [GO:0006357]	core mediator complex [GO:0070847];mediator complex [GO:0016592]	RNA polymerase II repressing transcription factor binding [GO:0001103];transcription coactivator activity [GO:0003713];transcription coregulator activity [GO:0003712];transcription corepressor activity [GO:0003714]			7	5	5	5	6	5	5	5	6	1.35e-24	0.427234	0.353551	-0.279655	-0.714929	P47822	P47822	SRB7	MED21_YEAST
24.2458	24.4659	24.3868	24.4677	24.0568	23.9254	24.2367	23.895	cytoplasmic translation [GO:0002181];ribosomal small subunit biogenesis [GO:0042274];ribosome biogenesis [GO:0042254];rRNA processing [GO:0006364]	cytosolic small ribosomal subunit [GO:0022627];nucleolus [GO:0005730];small-subunit processome [GO:0032040]	structural constituent of ribosome [GO:0003735]		+	7	6	6	6	6	6	6	6	6	3.46e-65	2.08691	0.047914	-0.363097	-1.87529	P48164	P48164	RPS7B	RS7B_YEAST
17.1843	17.397	17.0131	17.0853	16.2559	16.414	16.0545	13.8736	mitochondrial genome maintenance [GO:0000002];mitochondrial RNA processing [GO:0000963];mRNA processing [GO:0006397];RNA splicing [GO:0008380];rRNA metabolic process [GO:0016072]	mitochondrion [GO:0005739]	rRNA binding [GO:0019843]		+	7	1	1	2	1	0	0	0	0	2.77e-06	1.34651	0.0326126	-1.5204	-2.16482	P48237	P48237	CCM1	CCM1_YEAST
18.6941	19.391	19.0596	19.1479	19.4053	19.1048	18.8152	18.9428	cellular response to misfolded protein [GO:0071218];chaperone cofactor-dependent protein refolding [GO:0051085];ubiquitin-dependent ERAD pathway [GO:0030433]	endoplasmic reticulum [GO:0005783];endoplasmic reticulum membrane [GO:0005789]	ATPase activator activity [GO:0001671];Hsp70 protein binding [GO:0030544]			7	6	6	6	6	5	6	6	5	4.56e-44	0.0106842	0.97657	-0.00611639	-0.0209019	P48353	P48353	HLJ1	HLJ1_YEAST
20.9983	21.0319	20.9603	21.1376	21.6545	21.6279	21.8143	21.4064	DNA repair [GO:0006281];histone displacement [GO:0001207];lysine biosynthetic process via aminoadipic acid [GO:0019878]	mitochondrion [GO:0005739];nucleus [GO:0005634]	homocitrate synthase activity [GO:0004410];metal ion binding [GO:0046872]		+	7	5	6	6	6	6	6	7	6	7.86e-55	3.17912	0.0105742	0.593761	3.08982	P48570	P48570	LYS20	HOSC_YEAST
20.636	20.4409	20.4439	20.4274	20.4225	20.5376	20.3923	20.1058	glutathione metabolic process [GO:0006749];methylglyoxal catabolic process to D-lactate via S-lactoyl-glutathione [GO:0019243]	cytoplasm [GO:0005737];nucleus [GO:0005634]	lactoylglutathione lyase activity [GO:0004462];metal ion binding [GO:0046872]	R-SCE-70268		7	5	6	6	5	5	4	6	5	9.03e-46	0.544985	0.427793	-0.122487	-0.599284	P50107	P50107	GLO1	LGUL_YEAST
18.7543	18.5424	18.8425	18.7185	18.5485	17.6825	19.0955	17.142	alanine biosynthetic process [GO:0006523];alanine catabolic process [GO:0006524];L-alanine catabolic process [GO:0042853]	mitochondrial matrix [GO:0005759];mitochondrion [GO:0005739]	L-alanine:2-oxoglutarate aminotransferase activity [GO:0004021];pyridoxal phosphate binding [GO:0030170]	R-SCE-8964540		7	5	6	5	6	4	4	4	3	6.64e-22	0.649564	0.180875	-0.597312	-1.1047	P52893	P52893	ALT1	ALAM_YEAST
19.332	20.2721	19.2289	19.3388	20.8779	20.9069	20.0683	19.9631	glycerol catabolic process [GO:0019563];glycerol transport [GO:0015793];GPI anchor biosynthetic process [GO:0006506]	endoplasmic reticulum [GO:0005783];integral component of membrane [GO:0016021];plasma membrane [GO:0005886]	O-acyltransferase activity [GO:0008374];symporter activity [GO:0015293];transferase activity, transferring acyl groups [GO:0016746]		+	7	2	1	2	2	1	1	2	2	2.15e-20	1.38188	0.0406873	0.911091	2.01348	P53154	P53154	GUP1	GUP1_YEAST
18.7655	18.8706	18.8632	18.2093	18.6503	19.3785	19.1322	18.8862	NAD catabolic process [GO:0019677];NADH metabolic process [GO:0006734];NADP catabolic process [GO:0006742]	cytoplasm [GO:0005737];cytosol [GO:0005829];peroxisome [GO:0005777]	hydrolase activity [GO:0016787];metal ion binding [GO:0046872];NAD+ diphosphatase activity [GO:0000210];NADH pyrophosphatase activity [GO:0035529]	R-SCE-197264		7	6	5	4	4	2	4	4	4	2.79e-29	0.736793	0.19907	0.334634	1.03756	P53164	P53164	NPY1	NPY1_YEAST
19.4327	19.6401	19.4526	20.6842	19.7681	20.0753	19.9088	20.0854	cellular response to glucose starvation [GO:0042149];regulation of mitotic metaphase/anaphase transition [GO:0030071];septum digestion after cytokinesis [GO:0000920]	cytoplasm [GO:0005737];nucleus [GO:0005634]				7	6	6	6	6	4	4	4	6	2.97e-48	0.202431	0.596483	0.156989	0.385659	P53172	P53172	SDS23	SDS23_YEAST
19.6003	19.8727	19.6016	19.6611	19.9177	19.9225	20.0134	20.0684	tRNA methylation [GO:0030488];tRNA modification [GO:0006400];wybutosine biosynthetic process [GO:0031591]	cytoplasm [GO:0005737]	tRNA methyltransferase activity [GO:0008175]			7	5	6	6	6	5	6	7	5	3.44e-54	2.14664	0.0628153	0.296601	1.70279	P53177	P53177	TYW3	TYW3_YEAST
17.9735	18.1254	17.8476	17.7527	18.2111	18.4609	18.3958	18.1524	dolichol-linked oligosaccharide biosynthetic process [GO:0006488]	cytoplasm [GO:0005737];cytosol [GO:0005829];endoplasmic reticulum [GO:0005783];extrinsic component of endoplasmic reticulum membrane [GO:0042406];nucleus [GO:0005634];UDP-N-acetylglucosamine transferase complex [GO:0043541]	identical protein binding [GO:0042802];N-acetylglucosaminyldiphosphodolichol N-acetylglucosaminyltransferase activity [GO:0004577]			7	4	4	5	4	3	4	4	4	3.24e-27	1.884	0.0527886	0.380229	1.81839	P53178	P53178	ALG13	ALG13_YEAST
17.0229	17.0188	16.8773	17.134	16.6105	17.2094	16.668	16.4565	cytoplasm to vacuole transport by the Cvt pathway [GO:0032258];intra-Golgi vesicle-mediated transport [GO:0006891]	cytosol [GO:0005829];Golgi membrane [GO:0000139];Golgi transport complex [GO:0017119];mitochondrion [GO:0005739]				7	6	6	7	7	6	7	5	5	1.65e-34	0.799636	0.205171	-0.277148	-1.01821	P53195	P53195	COG7	COG7_YEAST
17.4401	17.4939	17.18	17.1876	15.9506	16.0792	18.7699	16.0301		mitochondrion [GO:0005739]	hydrolase activity [GO:0016787];transferase activity [GO:0016740]			7	4	4	5	5	2	4	4	1	1.44e-17	0.390568	0.3163	-0.617937	-0.779316	P53219	P53219	IMO32	IMO32_YEAST
17.8215	18.0158	17.2193	17.5444	16.6071	16.7437	20.8836	16.4264	protein import into mitochondrial matrix [GO:0030150]	integral component of membrane [GO:0016021];mitochondrial inner membrane [GO:0005743];mitochondrion [GO:0005739];TIM23 mitochondrial import inner membrane translocase complex [GO:0005744]				7	1	1	2	1	1	1	1	1	1.21e-27	0.00459173	0.986709	0.0149579	0.0125841	P53220	P53220	TIM21	TIM21_YEAST
17.8799	17.7789	17.8688	16.8573	18.0543	18.2577	17.9886	17.9601	axial cellular bud site selection [GO:0007120];bipolar cellular bud site selection [GO:0007121];regulation of COPII vesicle coating [GO:0003400]	cellular bud neck [GO:0005935];cellular bud tip [GO:0005934];cytoplasm [GO:0005737];cytosol [GO:0005829];nucleus [GO:0005634];site of polarized growth [GO:0030427]	calcium ion binding [GO:0005509];zinc ion binding [GO:0008270]			7	5	5	4	4	3	4	3	3	2.44e-27	0.931733	0.124058	0.468943	1.31621	P53238	P53238	PEF1	PEF1_YEAST
17.9585	18.1496	17.8744	18.263	19.0154	18.5556	20.799	18.3992	biotin transport [GO:0015878]	cell periphery [GO:0071944];integral component of membrane [GO:0016021];intrinsic component of membrane [GO:0031224];plasma membrane [GO:0005886]	biotin transmembrane transporter activity [GO:0015225];symporter activity [GO:0015293];transmembrane transporter activity [GO:0022857]			7	3	3	3	2	3	4	3	4	3.06e-23	1.04947	0.0614985	1.13091	1.71774	P53241	P53241	VHT1	VHT1_YEAST
18.4904	18.6383	24.4663	18.5766	18.6058	18.7971	18.9138	18.3421	clathrin coat assembly [GO:0048268];clathrin-dependent endocytosis [GO:0072583];endocytosis [GO:0006897];vesicle budding from membrane [GO:0006900]	cellular bud neck [GO:0005935];clathrin-coated pit [GO:0005905];clathrin-coated vesicle [GO:0030136];cytosol [GO:0005829];plasma membrane [GO:0005886];prospore membrane [GO:0005628]	1-phosphatidylinositol binding [GO:0005545];clathrin binding [GO:0030276];clathrin heavy chain binding [GO:0032050];phosphatidylinositol-4,5-bisphosphate binding [GO:0005546];SNARE binding [GO:0000149]	R-SCE-432722;R-SCE-8856825;R-SCE-8856828		7	4	5	3	4	3	4	4	5	1.71e-23	0.411519	0.271869	-1.37821	-0.87226	P53309	P53309	YAP1802	AP18B_YEAST
15.7256	15.3945	15.0392	14.9191	15.8844	15.8988	16.1432	16.7785	catabolic process [GO:0009056];response to toxic substance [GO:0009636];sterol deacetylation [GO:0034210];sterol metabolic process [GO:0016125]	cell periphery [GO:0071944];endoplasmic reticulum [GO:0005783];endoplasmic reticulum lumen [GO:0005788];endoplasmic reticulum membrane [GO:0005789];integral component of membrane [GO:0016021];lipid droplet [GO:0005811]	hydrolase activity [GO:0016787];steryl deacetylase activity [GO:0034084]		+	7	2	3	3	3	3	3	4	3	1.29e-22	1.76583	0.0249703	0.906612	2.40037	P53324	P53324	SAY1	SAY1_YEAST
17.1166	16.79	16.8507	17.4637	17.4027	17.4271	17.8467	17.6147	cytoplasmic microtubule organization [GO:0031122];meiotic cell cycle [GO:0051321];microtubule nucleation [GO:0007020];microtubule nucleation by interphase microtubule organizing center [GO:0051415];mitotic cell cycle [GO:0000278];mitotic spindle organization [GO:0007052];spindle assembly [GO:0051225]	cytoplasm [GO:0005737];equatorial microtubule organizing center [GO:0000923];gamma-tubulin complex [GO:0000930];gamma-tubulin small complex [GO:0008275];gamma-tubulin small complex, spindle pole body [GO:0000928];inner plaque of spindle pole body [GO:0005822];microtubule [GO:0005874];mitotic spindle pole body [GO:0044732];nucleus [GO:0005634];outer plaque of spindle pole body [GO:0005824];spindle…	gamma-tubulin binding [GO:0043015]			7	2	3	3	2	2	2	1	2	2.15e-06	1.50688	0.0528298	0.517535	1.81736	P53540	P53540	SPC98	SPC98_YEAST
20.5666	20.8051	20.7529	20.8048	19.4253	19.6315	19.5489	19.3804	nucleoside triphosphate biosynthetic process [GO:0009142];succinate metabolic process [GO:0006105];succinyl-CoA metabolic process [GO:0006104];tricarboxylic acid cycle [GO:0006099]	cytosol [GO:0005829];mitochondrial nucleoid [GO:0042645];mitochondrion [GO:0005739]	cofactor binding [GO:0048037];nucleoside diphosphate kinase activity [GO:0004550];nucleotide binding [GO:0000166];succinate-CoA ligase (ADP-forming) activity [GO:0004775]	R-SCE-71403	+	7	6	5	6	6	4	5	5	5	4.98e-45	5.31344	0.00242553	-1.23582	-6.8432	P53598	P53598	LSC1	SUCA_YEAST
21.3021	21.2994	21.2404	21.2685	21.7551	21.6771	21.8591	21.5882	dolichol-linked oligosaccharide biosynthetic process [GO:0006488];protein glycosylation [GO:0006486];protein N-linked glycosylation [GO:0006487]	endoplasmic reticulum [GO:0005783];endoplasmic reticulum membrane [GO:0005789];integral component of membrane [GO:0016021]	dol-P-Man:Man(6)GlcNAc(2)-PP-Dol alpha-1,2-mannosyltransferase activity [GO:0052926];dol-P-Man:Man(8)GlcNAc(2)-PP-Dol alpha-1,2-mannosyltransferase activity [GO:0052918];mannosyltransferase activity [GO:0000030]	R-SCE-446193	+	7	5	7	4	6	5	6	5	7	1e-54	3.51903	0.0158979	0.442283	2.77448	P53868	P53868	ALG9	ALG9_YEAST
17.6724	17.9522	17.7365	17.6695	17.0358	18.2127	16.733	17.5096						7	1	2	3	5	3	1	2	3	1.73e-05	0.542543	0.259442	-0.384844	-0.896672	P53870	P53870	YNL193W	YNT3_YEAST
18.0233	18.1706	18.2676	18.663	18.3039	18.0819	17.7096	18.1219	sterol biosynthetic process [GO:0016126]	endoplasmic reticulum [GO:0005783];endoplasmic reticulum membrane [GO:0005789];integral component of membrane [GO:0016021]	unfolded protein binding [GO:0051082]			7	4	5	4	4	5	5	4	5	1.25e-45	0.574509	0.308185	-0.226795	-0.795513	P53898	P53898	NSG2	NSG2_YEAST
16.3087	17.5974	17.9241	17.8687	18.5906	17.8611	17.2438	17.376	cellular response to arsenic-containing substance [GO:0071243];cellular response to arsenite ion [GO:1903843];proteasome-mediated ubiquitin-dependent protein catabolic process [GO:0043161];stress granule disassembly [GO:0035617]	cytoplasm [GO:0005737];nucleus [GO:0005634]	proteasome binding [GO:0070628];zinc ion binding [GO:0008270]			7	2	3	1	4	3	3	1	3	3.54e-05	0.29523	0.436921	0.343141	0.585457	P53899	P53899	CUZ1	CUZ1_YEAST
18.123	17.5698	17.9517	17.9604	17.9653	17.2581	18.3132	17.0412	DNA replication, removal of RNA primer [GO:0043137];mismatch repair [GO:0006298]	cytoplasm [GO:0005737];nucleus [GO:0005634];ribonuclease H2 complex [GO:0032299]	metal ion binding [GO:0046872];RNA binding [GO:0003723];RNA-DNA hybrid ribonuclease activity [GO:0004523]			7	4	6	4	5	2	3	1	2	1.02e-13	0.344087	0.419928	-0.256789	-0.611491	P53942	P53942	RNH201	RNH2A_YEAST
16.8808	14.6186	16.9354	16.985	15.2754	15.5876	15.6113	16.0108	amino acid export across plasma membrane [GO:0032973];drug transmembrane transport [GO:0006855];monocarboxylic acid transport [GO:0015718];transmembrane transport [GO:0055085]	cell periphery [GO:0071944];cytoplasm [GO:0005737];fungal-type vacuole [GO:0000324];integral component of plasma membrane [GO:0005887];plasma membrane [GO:0005886]	monocarboxylic acid transmembrane transporter activity [GO:0008028];xenobiotic transmembrane transporter activity [GO:0042910]			7	1	0	1	2	0	0	0	0	0.000315402	0.574875	0.195005	-0.733684	-1.05043	P53943	P53943	AQR1	AQR1_YEAST
21.2123	22.764	19.865	20.9493	23.3574	20.7635	21.7756	20.383			oxidoreductase activity [GO:0016491]			7	1	3	2	1	2	2	1	2	3.26e-40	0.160144	0.606171	0.372205	0.374504	P54007	P54007	YLR460C	YL460_YEAST
17.2681	17.6779	17.4554	17.9668	17.8079	17.5646	18.162	17.7844	mRNA splicing, via spliceosome [GO:0000398];spliceosomal snRNP assembly [GO:0000387]	catalytic step 2 spliceosome [GO:0071013];small nucleolar ribonucleoprotein complex [GO:0005732];U1 snRNP [GO:0005685];U2 snRNP [GO:0005686];U4/U6 x U5 tri-snRNP complex [GO:0046540];U5 snRNP [GO:0005682]	poly(U) RNA binding [GO:0008266];RNA binding [GO:0003723];splicing factor binding [GO:1990935]			7	1	2	1	2	2	1	2	2	2.54e-39	0.572089	0.303558	0.23768	0.806653	P54999	P54999	SMX3	RUXF_YEAST
19.4225	19.4914	19.4795	19.5271	19.5487	19.4612	19.6555	19.5341	NLS-bearing protein import into nucleus [GO:0006607];nuclear pore organization [GO:0006999];poly(A)+ mRNA export from nucleus [GO:0016973];protein import into nucleus [GO:0006606];protein localization to nuclear inner membrane [GO:0036228];ribosomal large subunit export from nucleus [GO:0000055];tRNA export from nucleus [GO:0006409]	nuclear envelope [GO:0005635];nuclear membrane [GO:0031965];nuclear pore [GO:0005643];nuclear pore central transport channel [GO:0044613]	identical protein binding [GO:0042802];structural constituent of nuclear pore [GO:0017056]			7	6	7	6	6	7	6	6	6	7.44e-35	0.751929	0.515323	0.0697055	0.47882	Q02199	Q02199	NUP49	NUP49_YEAST
26.0023	25.9377	26.0179	25.9149	25.626	25.4021	25.1538	25.3168	cytoplasmic translation [GO:0002181];ribosomal large subunit assembly [GO:0000027]	cytosolic large ribosomal subunit [GO:0022625]	RNA binding [GO:0003723];structural constituent of ribosome [GO:0003735]		+	7	6	5	6	5	4	6	6	5	2.65e-63	2.95891	0.0135886	-0.593547	-2.9467	Q02326	Q02326	RPL6A	RL6A_YEAST
17.0324	17.1148	16.9526	17.7383	17.8043	17.7801	17.6544	18.218	histone methylation [GO:0016571];histone ubiquitination [GO:0016574];premeiotic DNA replication [GO:0006279];protein monoubiquitination [GO:0006513];regulation of cell size [GO:0008361]	nucleus [GO:0005634]			+	7	5	6	7	5	4	5	4	5	1.47e-39	1.62788	0.0379029	0.654659	2.06417	Q02796	Q02796	LGE1	LGE1_YEAST
18.1025	18.522	18.4687	18.5873	18.8598	18.8809	18.7097	18.8633	Golgi to plasma membrane protein transport [GO:0043001];intracellular protein transport [GO:0006886];protein localization to Golgi apparatus [GO:0034067];protein localization to organelle [GO:0033365];response to endoplasmic reticulum stress [GO:0034976]	cytosol [GO:0005829];Golgi apparatus [GO:0005794];nuclear outer membrane-endoplasmic reticulum membrane network [GO:0042175]	GTP binding [GO:0005525];GTPase activity [GO:0003924]	R-SCE-6811440	+	7	2	2	2	2	2	2	2	2	3.59e-45	1.9074	0.0468182	0.408329	1.8931	Q02804	Q02804	ARL3	ARL3_YEAST
18.2565	18.1751	18.115	18.044	18.5945	19.5721	19.8006	18.4708	glycoprotein catabolic process [GO:0006516];protein deglycosylation [GO:0006517];protein quality control for misfolded or incompletely synthesized proteins [GO:0006515];ubiquitin-dependent glycoprotein ERAD pathway [GO:0097466]	cytosol [GO:0005829];mitochondrion [GO:0005739];nucleus [GO:0005634]	metal ion binding [GO:0046872];peptide-N4-(N-acetyl-beta-glucosaminyl)asparagine amidase activity [GO:0000224]		+	7	5	6	5	4	6	4	4	5	1.71e-16	1.52173	0.0317103	0.961843	2.18479	Q02890	Q02890	PNG1	PNG1_YEAST
15.9568	19.0611	18.1171	18.2025	15.1916	14.6261	14.4114	17.4043		cytoplasm [GO:0005737]			+	7	2	3	2	3	2	1	0	3	0.00174854	1.36019	0.0276067	-2.42603	-2.30549	Q03208	Q03208	YML119W	YML9_YEAST
19.7695	19.8362	20.3862	20.6341	19.9342	20.1802	18.9408	18.4534	cell wall organization [GO:0071555];cellular response to oxidative stress [GO:0034599];chromatin remodeling [GO:0006338]	cytoplasm [GO:0005737];histone methyltransferase complex [GO:0035097];nucleus [GO:0005634];Snt2C complex [GO:0070211]	DNA binding [GO:0003677];histone demethylase activity (H3-trimethyl-K4 specific) [GO:0034647];histone demethylase activity [GO:0032452];metal ion binding [GO:0046872]			7	1	1	1	1	1	1	2	1	2.49e-15	0.851713	0.108421	-0.779329	-1.39329	Q03214	Q03214	ECM5	ECM5_YEAST
18.1073	17.8961	17.7524	17.9337	18.2543	18.2349	18.2619	18.4839	chromatin organization [GO:0006325];chromatin remodeling [GO:0006338];histone acetylation [GO:0016573];positive regulation of transcription elongation from RNA polymerase II promoter [GO:0032968]	Ada2/Gcn5/Ada3 transcription activator complex [GO:0005671];chromosome, centromeric region [GO:0000775];cytosol [GO:0005829];nucleus [GO:0005634];SAGA complex [GO:0000124];SLIK (SAGA-like) complex [GO:0046695]	H3 histone acetyltransferase activity [GO:0010484];histone acetyltransferase activity [GO:0004402];histone crotonyltransferase activity [GO:0140068];lysine-acetylated histone binding [GO:0070577];transcription coactivator activity [GO:0003713];transcription coregulator activity [GO:0003712]	R-SCE-9018519	+	7	7	6	5	6	4	6	5	6	3.4e-42	2.20956	0.0411462	0.386351	1.9953	Q03330	Q03330	GCN5	GCN5_YEAST
20.1982	20.2282	20.2687	20.1999	20.3086	20.2534	20.5419	20.4497	autophagy [GO:0006914];endoplasmic reticulum to Golgi vesicle-mediated transport [GO:0006888]	cytosol [GO:0005829];endoplasmic reticulum [GO:0005783];phagophore assembly site [GO:0000407];TRAPP complex [GO:0030008];TRAPPI protein complex [GO:1990070];TRAPPII protein complex [GO:1990071];TRAPPIII protein complex [GO:1990072]		R-SCE-204005;R-SCE-8876198		7	6	6	5	6	6	6	6	5	5.81e-45	1.29003	0.220244	0.16468	0.981305	Q03337	Q03337	TRS31	TRS31_YEAST
16.822	16.5208	16.7312	16.7494	16.8183	17.0804	16.2314	16.4473	mRNA splicing, via spliceosome [GO:0000398]	cytoplasm [GO:0005737];U2-type spliceosomal complex [GO:0005684]				7	2	2	2	2	2	2	2	3	4.73e-20	0.114142	0.767451	-0.0614939	-0.204979	Q03375	Q03375	CWC21	CWC21_YEAST
19.2166	19.6122	18.4603	20.6014	15.6823	20.1547	15.9386	16.5691	mitochondrial translation [GO:0032543];mitochondrial translational initiation [GO:0070124]	mitochondrial small ribosomal subunit [GO:0005763];mitochondrion [GO:0005739]	structural constituent of ribosome [GO:0003735]		+	7	3	3	3	2	1	1	1	2	6.18e-11	1.10012	0.0440874	-2.38642	-1.93831	Q03430	Q03430	RSM28	RSM28_YEAST
16.5049	16.2126	15.8154	17.483	14.958	17.5894	15.9265	16.1263	chromatin remodeling [GO:0006338];histone exchange [GO:0043486];protein targeting to vacuole [GO:0006623];regulation of histone deacetylation [GO:0031063]	nucleus [GO:0005634];Swr1 complex [GO:0000812]	histone deacetylase binding [GO:0042826];metal ion binding [GO:0046872];nucleosome binding [GO:0031491]			7	2	1	0	0	0	1	0	0	0.00588636	0.217967	0.520359	-0.353944	-0.472299	Q03433	Q03433	VPS71	VPS71_YEAST
17.5643	17.6002	17.5773	17.4209	18.5325	17.981	18.0122	18.1422	vesicle-mediated transport [GO:0016192]	cytoplasm [GO:0005737];fungal-type vacuole [GO:0000324];fungal-type vacuole membrane [GO:0000329];integral component of membrane [GO:0016021];vesicle [GO:0031982]			+	7	2	2	2	1	1	2	2	2	4.27e-25	2.4807	0.0181027	0.62628	2.68692	Q03446	Q03446	RCR2	RCR2_YEAST
17.2409	17.5983	17.0319	17.0385	17.1078	17.2582	17.587	18.1772	mitochondrial genome maintenance [GO:0000002];mitochondrion distribution [GO:0048311];mitotic sister chromatid segregation [GO:0000070];mitotic spindle assembly [GO:0090307];plasmid maintenance [GO:0006276]	cytoplasm [GO:0005737];mitochondrion [GO:0005739]				7	3	2	3	3	4	4	3	1	5.13e-24	0.516679	0.295648	0.305156	0.820956	Q03652	Q03652	DML1	DML1_YEAST
18.5916	18.6088	18.8053	18.6662	18.5941	18.9778	18.9291	19.2219	DNA recombination [GO:0006310];positive regulation of transcription by RNA polymerase II [GO:0045944];regulation of cell aging [GO:0090342];telomere maintenance [GO:0000723];telomere maintenance via recombination [GO:0000722];tRNA modification [GO:0006400]	chromosome, telomeric region [GO:0000781];EKC/KEOPS complex [GO:0000408];nucleoplasm [GO:0005654]				7	5	5	4	4	5	4	6	5	5.59e-44	0.976605	0.180875	0.262755	1.10412	Q03705	Q03705	CGI121	CG121_YEAST
18.3118	17.3243	17.5632	17.7335	17.117	17.6779	17.2903	17.9144	autophagy [GO:0006914];chromosome organization [GO:0051276];endoplasmic reticulum to Golgi vesicle-mediated transport [GO:0006888]	endoplasmic reticulum [GO:0005783];phagophore assembly site [GO:0000407];TRAPP complex [GO:0030008];TRAPPI protein complex [GO:1990070];TRAPPII protein complex [GO:1990071];TRAPPIII protein complex [GO:1990072]		R-SCE-204005;R-SCE-8876198		7	2	2	2	1	2	3	4	4	1.97e-11	0.363648	0.414349	-0.233326	-0.617886	Q03784	Q03784	TRS23	TRS23_YEAST
18.7327	18.5749	18.456	17.5789	17.8751	17.8409	18.0233	17.6223		integral component of membrane [GO:0016021];mitochondrial membrane [GO:0031966];mitochondrion [GO:0005739]				7	5	5	4	4	3	4	3	4	1.04e-31	0.928429	0.119772	-0.495198	-1.33316	Q03798	Q03798	AIM36	AIM36_YEAST
18.7809	18.7144	18.8484	18.8022	18.7461	18.0604	17.9778	18.702	mitochondrial translation [GO:0032543]	cytosolic small ribosomal subunit [GO:0022627];mitochondrial small ribosomal subunit [GO:0005763];mitochondrion [GO:0005739]	structural constituent of ribosome [GO:0003735]			7	4	4	4	4	2	2	2	2	1.5e-49	1.04095	0.115474	-0.414885	-1.35457	Q03799	Q03799	MRPS8	RT08_YEAST
17.6417	16.3541	17.059	18.0214	15.8574	15.6502	16.5931	16.379	protein transport [GO:0015031]	cytoplasm [GO:0005737]			+	7	1	2	2	1	1	1	1	0	0.00386244	1.45132	0.0316925	-1.14913	-2.18912	Q04007	Q04007	SND1	SND1_YEAST
21.1785	20.9354	20.9309	20.7799	21.0382	19.5644	21.1792	19.0637	alpha-ketoglutarate transport [GO:0015742];mitochondrial citrate transmembrane transport [GO:0006843];mitochondrial genome maintenance [GO:0000002];tricarboxylic acid transport [GO:0006842]	integral component of membrane [GO:0016021];mitochondrial inner membrane [GO:0005743];mitochondrial nucleoid [GO:0042645];mitochondrion [GO:0005739]	DNA binding [GO:0003677];tricarboxylate secondary active transmembrane transporter activity [GO:0005371]			7	5	4	4	4	4	4	4	3	3.07e-29	0.670647	0.161612	-0.744769	-1.17243	Q04013	Q04013	YHM2	YHM2_YEAST
16.8047	16.6088	17.2546	17.8804	17.1776	16.9735	17.4769	16.9354	cellular lipid metabolic process [GO:0044255];lipid catabolic process [GO:0016042]	cytoplasm [GO:0005737]	acylglycerol lipase activity [GO:0047372]			7	5	3	4	3	3	2	4	4	1.11e-11	0.00406671	0.989376	0.00375366	0.00919391	Q04093	Q04093	YDR444W	YD444_YEAST
18.166	18.6788	18.0004	18.7866	17.6263	18.4178	17.8921	18.1868	aerobic respiration [GO:0009060]	cytoplasm [GO:0005737];mitochondrial intermembrane space [GO:0005758];mitochondrion [GO:0005739];nucleus [GO:0005634]				7	2	1	2	1	2	1	2	2	1.59e-13	0.712344	0.193675	-0.377215	-1.05388	Q04341	Q04341	MIX14	MIX14_YEAST
19.9612	19.8808	19.7471	19.845	20.9989	20.9593	21.0361	21.0371	cellular response to nutrient levels [GO:0031669];cellular response to oxidative stress [GO:0034599];chaperone-mediated protein folding [GO:0061077];methylglyoxal catabolic process to D-lactate via S-lactoyl-glutathione [GO:0019243]	cytoplasmic stress granule [GO:0010494];P-body [GO:0000932]	glyoxalase III activity [GO:0019172];protein folding chaperone [GO:0044183]		+	7	6	6	6	6	6	6	7	6	1.55e-50	6.45467	0.00171429	1.14932	7.76265	Q04432	Q04432	HSP31	HSP31_YEAST
18.9915	19.0859	18.9975	18.9702	19.0831	19.0904	19.0993	18.7489	ATP-dependent chromatin remodeling [GO:0043044];cellular response to DNA damage stimulus [GO:0006974];DNA-dependent DNA replication [GO:0006261];error-prone translesion synthesis [GO:0042276];heterochromatin assembly involved in chromatin silencing [GO:0070869];heterochromatin organization involved in chromatin silencing [GO:0070868];leading strand elongation [GO:0006272];nucleic acid phosphodies…	CHRAC [GO:0008623];epsilon DNA polymerase complex [GO:0008622]	chromatin DNA binding [GO:0031490];nucleosomal DNA binding [GO:0031492];protein heterodimerization activity [GO:0046982]	R-SCE-174430;R-SCE-5656169;R-SCE-5696400;R-SCE-6782135;R-SCE-68952;R-SCE-68962		7	5	5	4	5	5	5	5	5	3.02e-45	0.0222052	0.966964	-0.00582075	-0.0307461	Q04603	Q04603	DPB4	DPB4_YEAST
[truncated: 3,107 more rows]
