# Supplementary material for: Disturbed intramitochondrial phosphatidic acid transport impairs cellular stress signaling
Source: J Biol Chem. 2021 Jan 23;296:100335. doi: 10.1016/j.jbc.2021.100335 (PMC7949116; doi:10.1016/j.jbc.2021.100335)
Supplement: Supplementary file 4 — Table S3 [file mmc4.xlsx]

## Sheet: GOTERM ups1D vs WT
categoryName	termName	listHits	percent	ease	geneIds	listTotals	popHits	popTotals	foldEnrichment	bonferroni	benjamini	afdr	genes name	log2fc
GOTERM_BP_FAT	GO:0042254~ribosome biogenesis	282	11.28	1.3861681061978337e-32	YDR447C, YKL099C, YNL096C, YMR290C, YKL143W, YOR234C, YNL113W, YDL060W, YKL078W, YLR340W, YER082C, YBR267W, YMR014W, YGR085C, YNL112W, YDL202W, YLR264W, YGR145W, YGL246C, YGL123W, YKR060W, YDL213C, YBR154C, YNL178W, YCL059C, YKL180W, YLR175W, YLR129W, YDR449C, YPL126W, YML063W, YHR143W-A, YGL189C, YLR002C, YMR049C, YOR063W, YOL077C, YKL156W, YJL122W, YBR142W, YKL057C, YDR365C, YHR066W, YML010W, Y…	2280	406	5535	1.6861874513870883	5.841312399517671e-29	5.841312399517671e-29	2.590457160471149e-29	RPS17B, UTP11, RPS7B, HAS1, LTV1, RPL33B, RPC19, TSR1, DHR2, RPP0, UTP7, REI1, BUD22, RPL11B, DBP2, MRPL11, RPS28B, ENP2, RAI1, RPS2, UTP30, NOP6, RPB5, RPS3, KRR1, RPL17A, CBF5, DIP2, UTP6, NAN1, RPS1B, RPC10, RPS26A, NOC3, ERB1, RPL3, BRX1, RPS27A, ALB1, MAK5, NUP120, ESF1, SSF1, SPT5, RPS0A, RRP7, NOP53, UTP23, SDA1, RPL17B, EBP2, NOC2, PRP43, RPS17A, RPL26B, MRT4, LOC1, UTP4, RPL10, SSB1, RRB…	-1.10163998060525, -0.7526613336471709, -0.588302487416143, -0.535462165085034, -0.474896454879541, -0.7877227489811529, -0.500857861328497, -0.579834635108972, -0.896893125060527, -0.35200086958462795, -0.5027089132963489, -0.391448315370001, -0.48961410575013, -0.428728905880024, -1.01334561898019, 0.363399131935964, -0.87123138933497, -0.617873491331171, -0.3550137503411239, -0.429701398089076…
GOTERM_BP_FAT	GO:0006364~rRNA processing	194	7.76	4.1677216868425004e-22	YKL099C, YNL096C, YMR290C, YDL060W, YKL078W, YER082C, YMR014W, YNL112W, YLR264W, YGR145W, YGL246C, YKR060W, YGL123W, YDL213C, YCL059C, YKL180W, YLR175W, YLR129W, YDR449C, YPL126W, YML063W, YMR049C, YLR002C, YKL156W, YBR142W, YDR365C, YHR066W, YGR214W, YCL031C, YPL146C, YOR004W, YKL172W, YJL177W, YGL120C, YDR324C, YFR001W, YKL009W, YDL229W, YMR131C, YHR052W, YJL136C, YDR293C, YDL014W, YNL110C, YLR…	2280	280	5535	1.682001879699248	1.7562779188354296e-18	8.781389594177148e-19	7.788596807457641e-19	UTP11, RPS7B, HAS1, TSR1, DHR2, UTP7, BUD22, DBP2, RPS28B, ENP2, RAI1, UTP30, RPS2, NOP6, KRR1, RPL17A, CBF5, DIP2, UTP6, NAN1, RPS1B, ERB1, NOC3, RPS27A, MAK5, ESF1, SSF1, RPS0A, RRP7, NOP53, UTP23, EBP2, RPL17B, PRP43, UTP4, LOC1, MRT4, SSB1, RRB1, CIC1, RPS21B, SSD1, NOP1, NOP15, nan, NOP2, RPS0B, NOB1, BFR2, SNU13, RPS1A, RRP6, RRP8, NSR1, EMG1, NHP2, DBP6, NOP58, RLP7, PWP2, NIP7, ZUO1, SLX9…	-0.7526613336471709, -0.588302487416143, -0.535462165085034, -0.579834635108972, -0.896893125060527, -0.5027089132963489, -0.48961410575013, -1.01334561898019, -0.87123138933497, -0.617873491331171, -0.3550137503411239, -0.8870757482312142, -0.4297013980890769, -0.248083095716867, -0.404440836882303, -0.345639348353368, -0.513988925963625, -0.614091623006407, -0.822016809435881, -0.47210284905381…
GOTERM_BP_FAT	GO:0022613~ribonucleoprotein complex biogenesis	309	12.36	6.259839956060626e-22	YDR447C, YKL099C, YNL096C, YMR290C, YKL143W, YOR234C, YNL113W, YDL060W, YPL240C, YKL078W, YLR340W, YER082C, YBR267W, YMR014W, YGR085C, YNL112W, YDL202W, YLR264W, YGR145W, YGL246C, YGL123W, YKR060W, YDL213C, YBR154C, YNL178W, YCL059C, YEL015W, YKL180W, YLR175W, YGR074W, YLR129W, YDR449C, YPL126W, YML063W, YHR143W-A, YGL189C, YLR002C, YMR049C, YOR063W, YOL077C, YKL156W, YJL122W, YBR142W, YKL057C, Y…	2280	502	5535	1.4942991193122248	2.6378965574839477e-18	8.792988524946492e-19	1.1698326606330335e-18	RPS17B, UTP11, RPS7B, HAS1, LTV1, RPL33B, RPC19, TSR1, HSP82, DHR2, RPP0, UTP7, REI1, BUD22, RPL11B, DBP2, MRPL11, RPS28B, ENP2, RAI1, RPS2, UTP30, NOP6, RPB5, RPS3, KRR1, EDC3, RPL17A, CBF5, SMD1, DIP2, UTP6, NAN1, RPS1B, RPC10, RPS26A, NOC3, ERB1, RPL3, BRX1, RPS27A, ALB1, MAK5, NUP120, ESF1, SSF1, SPT5, RPS0A, RRP7, NOP53, UTP23, SDA1, RPL17B, EBP2, NOC2, PRP43, RPS17A, RPL26B, MRT4, LOC1, UTP…	-1.10163998060525, -0.7526613336471709, -0.588302487416143, -0.535462165085034, -0.474896454879541, -0.7877227489811529, -0.500857861328497, -0.579834635108972, 0.358213402782944, -0.896893125060527, -0.35200086958462795, -0.5027089132963489, -0.391448315370001, -0.48961410575013, -0.428728905880024, -1.01334561898019, 0.363399131935964, -0.87123138933497, -0.617873491331171, -0.3550137503411239,…
GOTERM_BP_FAT	GO:0016072~rRNA metabolic process	199	7.960000000000001	5.0665027185892563e-20	YKL099C, YNL096C, YMR290C, YDL060W, YKL078W, YER082C, YMR014W, YNL112W, YLR264W, YGR145W, YGL246C, YGL123W, YKR060W, YDL213C, YCL059C, YKL180W, YLR175W, YLR129W, YDR449C, YPL126W, YML063W, YMR049C, YLR002C, YIL079C, YKL156W, YBR142W, YDR365C, YHR066W, YGR214W, YCL031C, YPL146C, YOR004W, YKL172W, YJL177W, YGL120C, YFR001W, YDR324C, YKL009W, YDL229W, YMR131C, YHR052W, YJL136C, YDR293C, YDL014W, YNL…	2280	297	5535	1.6265948963317383	2.1350242456135126e-16	5.3375606140337814e-17	9.468229854109013e-17	UTP11, RPS7B, HAS1, TSR1, DHR2, UTP7, BUD22, DBP2, RPS28B, ENP2, RAI1, RPS2, UTP30, NOP6, KRR1, RPL17A, CBF5, DIP2, UTP6, NAN1, RPS1B, ERB1, NOC3, AIR1, RPS27A, MAK5, ESF1, SSF1, RPS0A, RRP7, NOP53, UTP23, EBP2, RPL17B, PRP43, LOC1, UTP4, MRT4, SSB1, RRB1, CIC1, RPS21B, SSD1, NOP1, NOP15, nan, NOP2, RPS0B, NOB1, BFR2, SNU13, RPS1A, RRP6, RRP8, NSR1, EMG1, NHP2, DBP6, NOP58, RLP7, PWP2, NIP7, ZUO1…	-0.7526613336471709, -0.588302487416143, -0.535462165085034, -0.579834635108972, -0.896893125060527, -0.5027089132963489, -0.48961410575013, -1.01334561898019, -0.87123138933497, -0.617873491331171, -0.3550137503411239, -0.4297013980890769, -0.8870757482312142, -0.248083095716867, -0.404440836882303, -0.345639348353368, -0.513988925963625, -0.614091623006407, -0.822016809435881, -0.47210284905381…
GOTERM_BP_FAT	GO:0034660~ncRNA metabolic process	305	12.2	4.456280052692601e-18	YKL099C, YNL096C, YMR290C, YMR312W, YKL144C, YNL113W, YPR190C, YDL060W, YMR270C, YKL078W, YHR111W, YPL104W, YER082C, YJL125C, YMR014W, YNL112W, YLR382C, YLR264W, YPL135W, YGR145W, YGR185C, YGL246C, YGL123W, YKR060W, YDL213C, YBR154C, YCL017C, YCL059C, YMR087W, YKL180W, YLR175W, YGL236C, YIL078W, YLR129W, YDR449C, YPL126W, YML063W, YHR143W-A, YJL025W, YDL201W, YLR002C, YMR049C, YIL079C, YKL194C, Y…	2280	515	5535	1.4377235564639754	1.877876414204662e-14	3.755752828409324e-15	8.327851809565995e-15	UTP11, RPS7B, HAS1, ELP6, RPC25, RPC19, RPC82, TSR1, RRN9, DHR2, UBA4, MSD1, UTP7, GCD14, BUD22, DBP2, NAM2, RPS28B, ISU1, ENP2, TYS1, RAI1, RPS2, UTP30, NOP6, RPB5, NFS1, KRR1, nan, RPL17A, CBF5, MTO1, THS1, DIP2, UTP6, NAN1, RPS1B, RPC10, RRN7, TRM8, NOC3, ERB1, AIR1, MST1, RPS27A, MAK5, ESF1, SSF1, RPS0A, RRP7, NOP53, UTP23, EAF3, RPL17B, EBP2, DIA4, PRP43, MRT4, SET2, LOC1, UTP4, IKI3, SSB1, …	-0.7526613336471709, -0.588302487416143, -0.535462165085034, -0.378819987837611, -0.5862797374429449, -0.500857861328497, -0.7121938878148539, -0.579834635108972, -0.400247008695356, -0.896893125060527, 0.433609539981108, 0.529875345468917, -0.5027089132963489, -0.4320058350190011, -0.48961410575013, -1.01334561898019, 0.367573615238733, -0.87123138933497, 1.41639157516011, -0.617873491331171, -0…
GOTERM_BP_FAT	GO:0042274~ribosomal small subunit biogenesis	108	4.32	1.0411306474182372e-16	YDR447C, YKL099C, YNL096C, YMR290C, YKL143W, YDL060W, YGR103W, YKL078W, YMR128W, YNL306W, YER082C, YCR047C, YPR144C, YMR014W, YOR167C, YHR021C, YLR264W, YGR145W, YNL308C, YKR060W, YDL213C, YCL059C, YHL015W, YLR129W, YDR449C, YPL126W, YML063W, YDL148C, YBR189W, YNL132W, YKL156W, YPL239W, YCL031C, YGR214W, YOR004W, YPL012W, YPL266W, YGL120C, YML024W, YDR324C, YOR145C, YFR001W, YGL171W, YJR002W, YJL…	2280	143	5535	1.8334560176665442	4.67847982577041e-13	7.793765632868599e-14	2.1094237467877974e-13	RPS17B, UTP11, RPS7B, HAS1, LTV1, TSR1, NOP7, DHR2, ECM16, MRPS18, UTP7, BUD23, NOC4, BUD22, RPS28A, RPS27B, RPS28B, ENP2, KRI1, UTP30, NOP6, KRR1, RPS20, DIP2, UTP6, NAN1, RPS1B, NOP14, RPS9B, KRE33, RPS27A, YAR1, RRP7, RPS0A, UTP23, RRP12, DIM1, PRP43, RPS17A, UTP4, PNO1, LOC1, ROK1, MPP10, RPS21B, NEW1, RRP14, RPS31, RPS0B, BFR2, NOB1, SNU13, RPS1A, NOP9, UTP10, RPS15, UTP8, NSR1, FAP7, UTP21,…	-1.10163998060525, -0.7526613336471709, -0.588302487416143, -0.535462165085034, -0.474896454879541, -0.579834635108972, -0.475544193079478, -0.896893125060527, -0.40884349896742894, 0.518256764902397, -0.5027089132963489, -0.41788176243894704, -0.487305062614766, -0.48961410575013, -0.382852604454039, -0.637625912451041, -0.87123138933497, -0.617873491331171, -0.3565244820140661, -0.8870757482312…
GOTERM_BP_FAT	GO:0042273~ribosomal large subunit biogenesis	95	3.8	1.1757829881265803e-16	YGL078C, YMR290C, YEL026W, YOR234C, YFL002C, YKL006W, YDR083W, YPR143W, YLR221C, YNL182C, YDR500C, YGR103W, YLR344W, YLR340W, YDL208W, YNR038W, YER126C, YCR072C, YLL034C, YPL131W, YNL002C, YBR267W, YPR102C, YPL211W, YGR085C, YPR016C, YPL093W, YHR197W, YHL033C, YOL041C, YER006W, YGL246C, YKR060W, YER002W, YOR272W, YKR024C, YLR185W, YCL054W, YKL180W, YPR169W, YIR012W, YOL080C, YDR060W, YOR294W, YOL…	2280	121	5535	1.9059917355371898	4.67847982577041e-13	6.683542608243442e-14	2.1094237467877974e-13	DBP3, HAS1, SNU13, RPL33B, SPB4, RPL14A, RRP8, RRP15, RSA3, IPI3, RPL37B, NOP7, RPL26A, RPP0, NHP2, DBP6, NSA2, RSA4, RIX7, RPL5, RLP7, REI1, RPL11A, NIP7, RPL11B, TIF6, NOG1, RIX1, RPL8A, NOP12, NUG1, RAI1, UTP30, NOP16, YTM1, DBP7, RPL37A, SPB1, RPL17A, JIP5, SQT1, REX4, MAK21, RRS1, NOP8, RPL24A, RPL7A, SYO1, GRC3, RPL8B, DRS1, ERB1, NSA1, BRX1, RPL3, RRP5, DBP10, RLI1, ALB1, SNF6, MAK5, TIF46…	-0.664358660240856, -0.535462165085034, -0.601510156473717, -0.7877227489811529, -0.32365619356332104, -0.525795537108276, -0.798851905170007, -0.43618101072365, -0.256458138768198, -0.6817426780967629, -0.341257709203798, -0.475544193079478, -0.44827422226982, -0.35200086958462795, -0.4720027257905121, -0.3984369045410081, -0.66497053701065, -0.782542009287763, -0.777455033418639, -0.31517325536…
GOTERM_BP_FAT	GO:0034470~ncRNA processing	243	9.719999999999999	5.145086087473409e-16	YKL099C, YNL096C, YMR290C, YMR312W, YDL060W, YKL078W, YHR111W, YER082C, YJL125C, YMR014W, YNL112W, YLR264W, YPL135W, YGR145W, YGL246C, YGL123W, YKR060W, YDL213C, YCL017C, YCL059C, YMR087W, YKL180W, YLR175W, YGL236C, YLR129W, YDR449C, YPL126W, YML063W, YDL201W, YMR049C, YLR002C, YKL156W, YBR142W, YDR365C, YHR066W, YGR214W, YCL031C, YPL146C, YOR004W, YKL172W, YJL177W, YGL120C, YKL009W, YFR001W, YDR…	2280	400	5535	1.4747861842105263	2.339239912885205e-12	2.9243274468626623e-13	1.0325074129013956e-12	UTP11, RPS7B, HAS1, ELP6, TSR1, DHR2, UBA4, UTP7, GCD14, BUD22, DBP2, RPS28B, ISU1, ENP2, RAI1, RPS2, UTP30, NOP6, NFS1, KRR1, nan, RPL17A, CBF5, MTO1, DIP2, UTP6, NAN1, RPS1B, TRM8, ERB1, NOC3, RPS27A, MAK5, ESF1, SSF1, RPS0A, RRP7, NOP53, UTP23, EBP2, RPL17B, PRP43, MRT4, LOC1, UTP4, IKI3, SSB1, RRB1, GCD10, CIC1, RPS21B, SSD1, NOP1, NOP15, nan, NOP2, RPS0B, NOB1, BFR2, SNU13, RPS1A, RTT10, RRP…	-0.7526613336471709, -0.588302487416143, -0.535462165085034, -0.378819987837611, -0.579834635108972, -0.896893125060527, 0.433609539981108, -0.5027089132963489, -0.4320058350190011, -0.48961410575013, -1.01334561898019, -0.87123138933497, 1.41639157516011, -0.617873491331171, -0.3550137503411239, -0.4297013980890769, -0.8870757482312142, -0.248083095716867, 0.3706723472898279, -0.404440836882303,…
GOTERM_BP_FAT	GO:0000462~maturation of SSU-rRNA from tricistronic rRNA transcript (SSU-rRNA, 5.8S rRNA, LSU-rRNA)	79	3.16	1.6286184605719374e-12	YKL099C, YLR048W, YDR299W, YOR056C, YMR290C, YEL026W, YLR441C, YJL010C, YDL060W, YJL109C, YGR128C, YGR103W, YDL166C, YKL078W, YHR065C, YKR057W, YMR128W, YLR186W, YNL306W, YER082C, YCR047C, YPR144C, YOR310C, YCR057C, YIL091C, YDR021W, YML093W, YLR435W, YGR081C, YHR021C, YBL004W, YPR112C, YGR145W, YLR222C, YNL308C, YKR060W, YMR093W, YOR287C, YCL059C, YDL153C, YOR294W, YJL069C, YLR068W, YHL015W, YGR…	2280	104	5535	1.8440662955465583	6.862862056422614e-09	7.625402531630243e-10	3.0434876840956804e-09	UTP11, RPS0B, BFR2, NOB1, HAS1, SNU13, RPS1A, NOP9, TSR1, UTP10, UTP8, NOP7, FAP7, DHR2, RRP3, RPS21A, ECM16, EMG1, MRPS18, UTP7, BUD23, NOC4, NOP58, PWP2, UTP25, FAL1, UTP14, TSR2, SLX9, RPS27B, UTP20, MRD1, ENP2, UTP13, KRI1, UTP30, UTP15, RRP36, KRR1, SAS10, RRS1, UTP18, FYV7, RPS20, UTP22, DIP2, DBP8, UTP6, NAN1, RPS1B, NOP14, RPS9B, RRP5, RPS27A, UTP9, RPS9A, RPS0A, UTP23, RRP12, DIM1, FCF2,…	-0.7526613336471709, -0.60402085556689, -0.740127473988358, -0.372903766180498, -0.535462165085034, -0.601510156473717, -0.5022355760731789, -0.525644809788905, -0.579834635108972, -0.474530249943718, -0.692302553679646, -0.475544193079478, -0.3833833533465471, -0.896893125060527, -0.641424825849092, -0.781988510855591, -0.40884349896742894, -0.6273457257242869, 0.518256764902397, -0.502708913296…
GOTERM_BP_FAT	GO:0000154~rRNA modification	61	2.44	1.7534682530026161e-12	YKL099C, YHR089C, YEL026W, YOR201C, YPR137W, YDR083W, YJL109C, YKL078W, YHR065C, YLR409C, YMR128W, YLR186W, YDL208W, YOR061W, YER082C, YCR047C, YPR144C, YOR310C, YCR057C, YIL091C, YML093W, YBL004W, YLR222C, YHR072W-A, YGL123W, YMR093W, YOR287C, YCL054W, YCL059C, YDL153C, YLR175W, YDR505C, YLR197W, YJL069C, YGR090W, YLR129W, YHR169W, YDR449C, YPL126W, YIL096C, YDL148C, YMR229C, YNL132W, YPL081W, Y…	2280	74	5535	2.001155761024182	7.389191036821785e-09	7.389191480910995e-10	3.2769009727928733e-09	UTP11, GAR1, SNU13, MRM1, RRP9, RRP8, UTP10, DHR2, RRP3, UTP21, ECM16, EMG1, NHP2, CKA2, UTP7, BUD23, NOC4, NOP58, PWP2, UTP25, UTP14, UTP20, UTP13, NOP10, RPS2, UTP15, RRP36, SPB1, KRR1, SAS10, CBF5, PSP1, NOP56, UTP18, UTP22, DIP2, DBP8, UTP6, NAN1, BMT5, NOP14, RRP5, KRE33, RPS9A, RRP7, UTP23, RPS7A, DIM1, IMP4, SOF1, UTP4, PUS7, RPS14A, IMP3, ROK1, MPP10, NOP1, nan, RCL1, UTP5, NOP2	-0.7526613336471709, -0.39914429949717, -0.601510156473717, 0.464329992855344, -0.591537607655492, -0.798851905170007, -0.474530249943718, -0.896893125060527, -0.641424825849092, -0.480279314261088, -0.40884349896742894, -0.6273457257242869, -0.4720027257905121, -0.258505478932488, -0.5027089132963489, -0.41788176243894704, -0.487305062614766, -0.605902192244153, -0.7325661258213121, -0.406564134…
GOTERM_BP_FAT	GO:0030490~maturation of SSU-rRNA	84	3.36	1.0311326879826255e-11	YKL099C, YLR167W, YLR048W, YDR299W, YOR056C, YMR290C, YEL026W, YLR441C, YJL010C, YDL060W, YJL109C, YGR128C, YGR103W, YDL166C, YKL078W, YHR065C, YKR057W, YMR128W, YLR186W, YNL306W, YER082C, YCR047C, YPR144C, YOR310C, YCR057C, YIL091C, YMR014W, YDR021W, YML093W, YLR435W, YGR081C, YLR264W, YOR167C, YHR021C, YBL004W, YPR112C, YGR145W, YLR222C, YNL308C, YMR093W, YKR060W, YOR287C, YCL059C, YDL153C, YOR…	2280	115	5535	1.7732265446224256	4.3451848230624535e-08	3.950168081523486e-09	1.9269663642518253e-08	UTP11, RPS31, RPS0B, BFR2, NOB1, HAS1, SNU13, RPS1A, NOP9, TSR1, UTP10, UTP8, NOP7, FAP7, DHR2, RRP3, RPS21A, ECM16, EMG1, MRPS18, UTP7, BUD23, NOC4, NOP58, PWP2, UTP25, BUD22, FAL1, UTP14, TSR2, SLX9, RPS28B, RPS28A, RPS27B, UTP20, MRD1, ENP2, UTP13, KRI1, UTP15, UTP30, RRP36, KRR1, SAS10, RRS1, UTP18, FYV7, RPS20, UTP22, DIP2, DBP8, UTP6, NAN1, RPS1B, NOP14, RPS9B, RRP5, RPS27A, UTP9, RPS9A, RP…	-0.7526613336471709, -0.6667321437376109, -0.60402085556689, -0.740127473988358, -0.372903766180498, -0.535462165085034, -0.601510156473717, -0.5022355760731789, -0.525644809788905, -0.579834635108972, -0.474530249943718, -0.692302553679646, -0.475544193079478, -0.3833833533465471, -0.896893125060527, -0.641424825849092, -0.781988510855591, -0.40884349896742894, -0.6273457257242869, 0.51825676490…
GOTERM_BP_FAT	GO:0000460~maturation of 5.8S rRNA	68	2.7199999999999998	4.7267277565683644e-11	YKL099C, YGL078C, YLR048W, YOR001W, YJL010C, YNL232W, YPR143W, YJL109C, YDR500C, YGR103W, YKR057W, YLR186W, YER082C, YCR047C, YNR038W, YPR144C, YOR310C, YER126C, YNL002C, YCR057C, YML093W, YPR016C, YBL004W, YPR112C, YLR222C, YGL246C, YNL308C, YOR272W, YLR185W, YCL054W, YCL059C, YKL180W, YDL153C, YOR294W, YJL069C, YLR129W, YHR169W, YDR449C, YLR293C, YLL035W, YDL148C, YMR049C, YDR280W, YMR229C, YJL…	2280	89	5535	1.8548196333530453	1.9918438731725274e-07	1.6598700414149903e-08	8.833266340602108e-08	UTP11, DBP3, RPS0B, RRP6, NOP9, CSL4, RRP15, UTP10, RPL37B, NOP7, RPS21A, EMG1, UTP7, BUD23, DBP6, NOC4, NOP58, NSA2, RLP7, PWP2, UTP14, TIF6, UTP20, MRD1, UTP13, RAI1, KRI1, YTM1, RPL37A, SPB1, KRR1, RPL17A, SAS10, RRS1, UTP18, DIP2, DBP8, UTP6, GSP1, GRC3, NOP14, ERB1, RRP45, RRP5, MTR4, DBP10, MAK5, RPS0A, URB1, UTP23, RPL17B, RRP42, FCF2, PRP43, PNO1, LOC1, RPF2, ENP1, ROK1, MPP10, MAK16, MTR…	-0.7526613336471709, -0.664358660240856, -0.60402085556689, -0.397763126593286, -0.525644809788905, -0.410578191888586, -0.43618101072365, -0.474530249943718, -0.341257709203798, -0.475544193079478, -0.781988510855591, -0.6273457257242869, -0.5027089132963489, -0.41788176243894704, -0.3984369045410081, -0.487305062614766, -0.605902192244153, -0.66497053701065, -0.471640535975245, -0.7325661258213…
GOTERM_BP_FAT	GO:0000466~maturation of 5.8S rRNA from tricistronic rRNA transcript (SSU-rRNA, 5.8S rRNA, LSU-rRNA)	68	2.7199999999999998	4.7267277565683644e-11	YKL099C, YGL078C, YLR048W, YOR001W, YJL010C, YNL232W, YPR143W, YJL109C, YDR500C, YGR103W, YKR057W, YLR186W, YER082C, YCR047C, YNR038W, YPR144C, YOR310C, YER126C, YNL002C, YCR057C, YML093W, YPR016C, YBL004W, YPR112C, YLR222C, YGL246C, YNL308C, YOR272W, YLR185W, YCL054W, YCL059C, YKL180W, YDL153C, YOR294W, YJL069C, YLR129W, YHR169W, YDR449C, YLR293C, YLL035W, YDL148C, YMR049C, YDR280W, YMR229C, YJL…	2280	89	5535	1.8548196333530453	1.9918438731725274e-07	1.6598700414149903e-08	8.833266340602108e-08	UTP11, DBP3, RPS0B, RRP6, NOP9, CSL4, RRP15, UTP10, RPL37B, NOP7, RPS21A, EMG1, UTP7, BUD23, DBP6, NOC4, NOP58, NSA2, RLP7, PWP2, UTP14, TIF6, UTP20, MRD1, UTP13, RAI1, KRI1, YTM1, RPL37A, SPB1, KRR1, RPL17A, SAS10, RRS1, UTP18, DIP2, DBP8, UTP6, GSP1, GRC3, NOP14, ERB1, RRP45, RRP5, MTR4, DBP10, MAK5, RPS0A, URB1, UTP23, RPL17B, RRP42, FCF2, PRP43, PNO1, LOC1, RPF2, ENP1, ROK1, MPP10, MAK16, MTR…	-0.7526613336471709, -0.664358660240856, -0.60402085556689, -0.397763126593286, -0.525644809788905, -0.410578191888586, -0.43618101072365, -0.474530249943718, -0.341257709203798, -0.475544193079478, -0.781988510855591, -0.6273457257242869, -0.5027089132963489, -0.41788176243894704, -0.3984369045410081, -0.487305062614766, -0.605902192244153, -0.66497053701065, -0.471640535975245, -0.7325661258213…
GOTERM_BP_FAT	GO:0001510~RNA methylation	70	2.8000000000000003	7.567303365575704e-11	YKL099C, YEL026W, YOR201C, YPR137W, YDR083W, YDR120C, YJL109C, YHR070W, YKL078W, YHR065C, YLR409C, YMR128W, YLR186W, YOR061W, YER082C, YCR047C, YJL125C, YPL030W, YPR144C, YOR310C, YCR057C, YIL091C, YOR239W, YML093W, YBL004W, YLR222C, YGL123W, YMR093W, YBL024W, YOR287C, YCL054W, YDL112W, YCL059C, YDL153C, YDR165W, YGL236C, YLR197W, YJL069C, YGR090W, YLR129W, YHR169W, YDR449C, YPL126W, YIL096C, YMR…	2280	93	5535	1.8272495755517826	3.1888606977226175e-07	2.452970127020393e-08	1.4141698922998103e-07	UTP11, SNU13, MRM1, RRP9, RRP8, TRM1, UTP10, TRM5, DHR2, RRP3, UTP21, ECM16, EMG1, CKA2, UTP7, BUD23, GCD14, TRM44, NOC4, NOP58, PWP2, UTP25, ABP140, UTP14, UTP20, UTP13, RPS2, UTP15, NCL1, RRP36, SPB1, TRM3, KRR1, SAS10, TRM82, MTO1, NOP56, UTP18, UTP22, DIP2, DBP8, UTP6, NAN1, BMT5, TRM732, NOP14, TRM8, TRM10, RRP5, TRM11, RPS9A, RRP7, UTP23, RPS7A, DIM1, IMP4, SOF1, UTP4, MSS1, RPS14A, IMP3, R…	-0.7526613336471709, -0.601510156473717, 0.464329992855344, -0.591537607655492, -0.798851905170007, -0.33314555811445096, -0.474530249943718, -0.29221846561894604, -0.896893125060527, -0.641424825849092, -0.480279314261088, -0.40884349896742894, -0.6273457257242869, -0.258505478932488, -0.5027089132963489, -0.41788176243894704, -0.4320058350190011, -0.549418808549857, -0.487305062614766, -0.60590…
GOTERM_BP_FAT	GO:0031167~rRNA methylation	53	2.12	1.437628835098717e-10	YKL099C, YEL026W, YOR201C, YPR137W, YDR083W, YJL109C, YKL078W, YLR409C, YHR065C, YMR128W, YLR186W, YER082C, YOR061W, YCR047C, YPR144C, YOR310C, YCR057C, YIL091C, YML093W, YBL004W, YLR222C, YGL123W, YMR093W, YCL054W, YOR287C, YCL059C, YDL153C, YLR197W, YJL069C, YGR090W, YLR129W, YHR169W, YDR449C, YPL126W, YIL096C, YDL148C, YMR229C, YPL081W, YCL031C, YOR004W, YOR096W, YPL266W, YNL075W, YLL011W, YDR…	2280	65	5535	1.9794534412955465	6.058166370781493e-07	4.327262914660679e-08	2.6866265878666695e-07	UTP11, SNU13, MRM1, RRP9, RRP8, UTP10, DHR2, UTP21, RRP3, ECM16, EMG1, UTP7, CKA2, BUD23, NOC4, NOP58, PWP2, UTP25, UTP14, UTP20, UTP13, RPS2, UTP15, SPB1, RRP36, KRR1, SAS10, NOP56, UTP18, UTP22, DIP2, DBP8, UTP6, NAN1, BMT5, NOP14, RRP5, RPS9A, RRP7, UTP23, RPS7A, DIM1, IMP4, SOF1, UTP4, RPS14A, IMP3, ROK1, MPP10, NOP1, RCL1, UTP5, NOP2	-0.7526613336471709, -0.601510156473717, 0.464329992855344, -0.591537607655492, -0.798851905170007, -0.474530249943718, -0.896893125060527, -0.480279314261088, -0.641424825849092, -0.40884349896742894, -0.6273457257242869, -0.5027089132963489, -0.258505478932488, -0.41788176243894704, -0.487305062614766, -0.605902192244153, -0.7325661258213121, -0.4065641342479339, -0.7166662133698259, -0.3205019…
GOTERM_BP_FAT	GO:0042255~ribosome assembly	61	2.44	2.677374006632565e-10	YDR447C, YLR167W, YLR048W, YFL002C, YLR221C, YOL040C, YNL182C, YGR159C, YPR041W, YLR340W, YNL306W, YCR072C, YPL131W, YCR057C, YJR123W, YPR102C, YPL211W, YGR085C, YPR016C, YHR021C, YOR167C, YLR264W, YNR037C, YPR112C, YHR197W, YNL302C, YOL121C, YIR012W, YOL080C, YDR060W, YGL031C, YGL189C, YLL008W, YOL077C, YOR063W, YMR229C, YKL156W, YML073C, YHR066W, YCL031C, YLR022C, YGR214W, YJR113C, YOR293W, YGL…	2280	79	5535	1.8745003331112593	1.1282447159866038e-06	7.52163540340689e-08	5.00344965459476e-07	RPS17B, RPS31, RPS0B, SPB4, RSA3, RPS15, IPI3, NSR1, TIF5, RPP0, MRPS18, RSA4, RPL5, PWP2, RPS5, RPL11A, NIP7, RPL11B, TIF6, RPS27B, RPS28A, RPS28B, RSM19, MRD1, RIX1, RPS19B, RPS19A, SQT1, REX4, MAK21, RPL24A, RPS26A, DRS1, BRX1, RPL3, RRP5, RPS27A, RPL6A, SSF1, RRP7, SDO1, RPS0A, RSM7, RPS10A, LSG1, RPS17A, MRT4, RPL10, RPL25, RPF2, RPL24B, RPS14A, RPS10B, RLP24, ESF2, MRPL19, MRPL7, MAK11, RPL…	-1.10163998060525, -0.6667321437376109, -0.60402085556689, -0.32365619356332104, -0.256458138768198, -0.446782311877228, -0.6817426780967629, -0.680187035298259, -0.53578963707438, -0.35200086958462795, 0.518256764902397, -0.782542009287763, -0.3151732553655689, -0.7325661258213121, -0.5420614584246629, -0.5882729126945561, -0.711237316337398, -0.428728905880024, -0.504710886477582, -0.6376259124…
GOTERM_BP_FAT	GO:0000479~endonucleolytic cleavage of tricistronic rRNA transcript (SSU-rRNA, 5.8S rRNA, LSU-rRNA)	45	1.7999999999999998	3.917736778282381e-09	YOR294W, YKL099C, YGL078C, YJL069C, YLR048W, YLR129W, YHR169W, YDR449C, YLL035W, YDL148C, YJL010C, YDL060W, YMR229C, YJL109C, YDR500C, YKR057W, YGR214W, YLR186W, YOR004W, YER082C, YCR047C, YPR144C, YOR310C, YJL177W, YCR057C, YLR051C, YOR145C, YFR001W, YML093W, YHR021C, YBL004W, YBR247C, YPR112C, YGL171W, YLR222C, YGL246C, YJR002W, YNL308C, YNR054C, YJL136C, YLR185W, YCL059C, YOL010W, YKL180W, YDL…	2280	55	5535	1.986244019138756	1.6509206635983986e-05	1.0318333998338147e-06	7.32142728665508e-06	RRS1, UTP11, DBP3, UTP18, RPS0B, DIP2, DBP8, UTP6, GRC3, NOP14, NOP9, TSR1, RRP5, UTP10, RPL37B, RPS21A, RPS0A, EMG1, UTP23, UTP7, BUD23, NOC4, NOP58, RPL17B, PWP2, FCF2, PNO1, LOC1, UTP14, RPS27B, UTP20, ENP1, MRD1, ROK1, UTP13, RAI1, MPP10, KRI1, ESF2, RPS21B, RPL37A, KRR1, RCL1, RPL17A, SAS10	-0.396482209498952, -0.7526613336471709, -0.664358660240856, -0.5780103500961981, -0.60402085556689, -0.614091623006407, -0.472800170493849, -0.822016809435881, -0.578330188333698, -0.748025356961112, -0.525644809788905, -0.579834635108972, -0.5417097529186871, -0.474530249943718, -0.341257709203798, -0.781988510855591, -0.4032351976179229, -0.6273457257242869, -0.630412880785577, -0.502708913296…
GOTERM_BP_FAT	GO:0000478~endonucleolytic cleavage involved in rRNA processing	45	1.7999999999999998	3.917736778282381e-09	YOR294W, YKL099C, YGL078C, YJL069C, YLR048W, YLR129W, YHR169W, YDR449C, YLL035W, YDL148C, YJL010C, YDL060W, YMR229C, YJL109C, YDR500C, YKR057W, YGR214W, YLR186W, YOR004W, YER082C, YCR047C, YPR144C, YOR310C, YJL177W, YCR057C, YLR051C, YOR145C, YFR001W, YML093W, YHR021C, YBL004W, YBR247C, YPR112C, YGL171W, YLR222C, YGL246C, YJR002W, YNL308C, YNR054C, YJL136C, YLR185W, YCL059C, YOL010W, YKL180W, YDL…	2280	55	5535	1.986244019138756	1.6509206635983986e-05	1.0318333998338147e-06	7.32142728665508e-06	RRS1, UTP11, DBP3, UTP18, RPS0B, DIP2, DBP8, UTP6, GRC3, NOP14, NOP9, TSR1, RRP5, UTP10, RPL37B, RPS21A, RPS0A, EMG1, UTP23, UTP7, BUD23, NOC4, NOP58, RPL17B, PWP2, FCF2, PNO1, LOC1, UTP14, RPS27B, UTP20, ENP1, MRD1, ROK1, UTP13, RAI1, MPP10, KRI1, ESF2, RPS21B, RPL37A, KRR1, RCL1, RPL17A, SAS10	-0.396482209498952, -0.7526613336471709, -0.664358660240856, -0.5780103500961981, -0.60402085556689, -0.614091623006407, -0.472800170493849, -0.822016809435881, -0.578330188333698, -0.748025356961112, -0.525644809788905, -0.579834635108972, -0.5417097529186871, -0.474530249943718, -0.341257709203798, -0.781988510855591, -0.4032351976179229, -0.6273457257242869, -0.630412880785577, -0.502708913296…
GOTERM_BP_FAT	GO:0000469~cleavage involved in rRNA processing	58	2.32	9.032176296497703e-09	YKL099C, YGL078C, YLR048W, YOR056C, YOR001W, YJL010C, YNL232W, YDL060W, YJL109C, YDR500C, YKR057W, YLR186W, YDL208W, YER082C, YCR047C, YPR144C, YOR310C, YNL002C, YCR057C, YML093W, YHR021C, YBL004W, YPR112C, YLR222C, YHR072W-A, YGL246C, YNL308C, YLR185W, YOR287C, YCL059C, YKL180W, YDL153C, YOR294W, YJL069C, YLR129W, YHR169W, YDR449C, YLR293C, YLL035W, YDL148C, YDR280W, YMR229C, YJL050W, YGR214W, Y…	2280	78	5535	1.805161943319838	3.8060866936251436e-05	2.2389146271395433e-06	1.6879239894684872e-05	UTP11, DBP3, RPS0B, NOB1, RRP6, NOP9, CSL4, TSR1, UTP10, RPL37B, RPS21A, EMG1, NHP2, UTP7, BUD23, NOC4, NOP58, RLP7, PWP2, UTP14, RPS27B, UTP20, MRD1, UTP13, NOP10, RAI1, KRI1, RPL37A, RRP36, KRR1, RPL17A, SAS10, RRS1, UTP18, DIP2, DBP8, UTP6, GSP1, GRC3, NOP14, RRP45, RRP5, MTR4, RPS0A, UTP23, RPL17B, RRP42, FCF2, PNO1, LOC1, ENP1, ROK1, MPP10, MTR3, ESF2, RPS21B, RCL1, SKI6	-0.7526613336471709, -0.664358660240856, -0.60402085556689, -0.372903766180498, -0.397763126593286, -0.525644809788905, -0.410578191888586, -0.579834635108972, -0.474530249943718, -0.341257709203798, -0.781988510855591, -0.6273457257242869, -0.4720027257905121, -0.5027089132963489, -0.41788176243894704, -0.487305062614766, -0.605902192244153, -0.471640535975245, -0.7325661258213121, -0.7166662133…
GOTERM_BP_FAT	GO:0000470~maturation of LSU-rRNA	45	1.7999999999999998	2.914420135231619e-08	YGL078C, YOL144W, YMR290C, YGL076C, YEL026W, YLL035W, YFL002C, YLL045C, YMR049C, YMR229C, YDL031W, YPR143W, YBR142W, YHL025W, YDR500C, YGR103W, YHR066W, YKL014C, YPL146C, YPL043W, YDL208W, YNR038W, YER126C, YJL177W, YNL002C, YLR276C, YGL120C, YPL211W, YPR016C, YKR081C, YOL041C, YHL033C, YER006W, YGL246C, YKR060W, YAL025C, YHR052W, YOR272W, YKR024C, YLR185W, YCL054W, YKL021C, YNL110C, YKL180W, YNL…	2280	57	5535	1.916551246537396	0.00012280612513881906	6.8229581917655935e-06	5.446437943978921e-05	DBP3, NOP8, HAS1, RPL7A, SNU13, GRC3, SPB4, RPL8B, ERB1, RRP5, DBP10, RRP15, MAK5, SNF6, RPL37B, NOP7, SSF1, URB1, NOP53, NOP4, NHP2, DBP6, NSA2, RPL17B, RLP7, DBP9, PRP43, NIP7, TIF6, RPF2, NOP12, RPL8A, NUG1, RAI1, UTP30, MAK16, CIC1, YTM1, DBP7, RPL37A, SPB1, MAK11, NOP15, RPL17A, NOP2	-0.664358660240856, -0.482279342260152, -0.535462165085034, -0.497340759182718, -0.601510156473717, -0.578330188333698, -0.32365619356332104, -0.378002865605174, -0.65728625698107, -0.5417097529186871, -0.350496560274919, -0.43618101072365, -0.6270422140530151, 0.28281303701618, -0.341257709203798, -0.475544193079478, -1.01164987971058, -0.5676950603987061, -0.9228740237894708, -0.704730667628003…
GOTERM_BP_FAT	GO:0071428~rRNA-containing ribonucleoprotein complex export from nucleus	49	1.96	3.4523311533407485e-08	YOR294W, YLR048W, YKL143W, YLR293C, YDR101C, YGL189C, YDR361C, YJL010C, YDR091C, YOL040C, YNR053C, YKL057C, YDL166C, YPL239W, YGR214W, YGR218W, YPL146C, YCR047C, YGR245C, YLL034C, YER036C, YJR123W, YGL099W, YOR293W, YGR285C, YGR081C, YLR074C, YDL229W, YPR016C, YLR264W, YOR167C, YOR185C, YPL169C, YPL093W, YOR098C, YMR230W, YHR197W, YHR170W, YER006W, YNL209W, YGL123W, YNL302C, YNL178W, YAL059W, YOL…	2280	64	5535	1.858655427631579	0.00014547065547076965	7.656877915040994e-06	6.451680130137305e-05	RRS1, RPS0B, LTV1, GSP1, ARX1, RPS26A, BCP1, NOP9, RLI1, RPS15, NOG2, NUP120, FAP7, YAR1, RPS0A, CRM1, NOP53, BUD23, SDA1, RIX7, ARB1, RPS5, LSG1, RPS10A, ZUO1, SLX9, BUD20, SSB1, TIF6, RPS28B, RPS28A, GSP2, MEX67, NOG1, NUP1, RPS10B, RIX1, NMD3, NUG1, SSB2, RPS2, RPS19B, RPS3, ECM1, RPS19A, SRM1, NUP82, RPS26B, RNA1	-0.396482209498952, -0.60402085556689, -0.474896454879541, -0.37630767019221, -0.567260437574564, -0.249094601303531, -0.467817850588805, -0.525644809788905, -0.927532776398046, -0.446782311877228, -0.841361613650066, -0.409177908453016, -0.3833833533465471, -0.329644886511855, -0.4032351976179229, -0.33263784318699297, -0.9228740237894708, -0.41788176243894704, -0.5621200590027441, -0.7774550334…
GOTERM_BP_FAT	GO:0055114~oxidation-reduction process	247	9.879999999999999	3.986503919992744e-08	YDR098C, YDR302W, YJL166W, YOR065W, YLR205C, YJL052W, YGR144W, YHR039C, YHR051W, YLR214W, YJR048W, YOR384W, YER081W, YLR163C, YKL195W, YFR003C, YAL060W, YMR056C, YER023W, YML028W, YJL200C, YMR015C, YLL051C, YIL111W, YPL028W, YBR244W, YGR175C, YGL236C, YIL099W, YPL088W, YDR216W, YJR009C, YOR246C, YDL243C, YPL132W, YKL220C, YJR155W, YJR137C, YGR255C, YHR001W-A, YNL037C, YGR234W, YGL134W, YNL111C, Y…	2280	463	5535	1.295086393088553	0.00016797716861838285	8.399528641955811e-06	7.449936214598551e-05	GRX3, GPI11, QCR8, CYT1, HMX1, TDH1, THI4, MSC7, COX6, FRE1, CYC1, FRE5, SER3, MAS1, MIA40, YPI1, BDH1, AAC1, PRO3, TSA1, ACO2, ERG5, FRE6, COX5B, ERG10, GPX2, ERG1, MTO1, SGA1, nan, ADR1, TDH2, ENV9, AAD4, COX11, FRE2, AAD10, MET5, COQ6, QCR10, IDH1, YHB1, PCL10, CYB5, OYE2, MXR1, nan, MAE1, GRE2, AIM17, ALG7, RNR3, FAS2, TSC13, GDH2, FAS1, FAD1, TRR1, GLT1, LYS9, HIS4, RIB5, RNR1, RIB3, ILV5, P…	-0.277606514042354, -0.398229576978622, -0.4279286092232671, -0.695539648841602, 1.2567996877778602, 1.9948707517740905, 1.1397730117672902, -0.40360428744149, -0.9183377049674742, 0.7999678450370079, -0.8431156860757759, 6.45070405800016, 1.08409344843698, 0.5977358337678941, 0.5371395489555499, 0.338476636419381, 0.7278650977027059, 0.555437473350605, -0.270017328698774, -0.402755724395372, -0.…
GOTERM_BP_FAT	GO:0032259~methylation	106	4.24	4.931019215780408e-08	YER091C, YKL099C, YML008C, YOR201C, YDR469W, YMR027W, YOL096C, YPR137W, YIL110W, YHR070W, YKL078W, YGR116W, YBR030W, YMR128W, YER082C, YCR047C, YJL125C, YPR144C, YKL162C, YJR073C, YMR209C, YGL123W, YCL059C, YDR465C, YGL236C, YLR197W, YBR175W, YLR129W, YDR449C, YCL055W, YPL126W, YMR223W, YIL096C, YDL148C, YDL201W, YCL031C, YOR004W, YER175C, YPL266W, YDR324C, YJL168C, YNL092W, YNL062C, YGL171W, YJR…	2280	171	5535	1.504847645429363	0.00020777156734808067	9.894863181258984e-06	9.215035612353262e-05	MET6, UTP11, ERG6, MRM1, SDC1, nan, COQ3, RRP9, HPM1, TRM5, DHR2, SPT6, RKM3, ECM16, UTP7, BUD23, GCD14, NOC4, nan, OPI3, nan, RPS2, KRR1, RMT2, MTO1, NOP56, SWD3, DIP2, UTP6, KAR4, NAN1, UBP8, BMT5, NOP14, TRM8, RRP7, UTP23, TMT1, DIM1, UTP4, SET2, nan, GCD10, ROK1, MPP10, NOP1, NOP2, GCV1, SUS1, SNU13, LGE1, EFM4, RRP8, TRM1, UTP10, RRP3, UTP21, nan, FPR4, EMG1, CKA2, IRC15, TRM44, NOP58, PWP2,…	-1.11099800047984, -0.7526613336471709, -0.4175978283082079, 0.464329992855344, -0.587859138774164, 0.4250983908614129, 0.562234087718835, -0.591537607655492, -0.629451761093768, -0.29221846561894604, -0.896893125060527, -0.279904593874344, -0.441560088699716, -0.40884349896742894, -0.5027089132963489, -0.41788176243894704, -0.4320058350190011, -0.487305062614766, 0.5818844798203481, -0.405388197…
GOTERM_BP_FAT	GO:0002181~cytoplasmic translation	115	4.6	5.367098911546582e-08	YDR447C, YDL081C, YNL096C, YPL079W, YLR367W, YDR172W, YCL037C, YOR234C, YGL103W, YDR500C, YDL044C, YDL061C, YAL036C, YLR340W, YOL039W, YGR085C, YLR264W, YOR167C, YHR021C, YLR406C, YDR382W, YBR031W, YBL092W, YNL178W, YLR388W, YKL180W, YIL133C, YOR369C, YLR333C, YHL015W, YGL076C, YHR010W, YML063W, YGL189C, YGR173W, YOR063W, YKL156W, YDR429C, YEL034W, YML073C, YDL130W, YGR214W, YMR142C, YBR101C, YJL…	2280	189	5535	1.477130325814536	0.00022614397972064992	1.0280381435023855e-05	0.00010029976263981055	RPS17B, RPP1A, RPS7B, RPL21B, RPS22B, SUP35, SRO9, RPL33B, RPL28, RPL37B, MTF2, RPS29B, RBG1, RPP0, RPP2A, RPL11B, RPS28B, RPS28A, RPS27B, RPL31B, RPP2B, RPL4A, RPL32, RPS3, RPS29A, RPL17A, RPL16A, RPS12, RPS25B, RPS20, RPL7A, RPL27A, RPS1B, RPS26A, RBG2, RPL3, RPS27A, TIF35, HYP2, RPL6A, RPP1B, RPS0A, RPL13B, FES1, RPS22A, RPL17B, RPL14B, RPL26B, RPS17A, MRT4, RPL10, RPL25, SSB1, SSA1, RPL27B, R…	-1.10163998060525, -0.4265306752722561, -0.588302487416143, -0.5931986400950451, -0.37373652974801297, -0.38388497178443104, -0.865405548287418, -0.7877227489811529, -0.387277242466053, -0.341257709203798, 0.373729131695885, -0.229863357288193, -0.546629951870506, -0.35200086958462795, -0.4854617280738711, -0.428728905880024, -0.87123138933497, -0.382852604454039, -0.637625912451041, -0.351939256…
GOTERM_BP_FAT	GO:0000447~endonucleolytic cleavage in ITS1 to separate SSU-rRNA from 5.8S rRNA and LSU-rRNA from tricistronic rRNA transcript (SSU-rRNA, 5.8S rRNA, LSU-rRNA)	36	1.44	7.137926244286567e-08	YOR294W, YKL099C, YJL069C, YLR048W, YLR129W, YDR449C, YHR169W, YDL148C, YJL010C, YMR229C, YJL109C, YKR057W, YGR214W, YLR186W, YOR004W, YER082C, YCR047C, YPR144C, YOR310C, YCR057C, YLR051C, YOR145C, YFR001W, YML093W, YBL004W, YBR247C, YPR112C, YGL171W, YLR222C, YJR002W, YNL308C, YNR054C, YJL136C, YCL059C, YOL010W, YDL153C	2280	43	5535	2.032435740514076	0.0003007469889999559	1.3077837199393372e-05	0.00013339277091795054	RRS1, UTP11, UTP18, RPS0B, DIP2, UTP6, DBP8, NOP14, NOP9, RRP5, UTP10, RPS21A, RPS0A, EMG1, UTP23, UTP7, BUD23, NOC4, NOP58, PWP2, FCF2, PNO1, LOC1, UTP14, UTP20, ENP1, MRD1, ROK1, UTP13, MPP10, KRI1, ESF2, RPS21B, KRR1, RCL1, SAS10	-0.396482209498952, -0.7526613336471709, -0.5780103500961981, -0.60402085556689, -0.614091623006407, -0.822016809435881, -0.472800170493849, -0.748025356961112, -0.525644809788905, -0.5417097529186871, -0.474530249943718, -0.781988510855591, -0.4032351976179229, -0.6273457257242869, -0.630412880785577, -0.5027089132963489, -0.41788176243894704, -0.487305062614766, -0.605902192244153, -0.732566125…
GOTERM_BP_FAT	GO:0043436~oxoacid metabolic process	233	9.32	8.635609191274547e-08	YER091C, YHR112C, YER024W, YDR111C, YDR533C, YNR033W, YJL052W, YIL101C, YOR347C, YML123C, YJR148W, YER081W, YLR372W, YPL104W, YER023W, YJL200C, YLR382C, YDL182W, YGL009C, YOL002C, YGR185C, YPL028W, YOL164W, YGR019W, YBR041W, YDR321W, YPR002W, YNR013C, YOR221C, YOR130C, YER072W, YOR278W, YIL078W, YDR216W, YJR009C, YGR286C, YER043C, YGR254W, YKL194C, YJR137C, YPL019C, YNL037C, YNR016C, YKL029C, YGR…	2280	436	5535	1.297335224529213	0.0003638383819213331	1.516257617883987e-05	0.00016138128188236678	MET6, nan, YAT2, ALT2, HSP31, ABZ1, TDH1, XBP1, PYK2, PHO84, BAT2, SER3, ELO3, MSD1, PRO3, ACO2, NAM2, LYS20, LEU1, IZH2, TYS1, ERG10, BDS1, UGA1, FAT1, ASP1, PDH1, PHO91, MCT1, ORT1, VTC1, HEM4, THS1, ADR1, TDH2, BIO2, SAH1, ENO1, MST1, MET5, VTC3, IDH1, ACC1, MAE1, PDC6, UGA3, DIA4, FAS2, TSC13, GDH2, SES1, FAS1, GLT1, LYS9, HIS4, MSR1, LYS14, ARG80, GUA1, DUG3, SNO1, CAT8, MES1, ILV5, GCD7, EL…	-1.11099800047984, 0.666504726411156, 0.866041920215758, -0.596833767401828, 0.367170858247611, 0.40567421217684096, 1.9948707517740905, 2.720796681223129, 1.6382671144919398, -0.983208002793593, 1.2265958529740302, 1.08409344843698, -0.8893830201768969, 0.529875345468917, -0.270017328698774, -0.579593138856062, 0.367573615238733, 1.29673346613561, -0.917126055795774, -0.8340512449501809, -0.2643…
GOTERM_BP_FAT	GO:0019752~carboxylic acid metabolic process	225	9.0	1.1577357728239667e-07	YER091C, YHR112C, YER024W, YDR111C, YDR533C, YNR033W, YJL052W, YIL101C, YOR347C, YJR148W, YER081W, YLR372W, YPL104W, YER023W, YJL200C, YLR382C, YDL182W, YGL009C, YOL002C, YGR185C, YPL028W, YGR019W, YBR041W, YDR321W, YPR002W, YOR221C, YOR130C, YOR278W, YIL078W, YDR216W, YJR009C, YGR286C, YER043C, YGR254W, YKL194C, YJR137C, YNL037C, YNR016C, YKL029C, YGR087C, YDL170W, YHR011W, YPL231W, YDL015C, YDL…	2280	420	5535	1.3005169172932332	0.0004877508937413122	1.9514604903680954e-05	0.00021635628740801494	MET6, nan, YAT2, ALT2, HSP31, ABZ1, TDH1, XBP1, PYK2, BAT2, SER3, ELO3, MSD1, PRO3, ACO2, NAM2, LYS20, LEU1, IZH2, TYS1, ERG10, UGA1, FAT1, ASP1, PDH1, MCT1, ORT1, HEM4, THS1, ADR1, TDH2, BIO2, SAH1, ENO1, MST1, MET5, IDH1, ACC1, MAE1, PDC6, UGA3, DIA4, FAS2, TSC13, GDH2, SES1, FAS1, GLT1, LYS9, HIS4, MSR1, LYS14, ARG80, GUA1, DUG3, SNO1, CAT8, MES1, ILV5, GCD7, ELO1, ALD2, ACS2, LEU9, PCS60, MSK…	-1.11099800047984, 0.666504726411156, 0.866041920215758, -0.596833767401828, 0.367170858247611, 0.40567421217684096, 1.9948707517740905, 2.720796681223129, 1.6382671144919398, 1.2265958529740302, 1.08409344843698, -0.8893830201768969, 0.529875345468917, -0.270017328698774, -0.579593138856062, 0.367573615238733, 1.29673346613561, -0.917126055795774, -0.8340512449501809, -0.2643300684977989, -0.406…
GOTERM_BP_FAT	GO:0000463~maturation of LSU-rRNA from tricistronic rRNA transcript (SSU-rRNA, 5.8S rRNA, LSU-rRNA)	38	1.52	1.5385187916460688e-07	YGL078C, YOL144W, YMR290C, YGL076C, YLL035W, YMR049C, YMR229C, YDL031W, YPR143W, YBR142W, YDR500C, YGR103W, YHR066W, YKL014C, YPL146C, YPL043W, YNR038W, YER126C, YJL177W, YNL002C, YLR276C, YGL120C, YPL211W, YPR016C, YKR081C, YOL041C, YER006W, YGL246C, YAL025C, YHR052W, YOR272W, YKR024C, YLR185W, YCL054W, YKL021C, YNL110C, YKL180W, YNL061W	2280	47	5535	1.9627659574468084	0.0006481217468146117	2.4935530200997924e-05	0.0002875164692217602	DBP3, NOP8, HAS1, RPL7A, GRC3, ERB1, RRP5, DBP10, RRP15, MAK5, RPL37B, NOP7, SSF1, URB1, NOP53, NOP4, DBP6, NSA2, RPL17B, RLP7, DBP9, PRP43, NIP7, TIF6, RPF2, NOP12, NUG1, RAI1, MAK16, CIC1, YTM1, DBP7, RPL37A, SPB1, MAK11, NOP15, RPL17A, NOP2	-0.664358660240856, -0.482279342260152, -0.535462165085034, -0.497340759182718, -0.578330188333698, -0.65728625698107, -0.5417097529186871, -0.350496560274919, -0.43618101072365, -0.6270422140530151, -0.341257709203798, -0.475544193079478, -1.01164987971058, -0.5676950603987061, -0.9228740237894708, -0.704730667628003, -0.3984369045410081, -0.66497053701065, -0.514636947384221, -0.471640535975245…
GOTERM_BP_FAT	GO:0043414~macromolecule methylation	91	3.64	2.2494524161852334e-07	YKL099C, YBR111W-A, YEL026W, YPL055C, YOR201C, YDR469W, YMR027W, YIL110W, YPR137W, YIL064W, YDR083W, YJL109C, YDR120C, YHR070W, YKL078W, YHR065C, YLR409C, YBR030W, YGR116W, YLR449W, YMR128W, YLR186W, YOR061W, YER082C, YJL125C, YCR047C, YPL030W, YPR144C, YOR310C, YCR057C, YIL091C, YOR239W, YML093W, YBL004W, YLR222C, YGL123W, YMR093W, YLR285W, YBL024W, YOR287C, YDL112W, YCL054W, YCL059C, YDR165W, Y…	2280	145	5535	1.5235480943738655	0.0009474702213262409	3.5107507974529994e-05	0.0004203745924580282	UTP11, SUS1, SNU13, LGE1, MRM1, SDC1, nan, HPM1, RRP9, EFM4, RRP8, UTP10, TRM1, TRM5, DHR2, RRP3, UTP21, RKM3, SPT6, FPR4, ECM16, EMG1, CKA2, UTP7, GCD14, BUD23, TRM44, NOC4, NOP58, PWP2, UTP25, ABP140, UTP14, UTP20, UTP13, RPS2, UTP15, NNT1, NCL1, RRP36, TRM3, SPB1, KRR1, TRM82, SAS10, RMT2, MTO1, NOP56, UTP18, UTP22, SWD3, DIP2, UTP6, DBP8, UBP8, NAN1, BMT5, TRM732, TRM8, NOP14, TRM10, RRP5, SF…	-0.7526613336471709, -0.382605531493483, -0.601510156473717, 0.407855368888464, 0.464329992855344, -0.587859138774164, 0.4250983908614129, -0.629451761093768, -0.591537607655492, -0.568875680364025, -0.798851905170007, -0.474530249943718, -0.33314555811445096, -0.29221846561894604, -0.896893125060527, -0.641424825849092, -0.480279314261088, -0.441560088699716, -0.279904593874344, -0.8522228611213…
GOTERM_BP_FAT	GO:0006082~organic acid metabolic process	241	9.64	4.3713814720728083e-07	YER091C, YHR112C, YER024W, YDR111C, YDR533C, YNR033W, YJL052W, YIL101C, YOR347C, YGL196W, YML123C, YJR148W, YER081W, YLR372W, YPL104W, YER023W, YJL200C, YLR382C, YDL182W, YGL009C, YOL002C, YGR185C, YPL028W, YOL164W, YGR019W, YBR041W, YDR321W, YPR002W, YNR013C, YOR221C, YOR130C, YER072W, YOR278W, YIL078W, YDR216W, YJR009C, YGR286C, YER043C, YGR254W, YKL194C, YJR137C, YPL019C, YNL037C, YNR016C, YKL…	2280	460	5535	1.2718678489702517	0.0018404049291808056	6.578714146954212e-05	0.0008169162605375924	MET6, nan, YAT2, ALT2, HSP31, ABZ1, TDH1, XBP1, PYK2, DSD1, PHO84, BAT2, SER3, ELO3, MSD1, PRO3, ACO2, NAM2, LYS20, LEU1, IZH2, TYS1, ERG10, BDS1, UGA1, FAT1, ASP1, PDH1, PHO91, MCT1, ORT1, VTC1, HEM4, THS1, ADR1, TDH2, BIO2, SAH1, ENO1, MST1, MET5, VTC3, IDH1, ACC1, MAE1, PDC6, UGA3, DIA4, FAS2, TSC13, GDH2, SES1, FAS1, GLT1, LYS9, HIS4, MSR1, LYS14, ARG80, GUA1, DUG3, SNO1, CAT8, MES1, MMF1, IL…	-1.11099800047984, 0.666504726411156, 0.866041920215758, -0.596833767401828, 0.367170858247611, 0.40567421217684096, 1.9948707517740905, 2.720796681223129, 1.6382671144919398, 0.264248563200924, -0.983208002793593, 1.2265958529740302, 1.08409344843698, -0.8893830201768969, 0.529875345468917, -0.270017328698774, -0.579593138856062, 0.367573615238733, 1.29673346613561, -0.917126055795774, -0.834051…
GOTERM_BP_FAT	GO:0044283~small molecule biosynthetic process	185	7.3999999999999995	4.653267191308006e-07	YER091C, YOL058W, YER069W, YML008C, YDR204W, YHR112C, YOR095C, YER062C, YGL227W, YIL094C, YNL103W, YNR033W, YJL052W, YDR533C, YOL096C, YJL153C, YGR144W, YJR016C, YJR148W, YER081W, YNL256W, YLR372W, YMR169C, YCR012W, YAL060W, YER023W, YCR005C, YBR002C, YMR070W, YJL200C, YIL053W, YMR015C, YDL182W, YGL256W, YGL009C, YER044C, YMR272C, YGR155W, YPL028W, YBR041W, YOR221C, YGR175C, YHR007C, YMR020W, YOR…	2280	340	5535	1.3209171826625388	0.0019589659673601156	6.761451578574107e-05	0.0008695943627401448	MET6, ARG1, ARG5,6, ERG6, COQ4, nan, RKI1, GPP2, VID30, LYS12, MET4, ABZ1, TDH1, HSP31, COQ3, INO1, THI4, ILV3, BAT2, SER3, FOL1, ELO3, ALD3, PGK1, BDH1, PRO3, CIT2, RER2, MOT3, ACO2, GPP1, ERG5, LYS20, ADH4, LEU1, ERG28, SCS7, CYS4, ERG10, FAT1, MCT1, ERG1, ERG11, FMS1, ORT1, HOM2, HEM4, ELO2, THI11, TDH2, BIO2, OLE1, LYS5, ENO1, ERG7, MET5, BIO4, THI6, COQ6, nan, ERG27, IDH1, LYS1, ERG2, ASN1, …	-1.11099800047984, 1.65682982431465, 1.0155176835383002, -0.4175978283082079, 0.468917648371202, 0.666504726411156, -0.72224806932374, 0.505196600716686, 0.715408541506634, 0.5615390689154169, 0.460162968260881, 0.40567421217684096, 1.9948707517740905, 0.367170858247611, 0.562234087718835, -0.941865560104926, 1.1397730117672902, -0.7645138849040441, 1.2265958529740302, 1.08409344843698, -0.648707…
GOTERM_BP_FAT	GO:0009451~RNA modification	98	3.92	5.814475070609755e-07	YKL099C, YHR089C, YMR312W, YOR201C, YPR137W, YKL078W, YHR070W, YHR111W, YMR128W, YER082C, YCR047C, YJL125C, YPR144C, YIL008W, YPL135W, YOL115W, YGL123W, YCL017C, YCL059C, YLR175W, YGL236C, YLR197W, YLR129W, YDR449C, YPL126W, YIL096C, YDL148C, YDL201W, YNL132W, YNL119W, YCL031C, YOR004W, YPL266W, YDR324C, YLR384C, YGL171W, YNL062C, YJR002W, YDL014W, YLR177W, YNL061W, YEL026W, YDR083W, YDR120C, YJL…	2280	161	5535	1.4776887871853548	0.0024472211668810084	8.16706816670898e-05	0.0010865977264407078	UTP11, GAR1, ELP6, MRM1, RRP9, DHR2, TRM5, UBA4, ECM16, UTP7, BUD23, GCD14, NOC4, URM1, ISU1, PAP2, RPS2, NFS1, KRR1, CBF5, MTO1, NOP56, DIP2, UTP6, NAN1, BMT5, NOP14, TRM8, KRE33, NCS2, RRP7, UTP23, DIM1, UTP4, IKI3, ROK1, GCD10, MPP10, NOP1, nan, NOP2, SNU13, RRP8, TRM1, UTP10, UTP21, RRP3, PUS1, ELP3, EMG1, TAN1, CKA2, NHP2, TRM44, NOP58, PWP2, UTP25, TCD2, ABP140, DUS3, UTP14, DUS1, UTP20, UT…	-0.7526613336471709, -0.39914429949717, -0.378819987837611, 0.464329992855344, -0.591537607655492, -0.896893125060527, -0.29221846561894604, 0.433609539981108, -0.40884349896742894, -0.5027089132963489, -0.41788176243894704, -0.4320058350190011, -0.487305062614766, -0.5733248565305911, 1.41639157516011, -0.38970198388660093, -0.4297013980890769, 0.3706723472898279, -0.404440836882303, -0.51398892…
GOTERM_BP_FAT	GO:0006520~cellular amino acid metabolic process	138	5.52	7.432585884768443e-07	YER091C, YOL058W, YER069W, YHR112C, YIL094C, YNL103W, YDR111C, YNR033W, YIL101C, YJR016C, YLR058C, YJR148W, YER081W, YPL104W, YER023W, YJL200C, YOL097C, YMR189W, YLR382C, YDL182W, YGL256W, YGL009C, YGR185C, YGR155W, YGR019W, YDR321W, YER111C, YOR130C, YDR158W, YIL078W, YIL096C, YER043C, YGL154C, YKL194C, YLR180W, YDR036C, YJR137C, YDR502C, YML082W, YIR034C, YPR145W, YFL030W, YKL029C, YKL001C, YGR…	2280	243	5535	1.378654970760234	0.003127192969860526	0.00010103014952100864	0.0013889851222304017	MET6, ARG1, ARG5,6, nan, LYS12, MET4, ALT2, ABZ1, XBP1, ILV3, SHM2, BAT2, SER3, MSD1, PRO3, ACO2, WRS1, GCV2, NAM2, LYS20, ADH4, LEU1, TYS1, CYS4, UGA1, ASP1, SWI4, ORT1, HOM2, THS1, BMT5, SAH1, LYS5, MST1, SAM1, EHD3, MET5, SAM2, nan, LYS1, ASN1, AGX1, MAE1, MET14, PDC6, UGA3, SLM5, DIA4, GDH2, MDE1, ISM1, LEU4, DED81, SES1, MRI1, GLT1, LYS9, HIS4, MSR1, GCV1, LYS14, SHM1, ARG80, GUA1, LYS21, DU…	-1.11099800047984, 1.65682982431465, 1.0155176835383002, 0.666504726411156, 0.5615390689154169, 0.460162968260881, -0.596833767401828, 0.40567421217684096, 2.720796681223129, -0.7645138849040441, -0.48989893975722, 1.2265958529740302, 1.08409344843698, 0.529875345468917, -0.270017328698774, -0.579593138856062, -0.548207353902521, 0.615338151995919, 0.367573615238733, 1.29673346613561, -0.53415141…
GOTERM_BP_FAT	GO:0000967~rRNA 5'-end processing	28	1.1199999999999999	1.979052521334276e-06	YKL099C, YJL069C, YLR129W, YDR449C, YHR169W, YDL148C, YJL010C, YMR229C, YJL109C, YLR186W, YOR004W, YER082C, YPR144C, YOR310C, YNL002C, YCR057C, YLR051C, YFR001W, YOR145C, YML093W, YBL004W, YPR112C, YGL171W, YLR222C, YJR002W, YNR054C, YOL010W, YDL153C	2280	33	5535	2.0598086124401913	0.008305056454291582	0.00026058277919494	0.003698368922855355	UTP11, UTP18, DIP2, UTP6, DBP8, NOP14, NOP9, RRP5, UTP10, EMG1, UTP23, UTP7, NOC4, NOP58, RLP7, PWP2, FCF2, LOC1, PNO1, UTP14, UTP20, MRD1, ROK1, UTP13, MPP10, ESF2, RCL1, SAS10	-0.7526613336471709, -0.5780103500961981, -0.614091623006407, -0.822016809435881, -0.472800170493849, -0.748025356961112, -0.525644809788905, -0.5417097529186871, -0.474530249943718, -0.6273457257242869, -0.630412880785577, -0.5027089132963489, -0.487305062614766, -0.605902192244153, -0.471640535975245, -0.7325661258213121, -1.05407739292713, -0.841220582869014, -0.445364699904726, -0.71666621336…
GOTERM_BP_FAT	GO:0034471~ncRNA 5'-end processing	28	1.1199999999999999	1.979052521334276e-06	YKL099C, YJL069C, YLR129W, YDR449C, YHR169W, YDL148C, YJL010C, YMR229C, YJL109C, YLR186W, YOR004W, YER082C, YPR144C, YOR310C, YNL002C, YCR057C, YLR051C, YFR001W, YOR145C, YML093W, YBL004W, YPR112C, YGL171W, YLR222C, YJR002W, YNR054C, YOL010W, YDL153C	2280	33	5535	2.0598086124401913	0.008305056454291582	0.00026058277919494	0.003698368922855355	UTP11, UTP18, DIP2, UTP6, DBP8, NOP14, NOP9, RRP5, UTP10, EMG1, UTP23, UTP7, NOC4, NOP58, RLP7, PWP2, FCF2, LOC1, PNO1, UTP14, UTP20, MRD1, ROK1, UTP13, MPP10, ESF2, RCL1, SAS10	-0.7526613336471709, -0.5780103500961981, -0.614091623006407, -0.822016809435881, -0.472800170493849, -0.748025356961112, -0.525644809788905, -0.5417097529186871, -0.474530249943718, -0.6273457257242869, -0.630412880785577, -0.5027089132963489, -0.487305062614766, -0.605902192244153, -0.471640535975245, -0.7325661258213121, -1.05407739292713, -0.841220582869014, -0.445364699904726, -0.71666621336…
GOTERM_BP_FAT	GO:0000472~endonucleolytic cleavage to generate mature 5'-end of SSU-rRNA from (SSU-rRNA, 5.8S rRNA, LSU-rRNA)	27	1.08	3.979022168758681e-06	YKL099C, YJL069C, YLR129W, YDR449C, YHR169W, YDL148C, YJL010C, YMR229C, YJL109C, YLR186W, YOR004W, YER082C, YPR144C, YOR310C, YCR057C, YLR051C, YFR001W, YOR145C, YML093W, YBL004W, YPR112C, YGL171W, YLR222C, YJR002W, YNR054C, YOL010W, YDL153C	2280	32	5535	2.048314144736842	0.016627838454554622	0.0005079810181303213	0.0074356953585930086	UTP11, UTP18, DIP2, UTP6, DBP8, NOP14, NOP9, RRP5, UTP10, EMG1, UTP23, UTP7, NOC4, NOP58, PWP2, FCF2, LOC1, PNO1, UTP14, UTP20, MRD1, ROK1, UTP13, MPP10, ESF2, RCL1, SAS10	-0.7526613336471709, -0.5780103500961981, -0.614091623006407, -0.822016809435881, -0.472800170493849, -0.748025356961112, -0.525644809788905, -0.5417097529186871, -0.474530249943718, -0.6273457257242869, -0.630412880785577, -0.5027089132963489, -0.487305062614766, -0.605902192244153, -0.7325661258213121, -1.05407739292713, -0.841220582869014, -0.445364699904726, -0.7166662133698259, -0.3205019218…
GOTERM_BP_FAT	GO:0000028~ribosomal small subunit assembly	25	1.0	5.1734564869429844e-06	YDR447C, YLR167W, YCR057C, YJR123W, YLR048W, YOR293W, YML024W, YHR021C, YOR167C, YLR264W, YNR037C, YCR031C, YMR230W, YPR112C, YMR229C, YKL156W, YOL040C, YGR159C, YNL302C, YNR054C, YCL031C, YGR214W, YOL121C, YNL306W, YJR113C	2280	29	5535	2.092785843920145	0.02156507775678662	0.0006410004134441705	0.009667661652301707	RPS17B, RPS31, PWP2, RPS5, RPS0B, RPS10A, RPS17A, RPS27B, RPS28A, RPS28B, RSM19, RPS14A, RPS10B, MRD1, RRP5, RPS27A, RPS15, NSR1, RPS19B, ESF2, RRP7, RPS0A, RPS19A, MRPS18, RSM7	-1.10163998060525, -0.6667321437376109, -0.7325661258213121, -0.5420614584246629, -0.60402085556689, -1.16751417564713, -0.5998844254365471, -0.637625912451041, -0.382852604454039, -0.87123138933497, 0.8404589369500591, -0.21793147427755105, -1.13145864232617, -0.586183146154766, -0.5417097529186871, -0.7915748385268431, -0.446782311877228, -0.680187035298259, -0.6411607636129539, -0.415445031361…
GOTERM_BP_FAT	GO:0000966~RNA 5'-end processing	28	1.1199999999999999	5.839875684723049e-06	YKL099C, YJL069C, YLR129W, YDR449C, YHR169W, YDL148C, YJL010C, YMR229C, YJL109C, YLR186W, YOR004W, YER082C, YPR144C, YOR310C, YNL002C, YCR057C, YLR051C, YFR001W, YOR145C, YML093W, YBL004W, YPR112C, YGL171W, YLR222C, YJR002W, YNR054C, YOL010W, YDL153C	2280	34	5535	1.9992260061919505	0.024308967739263387	0.0007028759524038142	0.010912937918350352	UTP11, UTP18, DIP2, UTP6, DBP8, NOP14, NOP9, RRP5, UTP10, EMG1, UTP23, UTP7, NOC4, NOP58, RLP7, PWP2, FCF2, LOC1, PNO1, UTP14, UTP20, MRD1, ROK1, UTP13, MPP10, ESF2, RCL1, SAS10	-0.7526613336471709, -0.5780103500961981, -0.614091623006407, -0.822016809435881, -0.472800170493849, -0.748025356961112, -0.525644809788905, -0.5417097529186871, -0.474530249943718, -0.6273457257242869, -0.630412880785577, -0.5027089132963489, -0.487305062614766, -0.605902192244153, -0.471640535975245, -0.7325661258213121, -1.05407739292713, -0.841220582869014, -0.445364699904726, -0.71666621336…
GOTERM_BP_FAT	GO:0000480~endonucleolytic cleavage in 5'-ETS of tricistronic rRNA transcript (SSU-rRNA, 5.8S rRNA, LSU-rRNA)	26	1.04	7.946297806546979e-06	YKL099C, YCR057C, YJL069C, YLR051C, YLR129W, YFR001W, YHR169W, YDR449C, YML093W, YDL148C, YBL004W, YJL010C, YPR112C, YMR229C, YGL171W, YLR222C, YJL109C, YJR002W, YNR054C, YLR186W, YOL010W, YOR004W, YER082C, YDL153C, YPR144C, YOR310C	2280	31	5535	2.036078098471987	0.03293138743864221	0.0009297295334564915	0.01484891869250049	UTP11, PWP2, UTP18, FCF2, DIP2, LOC1, DBP8, UTP6, UTP14, NOP14, UTP20, NOP9, MRD1, RRP5, ROK1, UTP13, UTP10, MPP10, ESF2, EMG1, RCL1, UTP23, UTP7, SAS10, NOC4, NOP58	-0.7526613336471709, -0.7325661258213121, -0.5780103500961981, -1.05407739292713, -0.614091623006407, -0.841220582869014, -0.472800170493849, -0.822016809435881, -0.7166662133698259, -0.748025356961112, -0.320501921828997, -0.525644809788905, -0.586183146154766, -0.5417097529186871, -0.51408224276675, -0.612139723795655, -0.474530249943718, -0.30302620929309904, -0.415445031361591, -0.62734572572…
GOTERM_BP_FAT	GO:0033750~ribosome localization	37	1.48	9.187694012361335e-06	YOR294W, YKL143W, YLR293C, YDR101C, YDR361C, YJL010C, YDR091C, YNR053C, YKL057C, YPL239W, YDL166C, YPL146C, YGR218W, YCR047C, YGR245C, YLL034C, YER036C, YGL099W, YGR285C, YGR081C, YPR016C, YDL229W, YLR074C, YOR185C, YPL169C, YOR098C, YPL093W, YHR170W, YHR197W, YER006W, YNL209W, YNL178W, YAL059W, YBR230C, YGL097W, YJL061W, YMR235C	2280	50	5535	1.7964473684210527	0.03797719274186373	0.0010458613656136873	0.01716847605081062	RRS1, LTV1, GSP1, ARX1, BCP1, NOP9, RLI1, NOG2, NUP120, YAR1, FAP7, NOP53, CRM1, BUD23, SDA1, RIX7, ARB1, LSG1, ZUO1, SLX9, TIF6, SSB1, BUD20, GSP2, MEX67, NUP1, NOG1, NMD3, RIX1, NUG1, SSB2, RPS3, ECM1, OM14, SRM1, NUP82, RNA1	-0.396482209498952, -0.474896454879541, -0.37630767019221, -0.567260437574564, -0.467817850588805, -0.525644809788905, -0.927532776398046, -0.841361613650066, -0.409177908453016, -0.329644886511855, -0.3833833533465471, -0.9228740237894708, -0.33263784318699297, -0.41788176243894704, -0.5621200590027441, -0.777455033418639, -0.6446455873593641, -0.492114653670751, -0.330970330860782, -0.358038659…
GOTERM_BP_FAT	GO:0000054~ribosomal subunit export from nucleus	36	1.44	1.6321436236573146e-05	YOR294W, YKL143W, YLR293C, YDR101C, YDR361C, YJL010C, YDR091C, YNR053C, YKL057C, YPL239W, YDL166C, YPL146C, YGR218W, YCR047C, YGR245C, YLL034C, YER036C, YGL099W, YGR285C, YGR081C, YPR016C, YDL229W, YLR074C, YOR185C, YPL169C, YOR098C, YPL093W, YHR170W, YHR197W, YER006W, YNL209W, YNL178W, YAL059W, YGL097W, YJL061W, YMR235C	2280	49	5535	1.7835660580021484	0.06646711929999649	0.0018083391280584449	0.030496935247770196	RRS1, LTV1, GSP1, ARX1, BCP1, NOP9, RLI1, NOG2, NUP120, YAR1, FAP7, NOP53, CRM1, BUD23, SDA1, RIX7, ARB1, LSG1, ZUO1, SLX9, TIF6, SSB1, BUD20, GSP2, MEX67, NUP1, NOG1, NMD3, RIX1, NUG1, SSB2, RPS3, ECM1, SRM1, NUP82, RNA1	-0.396482209498952, -0.474896454879541, -0.37630767019221, -0.567260437574564, -0.467817850588805, -0.525644809788905, -0.927532776398046, -0.841361613650066, -0.409177908453016, -0.329644886511855, -0.3833833533465471, -0.9228740237894708, -0.33263784318699297, -0.41788176243894704, -0.5621200590027441, -0.777455033418639, -0.6446455873593641, -0.492114653670751, -0.330970330860782, -0.358038659…
GOTERM_BP_FAT	GO:0033753~establishment of ribosome localization	36	1.44	1.6321436236573146e-05	YOR294W, YKL143W, YLR293C, YDR101C, YDR361C, YJL010C, YDR091C, YNR053C, YKL057C, YPL239W, YDL166C, YPL146C, YGR218W, YCR047C, YGR245C, YLL034C, YER036C, YGL099W, YGR285C, YGR081C, YPR016C, YDL229W, YLR074C, YOR185C, YPL169C, YOR098C, YPL093W, YHR170W, YHR197W, YER006W, YNL209W, YNL178W, YAL059W, YGL097W, YJL061W, YMR235C	2280	49	5535	1.7835660580021484	0.06646711929999649	0.0018083391280584449	0.030496935247770196	RRS1, LTV1, GSP1, ARX1, BCP1, NOP9, RLI1, NOG2, NUP120, YAR1, FAP7, NOP53, CRM1, BUD23, SDA1, RIX7, ARB1, LSG1, ZUO1, SLX9, TIF6, SSB1, BUD20, GSP2, MEX67, NUP1, NOG1, NMD3, RIX1, NUG1, SSB2, RPS3, ECM1, SRM1, NUP82, RNA1	-0.396482209498952, -0.474896454879541, -0.37630767019221, -0.567260437574564, -0.467817850588805, -0.525644809788905, -0.927532776398046, -0.841361613650066, -0.409177908453016, -0.329644886511855, -0.3833833533465471, -0.9228740237894708, -0.33263784318699297, -0.41788176243894704, -0.5621200590027441, -0.777455033418639, -0.6446455873593641, -0.492114653670751, -0.330970330860782, -0.358038659…
GOTERM_BP_FAT	GO:0090502~RNA phosphodiester bond hydrolysis, endonucleolytic	82	3.2800000000000002	1.9964527256510727e-05	YKL099C, YPR158W-B, YGL078C, YLR048W, YOR056C, YMR050C, YDR210W-B, YJL010C, YDL060W, YJL109C, YDR500C, YER160C, YKR057W, YIR015W, YLR186W, YER082C, YCR047C, YBR012W-B, YPR144C, YOR310C, YCR057C, YDR316W-B, YML093W, YKR079C, YJR029W, YHR021C, YBL004W, YPR112C, YHR214C-B, YHR062C, YPL257W-B, YLR222C, YGL246C, YGR027W-B, YNL308C, YBL005W-B, YOL103W-B, YLR185W, YCL059C, YDR261W-B, YKL180W, YDL153C, Y…	2280	138	5535	1.4425057208237986	0.08068951033245075	0.0021548891850229346	0.03730292299929383	UTP11, nan, DBP3, RPS0B, NOB1, nan, nan, NOP9, TSR1, UTP10, RPL37B, nan, RPS21A, RPR2, EMG1, UTP7, BUD23, nan, NOC4, NOP58, PWP2, nan, UTP14, TRZ1, nan, RPS27B, UTP20, MRD1, nan, RPP1, nan, UTP13, RAI1, nan, KRI1, nan, nan, RPL37A, KRR1, nan, RPL17A, SAS10, nan, RRS1, UTP18, POP5, DIP2, nan, DBP8, UTP6, GRC3, RNY1, NOP14, POP8, nan, RRP5, nan, nan, RPS0A, nan, UTP23, RPL17B, nan, SEN34, nan, FCF2…	-0.7526613336471709, 0.513337868826361, -0.664358660240856, -0.60402085556689, -0.372903766180498, 0.568892975996519, -3.4661941365156697, -0.525644809788905, -0.579834635108972, -0.474530249943718, -0.341257709203798, 0.548849582927167, -0.781988510855591, 0.4755473349461421, -0.6273457257242869, -0.5027089132963489, -0.41788176243894704, 0.97664983859333, -0.487305062614766, -0.605902192244153,…
GOTERM_BP_FAT	GO:0046394~carboxylic acid biosynthetic process	110	4.3999999999999995	2.3467039216492098e-05	YER091C, YOL058W, YER069W, YHR112C, YIL094C, YNL103W, YNR033W, YDR533C, YJR016C, YJR148W, YER081W, YLR372W, YMR169C, YER023W, YCR005C, YJL200C, YDL182W, YGL009C, YMR272C, YGR155W, YBR041W, YOR221C, YMR020W, YOR130C, YDR158W, YOR278W, YCR034W, YGR286C, YGL154C, YGL055W, YJR137C, YNR057C, YML082W, YIR034C, YNL037C, YPR145W, YFL030W, YLR146C, YDL066W, YNR016C, YKL001C, YBR176W, YPL231W, YDL015C, YJR…	2280	196	5535	1.3624462943071964	0.09415879942529493	0.0024692280189553273	0.043845868792236065	MET6, ARG1, ARG5,6, nan, LYS12, MET4, ABZ1, HSP31, ILV3, BAT2, SER3, ELO3, ALD3, PRO3, CIT2, ACO2, LYS20, LEU1, SCS7, CYS4, FAT1, MCT1, FMS1, ORT1, HOM2, HEM4, ELO2, BIO2, LYS5, OLE1, MET5, BIO4, nan, LYS1, IDH1, ASN1, AGX1, SPE4, IDP1, ACC1, MET14, ECM31, FAS2, TSC13, MDE1, LEU4, MRI1, FAS1, GLT1, LYS9, HIS4, LYS14, ARG80, LYS21, HIS5, ACP1, ILV5, GCD7, ELO1, ALD2, ARG4, LEU9, DLD3, BAT1, ARO4, …	-1.11099800047984, 1.65682982431465, 1.0155176835383002, 0.666504726411156, 0.5615390689154169, 0.460162968260881, 0.40567421217684096, 0.367170858247611, -0.7645138849040441, 1.2265958529740302, 1.08409344843698, -0.8893830201768969, 0.659395621702722, -0.270017328698774, 1.12452549994808, -0.579593138856062, 1.29673346613561, -0.917126055795774, 0.8154255723621421, -0.6991990642960151, -0.30854…
GOTERM_BP_FAT	GO:0000027~ribosomal large subunit assembly	31	1.24	3.12707037558447e-05	YOL080C, YDR060W, YGL031C, YFL002C, YLL008W, YOL077C, YOR063W, YMR229C, YLR221C, YNL182C, YML073C, YHR066W, YLR340W, YCR072C, YPL131W, YGL099W, YPR102C, YKL009W, YGR085C, YLR075W, YOL127W, YKR081C, YGR148C, YHR197W, YLR009W, YNL185C, YDR237W, YKL021C, YLR448W, YPL193W, YIR012W	2280	41	5535	1.8355263157894737	0.12346338905208742	0.0032089088506527252	0.058422221239085026	REX4, MAK21, RPL24A, SPB4, DRS1, BRX1, RPL3, RRP5, RSA3, IPI3, RPL6A, SSF1, RPP0, RSA4, RPL5, LSG1, RPL11A, MRT4, RPL11B, RPL10, RPL25, RPF2, RPL24B, RIX1, RLP24, MRPL19, MRPL7, MAK11, RPL6B, RSA1, SQT1	-0.8755331590846999, -0.6026406681709521, -0.523708545469029, -0.32365619356332104, -0.628497947985568, -0.650328508611803, -0.255317012054726, -0.5417097529186871, -0.256458138768198, -0.6817426780967629, -0.604737494472579, -1.01164987971058, -0.35200086958462795, -0.782542009287763, -0.3151732553655689, -0.492114653670751, -0.5882729126945561, -0.82162640438361, -0.428728905880024, -0.36851438…
GOTERM_BP_FAT	GO:0016053~organic acid biosynthetic process	114	4.5600000000000005	3.775831084015799e-05	YER091C, YOL058W, YER069W, YHR112C, YIL094C, YNL103W, YNR033W, YDR533C, YJR016C, YJR148W, YER081W, YLR372W, YNL256W, YMR169C, YER023W, YCR005C, YJL200C, YDL182W, YGL009C, YMR272C, YGR155W, YBR041W, YOR221C, YMR020W, YOR130C, YDR158W, YOR278W, YCR034W, YGR286C, YGL154C, YGL055W, YJR137C, YNR057C, YML082W, YIR034C, YNL037C, YPR145W, YFL030W, YLR146C, YDL066W, YNR016C, YKL001C, YBR176W, YPL231W, YDL…	2280	206	5535	1.3434466019417477	0.14710303139567082	0.0037813214420870933	0.07053879736944602	MET6, ARG1, ARG5,6, nan, LYS12, MET4, ABZ1, HSP31, ILV3, BAT2, SER3, ELO3, FOL1, ALD3, PRO3, CIT2, ACO2, LYS20, LEU1, SCS7, CYS4, FAT1, MCT1, FMS1, ORT1, HOM2, HEM4, ELO2, BIO2, LYS5, OLE1, MET5, BIO4, nan, LYS1, IDH1, ASN1, AGX1, SPE4, IDP1, ACC1, MET14, ECM31, FAS2, TSC13, MDE1, LEU4, MRI1, FAS1, GLT1, LYS9, HIS4, LYS14, SHM1, ARG80, LYS21, HIS5, ACP1, ILV5, MMF1, GCD7, ELO1, ALD2, ARG4, LEU9, …	-1.11099800047984, 1.65682982431465, 1.0155176835383002, 0.666504726411156, 0.5615390689154169, 0.460162968260881, 0.40567421217684096, 0.367170858247611, -0.7645138849040441, 1.2265958529740302, 1.08409344843698, -0.8893830201768969, -0.6487077619043959, 0.659395621702722, -0.270017328698774, 1.12452549994808, -0.579593138856062, 1.29673346613561, -0.917126055795774, 0.8154255723621421, -0.69919…
GOTERM_BP_FAT	GO:0055076~transition metal ion homeostasis	54	2.16	9.263691103098191e-05	YBR024W, YDR492W, YDR098C, YLR220W, YKL040C, YLR205C, YOL101C, YLR214W, YOR384W, YLR083C, YJR005C-A, YLR034C, YJR049C, YEL065W, YLR136C, YPL224C, YHL047C, YMR021C, YLR126C, YLL051C, YPL135W, YER053C, YMR243C, YOL002C, YOL158C, YEL031W, YDL198C, YCL017C, YOR381W, YNL259C, YOR316C, YDR506C, YLR023C, YOR383C, YDR270W, YKL220C, YOR382W, YLR369W, YMR244C-A, YMR058W, YHR175W, YBR295W, YFL041W, YOR271C,…	2280	86	5535	1.524326805385557	0.32320714354350766	0.009037749595744327	0.1729771781587397	SCO2, IZH1, GRX3, CCC1, NFU1, HMX1, IZH4, FRE1, FRE5, EMP70, LSO1, SMF3, UTR1, SIT1, TIS11, MMT2, ARN2, MAC1, nan, FRE6, ISU1, PIC2, ZRC1, IZH2, ENB1, SPF1, GGC1, NFS1, FRE3, ATX1, COT1, GMC1, IZH3, FIT3, CCC2, FRE2, FIT2, SSQ1, COA6, FET3, CTR2, PCA1, FET5, FSF1, MAM3, FIT1, ARN1, SCO1, FTH1, CUP2, YKE4, YFH1, TMN3, FTR1	0.716191857405725, -0.41539622489523903, -0.277606514042354, -0.446690374506944, -0.383570303156096, 1.2567996877778602, -0.8849706681629859, 0.7999678450370079, 6.45070405800016, -0.669575335003473, 8.754529618854951, 0.948688209296879, 0.472426588184533, 2.03716742049357, 3.0507184050491603, 1.00369251878169, 4.59605434183876, 0.38364064294334, 0.932365385778563, 0.856570672784096, 1.4163915751…
GOTERM_BP_FAT	GO:0044085~cellular component biogenesis	565	22.6	9.493041666190562e-05	YDR447C, YPL250C, YMR290C, YKL143W, YNL113W, YPL240C, YDL060W, YER159C, YGR116W, YER082C, YKL162C, YKL048C, YMR014W, YGR085C, YNL112W, YLR313C, YDL202W, YLR264W, YBR245C, YBR205W, YPL135W, YGR145W, YGL246C, YKR060W, YDL213C, YBR154C, YIL128W, YCL017C, YCL059C, YNR007C, YDR483W, YKL180W, YLR206W, YLR175W, YGR074W, YLR129W, YLR064W, YDR449C, YOR063W, YPL132W, YKL156W, YBR142W, YKL057C, YHR066W, YGR…	2280	1230	5535	1.1151315789473684	0.3297173332147696	0.009050967624488648	0.17725615431078978	RPS17B, ICY2, HAS1, LTV1, RPC19, HSP82, TSR1, BUR6, SPT6, UTP7, nan, ELM1, BUD22, RPL11B, DBP2, SPH1, MRPL11, RPS28B, ISW1, KTR3, ISU1, ENP2, RAI1, UTP30, NOP6, RPB5, MET18, NFS1, KRR1, ATG3, KRE2, RPL17A, ENT2, CBF5, SMD1, DIP2, PER33, UTP6, RPL3, COX11, RPS27A, MAK5, NUP120, SSF1, RPS0A, KAP104, BUB1, NOP53, LSB3, EBP2, ARC18, DNM1, PRP43, RPL10, FMC1, SSB1, RPL24B, PRT1, RPC40, CIC1, MRPL7, SS…	-1.10163998060525, 1.7551513490792798, -0.535462165085034, -0.474896454879541, -0.500857861328497, 0.358213402782944, -0.579834635108972, 0.287203276575599, -0.279904593874344, -0.5027089132963489, 0.5818844798203481, 0.4177671142866981, -0.48961410575013, -0.428728905880024, -1.01334561898019, -0.6408548489370479, 0.363399131935964, -0.87123138933497, -0.395071813637816, -0.30529593303893104, 1.…
GOTERM_BP_FAT	GO:0046916~cellular transition metal ion homeostasis	48	1.92	0.00012834591361097608	YBR024W, YDR492W, YOR316C, YLR220W, YDR098C, YDR506C, YLR023C, YDR270W, YKL040C, YLR205C, YOL101C, YKL220C, YLR214W, YOR384W, YLR083C, YLR369W, YLR034C, YMR244C-A, YJR049C, YMR058W, YHR175W, YEL065W, YBR295W, YFL041W, YLR136C, YPL224C, YOL060C, YHL047C, YMR021C, YLL051C, YLR126C, YHL040C, YPL135W, YBR037C, YER053C, YMR243C, YOL002C, YGL166W, YOL158C, YIL023C, YEL031W, YDL198C, YDL120W, YER113C, Y…	2280	75	5535	1.5536842105263156	0.41776689701793146	0.011947705649071882	0.2395795083320995	SCO2, IZH1, COT1, CCC1, GRX3, GMC1, IZH3, CCC2, NFU1, HMX1, IZH4, FRE2, FRE1, FRE5, EMP70, SSQ1, SMF3, COA6, UTR1, FET3, CTR2, SIT1, PCA1, FET5, TIS11, MMT2, MAM3, ARN2, MAC1, FRE6, nan, ARN1, ISU1, SCO1, PIC2, ZRC1, IZH2, CUP2, ENB1, YKE4, SPF1, GGC1, YFH1, TMN3, NFS1, FTR1, FRE3, ATX1	0.716191857405725, -0.41539622489523903, 1.24410087509626, -0.446690374506944, -0.277606514042354, 0.40203570000785, 0.378092037287934, 2.00007924027908, -0.383570303156096, 1.2567996877778602, -0.8849706681629859, 1.81540348916162, 0.7999678450370079, 6.45070405800016, -0.669575335003473, 0.513446736647825, 0.948688209296879, 0.746481369478462, 0.472426588184533, 1.03619340269576, 0.752048167499…
GOTERM_BP_FAT	GO:0006386~termination of RNA polymerase III transcription	15	0.6	0.00017994355935600846	YNR003C, YDL150W, YHR143W-A, YJL011C, YDR045C, YKL144C, YNL113W, YPR190C, YPR110C, YOR224C, YNL151C, YBR154C, YOR210W, YPR187W, YOR116C	2280	16	5535	2.2759046052631575	0.5315614697276541	0.01635072968313256	0.3357421132662908	RPC34, RPC53, RPC10, RPC17, RPC11, RPC25, RPC19, RPC82, RPC40, RPB8, RPC31, RPB5, RPB10, RPO26, RPO31	-0.348145604857508, -0.5096096331261509, -0.455028063063093, -1.2498728922749298, -0.77873649807562, -0.5862797374429449, -0.500857861328497, -0.7121938878148539, -0.506716624995075, -0.513163142879366, -0.370431135691277, -0.5580279619814289, -0.42278754340523295, -0.58806672899404, -0.346603020345397
GOTERM_BP_FAT	GO:0006457~protein folding	69	2.76	0.00019799943658863766	YPR158W, YNR028W, YNL310C, YDR519W, YGL018C, YML094W, YLR200W, YPL240C, YNL153C, YNL077W, YHR142W, YPR024W, YJR045C, YLR449W, YFL016C, YCR069W, YKL195W, YLR043C, YDL212W, YDR493W, YLR259C, YJL014W, YGR285C, YLL024C, YML028W, YIL142W, YDR258C, YBR072W, YBR169C, YCL045C, YNL209W, YPL037C, YDL100C, YNL064C, YDR155C, YML074C, YLR216C, YLL014W, YGR231C, YDL143W, YDR212W, YML130C, YJL008C, YMR186W, YHR…	2280	118	5535	1.4195472792149866	0.5658877939655579	0.017597623934224593	0.369372149633751	CUR1, CPR8, ZIM17, FPR2, JAC1, GIM5, YKE2, HSP82, GIM3, APJ1, CHS7, YME1, SSC1, FPR4, MDJ1, CPR4, MIA40, TRX1, SHR3, MZM1, HSP60, CCT3, ZUO1, SSA2, TSA1, CCT2, HSP78, HSP26, SSE2, EMC1, SSB2, EGD1, GET3, YDJ1, CPR1, FPR3, CPR6, EMC6, PHB2, CCT4, TCP1, ERO1, CCT8, HSC82, EGD2, XDJ1, TRX2, CPR7, EUG1, MPD1, PFD1, SSA4, FLC1, CNS1, SCJ1, SSB1, SSA1, CCT7, PDI1, PAC10, HSP10, GIM4, HSP104, CPR2, CPR5…	-0.368415387632351, -0.55220094920648, 0.415038003046767, -0.35828376098202896, 0.513315537954185, -0.310552630921972, -0.507727791874303, 0.358213402782944, -0.538524090058259, 0.636250921241911, -0.35631627057534704, 0.343143641097019, 0.295971696039575, -0.8522228611213342, 0.518585871961388, 0.22475697074690096, 0.5371395489555499, -0.416286481267236, -0.716392673745697, 0.985584244128404, 0.…
GOTERM_BP_FAT	GO:0090501~RNA phosphodiester bond hydrolysis	102	4.08	0.0002778346304589383	YKL099C, YPR158W-B, YGL078C, YMR050C, YDR210W-B, YDL060W, YKL059C, YDR500C, YMR287C, YIR015W, YER082C, YCR047C, YPR144C, YJR029W, YHR021C, YHR062C, YPL257W-B, YHR214C-B, YLR132C, YGL246C, YNL308C, YCL059C, YKL180W, YAL033W, YLR129W, YDR449C, YLR293C, YLL035W, YDL148C, YDR280W, YNL284C-B, YPL029W, YOR142W-B, YGR214W, YOR004W, YJL177W, YDL111C, YOR145C, YFR001W, YOR192C-B, YGL171W, YMR234W, YJR002W…	2280	188	5535	1.3171192609182532	0.6899301879210837	0.024099802350455057	0.5179407706537242	UTP11, nan, DBP3, nan, nan, TSR1, MPE1, RPL37B, DSS1, RPR2, UTP7, BUD23, NOC4, nan, RPS27B, RPP1, nan, nan, USB1, RAI1, KRI1, KRR1, RPL17A, POP5, DIP2, UTP6, GSP1, GRC3, NOP14, RRP45, nan, SUV3, nan, RPS0A, UTP23, RPL17B, RRP42, PNO1, LOC1, nan, ROK1, RNH1, MPP10, nan, RPS21B, SSD1, MRPL15, nan, nan, RPS0B, SSU72, NOB1, RRP6, NOP9, CSL4, UTP10, nan, RPS21A, EMG1, NHP2, nan, NOP58, RLP7, PWP2, nan…	-0.7526613336471709, 0.513337868826361, -0.664358660240856, 0.568892975996519, -3.4661941365156697, -0.579834635108972, 0.32319165811092404, -0.341257709203798, 0.354308962352718, 0.4755473349461421, -0.5027089132963489, -0.41788176243894704, -0.487305062614766, -0.340625952603102, -0.637625912451041, -0.509145260898079, -1.90596611000573, 0.95050608327724, -0.453022777886823, -0.3550137503411239…
GOTERM_BP_FAT	GO:1901605~alpha-amino acid metabolic process	101	4.04	0.00028693261026269546	YOL058W, YER091C, YER069W, YHR112C, YIL094C, YNL103W, YDR111C, YNR033W, YIL101C, YGL196W, YJR016C, YLR058C, YJR148W, YER081W, YER023W, YCR005C, YJL200C, YMR189W, YDL182W, YGR155W, YDR321W, YER111C, YOR130C, YDR465C, YDR158W, YER043C, YGL154C, YLR180W, YDR502C, YJR137C, YML082W, YIR034C, YNL037C, YPR145W, YFL030W, YDL066W, YGR087C, YKL001C, YDL215C, YJR024C, YPR118W, YDL171C, YNR050C, YDR019C, YDR…	2280	186	5535	1.318230050933786	0.7015961542481183	0.024377690429916443	0.5348582623687537	ARG1, MET6, ARG5,6, nan, LYS12, MET4, ALT2, ABZ1, XBP1, DSD1, ILV3, SHM2, BAT2, SER3, PRO3, CIT2, ACO2, GCV2, LYS20, CYS4, ASP1, SWI4, ORT1, RMT2, HOM2, SAH1, LYS5, SAM1, SAM2, MET5, nan, LYS1, IDH1, ASN1, AGX1, IDP1, PDC6, MET14, GDH2, MDE1, MRI1, GLT1, LYS9, GCV1, LYS14, SHM1, ARG80, LYS21, GUA1, DUG3, SNO1, ILV5, MMF1, GCD7, ARG4, ADE4, CAR1, BAT1, GCV3, PHD1, nan, URA7, MET3, SRY1, ADE6, CPA1…	1.65682982431465, -1.11099800047984, 1.0155176835383002, 0.666504726411156, 0.5615390689154169, 0.460162968260881, -0.596833767401828, 0.40567421217684096, 2.720796681223129, 0.264248563200924, -0.7645138849040441, -0.48989893975722, 1.2265958529740302, 1.08409344843698, -0.270017328698774, 1.12452549994808, -0.579593138856062, 0.615338151995919, 1.29673346613561, -0.6991990642960151, -0.53199972…
GOTERM_BP_FAT	GO:0006913~nucleocytoplasmic transport	99	3.9600000000000004	0.00030590970239918936	YDR395W, YKL143W, YKL205W, YDR381W, YBL103C, YGR116W, YOR046C, YCR047C, YIL040W, YAR002W, YBR267W, YOR167C, YLR264W, YPL093W, YER006W, YGL123W, YNL064C, YNL178W, YER110C, YGL097W, YLR347C, YBR109C, YLR293C, YGL189C, YDR002W, YKL057C, YPL239W, YGR214W, YBR017C, YPL146C, YCL011C, YGR245C, YNR016C, YGL016W, YDL229W, YOR185C, YAL005C, YNR034W, YPL226W, YMR129W, YGL066W, YMR235C, YBR111W-A, YLR048W, Y…	2280	182	5535	1.3205248698669751	0.7245366529396007	0.02545639402864064	0.5701369813996049	SXM1, LTV1, LOS1, YRA1, RTG3, SPT6, DBP5, BUD23, APQ12, NUP60, REI1, RPS28A, RPS28B, NOG1, NUG1, RPS2, YDJ1, RPS3, KAP123, SRM1, KAP95, CMD1, GSP1, RPS26A, YRB1, NUP120, YAR1, RPS0A, KAP104, NOP53, GBP2, SDA1, ACC1, KAP122, SSB1, GSP2, SSA1, SOL1, NEW1, POM152, SGF73, RNA1, SUS1, RPS0B, SRP40, ARX1, NTF2, NOP9, IST3, RPS15, UTP8, FAP7, SUB2, NOP58, RIX7, RPS5, PSE1, NUP170, SSA2, ZUO1, SLX9, TIF6…	-0.456678896752276, -0.474896454879541, -0.535969853712402, -0.259562033289408, 0.666393787130788, -0.279904593874344, -0.35651879642844103, -0.41788176243894704, -0.9515074015939888, -0.35202444303787, -0.391448315370001, -0.382852604454039, -0.87123138933497, -0.607548153897839, -0.387058612885969, -0.4297013980890769, -0.6252021094814421, -0.31014637341356, -0.312379654312344, -0.2577962732209…
GOTERM_BP_FAT	GO:0006536~glutamate metabolic process	16	0.64	0.00030820982935182733	YKL106W, YAL062W, YOR375C, YNR001C, YCR005C, YOR136W, YDL215C, YLR027C, YLR438W, YLR017W, YNL037C, YDL171C, YBR006W, YMR250W, YLR142W, YDL066W	2280	18	5535	2.1578947368421053	0.7271945602842764	0.02514888079983124	0.5744121495263266	AAT1, GDH3, GDH1, CIT1, CIT2, IDH2, GDH2, AAT2, CAR2, MEU1, IDH1, GLT1, UGA2, GAD1, PUT1, IDP1	-0.594834512863568, 2.6626786814017795, -0.344905241885259, 0.983035208045174, 1.12452549994808, 1.94104228199163, 0.855246388881372, 0.8152700906845429, 0.616933923962227, -0.470334495195287, 2.40235105699744, -0.880547935959333, 1.04866697155672, 0.742066562988595, 0.846316704414648, 0.624018609097152
GOTERM_BP_FAT	GO:0051029~rRNA transport	16	0.64	0.00030820982935182733	YJR123W, YOR293W, YLR048W, YGL189C, YOR167C, YLR264W, YMR230W, YOL040C, YGL123W, YNL302C, YNL178W, YGR214W, YOL121C, YGL097W, YMR235C, YER131W	2280	18	5535	2.1578947368421053	0.7271945602842764	0.02514888079983124	0.5744121495263266	RPS5, RPS10A, RPS0B, RPS26A, RPS28A, RPS28B, RPS10B, RPS15, RPS2, RPS19B, RPS3, RPS0A, RPS19A, SRM1, RNA1, RPS26B	-0.5420614584246629, -1.16751417564713, -0.60402085556689, -0.249094601303531, -0.382852604454039, -0.87123138933497, -1.13145864232617, -0.446782311877228, -0.4297013980890769, -0.6411607636129539, -0.31014637341356, -0.4032351976179229, -0.489367758746211, -0.25779627322090803, -0.390224304448328, -0.465873540917514
GOTERM_BP_FAT	GO:0006407~rRNA export from nucleus	16	0.64	0.00030820982935182733	YJR123W, YOR293W, YLR048W, YGL189C, YOR167C, YLR264W, YMR230W, YOL040C, YGL123W, YNL302C, YNL178W, YGR214W, YOL121C, YGL097W, YMR235C, YER131W	2280	18	5535	2.1578947368421053	0.7271945602842764	0.02514888079983124	0.5744121495263266	RPS5, RPS10A, RPS0B, RPS26A, RPS28A, RPS28B, RPS10B, RPS15, RPS2, RPS19B, RPS3, RPS0A, RPS19A, SRM1, RNA1, RPS26B	-0.5420614584246629, -1.16751417564713, -0.60402085556689, -0.249094601303531, -0.382852604454039, -0.87123138933497, -1.13145864232617, -0.446782311877228, -0.4297013980890769, -0.6411607636129539, -0.31014637341356, -0.4032351976179229, -0.489367758746211, -0.25779627322090803, -0.390224304448328, -0.465873540917514
GOTERM_BP_FAT	GO:0051169~nuclear transport	99	3.9600000000000004	0.0003963414968795007	YDR395W, YKL143W, YKL205W, YDR381W, YBL103C, YGR116W, YOR046C, YCR047C, YIL040W, YAR002W, YBR267W, YOR167C, YLR264W, YPL093W, YER006W, YGL123W, YNL064C, YNL178W, YER110C, YGL097W, YLR347C, YBR109C, YLR293C, YGL189C, YDR002W, YKL057C, YPL239W, YGR214W, YBR017C, YPL146C, YCL011C, YGR245C, YNR016C, YGL016W, YDL229W, YOR185C, YAL005C, YNR034W, YPL226W, YMR129W, YGL066W, YMR235C, YBR111W-A, YLR048W, Y…	2280	183	5535	1.3133088869715273	0.8118496942214914	0.031614736943404664	0.7380885133698945	SXM1, LTV1, LOS1, YRA1, RTG3, SPT6, DBP5, BUD23, APQ12, NUP60, REI1, RPS28A, RPS28B, NOG1, NUG1, RPS2, YDJ1, RPS3, KAP123, SRM1, KAP95, CMD1, GSP1, RPS26A, YRB1, NUP120, YAR1, RPS0A, KAP104, NOP53, GBP2, SDA1, ACC1, KAP122, SSB1, GSP2, SSA1, SOL1, NEW1, POM152, SGF73, RNA1, SUS1, RPS0B, SRP40, ARX1, NTF2, NOP9, IST3, RPS15, UTP8, FAP7, SUB2, NOP58, RIX7, RPS5, PSE1, NUP170, SSA2, ZUO1, SLX9, TIF6…	-0.456678896752276, -0.474896454879541, -0.535969853712402, -0.259562033289408, 0.666393787130788, -0.279904593874344, -0.35651879642844103, -0.41788176243894704, -0.9515074015939888, -0.35202444303787, -0.391448315370001, -0.382852604454039, -0.87123138933497, -0.607548153897839, -0.387058612885969, -0.4297013980890769, -0.6252021094814421, -0.31014637341356, -0.312379654312344, -0.2577962732209…
GOTERM_BP_FAT	GO:0055072~iron ion homeostasis	38	1.52	0.0003980115373949014	YLR220W, YDR098C, YOR383C, YDR506C, YDR270W, YKL040C, YLR205C, YKL220C, YOR382W, YLR214W, YOR384W, YJR005C-A, YLR369W, YLR034C, YJR049C, YMR058W, YEL065W, YBR295W, YFL041W, YOR271C, YLR136C, YPL224C, YHL047C, YMR021C, YLL051C, YDR534C, YLR126C, YHL040C, YPL135W, YBR207W, YGL166W, YOL158C, YDL198C, YDL120W, YCL017C, YER145C, YOR381W, YNL259C	2280	58	5535	1.5905172413793103	0.8131696856099496	0.03115629126130226	0.7411876155819175	CCC1, GRX3, FIT3, GMC1, CCC2, NFU1, HMX1, FRE2, FIT2, FRE1, FRE5, LSO1, SSQ1, SMF3, UTR1, FET3, SIT1, PCA1, FET5, FSF1, TIS11, MMT2, ARN2, MAC1, FRE6, FIT1, nan, ARN1, ISU1, FTH1, CUP2, ENB1, GGC1, YFH1, NFS1, FTR1, FRE3, ATX1	-0.446690374506944, -0.277606514042354, 7.33116170109182, 0.40203570000785, 2.00007924027908, -0.383570303156096, 1.2567996877778602, 1.81540348916162, 6.26597392003497, 0.7999678450370079, 6.45070405800016, 8.754529618854951, 0.513446736647825, 0.948688209296879, 0.472426588184533, 1.03619340269576, 2.03716742049357, 1.24610334934204, 1.14868565595306, -0.587023677469316, 3.0507184050491603, 1.0…
GOTERM_BP_FAT	GO:1902652~secondary alcohol metabolic process	24	0.96	0.0004172769582620308	YOL151W, YHR042W, YCR048W, YAL060W, YML008C, YDR213W, YMR070W, YGL012W, YMR015C, YMR220W, YJL167W, YHR072W, YER044C, YLR100W, YLR228C, YMR202W, YPL028W, YKL150W, YML126C, YML075C, YGR060W, YHR007C, YGR175C, YNL280C	2280	32	5535	1.820723684210526	0.8277437482594651	0.03204516731534268	0.7769319284369414	GRE2, NCP1, ARE1, BDH1, ERG6, UPC2, MOT3, ERG4, ERG5, ERG8, ERG20, ERG7, ERG28, ERG27, ECM22, ERG2, ERG10, MCR1, ERG13, HMG1, ERG25, ERG11, ERG1, ERG24	1.71039335101944, 0.2618124424448, 0.393818251033038, 0.7278650977027059, -0.4175978283082079, 0.400460286878688, -0.680901809500628, 0.21119811685113105, -1.02362277695798, -0.392336085299542, -0.6979422217341229, -0.7766722970997049, -0.32588918027695096, 0.238324874639925, 0.6613906217893221, -0.291892870370633, -0.406084925765224, 0.513388192803082, -0.695784658083074, -0.473722691850856, -0.…
GOTERM_BP_FAT	GO:0070925~organelle assembly	92	3.6799999999999997	0.000496991570593194	YDR447C, YLR167W, YGR223C, YPL250C, YDL149W, YLR048W, YFL002C, YFR028C, YPR049C, YLR431C, YLR221C, YOL040C, YNL182C, YGR159C, YPR041W, YNL242W, YLR340W, YNL306W, YPL100W, YCR072C, YPR093C, YPL131W, YCR057C, YJR123W, YPR102C, YPL211W, YKL048C, YGR085C, YPR016C, YLR264W, YOR167C, YHR021C, YNR037C, YBL063W, YPR112C, YHR197W, YBR160W, YMR001C, YDL155W, YNL302C, YOR276W, YNR007C, YNL126W, YEL015W, YOL…	2280	169	5535	1.3215509187169105	0.8769104428063975	0.03737182804977357	0.9247018651493133	RPS17B, RPS31, HSV2, ICY2, ATG9, RPS0B, SPB4, CDC14, ATG11, ATG23, RSA3, RPS15, IPI3, NSR1, TIF5, ATG2, RPP0, MRPS18, ATG21, RSA4, ASR1, RPL5, PWP2, RPS5, RPL11A, NIP7, ELM1, RPL11B, TIF6, RPS28B, RPS28A, RPS27B, RSM19, KIP1, MRD1, RIX1, CDC28, CDC5, CLB3, RPS19B, CAF20, ATG3, SPC98, EDC3, RPS19A, EMC6, PUB1, SQT1, REX4, MAK21, RPL24A, RPS26A, DRS1, BRX1, RPL3, RRP5, RPS27A, TIF4631, YPT7, SSF1, …	-1.10163998060525, -0.6667321437376109, 0.319268292069937, 1.7551513490792798, 0.628127950375696, -0.60402085556689, -0.32365619356332104, -0.411896207225414, 0.563309475433103, 0.637787822417605, -0.256458138768198, -0.446782311877228, -0.6817426780967629, -0.680187035298259, -0.53578963707438, 0.6427171117636971, -0.35200086958462795, 0.518256764902397, 0.463459314935798, -0.782542009287763, 0.…
GOTERM_BP_FAT	GO:0071426~ribonucleoprotein complex export from nucleus	71	2.8400000000000003	0.0005100312374538753	YDR395W, YBR111W-A, YLR048W, YKL143W, YDR101C, YKL205W, YJL010C, YIR005W, YOL040C, YGR128C, YDR381W, YDL166C, YGR116W, YOR046C, YDL084W, YIL040W, YCR047C, YAR002W, YLL034C, YJR123W, YMR308C, YGR285C, YGR081C, YPR016C, YLR074C, YLR264W, YOR167C, YPL169C, YPL093W, YOR098C, YHR170W, YHR197W, YER006W, YNL209W, YGL123W, YNL302C, YNL178W, YAL059W, YOL121C, YGL097W, YKR082W, YOR294W, YGR090W, YLR293C, Y…	2280	125	5535	1.3788947368421052	0.8834948637426449	0.0376620988652675	0.9488541478180457	SXM1, SUS1, RPS0B, LTV1, ARX1, LOS1, NOP9, IST3, RPS15, UTP8, YRA1, FAP7, SPT6, DBP5, SUB2, APQ12, BUD23, NUP60, RIX7, RPS5, PSE1, ZUO1, SLX9, TIF6, BUD20, RPS28B, RPS28A, MEX67, NOG1, NUP1, NMD3, RIX1, NUG1, SSB2, RPS2, RPS19B, RPS3, ECM1, RPS19A, SRM1, NUP133, RRS1, UTP22, GSP1, RPS26A, BCP1, RLI1, NUP120, NOG2, YAR1, RPS0A, MIP6, NOP53, CRM1, GBP2, SDA1, ARB1, NUP188, RPS10A, LSG1, SSB1, SOL1,…	-0.456678896752276, -0.382605531493483, -0.60402085556689, -0.474896454879541, -0.567260437574564, -0.535969853712402, -0.525644809788905, -0.5210645189900209, -0.446782311877228, -0.692302553679646, -0.259562033289408, -0.3833833533465471, -0.279904593874344, -0.35651879642844103, -0.337179992343121, -0.9515074015939888, -0.41788176243894704, -0.35202444303787, -0.777455033418639, -0.54206145842…
GOTERM_BP_FAT	GO:0006979~response to oxidative stress	69	2.76	0.0005337601091421594	YOR173W, YDR098C, YHR106W, YKL143W, YGR043C, YDR347W, YHR205W, YCL033C, YLR205C, YDR533C, YMR173W, YIL101C, YKL026C, YDL166C, YKR071C, YMR074C, YHR111W, YJR096W, YLR043C, YIL008W, YML028W, YPL196W, YNL241C, YIL010W, YFL014W, YBL024W, YBR046C, YDR511W, YCR065W, YBL064C, YDR222W, YBR244W, YNL259C, YKR066C, YPL270W, YHR104W, YCL035C, YIL056W, YCR021C, YBR126C, YGR023W, YDR346C, YLR270W, YMR176W, YPL…	2280	121	5535	1.3843518921270117	0.894586608578278	0.03870248242279439	0.9927908524755114	DCS2, GRX3, TRR2, LTV1, NQM1, MRP1, SCH9, MXR2, HMX1, HSP31, DDR48, XBP1, GPX1, FAP7, DRE2, nan, UBA4, nan, TRX1, URM1, TSA1, OXR1, ZWF1, DOT5, HSP12, NCL1, ZTA1, SDH7, HCM1, PRX1, nan, GPX2, ATX1, CCP1, MDL2, GRE3, GRX1, VHR1, HSP30, TPS1, MTL1, SVF1, DCS1, ECM5, YAR1, MCR1, YHB1, TRX2, GAD1, UGA2, YRR1, MXR1, DDR2, NTG1, MHR1, GCN1, HBN1, FRM2, ASK10, SKN7, AIF1, TMA19, nan, HSP104, YFH1, TRR1,…	2.01810181324322, -0.277606514042354, 0.572592932366207, -0.474896454879541, 2.52717119868733, 0.503595401629471, -0.274450976928065, 0.607185470598672, 1.2567996877778602, 0.367170858247611, 0.539937341119098, 2.720796681223129, 1.09089001945547, -0.3833833533465471, -0.5589293684273829, -0.319448509489888, 0.433609539981108, 0.805328187498063, -0.416286481267236, -0.5733248565305911, -0.4027557…
GOTERM_BP_FAT	GO:0007005~mitochondrion organization	223	8.92	0.0005866096717198568	YGR223C, YPL250C, YNL177C, YGR084C, YHR038W, YCR079W, YNL310C, YOR065W, YPL240C, YGR144W, YMR193W, YBL103C, YPR024W, YLR163C, YPL104W, YHR194W, YKL195W, YPL173W, YMR056C, YCR028C-A, YMR035W, YGR049W, YLR439W, YLR382C, YDL202W, YDR258C, YJL104W, YGR215W, YNL064C, YCL017C, YNR007C, YGL236C, YNR036C, YNR045W, YBR268W, YDR041W, YGR235C, YKL194C, YPL029W, YJL180C, YML025C, YNL037C, YOR150W, YDR375C, Y…	2280	458	5535	1.1820127556883475	0.9156430840276284	0.04173673554953372	1.090581543322	HSV2, ICY2, MRPL22, MRP13, RRF1, PTC6, ZIM17, CYT1, HSP82, THI4, MRPL24, RTG3, YME1, MAS1, MSD1, MDM31, MIA40, MRPL40, AAC1, RIM1, IMP2, SCM4, MRPL4, NAM2, MRPL11, HSP78, PAM16, RSM27, YDJ1, NFS1, ATG3, MTO1, MRPS12, PET494, MRPL37, RSM10, MIC26, MST1, SUV3, ATP12, YML6, IDH1, MRPL23, BCS1, SDH8, ARC18, YME2, DIA4, DNM1, MAM3, NGR1, AIM17, FMC1, NCA3, TCM62, MRPL7, ATG4, MRPL15, MDM20, MSR1, YHM2…	0.319268292069937, 1.7551513490792798, 0.30708456517118393, 0.328763898031994, 0.508958591263551, 0.7567134909193951, 0.415038003046767, -0.695539648841602, 0.358213402782944, 1.1397730117672902, 0.536804151149073, 0.666393787130788, 0.343143641097019, 0.5977358337678941, 0.529875345468917, 0.367714842422626, 0.5371395489555499, 0.464105214996912, 0.555437473350605, -0.341342075689962, 0.54059575…
GOTERM_BP_FAT	GO:0051168~nuclear export	75	3.0	0.0006236230790202595	YDR395W, YBR111W-A, YLR048W, YKL143W, YDR101C, YKL205W, YJL010C, YIR005W, YOL040C, YGR128C, YDR381W, YDL166C, YGR116W, YOR046C, YDL084W, YIL040W, YCR047C, YAR002W, YLL034C, YJR123W, YMR308C, YBL079W, YGR285C, YGR081C, YLR074C, YPR016C, YLR264W, YOR167C, YPL169C, YPL093W, YOR098C, YHR170W, YHR197W, YER006W, YNL209W, YGL123W, YNL302C, YNL178W, YAL059W, YOL121C, YGL097W, YKR082W, YOR294W, YGR090W, Y…	2280	134	5535	1.358749018067557	0.9278326405315953	0.0435773680621343	1.1590152118375663	SXM1, SUS1, RPS0B, LTV1, ARX1, LOS1, NOP9, IST3, RPS15, UTP8, YRA1, FAP7, SPT6, DBP5, SUB2, APQ12, BUD23, NUP60, RIX7, RPS5, PSE1, NUP170, ZUO1, SLX9, BUD20, TIF6, RPS28B, RPS28A, MEX67, NOG1, NUP1, NMD3, RIX1, NUG1, SSB2, RPS2, RPS19B, RPS3, ECM1, RPS19A, SRM1, NUP133, RRS1, UTP22, GSP1, RPS26A, BCP1, YRB1, RLI1, NUP120, NOG2, YAR1, RPS0A, MIP6, CRM1, NOP53, GBP2, SDA1, ARB1, NUP188, RPS10A, LSG…	-0.456678896752276, -0.382605531493483, -0.60402085556689, -0.474896454879541, -0.567260437574564, -0.535969853712402, -0.525644809788905, -0.5210645189900209, -0.446782311877228, -0.692302553679646, -0.259562033289408, -0.3833833533465471, -0.279904593874344, -0.35651879642844103, -0.337179992343121, -0.9515074015939888, -0.41788176243894704, -0.35202444303787, -0.777455033418639, -0.54206145842…
GOTERM_BP_FAT	GO:1902653~secondary alcohol biosynthetic process	22	0.88	0.0006367005679174178	YHR042W, YAL060W, YML008C, YDR213W, YMR070W, YGL012W, YMR015C, YMR220W, YJL167W, YHR072W, YER044C, YLR100W, YLR228C, YMR202W, YPL028W, YKL150W, YML126C, YML075C, YGR060W, YHR007C, YGR175C, YNL280C	2280	29	5535	1.8416515426497277	0.9317044526892031	0.04374612840930436	1.1831833167277317	NCP1, BDH1, ERG6, UPC2, MOT3, ERG4, ERG5, ERG8, ERG20, ERG7, ERG28, ERG27, ECM22, ERG2, ERG10, MCR1, ERG13, HMG1, ERG25, ERG11, ERG1, ERG24	0.2618124424448, 0.7278650977027059, -0.4175978283082079, 0.400460286878688, -0.680901809500628, 0.21119811685113105, -1.02362277695798, -0.392336085299542, -0.6979422217341229, -0.7766722970997049, -0.32588918027695096, 0.238324874639925, 0.6613906217893221, -0.291892870370633, -0.406084925765224, 0.513388192803082, -0.695784658083074, -0.473722691850856, -0.419435659444442, -1.0786682902147902,…
GOTERM_BP_FAT	GO:0009064~glutamine family amino acid metabolic process	44	1.76	0.0007120245464482993	YOL058W, YOR375C, YER069W, YNR001C, YNL160W, YML096W, YMR042W, YOR136W, YMR217W, YNR033W, YNL191W, YMR095C, YIL101C, YLR027C, YJL088W, YNL037C, YPR145W, YMR250W, YBR006W, YHR018C, YMR300C, YMR062C, YPL111W, YDL066W, YER023W, YAL062W, YKL106W, YCR005C, YKL043W, YHR139C, YLR126C, YBL039C, YDL215C, YGR061C, YJR109C, YLR438W, YLR017W, YOR303W, YDL171C, YDR321W, YBR208C, YLR142W, YER111C, YOR130C	2280	71	5535	1.5044477390659747	0.9502895522025776	0.04801459600022251	1.322278392861076	ARG1, GDH1, ARG5,6, CIT1, YGP1, nan, ARG80, IDH2, GUA1, ABZ1, DUG3, SNO1, XBP1, AAT2, ARG3, IDH1, ASN1, GAD1, UGA2, ARG4, ADE4, ARG7, CAR1, IDP1, PRO3, GDH3, AAT1, CIT2, PHD1, SPS100, nan, URA7, GDH2, ADE6, CPA2, CAR2, MEU1, CPA1, GLT1, ASP1, DUR1,2, PUT1, SWI4, ORT1	1.65682982431465, -0.344905241885259, 1.0155176835383002, 0.983035208045174, 1.1948269453424198, -0.41810240071081295, 0.8387455902422359, 1.94104228199163, -0.495702130009718, 0.40567421217684096, -0.3310159354902381, 4.61547081549717, 2.720796681223129, 0.8152700906845429, 0.750486924932687, 2.40235105699744, 0.584981862568101, 0.742066562988595, 1.04866697155672, 0.5156364426131049, -0.6838608…
GOTERM_BP_FAT	GO:0016128~phytosteroid metabolic process	23	0.9199999999999999	0.0007414461552966381	YOL151W, YHR042W, YCR048W, YML008C, YDR213W, YMR070W, YGL012W, YMR015C, YMR220W, YJL167W, YHR072W, YER044C, YLR100W, YLR228C, YMR202W, YPL028W, YKL150W, YML126C, YML075C, YGR060W, YHR007C, YGR175C, YNL280C	2280	31	5535	1.8011460101867574	0.9560899905205993	0.04916345916083831	1.3765587004676672	GRE2, NCP1, ARE1, ERG6, UPC2, MOT3, ERG4, ERG5, ERG8, ERG20, ERG7, ERG28, ERG27, ECM22, ERG2, ERG10, MCR1, ERG13, HMG1, ERG25, ERG11, ERG1, ERG24	1.71039335101944, 0.2618124424448, 0.393818251033038, -0.4175978283082079, 0.400460286878688, -0.680901809500628, 0.21119811685113105, -1.02362277695798, -0.392336085299542, -0.6979422217341229, -0.7766722970997049, -0.32588918027695096, 0.238324874639925, 0.6613906217893221, -0.291892870370633, -0.406084925765224, 0.513388192803082, -0.695784658083074, -0.473722691850856, -0.419435659444442, -1.…
GOTERM_BP_FAT	GO:0008204~ergosterol metabolic process	23	0.9199999999999999	0.0007414461552966381	YOL151W, YHR042W, YCR048W, YML008C, YDR213W, YMR070W, YGL012W, YMR015C, YMR220W, YJL167W, YHR072W, YER044C, YLR100W, YLR228C, YMR202W, YPL028W, YKL150W, YML126C, YML075C, YGR060W, YHR007C, YGR175C, YNL280C	2280	31	5535	1.8011460101867574	0.9560899905205993	0.04916345916083831	1.3765587004676672	GRE2, NCP1, ARE1, ERG6, UPC2, MOT3, ERG4, ERG5, ERG8, ERG20, ERG7, ERG28, ERG27, ECM22, ERG2, ERG10, MCR1, ERG13, HMG1, ERG25, ERG11, ERG1, ERG24	1.71039335101944, 0.2618124424448, 0.393818251033038, -0.4175978283082079, 0.400460286878688, -0.680901809500628, 0.21119811685113105, -1.02362277695798, -0.392336085299542, -0.6979422217341229, -0.7766722970997049, -0.32588918027695096, 0.238324874639925, 0.6613906217893221, -0.291892870370633, -0.406084925765224, 0.513388192803082, -0.695784658083074, -0.473722691850856, -0.419435659444442, -1.…
GOTERM_BP_FAT	GO:0006879~cellular iron ion homeostasis	32	1.28	0.0008593411667585426	YDR098C, YLR220W, YDR506C, YDR270W, YKL040C, YLR205C, YKL220C, YLR214W, YOR384W, YLR369W, YLR034C, YJR049C, YMR058W, YEL065W, YBR295W, YFL041W, YLR136C, YPL224C, YHL047C, YMR021C, YLR126C, YLL051C, YHL040C, YPL135W, YGL166W, YOL158C, YDL198C, YDL120W, YCL017C, YER145C, YOR381W, YNL259C	2280	48	5535	1.618421052631579	0.9732927581273457	0.05588291292138714	1.5937813586241023	GRX3, CCC1, GMC1, CCC2, NFU1, HMX1, FRE2, FRE1, FRE5, SSQ1, SMF3, UTR1, FET3, SIT1, PCA1, FET5, TIS11, MMT2, ARN2, MAC1, nan, FRE6, ARN1, ISU1, CUP2, ENB1, GGC1, YFH1, NFS1, FTR1, FRE3, ATX1	-0.277606514042354, -0.446690374506944, 0.40203570000785, 2.00007924027908, -0.383570303156096, 1.2567996877778602, 1.81540348916162, 0.7999678450370079, 6.45070405800016, 0.513446736647825, 0.948688209296879, 0.472426588184533, 1.03619340269576, 2.03716742049357, 1.24610334934204, 1.14868565595306, 3.0507184050491603, 1.00369251878169, 4.59605434183876, 0.38364064294334, 0.932365385778563, 0.856…
GOTERM_BP_FAT	GO:0071166~ribonucleoprotein complex localization	72	2.88	0.0009051044248438867	YDR395W, YBR111W-A, YLR048W, YKL143W, YDR101C, YKL205W, YJL010C, YIR005W, YOL040C, YGR128C, YDR381W, YDL166C, YGR116W, YOR046C, YDL084W, YIL040W, YCR047C, YAR002W, YOR310C, YLL034C, YJR123W, YMR308C, YGR285C, YGR081C, YLR074C, YPR016C, YLR264W, YOR167C, YPL169C, YPL093W, YOR098C, YHR170W, YHR197W, YER006W, YNL209W, YGL123W, YNL302C, YNL178W, YAL059W, YOL121C, YGL097W, YKR082W, YOR294W, YGR090W, Y…	2280	129	5535	1.3549571603427173	0.9779807271935652	0.05787984156910708	1.6779785194369845	SXM1, SUS1, RPS0B, LTV1, ARX1, LOS1, NOP9, IST3, RPS15, UTP8, YRA1, FAP7, SPT6, DBP5, SUB2, APQ12, BUD23, NUP60, NOP58, RIX7, RPS5, PSE1, ZUO1, SLX9, BUD20, TIF6, RPS28B, RPS28A, MEX67, NOG1, NUP1, NMD3, RIX1, NUG1, SSB2, RPS2, RPS19B, RPS3, ECM1, RPS19A, SRM1, NUP133, RRS1, UTP22, GSP1, RPS26A, BCP1, RLI1, NUP120, NOG2, YAR1, RPS0A, MIP6, CRM1, NOP53, GBP2, SDA1, ARB1, NUP188, RPS10A, LSG1, SSB1…	-0.456678896752276, -0.382605531493483, -0.60402085556689, -0.474896454879541, -0.567260437574564, -0.535969853712402, -0.525644809788905, -0.5210645189900209, -0.446782311877228, -0.692302553679646, -0.259562033289408, -0.3833833533465471, -0.279904593874344, -0.35651879642844103, -0.337179992343121, -0.9515074015939888, -0.41788176243894704, -0.35202444303787, -0.605902192244153, -0.77745503341…
GOTERM_BP_FAT	GO:0006418~tRNA aminoacylation for protein translation	27	1.08	0.0011133323724102986	YER087W, YIL078W, YDR341C, YIL096C, YKL194C, YGR264C, YPR081C, YLR060W, YPL104W, YOR168W, YPR047W, YCR024C, YNL073W, YHR011W, YPL097W, YOL097C, YLR382C, YGL105W, YNL247W, YGR185C, YFL022C, YPL040C, YDR023W, YHR019C, YOR335C, YPL160W, YHR091C	2280	39	5535	1.6806680161943321	0.9908517822746233	0.0696723128478911	2.0602248079378827	AIM10, THS1, nan, BMT5, MST1, MES1, GRS2, FRS1, MSD1, GLN4, MSF1, SLM5, MSK1, DIA4, MSY1, WRS1, NAM2, ARC1, nan, TYS1, FRS2, ISM1, SES1, DED81, ALA1, CDC60, MSR1	0.36366088200725705, -0.231436309136734, -0.19131477650422696, -0.7367215360446758, 0.33336123792858696, -0.472582486311378, 0.34144091099539303, -0.383641244210325, 0.529875345468917, -0.5877964320222939, 0.831644878848232, 0.459322764728145, 0.8722544719718229, 0.596293713498235, 0.729623757425648, -0.548207353902521, 0.367573615238733, -0.42252787335388303, -0.3641597904535279, -0.264330068497…
GOTERM_BP_FAT	GO:0044108~cellular alcohol biosynthetic process	21	0.84	0.0011401139803634947	YHR042W, YML008C, YDR213W, YMR070W, YGL012W, YMR015C, YMR220W, YJL167W, YHR072W, YER044C, YLR100W, YLR228C, YMR202W, YPL028W, YKL150W, YML126C, YML075C, YGR060W, YHR007C, YGR175C, YNL280C	2280	28	5535	1.8207236842105263	0.9918291407274158	0.07024677621079523	2.1092858841330497	NCP1, ERG6, UPC2, MOT3, ERG4, ERG5, ERG8, ERG20, ERG7, ERG28, ERG27, ECM22, ERG2, ERG10, MCR1, ERG13, HMG1, ERG25, ERG11, ERG1, ERG24	0.2618124424448, -0.4175978283082079, 0.400460286878688, -0.680901809500628, 0.21119811685113105, -1.02362277695798, -0.392336085299542, -0.6979422217341229, -0.7766722970997049, -0.32588918027695096, 0.238324874639925, 0.6613906217893221, -0.291892870370633, -0.406084925765224, 0.513388192803082, -0.695784658083074, -0.473722691850856, -0.419435659444442, -1.0786682902147902, -0.4125599378580870…
GOTERM_BP_FAT	GO:0006696~ergosterol biosynthetic process	21	0.84	0.0011401139803634947	YHR042W, YML008C, YDR213W, YMR070W, YGL012W, YMR015C, YMR220W, YJL167W, YHR072W, YER044C, YLR100W, YLR228C, YMR202W, YPL028W, YKL150W, YML126C, YML075C, YGR060W, YHR007C, YGR175C, YNL280C	2280	28	5535	1.8207236842105263	0.9918291407274158	0.07024677621079523	2.1092858841330497	NCP1, ERG6, UPC2, MOT3, ERG4, ERG5, ERG8, ERG20, ERG7, ERG28, ERG27, ECM22, ERG2, ERG10, MCR1, ERG13, HMG1, ERG25, ERG11, ERG1, ERG24	0.2618124424448, -0.4175978283082079, 0.400460286878688, -0.680901809500628, 0.21119811685113105, -1.02362277695798, -0.392336085299542, -0.6979422217341229, -0.7766722970997049, -0.32588918027695096, 0.238324874639925, 0.6613906217893221, -0.291892870370633, -0.406084925765224, 0.513388192803082, -0.695784658083074, -0.473722691850856, -0.419435659444442, -1.0786682902147902, -0.4125599378580870…
GOTERM_BP_FAT	GO:0016129~phytosteroid biosynthetic process	21	0.84	0.0011401139803634947	YHR042W, YML008C, YDR213W, YMR070W, YGL012W, YMR015C, YMR220W, YJL167W, YHR072W, YER044C, YLR100W, YLR228C, YMR202W, YPL028W, YKL150W, YML126C, YML075C, YGR060W, YHR007C, YGR175C, YNL280C	2280	28	5535	1.8207236842105263	0.9918291407274158	0.07024677621079523	2.1092858841330497	NCP1, ERG6, UPC2, MOT3, ERG4, ERG5, ERG8, ERG20, ERG7, ERG28, ERG27, ECM22, ERG2, ERG10, MCR1, ERG13, HMG1, ERG25, ERG11, ERG1, ERG24	0.2618124424448, -0.4175978283082079, 0.400460286878688, -0.680901809500628, 0.21119811685113105, -1.02362277695798, -0.392336085299542, -0.6979422217341229, -0.7766722970997049, -0.32588918027695096, 0.238324874639925, 0.6613906217893221, -0.291892870370633, -0.406084925765224, 0.513388192803082, -0.695784658083074, -0.473722691850856, -0.419435659444442, -1.0786682902147902, -0.4125599378580870…
GOTERM_BP_FAT	GO:0097384~cellular lipid biosynthetic process	21	0.84	0.0011401139803634947	YHR042W, YML008C, YDR213W, YMR070W, YGL012W, YMR015C, YMR220W, YJL167W, YHR072W, YER044C, YLR100W, YLR228C, YMR202W, YPL028W, YKL150W, YML126C, YML075C, YGR060W, YHR007C, YGR175C, YNL280C	2280	28	5535	1.8207236842105263	0.9918291407274158	0.07024677621079523	2.1092858841330497	NCP1, ERG6, UPC2, MOT3, ERG4, ERG5, ERG8, ERG20, ERG7, ERG28, ERG27, ECM22, ERG2, ERG10, MCR1, ERG13, HMG1, ERG25, ERG11, ERG1, ERG24	0.2618124424448, -0.4175978283082079, 0.400460286878688, -0.680901809500628, 0.21119811685113105, -1.02362277695798, -0.392336085299542, -0.6979422217341229, -0.7766722970997049, -0.32588918027695096, 0.238324874639925, 0.6613906217893221, -0.291892870370633, -0.406084925765224, 0.513388192803082, -0.695784658083074, -0.473722691850856, -0.419435659444442, -1.0786682902147902, -0.4125599378580870…
GOTERM_BP_FAT	GO:0009123~nucleoside monophosphate metabolic process	81	3.2399999999999998	0.001192493356668414	YGR183C, YBL068W, YAR015W, YJL166W, YOR065W, YMR217W, YJL052W, YOR347C, YHR051W, YKL181W, YOL071W, YML056C, YJR048W, YOL086C, YLR163C, YLR420W, YPL075W, YGL187C, YMR300C, YML106W, YJR105W, YNL052W, YOR128C, YKL216W, YDR399W, YLR359W, YKL162C, YCR012W, YDR441C, YML022W, YMR205C, YFR033C, YDR516C, YGL226W, YMR256C, YBR252W, YOL061W, YIL111W, YBL045C, YNR012W, YGR061C, YMR271C, YCL040W, YDL085W, YPR…	2280	149	5535	1.3197191805015895	0.9934491838121412	0.07230034682998954	2.2051721396706525	QCR9, PRS4, ADE1, QCR8, CYT1, GUA1, TDH1, PYK2, COX6, PRS1, SDH5, IMD4, CYC1, ADH1, MAS1, URA4, GCR1, COX4, ADE4, URA5, ADO1, COX5A, ADE2, URA1, HPT1, ADE13, nan, PGK1, APT2, APT1, PFK2, QCR6, EMI2, MTC3, COX7, DUT1, PRS5, COX5B, COR1, URK1, ADE6, URA10, GLK1, NDE2, TAZ1, nan, AAH1, TDH2, IMD3, PRS2, QCR2, ENO1, PMA2, ADH5, STV1, QCR10, GUK1, COX8, ADE5,7, ADK1, ATP19, RIP1, COA6, QCR7, GPM2, IMD…	-0.617085423302547, -0.388565704549184, -0.23101306018693304, -0.4279286092232671, -0.695539648841602, -0.495702130009718, 1.9948707517740905, 1.6382671144919398, -0.9183377049674742, -0.386714898652761, 1.03904705627354, -1.19105830631971, -0.8431156860757759, 0.31427498896876, 0.5977358337678941, -1.04477637683663, 0.273901517017593, -0.7088141644873559, -0.683860823507602, -0.3992659416616671,…
GOTERM_BP_FAT	GO:0006399~tRNA metabolic process	107	4.279999999999999	0.0012322749207036466	YJL087C, YLR430W, YMR312W, YKL205W, YKL144C, YPR190C, YNL113W, YHR070W, YHR111W, YIR015W, YPL104W, YJL125C, YIL008W, YOL097C, YLR382C, YPL135W, YOL115W, YGR185C, YHR062C, YBR154C, YCL017C, YMR087W, YGL236C, YIL078W, YDR463W, YAL033W, YIL096C, YHR143W-A, YDL201W, YDR280W, YKL194C, YIL079C, YNL132W, YNL119W, YOR116C, YDL111C, YCR024C, YHR011W, YDL150W, YLR384C, YNL062C, YPR110C, YPL040C, YDR023W, Y…	2280	205	5535	1.2671052631578947	0.9944613729249507	0.07356546264941355	2.2779372987890234	TRL1, SEN1, ELP6, LOS1, RPC25, RPC82, RPC19, TRM5, UBA4, RPR2, MSD1, GCD14, URM1, WRS1, NAM2, ISU1, PAP2, TYS1, RPP1, RPB5, NFS1, nan, MTO1, THS1, STP1, POP5, BMT5, RPC10, TRM8, RRP45, MST1, AIR1, KRE33, NCS2, RPO31, RRP42, SLM5, DIA4, RPC53, IKI3, GCD10, RPC40, ISM1, SES1, DED81, NOP1, MSR1, RPC34, RTT10, RRP6, CSL4, TRM1, MES1, RPB8, GRS2, ELP3, PUS1, TAN1, TRM44, TCD2, MSK1, ABP140, DUS3, DUS1…	-0.435868835835934, -0.341524400888939, -0.378819987837611, -0.535969853712402, -0.5862797374429449, -0.7121938878148539, -0.500857861328497, -0.29221846561894604, 0.433609539981108, 0.4755473349461421, 0.529875345468917, -0.4320058350190011, -0.5733248565305911, -0.548207353902521, 0.367573615238733, 1.41639157516011, -0.38970198388660093, -0.2643300684977989, -0.509145260898079, -0.558027961981…
GOTERM_BP_FAT	GO:1903825~organic acid transmembrane transport	29	1.16	0.0012595997443638858	YPL265W, YBR104W, YBR069C, YPR058W, YCL025C, YPR201W, YNL270C, YLL055W, YKL146W, YKL188C, YBR147W, YDR352W, YCL038C, YGR260W, YFL055W, YBR132C, YNL268W, YPL274W, YBR068C, YGL077C, YER119C, YKR039W, YIL088C, YPL058C, YOL092W, YLL061W, YGR055W, YDR508C, YOR130C	2280	43	5535	1.6372399020807833	0.9950644890767706	0.0740873220002305	2.3278879239973405	DIP5, YMC2, TAT1, YMC1, AGP1, ARR3, ALP1, YCT1, AVT3, PXA2, RTC2, YPQ2, ATG22, TNA1, AGP3, AGP2, LYP1, SAM3, BAP2, HNM1, AVT6, GAP1, AVT7, PDR12, YPQ1, MMP1, MUP1, GNP1, ORT1	0.6848955890901309, -0.645457710035531, -0.463777074598156, 0.667383410874478, 0.676048601635198, 1.08418721971944, 0.7286183115170309, 1.2792224448193998, 0.251118461569098, 0.761488542632128, 2.00322543141503, -0.310144631692291, 0.605833206806616, -0.5400842568894509, 0.595724795355616, 0.8733835778944549, 0.255321472753129, -1.1254504850171698, 0.325543465263779, -1.20095497110705, 0.52430909…
GOTERM_BP_FAT	GO:0055065~metal ion homeostasis	63	2.52	0.0015467056035539661	YBR024W, YDR492W, YLR220W, YDR098C, YDR436W, YKL040C, YLR205C, YOL101C, YLR214W, YOR384W, YLR083C, YJL129C, YJR005C-A, YLR034C, YBR187W, YJR049C, YEL065W, YNL291C, YLR136C, YPL224C, YHL047C, YMR021C, YLL051C, YLR126C, YPL135W, YER053C, YMR243C, YOL002C, YOL158C, YEL031W, YDL198C, YBR036C, YCL017C, YOR381W, YNL259C, YOR316C, YGL006W, YLR023C, YDR506C, YOR383C, YNL027W, YDR270W, YKL220C, YOR382W, Y…	2280	112	5535	1.3655427631578947	0.9985305442565398	0.08897392509858726	2.8512674887780642	SCO2, IZH1, CCC1, GRX3, PPZ2, NFU1, HMX1, IZH4, FRE1, FRE5, EMP70, TRK1, LSO1, SMF3, GDT1, UTR1, SIT1, MID1, TIS11, MMT2, ARN2, MAC1, FRE6, nan, ISU1, PIC2, ZRC1, IZH2, ENB1, SPF1, GGC1, CSG2, NFS1, FRE3, ATX1, COT1, PMC1, IZH3, GMC1, FIT3, CRZ1, CCC2, FRE2, FIT2, PGM2, SSQ1, COA6, FET3, CTR2, PCA1, FET5, FSF1, MAM3, FIT1, ARN1, VCX1, SCO1, FTH1, CUP2, YKE4, YFH1, TMN3, FTR1	0.716191857405725, -0.41539622489523903, -0.446690374506944, -0.277606514042354, 0.802965593281424, -0.383570303156096, 1.2567996877778602, -0.8849706681629859, 0.7999678450370079, 6.45070405800016, -0.669575335003473, -0.436772626064818, 8.754529618854951, 0.948688209296879, -0.812695921708185, 0.472426588184533, 2.03716742049357, -0.31937716496872703, 3.0507184050491603, 1.00369251878169, 4.596…
GOTERM_BP_FAT	GO:0034599~cellular response to oxidative stress	61	2.44	0.0016290936243846127	YDR098C, YHR106W, YKL143W, YGR043C, YDR347W, YHR205W, YCL033C, YMR173W, YDR533C, YIL101C, YKL026C, YKR071C, YMR074C, YDL166C, YHR111W, YJR096W, YLR043C, YML028W, YIL008W, YPL196W, YIL010W, YFL014W, YBL024W, YBR046C, YCR065W, YBL064C, YBR244W, YNL259C, YKR066C, YPL270W, YHR104W, YCL035C, YIL056W, YCR021C, YBR126C, YGR023W, YDR346C, YPL239W, YMR176W, YKL150W, YGR234W, YGR209C, YMR250W, YBR006W, YOR…	2280	108	5535	1.3711622807017543	0.9989621442551199	0.09223431753940425	3.0009658562921815	GRX3, TRR2, LTV1, NQM1, MRP1, SCH9, MXR2, DDR48, HSP31, XBP1, GPX1, DRE2, nan, FAP7, UBA4, nan, TRX1, TSA1, URM1, OXR1, DOT5, HSP12, NCL1, ZTA1, HCM1, PRX1, GPX2, ATX1, CCP1, MDL2, GRE3, GRX1, VHR1, HSP30, TPS1, MTL1, SVF1, YAR1, ECM5, MCR1, YHB1, TRX2, GAD1, UGA2, YRR1, MXR1, DDR2, NTG1, MHR1, GCN1, HBN1, FRM2, ASK10, SKN7, TMA19, nan, HSP104, TRR1, YAP1, TSA2, GCY1	-0.277606514042354, 0.572592932366207, -0.474896454879541, 2.52717119868733, 0.503595401629471, -0.274450976928065, 0.607185470598672, 0.539937341119098, 0.367170858247611, 2.720796681223129, 1.09089001945547, -0.5589293684273829, -0.319448509489888, -0.3833833533465471, 0.433609539981108, 0.805328187498063, -0.416286481267236, -0.402755724395372, -0.5733248565305911, 0.564313566073153, 0.3655939…
GOTERM_BP_FAT	GO:0009161~ribonucleoside monophosphate metabolic process	79	3.16	0.001646653241811141	YGR183C, YAR015W, YBL068W, YJL166W, YOR065W, YMR217W, YJL052W, YOR347C, YHR051W, YKL181W, YOL071W, YML056C, YJR048W, YOL086C, YLR163C, YLR420W, YPL075W, YGL187C, YMR300C, YML106W, YJR105W, YNL052W, YKL216W, YOR128C, YDR399W, YLR359W, YKL162C, YCR012W, YDR441C, YML022W, YMR205C, YFR033C, YDR516C, YGL226W, YMR256C, YOL061W, YIL111W, YBL045C, YNR012W, YGR061C, YMR271C, YCL040W, YDL085W, YPR140W, YOR…	2280	146	5535	1.3135814708002882	0.9990362861091439	0.09194868739075701	3.0328433010779476	QCR9, ADE1, PRS4, QCR8, CYT1, GUA1, TDH1, PYK2, COX6, PRS1, SDH5, IMD4, CYC1, ADH1, MAS1, URA4, GCR1, COX4, ADE4, URA5, ADO1, COX5A, URA1, ADE2, HPT1, ADE13, nan, PGK1, APT2, APT1, PFK2, QCR6, EMI2, MTC3, COX7, PRS5, COX5B, COR1, URK1, ADE6, URA10, GLK1, NDE2, TAZ1, nan, AAH1, TDH2, IMD3, PRS2, QCR2, ENO1, PMA2, ADH5, STV1, QCR10, GUK1, COX8, ADE5,7, ADK1, ATP19, RIP1, COA6, QCR7, GPM2, IMD2, ATP…	-0.617085423302547, -0.23101306018693304, -0.388565704549184, -0.4279286092232671, -0.695539648841602, -0.495702130009718, 1.9948707517740905, 1.6382671144919398, -0.9183377049674742, -0.386714898652761, 1.03904705627354, -1.19105830631971, -0.8431156860757759, 0.31427498896876, 0.5977358337678941, -1.04477637683663, 0.273901517017593, -0.7088141644873559, -0.683860823507602, -0.3992659416616671,…
GOTERM_BP_FAT	GO:0006415~translational termination	15	0.6	0.0017623412350573435	YHR038W, YDR172W, YLR075W, YDL229W, YOR051C, YDR091C, YDR429C, YEL034W, YGL143C, YLR249W, YBR271W, YER049W, YOR046C, YJR047C, YBR143C	2280	18	5535	2.0230263157894735	0.9994086234967653	0.09681033419909701	3.2426136814623363	RRF1, SUP35, RPL10, SSB1, ETT1, RLI1, TIF35, HYP2, MRF1, YEF3, EFM2, TPA1, DBP5, ANB1, SUP45	0.508958591263551, -0.38388497178443104, -0.368514389270244, -0.461808196566094, -0.304707844707257, -0.927532776398046, -0.324977178567714, -1.1620293427337298, 0.6430123373371579, -0.279818242913014, -0.699395467806677, -0.6241036752176751, -0.35651879642844103, 1.75786254248297, -0.509880724370023
GOTERM_BP_FAT	GO:0042797~tRNA transcription from RNA polymerase III promoter	15	0.6	0.0017623412350573435	YNR003C, YDL150W, YHR143W-A, YJL011C, YDR045C, YKL144C, YNL113W, YPR190C, YPR110C, YOR224C, YNL151C, YBR154C, YOR210W, YPR187W, YOR116C	2280	18	5535	2.0230263157894735	0.9994086234967653	0.09681033419909701	3.2426136814623363	RPC34, RPC53, RPC10, RPC17, RPC11, RPC25, RPC19, RPC82, RPC40, RPB8, RPC31, RPB5, RPB10, RPO26, RPO31	-0.348145604857508, -0.5096096331261509, -0.455028063063093, -1.2498728922749298, -0.77873649807562, -0.5862797374429449, -0.500857861328497, -0.7121938878148539, -0.506716624995075, -0.513163142879366, -0.370431135691277, -0.5580279619814289, -0.42278754340523295, -0.58806672899404, -0.346603020345397
GOTERM_BP_FAT	GO:0009304~tRNA transcription	15	0.6	0.0017623412350573435	YNR003C, YDL150W, YHR143W-A, YJL011C, YDR045C, YKL144C, YNL113W, YPR190C, YPR110C, YOR224C, YNL151C, YBR154C, YOR210W, YPR187W, YOR116C	2280	18	5535	2.0230263157894735	0.9994086234967653	0.09681033419909701	3.2426136814623363	RPC34, RPC53, RPC10, RPC17, RPC11, RPC25, RPC19, RPC82, RPC40, RPB8, RPC31, RPB5, RPB10, RPO26, RPO31	-0.348145604857508, -0.5096096331261509, -0.455028063063093, -1.2498728922749298, -0.77873649807562, -0.5862797374429449, -0.500857861328497, -0.7121938878148539, -0.506716624995075, -0.513163142879366, -0.370431135691277, -0.5580279619814289, -0.42278754340523295, -0.58806672899404, -0.346603020345397
GOTERM_BP_FAT	GO:0006396~RNA processing	274	10.96	0.0017882018270659688	YLR204W, YKL099C, YNL096C, YMR290C, YMR312W, YDL060W, YKL059C, YKL078W, YGR116W, YDL044C, YHR111W, YER082C, YJL125C, YMR014W, YNL112W, YLR382C, YLR264W, YPL135W, YGR145W, YGL246C, YGL123W, YKR060W, YDL213C, YCL017C, YCL059C, YMR087W, YKL180W, YLR175W, YGR074W, YGL236C, YLR129W, YDR449C, YPL126W, YML063W, YDL201W, YLR332W, YLR002C, YMR049C, YKL156W, YBR142W, YPL029W, YER032W, YDR365C, YHR066W, YML…	2280	582	5535	1.1429055887140531	0.9994697850267844	0.09690000956964306	3.2894464307968496	QRI5, UTP11, RPS7B, HAS1, ELP6, TSR1, MPE1, DHR2, SPT6, MTF2, UBA4, UTP7, GCD14, BUD22, DBP2, NAM2, RPS28B, ISU1, ENP2, RAI1, RPS2, UTP30, NOP6, NFS1, KRR1, nan, RPL17A, CBF5, SMD1, MTO1, DIP2, UTP6, NAN1, RPS1B, TRM8, MID2, NOC3, ERB1, RPS27A, MAK5, SUV3, FIR1, ESF1, SSF1, SPT5, RPS0A, RRP7, NOP53, MRS4, UTP23, RPL17B, EBP2, YME2, PRP43, MRT4, LOC1, UTP4, IKI3, SSB1, RRB1, GCD10, CIC1, RPS21B, S…	0.751180468394557, -0.7526613336471709, -0.588302487416143, -0.535462165085034, -0.378819987837611, -0.579834635108972, 0.32319165811092404, -0.896893125060527, -0.279904593874344, 0.373729131695885, 0.433609539981108, -0.5027089132963489, -0.4320058350190011, -0.48961410575013, -1.01334561898019, 0.367573615238733, -0.87123138933497, 1.41639157516011, -0.617873491331171, -0.3550137503411239, -0.…
GOTERM_BP_FAT	GO:0006875~cellular metal ion homeostasis	57	2.2800000000000002	0.001797285815553754	YBR024W, YDR492W, YDR098C, YLR220W, YDR436W, YKL040C, YLR205C, YOL101C, YLR214W, YOR384W, YLR083C, YJL129C, YLR034C, YBR187W, YJR049C, YEL065W, YNL291C, YLR136C, YPL224C, YHL047C, YMR021C, YLR126C, YLL051C, YPL135W, YER053C, YMR243C, YOL002C, YOL158C, YEL031W, YDL198C, YBR036C, YCL017C, YOR381W, YNL259C, YOR316C, YLR023C, YDR506C, YGL006W, YNL027W, YDR270W, YKL220C, YMR105C, YLR369W, YMR244C-A, Y…	2280	100	5535	1.3837500000000003	0.999489733133092	0.09613417746785724	3.3058921664636975	SCO2, IZH1, GRX3, CCC1, PPZ2, NFU1, HMX1, IZH4, FRE1, FRE5, EMP70, TRK1, SMF3, GDT1, UTR1, SIT1, MID1, TIS11, MMT2, ARN2, MAC1, nan, FRE6, ISU1, PIC2, ZRC1, IZH2, ENB1, SPF1, GGC1, CSG2, NFS1, FRE3, ATX1, COT1, IZH3, GMC1, PMC1, CRZ1, CCC2, FRE2, PGM2, SSQ1, COA6, FET3, CTR2, PCA1, FET5, MAM3, ARN1, VCX1, SCO1, CUP2, YKE4, YFH1, TMN3, FTR1	0.716191857405725, -0.41539622489523903, -0.277606514042354, -0.446690374506944, 0.802965593281424, -0.383570303156096, 1.2567996877778602, -0.8849706681629859, 0.7999678450370079, 6.45070405800016, -0.669575335003473, -0.436772626064818, 0.948688209296879, -0.812695921708185, 0.472426588184533, 2.03716742049357, -0.31937716496872703, 3.0507184050491603, 1.00369251878169, 4.59605434183876, 0.3836…
GOTERM_BP_FAT	GO:0016126~sterol biosynthetic process	26	1.04	0.0018410177738900084	YML008C, YHR133C, YHR072W, YLR100W, YMR202W, YKL150W, YML075C, YNL111C, YNR043W, YNL280C, YHR042W, YDR213W, YMR070W, YGL012W, YMR015C, YMR220W, YJL167W, YER044C, YLR228C, YPL028W, YPL117C, YNL231C, YML126C, YGR060W, YGR175C, YHR007C	2280	38	5535	1.66101108033241	0.9995757548259456	0.09712726515263981	3.385027864807111	ERG6, NSG1, ERG7, ERG27, ERG2, MCR1, HMG1, CYB5, MVD1, ERG24, NCP1, UPC2, MOT3, ERG4, ERG5, ERG8, ERG20, ERG28, ECM22, ERG10, IDI1, PDR16, ERG13, ERG25, ERG1, ERG11	-0.4175978283082079, -0.414829687966136, -0.7766722970997049, 0.238324874639925, -0.291892870370633, 0.513388192803082, -0.473722691850856, -1.24573136547866, -0.576384375094799, -0.26013058070836603, 0.2618124424448, 0.400460286878688, -0.680901809500628, 0.21119811685113105, -1.02362277695798, -0.392336085299542, -0.6979422217341229, -0.32588918027695096, 0.6613906217893221, -0.406084925765224,…
GOTERM_BP_FAT	GO:0007186~G-protein coupled receptor signaling pathway	26	1.04	0.0018410177738900084	YJL080C, YPL179W, YER020W, YDR461W, YFL026W, YPL187W, YGR040W, YCL032W, YOR101W, YER124C, YJL157C, YGL089C, YBL016W, YIL113W, YLR362W, YHR005C, YOR212W, YKL178C, YMR116C, YDL100C, YNL145W, YDR085C, YER075C, YDR264C, YDL159W, YOR107W	2280	38	5535	1.66101108033241	0.9995757548259456	0.09712726515263981	3.385027864807111	SCP160, PPQ1, GPA2, MFA1, STE2, MF(ALPHA)1, KSS1, STE50, RAS1, DSE1, FAR1, MF(ALPHA)2, FUS3, SDP1, STE11, GPA1, STE4, STE3, ASC1, GET3, MFA2, AFR1, PTP3, AKR1, STE7, RGS2	-0.44178382936211696, 0.233477451279876, 0.656350363801331, -7.51123085179145, -6.73874119150244, 11.1249150548438, -0.5120523432258621, 0.34421711533298904, -0.750602274110598, 0.6221790134809521, -1.2000633757007, 9.18747679921857, -0.511112974613887, 1.98235827271664, 0.43041339110785, -0.467262546194907, -0.570460170808747, 6.17409060996905, -0.298174962197445, -0.22842613096095604, -9.548983…
GOTERM_BP_FAT	GO:1901607~alpha-amino acid biosynthetic process	65	2.6	0.0019550421202915607	YOL058W, YER091C, YDR034C, YBR263W, YER069W, YHR112C, YIL094C, YNL103W, YDL131W, YJR016C, YLR355C, YIL051C, YJR148W, YLR291C, YER081W, YHR018C, YHR208W, YER023W, YCR005C, YJL200C, YDL182W, YJR010W, YKL218C, YOR303W, YAL012W, YJR130C, YGR155W, YLL062C, YOR130C, YDR158W, YOR375C, YNR001C, YLR303W, YML096W, YGL154C, YOR136W, YGL026C, YLR027C, YJR137C, YJL088W, YML082W, YBR115C, YNL037C, YIR034C, YGR…	2280	117	5535	1.3486842105263157	0.9997378546299185	0.10156314083767681	3.5910738294411715	ARG1, MET6, LYS14, SHM1, ARG5,6, nan, LYS12, MET4, LYS21, ILV3, ILV5, MMF1, BAT2, GCD7, SER3, ARG4, BAT1, PRO3, CIT2, ACO2, LYS20, MET3, SRY1, CPA1, CYS3, STR2, CYS4, MHT1, ORT1, HOM2, GDH1, CIT1, MET17, nan, LYS5, IDH2, TRP5, AAT2, MET5, ARG3, nan, LYS2, IDH1, LYS1, SER2, ASN1, ARG7, AGX1, IDP1, MET14, GDH3, MIS1, LYS4, GCD2, GCN3, MDE1, CPA2, CAR2, MEU1, MRI1, ILV6, GLT1, LYS9, ARO7, PUT1	1.65682982431465, -1.11099800047984, 0.39261721627980894, -0.25596113073595, 1.0155176835383002, 0.666504726411156, 0.5615390689154169, 0.460162968260881, 0.322580701131334, -0.7645138849040441, -0.293472327488351, -0.361238117703751, 1.2265958529740302, -0.3766260431155489, 1.08409344843698, 0.5156364426131049, -0.7365574782692859, -0.270017328698774, 1.12452549994808, -0.579593138856062, 1.2967…
GOTERM_BP_FAT	GO:0043039~tRNA aminoacylation	28	1.1199999999999999	0.002035917413766547	YER087W, YIL078W, YDR341C, YIL096C, YKL194C, YGR264C, YPR081C, YLR060W, YPL104W, YOR168W, YPR047W, YCR024C, YNL073W, YHR011W, YMR293C, YPL097W, YOL097C, YLR382C, YGL105W, YNL247W, YGR185C, YFL022C, YPL040C, YDR023W, YHR019C, YOR335C, YPL160W, YHR091C	2280	42	5535	1.618421052631579	0.999813690499054	0.10425890354291933	3.736966109217077	AIM10, THS1, nan, BMT5, MST1, MES1, GRS2, FRS1, MSD1, GLN4, MSF1, SLM5, MSK1, DIA4, HER2, MSY1, WRS1, NAM2, ARC1, nan, TYS1, FRS2, ISM1, SES1, DED81, ALA1, CDC60, MSR1	0.36366088200725705, -0.231436309136734, -0.19131477650422696, -0.7367215360446758, 0.33336123792858696, -0.472582486311378, 0.34144091099539303, -0.383641244210325, 0.529875345468917, -0.5877964320222939, 0.831644878848232, 0.459322764728145, 0.8722544719718229, 0.596293713498235, 0.61613830133936, 0.729623757425648, -0.548207353902521, 0.367573615238733, -0.42252787335388303, -0.364159790453527…
GOTERM_BP_FAT	GO:0043038~amino acid activation	28	1.1199999999999999	0.002035917413766547	YER087W, YIL078W, YDR341C, YIL096C, YKL194C, YGR264C, YPR081C, YLR060W, YPL104W, YOR168W, YPR047W, YCR024C, YNL073W, YHR011W, YMR293C, YPL097W, YOL097C, YLR382C, YGL105W, YNL247W, YGR185C, YFL022C, YPL040C, YDR023W, YHR019C, YOR335C, YPL160W, YHR091C	2280	42	5535	1.618421052631579	0.999813690499054	0.10425890354291933	3.736966109217077	AIM10, THS1, nan, BMT5, MST1, MES1, GRS2, FRS1, MSD1, GLN4, MSF1, SLM5, MSK1, DIA4, HER2, MSY1, WRS1, NAM2, ARC1, nan, TYS1, FRS2, ISM1, SES1, DED81, ALA1, CDC60, MSR1	0.36366088200725705, -0.231436309136734, -0.19131477650422696, -0.7367215360446758, 0.33336123792858696, -0.472582486311378, 0.34144091099539303, -0.383641244210325, 0.529875345468917, -0.5877964320222939, 0.831644878848232, 0.459322764728145, 0.8722544719718229, 0.596293713498235, 0.61613830133936, 0.729623757425648, -0.548207353902521, 0.367573615238733, -0.42252787335388303, -0.364159790453527…
GOTERM_BP_FAT	GO:1902626~assembly of large subunit precursor of preribosome	10	0.4	0.0021239299309005165	YDL031W, YLR009W, YGL031C, YPL211W, YFL002C, YPR016C, YKR081C, YNL061W, YGR148C, YPL093W	2280	10	5535	2.4276315789473686	0.9998715227935132	0.10721962725469225	3.895495900346335	DBP10, RLP24, RPL24A, NIP7, SPB4, TIF6, RPF2, NOP2, RPL24B, NOG1	-0.350496560274919, -0.4525206157492621, -0.523708545469029, -0.711237316337398, -0.32365619356332104, -0.504710886477582, -0.5796133112386059, -0.402693010709769, -0.4028499319248521, -0.607548153897839
GOTERM_BP_FAT	GO:0006811~ion transport	168	6.72	0.002210423913415221	YPL060W, YKL080W, YJR054W, YEL017C-A, YBR069C, YGL255W, YJL166W, YOR065W, YPR201W, YGR257C, YHR051W, YML123C, YMR266W, YLR214W, YDL194W, YOR384W, YLL052C, YLR083C, YFL011W, YBR106W, YHR094C, YGR260W, YDL212W, YLR348C, YFR033C, YER119C, YHL047C, YGL226W, YLL051C, YIL111W, YER053C, YOR137C, YDR119W, YOL158C, YBR041W, YNR013C, YDR508C, YOR130C, YDL183C, YPL265W, YDR345C, YOR383C, YNL027W, YDR270W, Y…	2280	343	5535	1.1890440386680987	0.9999108362787711	0.11002593214529377	4.051049710635823	MFM1, VMA5, KCH1, PMP2, TAT1, ZRT1, QCR8, CYT1, ARR3, MTM1, COX6, PHO84, RSN1, FRE1, SNF3, FRE5, AQY2, EMP70, HXT10, PHO88, HXT1, TNA1, SHR3, DIC1, QCR6, AVT6, ARN2, MTC3, FRE6, COX5B, PIC2, SIA1, VBA4, ENB1, FAT1, PHO91, GNP1, ORT1, nan, DIP5, HXT3, FIT3, CRZ1, CCC2, KHA1, AGP1, ALP1, VMA16, FRE2, FEX2, STV1, FIT2, QCR10, VMA7, ESBP6, MRS4, ATP19, RIP1, MEP2, ATG22, PCA1, MPC3, POR2, VMA10, FSF1…	0.672121617693491, -0.322681657631976, -0.776667210201506, 0.277800592653639, -0.463777074598156, -2.03760851740462, -0.4279286092232671, -0.695539648841602, 1.08418721971944, 0.870512801432609, -0.9183377049674742, -0.983208002793593, -0.20473267083986, 0.7999678450370079, 0.759376545846822, 6.45070405800016, 0.6746201787196501, -0.669575335003473, 2.32187000865966, -0.537751550418632, 1.0082592…
GOTERM_BP_FAT	GO:0032543~mitochondrial translation	91	3.64	0.002214557295188127	YDL069C, YNL177C, YDR337W, YGR084C, YHR038W, YPL118W, YDL045W-A, YKR006C, YDR347W, YMR286W, YKL138C, YJL063C, YIL051C, YNL005C, YHR075C, YMR193W, YOR187W, YPL104W, YNL306W, YPL173W, YOR158W, YKL003C, YNL073W, YPL013C, YML009C, YDR116C, YLR382C, YLR439W, YJL131C, YDL202W, YNR037C, YKL170W, YGR215W, YDR115W, YGL068W, YGR076C, YBL038W, YGR165W, YBR282W, YCR071C, YCR046C, YNR036C, YNR022C, YLR203C, Y…	2280	173	5535	1.2769622756312746	0.9999123792755348	0.10893635211104635	4.058477359878787	CBS1, MRPL22, MRPS28, MRP13, RRF1, MRP51, MRP10, MRPL13, MRP1, MRPL33, MRPL31, MRPL8, MMF1, MRP7, PPE1, MRPL24, TUF1, MSD1, MRPS18, MRPL40, PET123, MRP17, MSK1, MRPS16, MRPL39, MRPL1, NAM2, MRPL4, AIM23, MRPL11, RSM19, MRPL38, RSM27, nan, MNP1, MRPL25, MRPL16, MRPS35, MRPL27, IMG2, IMG1, MRPS12, MRPL50, MSS51, RSM28, AEP3, PET494, MAM33, COA3, nan, SWS2, MRPL37, RSM10, MEF1, MRPS5, RSM24, MRP20, …	-0.613949062363759, 0.30708456517118393, 0.487493625307131, 0.328763898031994, 0.508958591263551, 0.550812588741548, 0.5002222498305421, 0.4931112427509871, 0.503595401629471, 0.4158798430184071, 0.6273243859450129, 0.662806457822959, -0.361238117703751, 0.450495629256154, 0.546050330379366, 0.536804151149073, 0.334102687256121, 0.529875345468917, 0.518256764902397, 0.464105214996912, 0.695838367…
GOTERM_BP_FAT	GO:0000041~transition metal ion transport	32	1.28	0.002286266102551811	YBR024W, YOR316C, YLR220W, YLR130C, YDR506C, YDR270W, YGL071W, YGL255W, YKL220C, YGR257C, YML123C, YLR214W, YOR384W, YKR052C, YLR034C, YMR058W, YHR175W, YBR295W, YFL041W, YPR124W, YPL224C, YLL051C, YDL128W, YBR037C, YER053C, YBR207W, YMR243C, YOL158C, YIL023C, YER145C, YOR381W, YNL259C	2280	50	5535	1.553684210526316	0.9999352745116254	0.11097176754166305	4.187250842650824	SCO2, COT1, CCC1, ZRT2, GMC1, CCC2, AFT1, ZRT1, FRE2, MTM1, PHO84, FRE1, FRE5, MRS4, SMF3, FET3, CTR2, PCA1, FET5, CTR1, MMT2, FRE6, VCX1, SCO1, PIC2, FTH1, ZRC1, ENB1, YKE4, FTR1, FRE3, ATX1	0.716191857405725, 1.24410087509626, -0.446690374506944, -0.9412004261340172, 0.40203570000785, 2.00007924027908, 0.6763709013116689, -2.03760851740462, 1.81540348916162, 0.870512801432609, -0.983208002793593, 0.7999678450370079, 6.45070405800016, 1.15645660056532, 0.948688209296879, 1.03619340269576, 0.752048167499694, 1.24610334934204, 1.14868565595306, 0.407641857567416, 1.00369251878169, 0.85…
GOTERM_BP_FAT	GO:0015849~organic acid transport	32	1.28	0.002286266102551811	YPL265W, YBR104W, YBR069C, YPR058W, YNL065W, YCL025C, YPR201W, YNL270C, YLL055W, YKL146W, YKL188C, YBR147W, YDR352W, YCL038C, YGR260W, YFL055W, YBR132C, YNL268W, YBR068C, YPL274W, YGL077C, YER119C, YKR039W, YIL088C, YPL058C, YOL092W, YLL061W, YGR055W, YBR041W, YMR246W, YDR508C, YOR130C	2280	50	5535	1.553684210526316	0.9999352745116254	0.11097176754166305	4.187250842650824	DIP5, YMC2, TAT1, YMC1, AQR1, AGP1, ARR3, ALP1, YCT1, AVT3, PXA2, RTC2, YPQ2, ATG22, TNA1, AGP3, AGP2, LYP1, BAP2, SAM3, HNM1, AVT6, GAP1, AVT7, PDR12, YPQ1, MMP1, MUP1, FAT1, FAA4, GNP1, ORT1	0.6848955890901309, -0.645457710035531, -0.463777074598156, 0.667383410874478, -0.776469640451119, 0.676048601635198, 1.08418721971944, 0.7286183115170309, 1.2792224448193998, 0.251118461569098, 0.761488542632128, 2.00322543141503, -0.310144631692291, 0.605833206806616, -0.5400842568894509, 0.595724795355616, 0.8733835778944549, 0.255321472753129, 0.325543465263779, -1.1254504850171698, -1.200954…
GOTERM_BP_FAT	GO:0006767~water-soluble vitamin metabolic process	35	1.4000000000000001	0.002371953325509658	YPR127W, YJR156C, YOR095C, YGR286C, YDR487C, YNR033W, YBR053C, YEL029C, YMR095C, YGR144W, YPL214C, YDL244W, YNR057C, YMR096W, YGL037C, YBR035C, YNL256W, YPR067W, YMR170C, YOL052C, YMR169C, YHR063C, YLR146C, YNL333W, YBR092C, YBR084W, YBR176W, YBR240C, YPR069C, YOL143C, YBL033C, YOL055C, YKL184W, YBR256C, YMR020W	2280	56	5535	1.5172697368421053	0.9999549295806518	0.11358469065938959	4.340911998420804	nan, THI11, RKI1, BIO2, RIB3, ABZ1, nan, BUD16, SNO1, THI4, THI6, THI13, BIO4, SNZ1, PNC1, PDX3, FOL1, ISA2, ALD2, SPE2, ALD3, PAN5, SPE4, SNZ2, PHO3, MIS1, ECM31, THI2, SPE3, RIB4, RIB1, THI20, SPE1, RIB5, FMS1	0.405992165290678, 0.698853355262361, -0.72224806932374, -1.70775258886185, 0.40174741366438704, 0.40567421217684096, 0.719614516097903, -0.740007436920646, 4.61547081549717, 1.1397730117672902, 0.42025084599878704, 0.76537888225381, -0.715591183216818, 2.4996857319659904, 0.74408842309189, 0.350215979371392, -0.6487077619043959, 0.6065061232441961, 0.4534933021415061, -0.4700133721268661, 0.6593…
GOTERM_BP_FAT	GO:0009124~nucleoside monophosphate biosynthetic process	40	1.6	0.00237407307419416	YOR020W-A, YBL068W, YAR015W, YNL141W, YLR432W, YER099C, YOR065W, YMR217W, YPL036W, YKL181W, YML056C, YMR054W, YGL234W, YLR420W, YDR226W, YOL077W-A, YML106W, YGL187C, YMR300C, YJR105W, YOR128C, YKL216W, YDR399W, YLR359W, YDR441C, YHR216W, YDR377W, YML022W, YHR144C, YBR252W, YHL011C, YOL061W, YML035C, YHR128W, YGR061C, YNR012W, YMR271C, YER170W, YLR028C, YDR020C	2280	66	5535	1.471291866028708	0.9999553313339574	0.11240607475529496	4.3447103425726885	nan, PRS4, ADE1, AAH1, IMD3, PRS2, CYT1, GUA1, PMA2, PRS1, IMD4, STV1, ADE5,7, URA4, ADK1, ATP19, URA5, COX4, ADE4, ADO1, ADE2, URA1, HPT1, ADE13, APT2, IMD2, ATP17, APT1, DCD1, DUT1, PRS3, PRS5, AMD1, FUR1, ADE6, URK1, URA10, ADK2, ADE16, DAS2	0.8881987565921179, -0.388565704549184, -0.23101306018693304, -0.8700757308553959, -0.5763812069696489, -0.337923043826718, -0.695539648841602, -0.495702130009718, 0.38945876456348905, -0.386714898652761, -1.19105830631971, 0.333609293794572, -0.284807359281841, -1.04477637683663, -0.262058934083035, -0.546638690348987, -0.3992659416616671, -0.7088141644873559, -0.683860823507602, -0.458879592745…
GOTERM_BP_FAT	GO:0009117~nucleotide metabolic process	123	4.92	0.0027139547840484817	YBL068W, YCL050C, YGR043C, YOR095C, YDL022W, YJL166W, YOR065W, YJL052W, YEL041W, YOR347C, YHR051W, YKL181W, YJR048W, YLR163C, YOR128C, YKL216W, YKL162C, YLR359W, YJR049C, YCR012W, YOL059W, YLR043C, YML022W, YFR033C, YGL226W, YIL111W, YOL061W, YDR531W, YNR012W, YMR271C, YNL141W, YJR009C, YLR432W, YER099C, YER037W, YGR254W, YMR054W, YHR001W-A, YDR454C, YOR054C, YGL234W, YOR101W, YDR226W, YOL077W-A,…	2280	244	5535	1.2237650992234685	0.9999893734270449	0.12604921024892468	4.95189603352173	PRS4, APA1, NQM1, RKI1, GPD1, QCR8, CYT1, TDH1, YEF1, PYK2, COX6, PRS1, CYC1, MAS1, ADE2, URA1, nan, ADE13, UTR1, PGK1, GPD2, TRX1, APT1, QCR6, MTC3, COX5B, PRS5, CAB1, URK1, URA10, AAH1, TDH2, IMD3, PRS2, PHM8, ENO1, STV1, QCR10, GUK1, VHS3, ADE5,7, RAS1, ADK1, ATP19, RIP1, nan, IMD2, DCD1, TKL1, TDH3, PDE1, nan, HAM1, RNR3, SOL1, FAD1, YFH1, RNR1, QCR9, ADE1, GUA1, SDH5, TKL2, IMD4, FAP7, GRS2,…	-0.388565704549184, -0.293986802832162, 2.52717119868733, -0.72224806932374, 0.551466031501562, -0.4279286092232671, -0.695539648841602, 1.9948707517740905, 1.15081156881791, 1.6382671144919398, -0.9183377049674742, -0.386714898652761, -0.8431156860757759, 0.5977358337678941, -0.259768557353076, -0.923927860022755, 0.5818844798203481, -0.28800476950644, 0.472426588184533, 0.310308128662033, 0.549…
GOTERM_BP_FAT	GO:0006694~steroid biosynthetic process	27	1.08	0.003252670207546401	YML008C, YHR133C, YHR072W, YLR100W, YMR202W, YKL150W, YML075C, YNL111C, YNR043W, YNL280C, YOL151W, YHR042W, YDR213W, YMR070W, YGL012W, YMR015C, YMR220W, YJL167W, YER044C, YLR228C, YPL028W, YPL117C, YNL231C, YML126C, YGR060W, YGR175C, YHR007C	2280	41	5535	1.5986842105263157	0.9999989097379565	0.1475499042738827	5.906822973435045	ERG6, NSG1, ERG7, ERG27, ERG2, MCR1, HMG1, CYB5, MVD1, ERG24, GRE2, NCP1, UPC2, MOT3, ERG4, ERG5, ERG8, ERG20, ERG28, ECM22, ERG10, IDI1, PDR16, ERG13, ERG25, ERG1, ERG11	-0.4175978283082079, -0.414829687966136, -0.7766722970997049, 0.238324874639925, -0.291892870370633, 0.513388192803082, -0.473722691850856, -1.24573136547866, -0.576384375094799, -0.26013058070836603, 1.71039335101944, 0.2618124424448, 0.400460286878688, -0.680901809500628, 0.21119811685113105, -1.02362277695798, -0.392336085299542, -0.6979422217341229, -0.32588918027695096, 0.6613906217893221, -…
GOTERM_BP_FAT	GO:0009156~ribonucleoside monophosphate biosynthetic process	38	1.52	0.003524103690303503	YOR020W-A, YBL068W, YAR015W, YNL141W, YLR432W, YER099C, YOR065W, YMR217W, YPL036W, YKL181W, YML056C, YMR054W, YGL234W, YLR420W, YDR226W, YOL077W-A, YML106W, YGL187C, YMR300C, YJR105W, YKL216W, YOR128C, YDR399W, YLR359W, YDR441C, YHR216W, YDR377W, YML022W, YHL011C, YOL061W, YML035C, YHR128W, YGR061C, YNR012W, YMR271C, YER170W, YLR028C, YDR020C	2280	63	5535	1.4642857142857142	0.9999996539913532	0.15717650907127467	6.384518707643505	nan, PRS4, ADE1, AAH1, IMD3, PRS2, CYT1, GUA1, PMA2, PRS1, IMD4, STV1, ADE5,7, URA4, ADK1, ATP19, URA5, COX4, ADE4, ADO1, URA1, ADE2, HPT1, ADE13, APT2, IMD2, ATP17, APT1, PRS3, PRS5, AMD1, FUR1, ADE6, URK1, URA10, ADK2, ADE16, DAS2	0.8881987565921179, -0.388565704549184, -0.23101306018693304, -0.8700757308553959, -0.5763812069696489, -0.337923043826718, -0.695539648841602, -0.495702130009718, 0.38945876456348905, -0.386714898652761, -1.19105830631971, 0.333609293794572, -0.284807359281841, -1.04477637683663, -0.262058934083035, -0.546638690348987, -0.3992659416616671, -0.7088141644873559, -0.683860823507602, -0.458879592745…
GOTERM_BP_FAT	GO:0072330~monocarboxylic acid biosynthetic process	37	1.48	0.00355044722394165	YCR034W, YGR286C, YGL055W, YNR033W, YDR533C, YOR374W, YNR057C, YKL192C, YER073W, YJL196C, YLR372W, YPR067W, YBR159W, YOR196C, YMR170C, YLR380W, YPL280W, YOL052C, YMR169C, YHR063C, YLR146C, YNR016C, YEL071W, YBR176W, YPL231W, YLR239C, YDL015C, YPL095C, YMR272C, YPR069C, YBR026C, YKL182W, YBR041W, YKL184W, YGR060W, YOR221C, YMR020W	2280	61	5535	1.4724978429680757	0.9999996904690639	0.15660557102059414	6.4307582876937825	ELO2, BIO2, OLE1, ABZ1, HSP31, ALD4, BIO4, ACP1, ALD5, ELO1, ELO3, ISA2, IFA38, LIP5, ALD2, CSR1, HSP32, SPE2, ALD3, PAN5, SPE4, ACC1, DLD3, ECM31, FAS2, LIP2, TSC13, EEB1, SCS7, SPE3, ETR1, FAS1, FAT1, SPE1, ERG25, MCT1, FMS1	-0.93966543385105, -1.70775258886185, -1.06056506782748, 0.40567421217684096, 0.367170858247611, 1.13343343729336, -0.715591183216818, 0.37434520998606896, -0.451876839661447, -0.670020369092557, -0.8893830201768969, 0.6065061232441961, -0.435309957796461, -0.6172128736688511, 0.4534933021415061, -0.369604690730993, 3.0623215260974903, -0.4700133721268661, 0.659395621702722, -0.35907934307871603,…
GOTERM_BP_FAT	GO:0006766~vitamin metabolic process	35	1.4000000000000001	0.0035809640473552632	YPR127W, YJR156C, YOR095C, YGR286C, YDR487C, YNR033W, YBR053C, YEL029C, YMR095C, YGR144W, YPL214C, YDL244W, YNR057C, YMR096W, YGL037C, YBR035C, YNL256W, YPR067W, YMR170C, YOL052C, YMR169C, YHR063C, YLR146C, YNL333W, YBR092C, YBR084W, YBR176W, YBR240C, YPR069C, YOL143C, YBL033C, YOL055C, YKL184W, YBR256C, YMR020W	2280	57	5535	1.4906509695290857	0.9999997279461662	0.15621446312757625	6.484296024149638	nan, THI11, RKI1, BIO2, RIB3, ABZ1, nan, BUD16, SNO1, THI4, THI6, THI13, BIO4, SNZ1, PNC1, PDX3, FOL1, ISA2, ALD2, SPE2, ALD3, PAN5, SPE4, SNZ2, PHO3, MIS1, ECM31, THI2, SPE3, RIB4, RIB1, THI20, SPE1, RIB5, FMS1	0.405992165290678, 0.698853355262361, -0.72224806932374, -1.70775258886185, 0.40174741366438704, 0.40567421217684096, 0.719614516097903, -0.740007436920646, 4.61547081549717, 1.1397730117672902, 0.42025084599878704, 0.76537888225381, -0.715591183216818, 2.4996857319659904, 0.74408842309189, 0.350215979371392, -0.6487077619043959, 0.6065061232441961, 0.4534933021415061, -0.4700133721268661, 0.6593…
GOTERM_BP_FAT	GO:0005991~trehalose metabolic process	11	0.44	0.003597964882052169	YML100W, YBR126C, YBR160W, YBR001C, YLL026W, YDR074W, YDR001C, YMR261C, YMR105C, YPR026W, YKL127W	2280	12	5535	2.2253289473684212	0.999999746820084	0.15529557458505105	6.514109166738091	TSL1, TPS1, CDC28, NTH2, HSP104, TPS2, NTH1, TPS3, PGM2, ATH1, PGM1	1.17187024913651, 0.9279559019762148, -0.34600069226665603, 0.496978288525897, 0.919416451537108, 0.8693498699617108, 0.955907323749145, 0.5265400482124529, 1.6492738914023102, 0.576773019831139, -0.33878788873771803
GOTERM_BP_FAT	GO:0030001~metal ion transport	49	1.96	0.0040589678387720814	YBR024W, YPL060W, YOR316C, YLR220W, YLR130C, YGL006W, YDR506C, YDR270W, YNL027W, YJR054W, YGL071W, YGL255W, YJL094C, YKL220C, YGR257C, YML123C, YLR214W, YOR384W, YJL129C, YKR052C, YLR034C, YBR187W, YBR290W, YHR175W, YMR058W, YDR456W, YBR295W, YFL041W, YPR124W, YNL291C, YML047C, YPL224C, YLL051C, YMR166C, YDL128W, YBR296C, YBR037C, YBR207W, YER053C, YMR243C, YOL158C, YIL023C, YER145C, YDR039C, YGR…	2280	86	5535	1.383185434516524	0.9999999639838354	0.17167023241892843	7.319116017422889	SCO2, MFM1, COT1, CCC1, ZRT2, PMC1, GMC1, CCC2, CRZ1, KCH1, AFT1, ZRT1, KHA1, FRE2, MTM1, PHO84, FRE1, FRE5, TRK1, MRS4, SMF3, GDT1, BSD2, CTR2, FET3, NHX1, PCA1, FET5, CTR1, MID1, PRM6, MMT2, FRE6, nan, VCX1, PHO89, SCO1, FTH1, PIC2, ZRC1, ENB1, YKE4, FTR1, ENA2, CCH1, PHO91, FRE3, nan, ATX1	0.716191857405725, 0.672121617693491, 1.24410087509626, -0.446690374506944, -0.9412004261340172, 0.45593282717982, 0.40203570000785, 2.00007924027908, 0.319506702252218, -0.776667210201506, 0.6763709013116689, -2.03760851740462, 0.6699218558341661, 1.81540348916162, 0.870512801432609, -0.983208002793593, 0.7999678450370079, 6.45070405800016, -0.436772626064818, 1.15645660056532, 0.948688209296879…
GOTERM_BP_FAT	GO:0070887~cellular response to chemical stimulus	186	7.4399999999999995	0.0042220578239974445	YJL087C, YHR029C, YOL116W, YDR098C, YHR106W, YGR043C, YKL143W, YOR328W, YHR205W, YFL026W, YPL230W, YMR173W, YDR533C, YIL101C, YOR052C, YOR113W, YPL187W, YDL194W, YIL154C, YBL103C, YOR011W, YGR116W, YML070W, YHR111W, YGL237C, YBR040W, YLR043C, YIL015W, YDR406W, YML028W, YIL008W, YMR021C, YLR313C, YPR026W, YGL032C, YHR204W, YHL027W, YPL042C, YPL248C, YDL223C, YGL209W, YAL023C, YDL100C, YOL164W, YNL…	2280	388	5535	1.1637615301139446	0.9999999819372969	0.17617570563160845	7.60233052978867	TRL1, YHI9, MSN1, GRX3, TRR2, NQM1, LTV1, PDR10, SCH9, STE2, USV1, DDR48, HSP31, XBP1, TMC1, AZF1, MF(ALPHA)1, SNF3, IMP2', RTG3, AUS1, SPT6, DAK1, UBA4, HAP2, FIG1, TRX1, BAR1, PDR15, TSA1, URM1, MAC1, SPH1, ATH1, AGA2, MNL1, RIM101, SSN3, GAL4, HBT1, MIG2, PMT2, GET3, BDS1, MFA2, HCM1, GPX2, HAP3, SNQ2, ROG3, CST6, ADR1, SCP160, MDL2, FRA2, KAR4, CRZ1, GAL3, GRE3, SAG1, VHR1, MID2, CNA1, SNF8, …	-0.435868835835934, 1.92414651175303, 0.392219766850151, -0.277606514042354, 0.572592932366207, 2.52717119868733, -0.474896454879541, 0.486309515629901, -0.274450976928065, -6.73874119150244, 1.87337562107977, 0.539937341119098, 0.367170858247611, 2.720796681223129, 0.6202585751427739, 0.627946956954906, 11.1249150548438, 0.759376545846822, 0.5308520509830139, 0.666393787130788, 0.700491077522011…
GOTERM_BP_FAT	GO:0055085~transmembrane transport	221	8.84	0.004402223972397281	YNL310C, YBR069C, YJL166W, YOR065W, YHR051W, YML123C, YPR011C, YLL052C, YPR024W, YOR011W, YKL195W, YHR094C, YGR260W, YMR056C, YGR289C, YDR406W, YER119C, YHL047C, YIL111W, YER053C, YJL104W, YDR119W, YDR508C, YNR013C, YOR130C, YDR011W, YDR345C, YPL270W, YJL094C, YHR026W, YBR043C, YMR054W, YHR001W-A, YOR192C, YKL122C, YDR375C, YNL125C, YGR020C, YOR092W, YKR052C, YBR295W, YGR243W, YIL114C, YHL035C, Y…	2280	468	5535	1.1463815789473684	0.9999999915738411	0.18119815353075308	7.914246373472944	ZIM17, TAT1, QCR8, CYT1, COX6, PHO84, nan, AQY2, YME1, AUS1, MIA40, HXT1, TNA1, AAC1, MAL11, PDR15, AVT6, ARN2, COX5B, PIC2, PAM16, VBA4, GNP1, PHO91, ORT1, SNQ2, HXT3, MDL2, KHA1, VMA16, QDR3, STV1, QCR10, THI72, SRP21, BCS1, ESBP6, VMA7, ECM3, MRS4, PCA1, MPC3, POR2, VMR1, VMA10, VCX1, PHO89, OAC1, ZRT2, YRO2, MCH4, HUT1, NRT1, YCT1, AGC1, nan, ITR1, MCH1, nan, HOT13, TRK1, STE6, COX4, YPQ2, CO…	0.415038003046767, -0.463777074598156, -0.4279286092232671, -0.695539648841602, -0.9183377049674742, -0.983208002793593, 0.531647861283755, 0.6746201787196501, 0.343143641097019, 0.700491077522011, 0.5371395489555499, 1.0082592250322802, -0.5400842568894509, 0.555437473350605, 0.7135806341681691, 3.4818672315034904, 0.524309092527829, 4.59605434183876, 0.692223311792373, 1.44292097494413, 0.36462…
GOTERM_BP_FAT	GO:0032005~signal transduction involved in conjugation with cellular fusion	22	0.88	0.0044370898532957205	YJL080C, YBL016W, YPL179W, YIL113W, YLR362W, YFL026W, YDR461W, YHR005C, YPL187W, YKL178C, YOR212W, YCL032W, YGR040W, YDL100C, YDR085C, YNL145W, YER124C, YER075C, YDR264C, YJL157C, YGL089C, YDL159W	2280	32	5535	1.6689967105263157	0.9999999927299443	0.18074214466238625	7.974493339506738	SCP160, FUS3, PPQ1, SDP1, STE11, STE2, MFA1, GPA1, MF(ALPHA)1, STE3, STE4, STE50, KSS1, GET3, AFR1, MFA2, DSE1, PTP3, AKR1, FAR1, MF(ALPHA)2, STE7	-0.44178382936211696, -0.511112974613887, 0.233477451279876, 1.98235827271664, 0.43041339110785, -6.73874119150244, -7.51123085179145, -0.467262546194907, 11.1249150548438, 6.17409060996905, -0.570460170808747, 0.34421711533298904, -0.5120523432258621, -0.22842613096095604, 0.981817587752723, -9.5489832278428, 0.6221790134809521, 0.300826042422271, 0.948230307001738, -1.2000633757007, 9.187476799…
GOTERM_BP_FAT	GO:0098771~inorganic ion homeostasis	78	3.1199999999999997	0.004456239820387783	YBR024W, YDR492W, YKL080W, YLR220W, YDR098C, YDR436W, YKL040C, YLR205C, YOL101C, YLR214W, YOR384W, YLR083C, YHR060W, YJL129C, YJR005C-A, YLR034C, YBR187W, YJR049C, YDR456W, YEL065W, YNL291C, YLR136C, YMR205C, YPL224C, YHL047C, YMR021C, YLL051C, YLR126C, YPL135W, YPL110C, YER053C, YMR243C, YOL002C, YDR202C, YOL158C, YEL031W, YDL198C, YBR036C, YCL017C, YOR381W, YNL259C, YOR316C, YGL006W, YLR023C, Y…	2280	148	5535	1.2794274537695591	0.999999993295992	0.17972133482168362	8.00756790703614	SCO2, IZH1, VMA5, CCC1, GRX3, PPZ2, NFU1, HMX1, IZH4, FRE1, FRE5, EMP70, VMA22, TRK1, LSO1, SMF3, GDT1, UTR1, NHX1, SIT1, MID1, TIS11, PFK2, MMT2, ARN2, MAC1, FRE6, nan, ISU1, GDE1, PIC2, ZRC1, IZH2, RAV2, ENB1, SPF1, GGC1, CSG2, NFS1, FRE3, ATX1, COT1, PMC1, IZH3, GMC1, FIT3, CRZ1, CCC2, KHA1, VMA6, PMA2, VMA16, FRE2, STV1, FIT2, VPH2, VHS3, VMA7, PGM2, SSQ1, COA6, CTR2, FET3, PCA1, FET5, VMA10,…	0.716191857405725, -0.41539622489523903, -0.322681657631976, -0.446690374506944, -0.277606514042354, 0.802965593281424, -0.383570303156096, 1.2567996877778602, -0.8849706681629859, 0.7999678450370079, 6.45070405800016, -0.669575335003473, -0.398819870997364, -0.436772626064818, 8.754529618854951, 0.948688209296879, -0.812695921708185, 0.472426588184533, 0.394399104862326, 2.03716742049357, -0.319…
GOTERM_BP_FAT	GO:1901617~organic hydroxy compound biosynthetic process	44	1.76	0.004557887200027618	YML008C, YOR095C, YER062C, YHR133C, YHR072W, YMR095C, YJL153C, YBR145W, YLR100W, YMR202W, YOL086C, YMR096W, YKL150W, YBR035C, YAL013W, YML075C, YNL111C, YNR043W, YHR046C, YNL280C, YGR087C, YAL060W, YNL333W, YHR042W, YDR213W, YMR070W, YBR002C, YGL012W, YIL053W, YMR015C, YGL256W, YMR220W, YJL167W, YER044C, YLR228C, YPL028W, YPL117C, YML126C, YDR287W, YNL231C, YGR060W, YHR007C, YGR175C, YMR083W	2280	76	5535	1.4054709141274238	0.9999999956402087	0.18170273232744183	8.182938321745347	ERG6, RKI1, GPP2, NSG1, ERG7, SNO1, INO1, ADH5, ERG27, ERG2, ADH1, SNZ1, MCR1, PDX3, DEP1, HMG1, CYB5, MVD1, INM1, ERG24, PDC6, BDH1, SNZ2, NCP1, UPC2, MOT3, RER2, ERG4, GPP1, ERG5, ADH4, ERG8, ERG20, ERG28, ECM22, ERG10, IDI1, ERG13, INM2, PDR16, ERG25, ERG11, ERG1, ADH3	-0.4175978283082079, -0.72224806932374, 0.505196600716686, -0.414829687966136, -0.7766722970997049, 4.61547081549717, -0.941865560104926, 1.5607534618864298, 0.238324874639925, -0.291892870370633, 0.31427498896876, 2.4996857319659904, 0.513388192803082, 0.350215979371392, 0.30624854222668296, -0.473722691850856, -1.24573136547866, -0.576384375094799, 0.289379269977847, -0.26013058070836603, 1.539…
GOTERM_BP_FAT	GO:0044107~cellular alcohol metabolic process	23	0.9199999999999999	0.0046632402446418544	YOL151W, YHR042W, YCR048W, YML008C, YDR213W, YMR070W, YGL012W, YMR015C, YMR220W, YJL167W, YHR072W, YER044C, YLR100W, YLR228C, YMR202W, YPL028W, YKL150W, YML126C, YML075C, YGR060W, YHR007C, YGR175C, YNL280C	2280	34	5535	1.6422213622291022	0.9999999972089717	0.18377103465395683	8.364368084154805	GRE2, NCP1, ARE1, ERG6, UPC2, MOT3, ERG4, ERG5, ERG8, ERG20, ERG7, ERG28, ERG27, ECM22, ERG2, ERG10, MCR1, ERG13, HMG1, ERG25, ERG11, ERG1, ERG24	1.71039335101944, 0.2618124424448, 0.393818251033038, -0.4175978283082079, 0.400460286878688, -0.680901809500628, 0.21119811685113105, -1.02362277695798, -0.392336085299542, -0.6979422217341229, -0.7766722970997049, -0.32588918027695096, 0.238324874639925, 0.6613906217893221, -0.291892870370633, -0.406084925765224, 0.513388192803082, -0.695784658083074, -0.473722691850856, -0.419435659444442, -1.…
GOTERM_BP_FAT	GO:0019693~ribose phosphate metabolic process	93	3.7199999999999998	0.004812401740216696	YGR183C, YBL068W, YAR015W, YGR043C, YOR095C, YJL166W, YOR065W, YMR217W, YJL052W, YOR347C, YHR051W, YKL181W, YBR117C, YOL071W, YML056C, YJR048W, YOL086C, YLR163C, YLR420W, YPL075W, YML075C, YGL187C, YMR300C, YML106W, YJR105W, YNL052W, YOR128C, YKL216W, YDR399W, YLR359W, YKL162C, YCR012W, YDR441C, YML022W, YMR205C, YJL121C, YFR033C, YDR516C, YGL226W, YMR256C, YBL039C, YIL111W, YOL061W, YNL241C, YBL…	2280	181	5535	1.247346612387322	0.9999999985158364	0.18733214968729073	8.620660691923964	QCR9, PRS4, ADE1, NQM1, RKI1, QCR8, CYT1, GUA1, TDH1, PYK2, COX6, PRS1, TKL2, SDH5, IMD4, CYC1, ADH1, MAS1, URA4, GCR1, HMG1, COX4, ADE4, URA5, ADO1, COX5A, ADE2, URA1, HPT1, ADE13, nan, PGK1, APT2, APT1, PFK2, RPE1, QCR6, EMI2, MTC3, COX7, URA7, COX5B, PRS5, ZWF1, COR1, CAB1, URK1, ADE6, URA10, GLK1, NDE2, TAZ1, nan, TDH2, IMD3, SOL4, PRS2, QCR2, ENO1, PMA2, ADH5, STV1, QCR10, GUK1, COX8, VHS3, …	-0.617085423302547, -0.388565704549184, -0.23101306018693304, 2.52717119868733, -0.72224806932374, -0.4279286092232671, -0.695539648841602, -0.495702130009718, 1.9948707517740905, 1.6382671144919398, -0.9183377049674742, -0.386714898652761, 1.0281474861011, 1.03904705627354, -1.19105830631971, -0.8431156860757759, 0.31427498896876, 0.5977358337678941, -1.04477637683663, 0.273901517017593, -0.4737…
GOTERM_BP_FAT	GO:0009110~vitamin biosynthetic process	31	1.24	0.005384993173260445	YJR156C, YOR095C, YGR286C, YDR487C, YNR033W, YBR053C, YMR095C, YGR144W, YDL244W, YPL214C, YNR057C, YMR096W, YBR035C, YNL256W, YPR067W, YMR170C, YOL052C, YMR169C, YHR063C, YLR146C, YNL333W, YBR084W, YBR176W, YBR240C, YPR069C, YOL143C, YBL033C, YOL055C, YKL184W, YMR020W, YBR256C	2280	50	5535	1.5051315789473685	0.9999999998687189	0.20533541363523933	9.598212940162199	THI11, RKI1, BIO2, RIB3, ABZ1, nan, SNO1, THI4, THI13, THI6, BIO4, SNZ1, PDX3, FOL1, ISA2, ALD2, SPE2, ALD3, PAN5, SPE4, SNZ2, MIS1, ECM31, THI2, SPE3, RIB4, RIB1, THI20, SPE1, FMS1, RIB5	0.698853355262361, -0.72224806932374, -1.70775258886185, 0.40174741366438704, 0.40567421217684096, 0.719614516097903, 4.61547081549717, 1.1397730117672902, 0.76537888225381, 0.42025084599878704, -0.715591183216818, 2.4996857319659904, 0.350215979371392, -0.6487077619043959, 0.6065061232441961, 0.4534933021415061, -0.4700133721268661, 0.659395621702722, -0.35907934307871603, -0.445555319198428, 0.…
GOTERM_BP_FAT	GO:0042364~water-soluble vitamin biosynthetic process	31	1.24	0.005384993173260445	YJR156C, YOR095C, YGR286C, YDR487C, YNR033W, YBR053C, YMR095C, YGR144W, YDL244W, YPL214C, YNR057C, YMR096W, YBR035C, YNL256W, YPR067W, YMR170C, YOL052C, YMR169C, YHR063C, YLR146C, YNL333W, YBR084W, YBR176W, YBR240C, YPR069C, YOL143C, YBL033C, YOL055C, YKL184W, YMR020W, YBR256C	2280	50	5535	1.5051315789473685	0.9999999998687189	0.20533541363523933	9.598212940162199	THI11, RKI1, BIO2, RIB3, ABZ1, nan, SNO1, THI4, THI13, THI6, BIO4, SNZ1, PDX3, FOL1, ISA2, ALD2, SPE2, ALD3, PAN5, SPE4, SNZ2, MIS1, ECM31, THI2, SPE3, RIB4, RIB1, THI20, SPE1, FMS1, RIB5	0.698853355262361, -0.72224806932374, -1.70775258886185, 0.40174741366438704, 0.40567421217684096, 0.719614516097903, 4.61547081549717, 1.1397730117672902, 0.76537888225381, 0.42025084599878704, -0.715591183216818, 2.4996857319659904, 0.350215979371392, -0.6487077619043959, 0.6065061232441961, 0.4534933021415061, -0.4700133721268661, 0.659395621702722, -0.35907934307871603, -0.445555319198428, 0.…
GOTERM_BP_FAT	GO:0050801~ion homeostasis	87	3.4799999999999995	0.006045267473351467	YBR024W, YDR492W, YKL080W, YLR220W, YDR098C, YDR436W, YKL040C, YLR205C, YOL101C, YLR214W, YOR267C, YOR384W, YLR083C, YHR060W, YJL129C, YJR005C-A, YLR034C, YBR187W, YJR049C, YDR456W, YHR194W, YFR003C, YEL065W, YJR059W, YNL291C, YLR136C, YMR205C, YPL224C, YHL047C, YMR021C, YLL051C, YLR126C, YPL135W, YPL110C, YER053C, YMR243C, YOL002C, YDR202C, YOL158C, YEL031W, YDL198C, YBR036C, YCL017C, YER133W, Y…	2280	169	5535	1.2497274992214262	0.999999999992004	0.22548689396716637	10.713172414393835	SCO2, IZH1, VMA5, CCC1, GRX3, PPZ2, NFU1, HMX1, IZH4, FRE1, HRK1, FRE5, EMP70, VMA22, TRK1, LSO1, SMF3, GDT1, UTR1, NHX1, MDM31, YPI1, SIT1, PTK2, MID1, TIS11, PFK2, MMT2, ARN2, MAC1, FRE6, nan, ISU1, GDE1, PIC2, ZRC1, IZH2, RAV2, ENB1, SPF1, GGC1, CSG2, NFS1, GLC7, PDR5, FRE3, SNQ2, ATX1, COT1, PMC1, IZH3, GMC1, FIT3, CCC2, CRZ1, KHA1, VMA6, CNA1, PMA2, VMA16, FRE2, VPH2, STV1, FIT2, VHS3, VMA7,…	0.716191857405725, -0.41539622489523903, -0.322681657631976, -0.446690374506944, -0.277606514042354, 0.802965593281424, -0.383570303156096, 1.2567996877778602, -0.8849706681629859, 0.7999678450370079, 0.40647297770763, 6.45070405800016, -0.669575335003473, -0.398819870997364, -0.436772626064818, 8.754529618854951, 0.948688209296879, -0.812695921708185, 0.472426588184533, 0.394399104862326, 0.3677…
GOTERM_BP_FAT	GO:0006873~cellular ion homeostasis	80	3.2	0.006407106370222209	YBR024W, YDR492W, YKL080W, YLR220W, YDR098C, YDR436W, YKL040C, YLR205C, YOL101C, YLR214W, YOR267C, YOR384W, YLR083C, YHR060W, YJL129C, YLR034C, YBR187W, YJR049C, YDR456W, YHR194W, YFR003C, YEL065W, YJR059W, YNL291C, YLR136C, YMR205C, YPL224C, YHL047C, YMR021C, YLL051C, YLR126C, YPL135W, YPL110C, YER053C, YMR243C, YOL002C, YDR202C, YOL158C, YEL031W, YDL198C, YBR036C, YCL017C, YER133W, YOR153W, YOR…	2280	154	5535	1.2611073137388926	0.999999999998276	0.23523164633107163	11.3186511545752	SCO2, IZH1, VMA5, CCC1, GRX3, PPZ2, NFU1, HMX1, IZH4, FRE1, HRK1, FRE5, EMP70, VMA22, TRK1, SMF3, GDT1, UTR1, NHX1, MDM31, YPI1, SIT1, PTK2, MID1, TIS11, PFK2, MMT2, ARN2, MAC1, FRE6, nan, ISU1, GDE1, PIC2, ZRC1, IZH2, RAV2, ENB1, SPF1, GGC1, CSG2, NFS1, GLC7, PDR5, FRE3, SNQ2, ATX1, COT1, PMC1, IZH3, GMC1, CRZ1, CCC2, VMA6, CNA1, PMA2, VMA16, FRE2, STV1, VPH2, VHS3, VMA7, PGM2, SSQ1, COA6, CTR2,…	0.716191857405725, -0.41539622489523903, -0.322681657631976, -0.446690374506944, -0.277606514042354, 0.802965593281424, -0.383570303156096, 1.2567996877778602, -0.8849706681629859, 0.7999678450370079, 0.40647297770763, 6.45070405800016, -0.669575335003473, -0.398819870997364, -0.436772626064818, 0.948688209296879, -0.812695921708185, 0.472426588184533, 0.394399104862326, 0.367714842422626, 0.3384…
GOTERM_BP_FAT	GO:0006753~nucleoside phosphate metabolic process	123	4.92	0.0064576874158632815	YBL068W, YCL050C, YGR043C, YOR095C, YDL022W, YJL166W, YOR065W, YJL052W, YEL041W, YOR347C, YHR051W, YKL181W, YJR048W, YLR163C, YOR128C, YKL216W, YKL162C, YLR359W, YJR049C, YCR012W, YOL059W, YLR043C, YML022W, YFR033C, YGL226W, YIL111W, YOL061W, YDR531W, YNR012W, YMR271C, YNL141W, YJR009C, YLR432W, YER099C, YER037W, YGR254W, YMR054W, YHR001W-A, YDR454C, YOR054C, YGL234W, YOR101W, YDR226W, YOL077W-A,…	2280	249	5535	1.1991915028535194	0.9999999999986089	0.23482925857310633	11.402980088855042	PRS4, APA1, NQM1, RKI1, GPD1, QCR8, CYT1, TDH1, YEF1, PYK2, COX6, PRS1, CYC1, MAS1, ADE2, URA1, nan, ADE13, UTR1, PGK1, GPD2, TRX1, APT1, QCR6, MTC3, COX5B, PRS5, CAB1, URK1, URA10, AAH1, TDH2, IMD3, PRS2, PHM8, ENO1, STV1, QCR10, GUK1, VHS3, ADE5,7, RAS1, ADK1, ATP19, RIP1, nan, IMD2, DCD1, TKL1, TDH3, PDE1, nan, HAM1, RNR3, SOL1, FAD1, YFH1, RNR1, QCR9, ADE1, GUA1, SDH5, TKL2, IMD4, FAP7, GRS2,…	-0.388565704549184, -0.293986802832162, 2.52717119868733, -0.72224806932374, 0.551466031501562, -0.4279286092232671, -0.695539648841602, 1.9948707517740905, 1.15081156881791, 1.6382671144919398, -0.9183377049674742, -0.386714898652761, -0.8431156860757759, 0.5977358337678941, -0.259768557353076, -0.923927860022755, 0.5818844798203481, -0.28800476950644, 0.472426588184533, 0.310308128662033, 0.549…
GOTERM_BP_FAT	GO:0010501~RNA secondary structure unwinding	19	0.76	0.006522487083033424	YGL078C, YLR276C, YMR290C, YHR169W, YNL112W, YDR021W, YFL002C, YLL008W, YPL119C, YOR204W, YGL171W, YJL033W, YDL031W, YBR142W, YHR065C, YKR024C, YOR046C, YDL084W, YNR038W	2280	27	5535	1.7083333333333333	0.9999999999989432	0.2348826947218523	11.510903471147326	DBP3, DBP9, HAS1, DBP8, DBP2, FAL1, SPB4, DRS1, DBP1, DED1, ROK1, HCA4, DBP10, MAK5, RRP3, DBP7, DBP5, SUB2, DBP6	-0.664358660240856, -0.6685013355432851, -0.535462165085034, -0.472800170493849, -1.01334561898019, -0.596006419456343, -0.32365619356332104, -0.628497947985568, 0.8735185616947049, -0.36475755694819, -0.51408224276675, -0.562158492580044, -0.350496560274919, -0.6270422140530151, -0.641424825849092, -0.621803570844859, -0.35651879642844103, -0.337179992343121, -0.3984369045410081
GOTERM_BP_FAT	GO:0009084~glutamine family amino acid biosynthetic process	20	0.8	0.006919864253325559	YOL058W, YER023W, YAL062W, YOR375C, YER069W, YNR001C, YCR005C, YOR136W, YOR303W, YLR438W, YJL088W, YJR109C, YLR017W, YNL037C, YDL171C, YHR018C, YLR142W, YMR062C, YOR130C, YDL066W	2280	29	5535	1.674228675136116	0.9999999999998042	0.24524508424115943	12.170015971180382	ARG1, PRO3, GDH3, GDH1, ARG5,6, CIT1, CIT2, IDH2, CPA1, CAR2, ARG3, CPA2, MEU1, IDH1, GLT1, ARG4, PUT1, ARG7, ORT1, IDP1	1.65682982431465, -0.270017328698774, 2.6626786814017795, -0.344905241885259, 1.0155176835383002, 0.983035208045174, 1.12452549994808, 1.94104228199163, 1.35974508874734, 0.616933923962227, 0.750486924932687, 1.13943102883506, -0.470334495195287, 2.40235105699744, -0.880547935959333, 0.5156364426131049, 0.846316704414648, 0.943988345499092, 0.439435504249029, 0.624018609097152
GOTERM_BP_FAT	GO:0019878~lysine biosynthetic process via aminoadipic acid	10	0.4	0.007387765703938421	YDR034C, YIR034C, YBR115C, YDR234W, YJL200C, YNR050C, YIL094C, YDL182W, YGL154C, YDL131W	2280	11	5535	2.2069377990430623	0.9999999999999731	0.25739893868459496	12.940147157746384	LYS14, LYS1, LYS2, LYS4, ACO2, LYS9, LYS12, LYS20, LYS5, LYS21	0.39261721627980894, 1.10236762054731, 14.1992697974425, -0.576942541021487, -0.579593138856062, 0.299773078754417, 0.5615390689154169, 1.29673346613561, 0.432178111443159, 0.322580701131334
GOTERM_BP_FAT	GO:0006537~glutamate biosynthetic process	10	0.4	0.007387765703938421	YAL062W, YLR017W, YOR375C, YNR001C, YNL037C, YCR005C, YDL171C, YOR136W, YLR142W, YDL066W	2280	11	5535	2.2069377990430623	0.9999999999999731	0.25739893868459496	12.940147157746384	GDH3, MEU1, GDH1, CIT1, IDH1, CIT2, GLT1, IDH2, PUT1, IDP1	2.6626786814017795, -0.470334495195287, -0.344905241885259, 0.983035208045174, 2.40235105699744, 1.12452549994808, -0.880547935959333, 1.94104228199163, 0.846316704414648, 0.624018609097152
GOTERM_BP_FAT	GO:0055080~cation homeostasis	80	3.2	0.007890548492567501	YBR024W, YDR492W, YKL080W, YLR220W, YDR098C, YDR436W, YKL040C, YLR205C, YOL101C, YLR214W, YOR384W, YLR083C, YHR060W, YJL129C, YJR005C-A, YLR034C, YBR187W, YJR049C, YDR456W, YEL065W, YNL291C, YLR136C, YMR205C, YPL224C, YHL047C, YMR021C, YLL051C, YLR126C, YPL135W, YER053C, YMR243C, YOL002C, YDR202C, YOL158C, YEL031W, YDL198C, YBR036C, YCL017C, YOR153W, YOR381W, YDR011W, YNL259C, YOR316C, YGL006W, Y…	2280	155	5535	1.2529711375212225	0.9999999999999968	0.27016051340672464	13.760564522409858	SCO2, IZH1, VMA5, CCC1, GRX3, PPZ2, NFU1, HMX1, IZH4, FRE1, FRE5, EMP70, VMA22, TRK1, LSO1, SMF3, GDT1, UTR1, NHX1, SIT1, MID1, TIS11, PFK2, MMT2, ARN2, MAC1, FRE6, nan, ISU1, PIC2, ZRC1, IZH2, RAV2, ENB1, SPF1, GGC1, CSG2, NFS1, PDR5, FRE3, SNQ2, ATX1, COT1, PMC1, IZH3, GMC1, FIT3, CRZ1, CCC2, KHA1, VMA6, PMA2, VMA16, FRE2, STV1, FIT2, VPH2, VHS3, VMA7, PGM2, SSQ1, COA6, CTR2, FET3, PCA1, FET5, …	0.716191857405725, -0.41539622489523903, -0.322681657631976, -0.446690374506944, -0.277606514042354, 0.802965593281424, -0.383570303156096, 1.2567996877778602, -0.8849706681629859, 0.7999678450370079, 6.45070405800016, -0.669575335003473, -0.398819870997364, -0.436772626064818, 8.754529618854951, 0.948688209296879, -0.812695921708185, 0.472426588184533, 0.394399104862326, 2.03716742049357, -0.319…
GOTERM_BP_FAT	GO:0070972~protein localization to endoplasmic reticulum	32	1.28	0.007916799223623809	YFL045C, YLR378C, YHR193C, YDR414C, YHL028W, YKL122C, YGL200C, YBR171W, YDR086C, YOR164C, YAR002C-A, YER103W, YPL210C, YDR292C, YCL001W, YML105C, YLL024C, YKL065C, YBL040C, YOL031C, YKL154W, YAL005C, YAL007C, YPL037C, YPL243W, YDL100C, YJL034W, YNL064C, YBR283C, YKL073W, YLR292C, YOR254C	2280	53	5535	1.4657398212512414	0.9999999999999971	0.2687716200113909	13.803197592507853	SEC53, SEC61, EGD2, ERD1, WSC4, SRP21, EMP24, SEC66, SSS1, GET4, ERP1, SSA4, SRP72, SRP101, RER1, SEC65, SSA2, YET1, ERD2, SIL1, SRP102, SSA1, ERP2, EGD1, SRP68, GET3, KAR2, YDJ1, SSH1, LHS1, SEC72, SEC63	-0.7257909481862409, -0.387277281849761, -0.22515475756726605, -0.61066316390242, -1.00468298175501, -0.465476726294375, -0.4453408024093489, -0.5514180811485029, -0.267826638816821, -0.29447873344481, -0.402450768810049, 0.316366576783708, -0.279307417756188, -0.372101056533476, -0.4648834975021871, -0.434003269127245, -0.421306290196886, 0.42194121420844505, -0.6997294911381179, -0.663258898889…
GOTERM_BP_FAT	GO:1905039~carboxylic acid transmembrane transport	25	1.0	0.007997761808159325	YPL265W, YBR069C, YCL025C, YNL270C, YLL055W, YKL146W, YKL188C, YBR147W, YDR352W, YFL055W, YGR260W, YCL038C, YBR132C, YNL268W, YPL274W, YBR068C, YGL077C, YER119C, YKR039W, YIL088C, YOL092W, YLL061W, YGR055W, YDR508C, YOR130C	2280	39	5535	1.5561740890688258	0.999999999999998	0.268980690942202	13.934561033448889	DIP5, TAT1, AGP1, ALP1, YCT1, AVT3, PXA2, RTC2, YPQ2, AGP3, TNA1, ATG22, AGP2, LYP1, SAM3, BAP2, HNM1, AVT6, GAP1, AVT7, YPQ1, MMP1, MUP1, GNP1, ORT1	0.6848955890901309, -0.463777074598156, 0.676048601635198, 0.7286183115170309, 1.2792224448193998, 0.251118461569098, 0.761488542632128, 2.00322543141503, -0.310144631692291, 0.595724795355616, -0.5400842568894509, 0.605833206806616, 0.8733835778944549, 0.255321472753129, -1.1254504850171698, 0.325543465263779, -1.20095497110705, 0.524309092527829, 0.600759014859138, 0.3781612828099679, -0.663090…
GOTERM_BP_FAT	GO:0043648~dicarboxylic acid metabolic process	29	1.16	0.008101001992908759	YOR375C, YNR001C, YOR136W, YLR027C, YNL037C, YJR148W, YBR006W, YMR250W, YBR222C, YDL066W, YKL029C, YHR208W, YAL062W, YKL106W, YCR005C, YBR249C, YDL215C, YPL262W, YLR017W, YLR438W, YKL085W, YGR010W, YDL171C, YFR047C, YDR511W, YPR060C, YLR142W, YDR127W, YDR158W	2280	47	5535	1.4979003359462486	0.9999999999999987	0.26982033779044334	14.101795480714419	GDH1, CIT1, IDH2, AAT2, IDH1, BAT2, UGA2, GAD1, PCS60, IDP1, MAE1, BAT1, GDH3, AAT1, CIT2, ARO4, GDH2, FUM1, MEU1, CAR2, MDH1, NMA2, GLT1, BNA6, SDH7, ARO7, PUT1, ARO1, HOM2	-0.344905241885259, 0.983035208045174, 1.94104228199163, 0.8152700906845429, 2.40235105699744, 1.2265958529740302, 1.04866697155672, 0.742066562988595, 0.262629482445437, 0.624018609097152, -0.416687897720585, -0.7365574782692859, 2.6626786814017795, -0.594834512863568, 1.12452549994808, 0.30641520552138, 0.855246388881372, 0.293592520296264, -0.470334495195287, 0.616933923962227, 0.6009323303246…
GOTERM_BP_FAT	GO:0071705~nitrogen compound transport	141	5.64	0.008279960720168972	YDR395W, YBR021W, YLR378C, YKL143W, YBR069C, YKL205W, YBL042C, YDR381W, YPR011C, YGR116W, YOR046C, YIL040W, YAR002W, YGR260W, YDL212W, YMR056C, YOR273C, YER119C, YLR264W, YOR167C, YDR119W, YGL123W, YGL225W, YML038C, YNL064C, YNL178W, YDR508C, YER110C, YGL097W, YOR130C, YPL265W, YPL270W, YLR347C, YLR064W, YGL189C, YNR006W, YPL002C, YCL025C, YNL270C, YDR002W, YHL016C, YMR275C, YBR043C, YOR192C, YKL…	2280	291	5535	1.1762750949538796	0.9999999999999994	0.27277419737127306	14.39095480389363	SXM1, FUR4, SEC61, LTV1, TAT1, LOS1, FUI1, YRA1, nan, SPT6, DBP5, APQ12, NUP60, TNA1, SHR3, AAC1, TPO4, AVT6, RPS28B, RPS28A, VBA4, RPS2, VRG4, YMD8, YDJ1, RPS3, GNP1, KAP123, SRM1, ORT1, DIP5, MDL2, KAP95, PER33, RPS26A, VPS27, SNF8, AGP1, ALP1, YRB1, DUR3, BUL1, QDR3, THI72, NUP120, TPO3, RPS0A, KAP104, MEP2, GBP2, ATG22, nan, POR2, TDH3, HNM1, YIA6, LOC1, HEK2, SOL1, OSH3, NEW1, MEP1, PML39, P…	-0.456678896752276, -0.89734013020742, -0.387277281849761, -0.474896454879541, -0.463777074598156, -0.535969853712402, -0.959058362777711, -0.259562033289408, 0.531647861283755, -0.279904593874344, -0.35651879642844103, -0.9515074015939888, -0.35202444303787, -0.5400842568894509, -0.716392673745697, 0.555437473350605, -0.3560803722821529, 0.524309092527829, -0.87123138933497, -0.382852604454039, …
GOTERM_BP_FAT	GO:0046434~organophosphate catabolic process	15	0.6	0.00864156983847648	YOL059W, YPL206C, YGL248W, YPL103C, YDL022W, YJR069C, YER037W, YBR252W, YPL110C, YMR008C, YLR380W, YDR287W, YMR006C, YCR068W, YHR046C	2280	20	5535	1.8207236842105263	0.9999999999999999	0.2807123832265389	14.972429124415221	GPD2, PGC1, PDE1, FMP30, GPD1, HAM1, PHM8, DUT1, GDE1, PLB1, CSR1, INM2, PLB2, ATG15, INM1	0.549564850179576, 0.324201674154025, 0.546017456897482, 0.32603134265222, 0.551466031501562, -0.343958122431004, 0.921660997874037, -0.472402526115385, 0.493320913816258, 0.796342136912223, -0.369604690730993, 0.44454391622057104, -0.383532382067055, 0.5300892195112921, 0.289379269977847
GOTERM_BP_FAT	GO:0006826~iron ion transport	15	0.6	0.00864156983847648	YFL041W, YLR220W, YDR506C, YGL071W, YLL051C, YBR207W, YKL220C, YOL158C, YLR214W, YOR384W, YER145C, YKR052C, YLR034C, YOR381W, YMR058W	2280	20	5535	1.8207236842105263	0.9999999999999999	0.2807123832265389	14.972429124415221	FET5, CCC1, GMC1, AFT1, FRE6, FTH1, FRE2, ENB1, FRE1, FRE5, FTR1, MRS4, SMF3, FRE3, FET3	1.14868565595306, -0.446690374506944, 0.40203570000785, 0.6763709013116689, 0.856570672784096, 1.26279626670003, 1.81540348916162, 2.71710691259383, 0.7999678450370079, 6.45070405800016, 0.8831885100927049, 1.15645660056532, 0.948688209296879, 1.99961799174916, 1.03619340269576
GOTERM_BP_FAT	GO:0006403~RNA localization	77	3.08	0.00884608790252819	YDR395W, YBR111W-A, YLR048W, YLL023C, YLL013C, YKL205W, YOR001W, YOR257W, YIR005W, YIL138C, YOL040C, YGR128C, YDR381W, YKL130C, YGR116W, YOR198C, YOR046C, YIL040W, YDL084W, YAR002W, YJR123W, YNL073W, YMR308C, YBL079W, YLL024C, YBR130C, YLR264W, YOR167C, YPL169C, YOR098C, YHR072W-A, YGL123W, YNL302C, YNL064C, YNL178W, YOL121C, YER110C, YGL097W, YKR082W, YJL039C, YJL080C, YLR347C, YGR090W, YLR064W,…	2280	149	5535	1.2545478629459554	1.0	0.2841716939464809	15.299641004771736	SXM1, SUS1, RPS0B, POM33, PUF3, LOS1, RRP6, CDC31, IST3, TPM2, RPS15, UTP8, YRA1, SHE2, SPT6, BFR1, DBP5, APQ12, SUB2, NUP60, RPS5, MSK1, PSE1, NUP170, SSA2, SHE3, RPS28B, RPS28A, MEX67, NUP1, NOP10, RPS2, RPS19B, YDJ1, RPS3, RPS19A, KAP123, SRM1, NUP133, NUP192, SCP160, KAP95, UTP22, PER33, RPS26A, STO1, YRB1, MTR4, NUP120, SPT5, RPS0A, MIP6, KAP104, CRM1, GBP2, NUP188, RPS10A, MTR10, LOC1, CBC2…	-0.456678896752276, -0.382605531493483, -0.60402085556689, 0.641814335675416, 0.471440324907378, -0.535969853712402, -0.397763126593286, 0.329011402116046, -0.5210645189900209, -0.743919941071433, -0.446782311877228, -0.692302553679646, -0.259562033289408, -0.358396295960742, -0.279904593874344, -0.4146980767264821, -0.35651879642844103, -0.9515074015939888, -0.337179992343121, -0.35202444303787,…
GOTERM_BP_FAT	GO:0000096~sulfur amino acid metabolic process	16	0.64	0.009517614955609238	YKL001C, YER091C, YLR303W, YHR112C, YER043C, YNL103W, YJR010W, YJR024C, YJR137C, YML082W, YAL012W, YJR130C, YGR155W, YPR118W, YNL239W, YLL062C	2280	22	5535	1.76555023923445	1.0	0.2999692928035117	16.365667296670196	MET14, MET6, MET17, nan, SAH1, MET4, MET3, MDE1, MET5, nan, CYS3, STR2, CYS4, MRI1, LAP3, MHT1	-0.9359167023539272, -1.11099800047984, 14.1999464258181, 0.666504726411156, -0.45067067455418, 0.460162968260881, -0.398580573916416, -0.33013532593631, -0.716614271461975, -0.296783500543892, -0.5401738382472129, 0.999655536934442, -0.6991990642960151, -0.394742366424762, 0.40862604251353, -0.556209457823139
GOTERM_BP_FAT	GO:0006613~cotranslational protein targeting to membrane	16	0.64	0.009517614955609238	YDR292C, YLR301W, YML105C, YLL024C, YLR378C, YOL031C, YKL154W, YAL005C, YPL243W, YJL034W, YKL122C, YBR283C, YDR086C, YOR254C, YER103W, YPL210C	2280	22	5535	1.76555023923445	1.0	0.2999692928035117	16.365667296670196	SRP101, HRI1, SEC65, SSA2, SEC61, SIL1, SRP102, SSA1, SRP68, KAR2, SRP21, SSH1, SSS1, SEC63, SSA4, SRP72	-0.372101056533476, -0.387662817750125, -0.434003269127245, -0.421306290196886, -0.387277281849761, -0.66325889888902, -0.44382402799885295, 0.809275647059862, -0.411120361822969, -0.9103732406887728, -0.465476726294375, -0.422192042749928, -0.267826638816821, -0.410919917761655, 0.316366576783708, -0.279307417756188
GOTERM_BP_FAT	GO:0006122~mitochondrial electron transport, ubiquinol to cytochrome c	11	0.44	0.009828526436016016	YGR183C, YHR001W-A, YJR048W, YFR033C, YLR163C, YJL166W, YOR065W, YEL024W, YPR191W, YDR529C, YBL045C	2280	13	5535	2.05414979757085	1.0	0.3058781843968724	16.85491623794433	QCR9, QCR10, CYC1, QCR6, MAS1, QCR8, CYT1, RIP1, QCR2, QCR7, COR1	-0.617085423302547, -0.5486786072737599, -0.8431156860757759, -0.485307549568876, 0.5977358337678941, -0.4279286092232671, -0.695539648841602, -0.438824646350011, -0.363779935511358, -0.429305300432702, -0.314614574288609
GOTERM_BP_FAT	GO:0030003~cellular cation homeostasis	73	2.92	0.010304300891956313	YBR024W, YDR492W, YKL080W, YLR220W, YDR098C, YDR436W, YKL040C, YLR205C, YOL101C, YLR214W, YOR384W, YLR083C, YHR060W, YJL129C, YLR034C, YBR187W, YJR049C, YDR456W, YEL065W, YNL291C, YLR136C, YMR205C, YPL224C, YHL047C, YMR021C, YLL051C, YLR126C, YPL135W, YER053C, YMR243C, YDR202C, YOL002C, YOL158C, YEL031W, YDL198C, YBR036C, YCL017C, YOR153W, YOR381W, YDR011W, YNL259C, YOR316C, YGL006W, YLR023C, YDR…	2280	141	5535	1.256858902575588	1.0	0.3158268640238723	17.598351711262683	SCO2, IZH1, VMA5, CCC1, GRX3, PPZ2, NFU1, HMX1, IZH4, FRE1, FRE5, EMP70, VMA22, TRK1, SMF3, GDT1, UTR1, NHX1, SIT1, MID1, TIS11, PFK2, MMT2, ARN2, MAC1, FRE6, nan, ISU1, PIC2, ZRC1, RAV2, IZH2, ENB1, SPF1, GGC1, CSG2, NFS1, PDR5, FRE3, SNQ2, ATX1, COT1, PMC1, IZH3, GMC1, CRZ1, CCC2, VMA6, PMA2, VMA16, FRE2, STV1, VPH2, VHS3, VMA7, PGM2, SSQ1, COA6, CTR2, FET3, PCA1, FET5, VMA10, MAM3, ARN1, VCX1,…	0.716191857405725, -0.41539622489523903, -0.322681657631976, -0.446690374506944, -0.277606514042354, 0.802965593281424, -0.383570303156096, 1.2567996877778602, -0.8849706681629859, 0.7999678450370079, 6.45070405800016, -0.669575335003473, -0.398819870997364, -0.436772626064818, 0.948688209296879, -0.812695921708185, 0.472426588184533, 0.394399104862326, 2.03716742049357, -0.31937716496872703, 3.0…
GOTERM_BP_FAT	GO:0055086~nucleobase-containing small molecule metabolic process	133	5.319999999999999	0.011153846250594845	YBL068W, YCL050C, YOR095C, YGR043C, YDL022W, YJL166W, YOR065W, YJL052W, YEL041W, YOR347C, YKL181W, YHR051W, YJR048W, YLR163C, YOR128C, YKL216W, YJR049C, YKL162C, YLR359W, YCR012W, YOL059W, YLR043C, YML022W, YFR033C, YGL226W, YIL111W, YOL061W, YDR531W, YNR012W, YMR271C, YDR465C, YNL141W, YJR009C, YLR432W, YER099C, YER043C, YGR254W, YER037W, YMR054W, YDR454C, YHR001W-A, YOR054C, YGL234W, YOR101W, Y…	2280	275	5535	1.174090909090909	1.0	0.33466791198502543	18.910211914990573	PRS4, APA1, RKI1, NQM1, GPD1, QCR8, CYT1, TDH1, YEF1, PYK2, PRS1, COX6, CYC1, MAS1, ADE2, URA1, UTR1, nan, ADE13, PGK1, GPD2, TRX1, APT1, QCR6, MTC3, COX5B, PRS5, CAB1, URK1, URA10, RMT2, AAH1, TDH2, IMD3, PRS2, SAH1, ENO1, PHM8, STV1, GUK1, QCR10, VHS3, ADE5,7, RAS1, ADK1, ATP19, RIP1, nan, IMD2, DCD1, TKL1, TDH3, PDE1, nan, HAM1, RNR3, SOL1, MDE1, MRI1, FAD1, YFH1, RNR1, QCR9, ADE1, GUA1, SDH5,…	-0.388565704549184, -0.293986802832162, -0.72224806932374, 2.52717119868733, 0.551466031501562, -0.4279286092232671, -0.695539648841602, 1.9948707517740905, 1.15081156881791, 1.6382671144919398, -0.386714898652761, -0.9183377049674742, -0.8431156860757759, 0.5977358337678941, -0.259768557353076, -0.923927860022755, 0.472426588184533, 0.5818844798203481, -0.28800476950644, 0.310308128662033, 0.549…
GOTERM_BP_FAT	GO:0006091~generation of precursor metabolites and energy	100	4.0	0.011159829596923259	YOR178C, YGL018C, YJL166W, YOR065W, YJL052W, YOR347C, YHR051W, YJR048W, YLR163C, YML070W, YGL237C, YCR012W, YFR003C, YMR056C, YPR184W, YFR033C, YCR005C, YJL200C, YGL226W, YGL256W, YIL111W, YBL021C, YIL099W, YIL070C, YJR009C, YGR254W, YPL132W, YIR034C, YNL037C, YHR001W-A, YGL134W, YEL024W, YDL066W, YGR192C, YLR345W, YBR243C, YIL045W, YHR047C, YDL120W, YPL031C, YNR050C, YDR231C, YGR183C, YLL013C, Y…	2280	201	5535	1.2077769049489395	1.0	0.33249224835865365	18.9193808490697	GAC1, JAC1, QCR8, CYT1, TDH1, PYK2, COX6, CYC1, MAS1, DAK1, HAP2, PGK1, YPI1, AAC1, GDB1, QCR6, CIT2, ACO2, MTC3, ADH4, COX5B, HAP3, SGA1, MAM33, TDH2, ENO1, COX11, LYS1, IDH1, QCR10, PCL10, RIP1, IDP1, TDH3, nan, ALG7, PIG2, AAP1, YFH1, PHO85, LYS9, COX20, QCR9, PUF3, RIB3, IGD1, SDH5, ADH1, GCR1, COX4, COX5A, DLD3, GLC3, PFK2, PET20, EMI2, COX7, GSY2, HAP5, COR1, CDC28, GLK1, GLG1, ETR1, RMD9, …	2.86311725341846, 0.513315537954185, -0.4279286092232671, -0.695539648841602, 1.9948707517740905, 1.6382671144919398, -0.9183377049674742, -0.8431156860757759, 0.5977358337678941, 0.332628757121271, 0.596820234961026, 0.310308128662033, 0.338476636419381, 0.555437473350605, 1.15943350027573, -0.485307549568876, 1.12452549994808, -0.579593138856062, 0.6607144237889641, -0.534151413929132, 0.692223…
GOTERM_BP_FAT	GO:0016125~sterol metabolic process	30	1.2	0.01175164764992618	YCR048W, YML008C, YKR003W, YHR133C, YHR072W, YLR100W, YMR202W, YKL150W, YML075C, YNL111C, YNR043W, YNL280C, YOL151W, YHR042W, YDR213W, YMR070W, YGL012W, YMR015C, YMR220W, YJL167W, YER044C, YLR228C, YPL028W, YPL117C, YML126C, YNL231C, YGR060W, YGR175C, YHR007C, YGR177C	2280	50	5535	1.456578947368421	1.0	0.344369994077251	19.82145552760547	ARE1, ERG6, OSH6, NSG1, ERG7, ERG27, ERG2, MCR1, HMG1, CYB5, MVD1, ERG24, GRE2, NCP1, UPC2, MOT3, ERG4, ERG5, ERG8, ERG20, ERG28, ECM22, ERG10, IDI1, ERG13, PDR16, ERG25, ERG1, ERG11, ATF2	0.393818251033038, -0.4175978283082079, 0.41009953258334, -0.414829687966136, -0.7766722970997049, 0.238324874639925, -0.291892870370633, 0.513388192803082, -0.473722691850856, -1.24573136547866, -0.576384375094799, -0.26013058070836603, 1.71039335101944, 0.2618124424448, 0.400460286878688, -0.680901809500628, 0.21119811685113105, -1.02362277695798, -0.392336085299542, -0.6979422217341229, -0.325…
GOTERM_BP_FAT	GO:0019725~cellular homeostasis	111	4.44	0.01198520915210708	YDR492W, YKL080W, YDR098C, YHR106W, YDL022W, YKL040C, YLR205C, YDL194W, YLR214W, YOR384W, YLL052C, YLR083C, YHR060W, YJR049C, YHR194W, YFR003C, YLR043C, YML028W, YHL047C, YMR021C, YLL051C, YPL135W, YER053C, YOL002C, YOL158C, YMR304W, YCL017C, YDR011W, YLR023C, YDR270W, YNL027W, YLR433C, YHR026W, YKL220C, YPR139C, YMR054W, YOR054C, YGR020C, YBR295W, YIL114C, YHR039C-A, YGL248W, YOL060C, YHL040C, Y…	2280	226	5535	1.192332324173265	1.0	0.3475242325118273	20.174839084017815	IZH1, VMA5, GRX3, TRR2, GPD1, NFU1, HMX1, SNF3, FRE1, FRE5, AQY2, EMP70, VMA22, UTR1, MDM31, YPI1, TRX1, TSA1, ARN2, MAC1, FRE6, ISU1, PIC2, IZH2, ENB1, UBP15, NFS1, SNQ2, IZH3, CCC2, CRZ1, CNA1, VMA16, FRE2, LOA1, STV1, VHS3, VMA7, PCA1, POR2, VMA10, PDE1, MAM3, ARN1, VCX1, SCO1, CUP2, YFH1, TRR1, TMN3, FTR1, TSA2, SCO2, HUL5, CCC1, PPZ2, GPA2, IZH4, HRK1, TRK1, SMF3, GDT1, IRC15, NHX1, SIT1, PT…	-0.41539622489523903, -0.322681657631976, -0.277606514042354, 0.572592932366207, 0.551466031501562, -0.383570303156096, 1.2567996877778602, 0.759376545846822, 0.7999678450370079, 6.45070405800016, 0.6746201787196501, -0.669575335003473, -0.398819870997364, 0.472426588184533, 0.367714842422626, 0.338476636419381, -0.416286481267236, -0.402755724395372, 4.59605434183876, 0.38364064294334, 0.8565706…
GOTERM_BP_FAT	GO:0045047~protein targeting to ER	25	1.0	0.012294303334926477	YFL045C, YLR378C, YHR193C, YHL028W, YKL122C, YOR164C, YBR171W, YDR086C, YER103W, YPL210C, YDR292C, YML105C, YLL024C, YOL031C, YAL005C, YKL154W, YPL243W, YPL037C, YJL034W, YDL100C, YNL064C, YBR283C, YKL073W, YLR292C, YOR254C	2280	40	5535	1.5172697368421053	1.0	0.3523538827354388	20.64023925120262	SEC53, SEC61, EGD2, WSC4, SRP21, GET4, SEC66, SSS1, SSA4, SRP72, SRP101, SEC65, SSA2, SIL1, SSA1, SRP102, SRP68, EGD1, KAR2, GET3, YDJ1, SSH1, LHS1, SEC72, SEC63	-0.7257909481862409, -0.387277281849761, -0.22515475756726605, -1.00468298175501, -0.465476726294375, -0.29447873344481, -0.5514180811485029, -0.267826638816821, 0.316366576783708, -0.279307417756188, -0.372101056533476, -0.434003269127245, -0.421306290196886, -0.66325889888902, 0.809275647059862, -0.44382402799885295, -0.411120361822969, -0.366046841797628, -0.9103732406887728, -0.22842613096095…
GOTERM_BP_FAT	GO:0042026~protein refolding	13	0.52	0.013657418685466115	YOR020C, YLR259C, YLL026W, YNL064C, YJR045C, YMR186W, YFL016C, YJR032W, YAL005C, YLR216C, YDR258C, YBR169C, YPL240C	2280	17	5535	1.8564241486068114	1.0	0.38054625160403954	22.662203815926286	HSP10, HSP60, HSP104, YDJ1, SSC1, HSC82, MDJ1, CPR7, SSA1, CPR6, HSP78, SSE2, HSP82	0.379818212133516, 0.364577682657315, 0.919416451537108, -0.6252021094814421, 0.295971696039575, -0.41095563686783904, 0.518585871961388, -0.545238478705728, 0.809275647059862, -0.222077331382006, 0.989054034939863, 0.7853552596209259, 0.358213402782944
GOTERM_BP_FAT	GO:0008652~cellular amino acid biosynthetic process	64	2.56	0.014538740591985524	YER091C, YOL058W, YDR034C, YER069W, YHR112C, YMR042W, YIL094C, YNL103W, YDL131W, YNR033W, YIL116W, YJR016C, YLR355C, YJR148W, YLR291C, YER081W, YHR018C, YOR108W, YHR208W, YER023W, YJL200C, YBR249C, YDL182W, YGL009C, YJR010W, YOR303W, YAL012W, YJR130C, YGR155W, YLL062C, YOR130C, YDR158W, YLR303W, YML096W, YGL154C, YGL026C, YLR027C, YJR137C, YJL088W, YML082W, YBR115C, YIR034C, YGR208W, YPR145W, YMR…	2280	123	5535	1.263157894736842	1.0	0.39701847642626575	23.943444342239452	MET6, ARG1, LYS14, ARG5,6, nan, ARG80, LYS12, MET4, LYS21, ABZ1, HIS5, ILV3, ILV5, BAT2, GCD7, SER3, ARG4, LEU9, BAT1, PRO3, ACO2, ARO4, LYS20, LEU1, MET3, CPA1, CYS3, STR2, CYS4, MHT1, ORT1, HOM2, MET17, nan, LYS5, TRP5, AAT2, MET5, ARG3, nan, LYS2, LYS1, SER2, ASN1, ARG7, AGX1, MET14, MIS1, LYS4, HIS2, GCD2, GCN3, MDE1, CPA2, CAR2, MEU1, LEU4, ILV6, MRI1, GLT1, LYS9, ARO7, HIS4, ARO1	-1.11099800047984, 1.65682982431465, 0.39261721627980894, 1.0155176835383002, 0.666504726411156, 0.8387455902422359, 0.5615390689154169, 0.460162968260881, 0.322580701131334, 0.40567421217684096, 1.11524672849655, -0.7645138849040441, -0.293472327488351, 1.2265958529740302, -0.3766260431155489, 1.08409344843698, 0.5156364426131049, -0.929894814700838, -0.7365574782692859, -0.270017328698774, -0.5…
GOTERM_BP_FAT	GO:0044273~sulfur compound catabolic process	9	0.36	0.014930047344328585	YNR001C, YNL239W, YBR281C, YOL055C, YER163C, YER043C, YLR299W, YLL057C, YNL191W	2280	10	5535	2.1848684210526317	1.0	0.402716073353917	24.50585107120077	CIT1, LAP3, DUG2, THI20, GCG1, SAH1, ECM38, JLP1, DUG3	0.983035208045174, 0.40862604251353, -0.424503598980272, 0.4182700390998009, 0.34287690462951603, -0.45067067455418, 0.731072825834193, 1.45698059477858, -0.3310159354902381
GOTERM_BP_FAT	GO:0009067~aspartate family amino acid biosynthetic process	34	1.3599999999999999	0.015169193531396268	YDR034C, YER091C, YLR303W, YHR112C, YML096W, YIL094C, YGL154C, YNL103W, YDL131W, YJR137C, YLR027C, YML082W, YIR034C, YBR115C, YJR148W, YLR291C, YPR145W, YKL001C, YHR208W, YBR084W, YDR234W, YJL200C, YDL182W, YGR083C, YKR026C, YJR010W, YJR024C, YLR017W, YAL012W, YJR130C, YPR118W, YNR050C, YLL062C, YDR158W	2280	59	5535	1.3989741302408563	1.0	0.40515703397548486	24.84762426748759	LYS14, MET6, MET17, nan, nan, LYS12, LYS5, MET4, LYS21, MET5, AAT2, nan, LYS1, LYS2, BAT2, GCD7, ASN1, MET14, BAT1, MIS1, LYS4, ACO2, LYS20, GCD2, GCN3, MET3, MDE1, MEU1, CYS3, STR2, MRI1, LYS9, MHT1, HOM2	0.39261721627980894, -1.11099800047984, 14.1999464258181, 0.666504726411156, -0.41810240071081295, 0.5615390689154169, 0.432178111443159, 0.460162968260881, 0.322580701131334, -0.716614271461975, 0.8152700906845429, -0.296783500543892, 1.10236762054731, 14.1992697974425, 1.2265958529740302, -0.3766260431155489, 0.584981862568101, -0.9359167023539272, -0.7365574782692859, -1.02638621160018, -0.576…
GOTERM_BP_FAT	GO:0009167~purine ribonucleoside monophosphate metabolic process	67	2.68	0.015941310290456465	YGR183C, YAR015W, YJL166W, YOR065W, YMR217W, YJL052W, YOR347C, YHR051W, YOL071W, YML056C, YJR048W, YOL086C, YLR163C, YPL075W, YMR300C, YGL187C, YJR105W, YOR128C, YNL052W, YDR399W, YLR359W, YKL162C, YCR012W, YDR441C, YML022W, YMR205C, YFR033C, YDR516C, YGL226W, YMR256C, YIL111W, YBL045C, YGR061C, YCL040W, YDL085W, YPR140W, YOR020W-A, YNL141W, YJR009C, YLR432W, YPR191W, YGR254W, YPL036W, YBR145W, Y…	2280	130	5535	1.251163967611336	1.0	0.41826663070898995	25.941117224291055	QCR9, ADE1, QCR8, CYT1, GUA1, TDH1, PYK2, COX6, SDH5, IMD4, CYC1, ADH1, MAS1, GCR1, ADE4, COX4, ADO1, ADE2, COX5A, HPT1, ADE13, nan, PGK1, APT2, APT1, PFK2, QCR6, EMI2, MTC3, COX7, COX5B, COR1, ADE6, GLK1, NDE2, TAZ1, nan, AAH1, TDH2, IMD3, QCR2, ENO1, PMA2, ADH5, STV1, QCR10, GUK1, COX8, ADE5,7, ADK1, ATP19, RIP1, COA6, QCR7, GPM2, IMD2, ATP17, TDH3, COX12, nan, NDE1, AMD1, ADE16, ADK2, YFH1, PD…	-0.617085423302547, -0.23101306018693304, -0.4279286092232671, -0.695539648841602, -0.495702130009718, 1.9948707517740905, 1.6382671144919398, -0.9183377049674742, 1.03904705627354, -1.19105830631971, -0.8431156860757759, 0.31427498896876, 0.5977358337678941, 0.273901517017593, -0.683860823507602, -0.7088141644873559, -0.458879592745294, -0.259768557353076, -0.406329268364405, -0.754762208861734,…
GOTERM_BP_FAT	GO:0009126~purine nucleoside monophosphate metabolic process	67	2.68	0.015941310290456465	YGR183C, YAR015W, YJL166W, YOR065W, YMR217W, YJL052W, YOR347C, YHR051W, YOL071W, YML056C, YJR048W, YOL086C, YLR163C, YPL075W, YMR300C, YGL187C, YJR105W, YOR128C, YNL052W, YDR399W, YLR359W, YKL162C, YCR012W, YDR441C, YML022W, YMR205C, YFR033C, YDR516C, YGL226W, YMR256C, YIL111W, YBL045C, YGR061C, YCL040W, YDL085W, YPR140W, YOR020W-A, YNL141W, YJR009C, YLR432W, YPR191W, YGR254W, YPL036W, YBR145W, Y…	2280	130	5535	1.251163967611336	1.0	0.41826663070898995	25.941117224291055	QCR9, ADE1, QCR8, CYT1, GUA1, TDH1, PYK2, COX6, SDH5, IMD4, CYC1, ADH1, MAS1, GCR1, ADE4, COX4, ADO1, ADE2, COX5A, HPT1, ADE13, nan, PGK1, APT2, APT1, PFK2, QCR6, EMI2, MTC3, COX7, COX5B, COR1, ADE6, GLK1, NDE2, TAZ1, nan, AAH1, TDH2, IMD3, QCR2, ENO1, PMA2, ADH5, STV1, QCR10, GUK1, COX8, ADE5,7, ADK1, ATP19, RIP1, COA6, QCR7, GPM2, IMD2, ATP17, TDH3, COX12, nan, NDE1, AMD1, ADE16, ADK2, YFH1, PD…	-0.617085423302547, -0.23101306018693304, -0.4279286092232671, -0.695539648841602, -0.495702130009718, 1.9948707517740905, 1.6382671144919398, -0.9183377049674742, 1.03904705627354, -1.19105830631971, -0.8431156860757759, 0.31427498896876, 0.5977358337678941, 0.273901517017593, -0.683860823507602, -0.7088141644873559, -0.458879592745294, -0.259768557353076, -0.406329268364405, -0.754762208861734,…
GOTERM_BP_FAT	GO:0006614~SRP-dependent cotranslational protein targeting to membrane	15	0.6	0.016183354031503568	YDR292C, YML105C, YLL024C, YLR378C, YOL031C, YKL154W, YAL005C, YPL243W, YJL034W, YKL122C, YBR283C, YDR086C, YOR254C, YER103W, YPL210C	2280	21	5535	1.7340225563909772	1.0	0.42054697597002544	26.280794167878383	SRP101, SEC65, SSA2, SEC61, SIL1, SRP102, SSA1, SRP68, KAR2, SRP21, SSH1, SSS1, SEC63, SSA4, SRP72	-0.372101056533476, -0.434003269127245, -0.421306290196886, -0.387277281849761, -0.66325889888902, -0.44382402799885295, 0.809275647059862, -0.411120361822969, -0.9103732406887728, -0.465476726294375, -0.422192042749928, -0.267826638816821, -0.410919917761655, 0.316366576783708, -0.279307417756188
GOTERM_BP_FAT	GO:0008202~steroid metabolic process	31	1.24	0.016330622648718894	YCR048W, YML008C, YKR003W, YHR133C, YIR007W, YHR072W, YLR100W, YMR202W, YKL150W, YML075C, YNL111C, YNR043W, YNL280C, YOL151W, YHR042W, YDR213W, YMR070W, YGL012W, YMR015C, YMR220W, YJL167W, YER044C, YLR228C, YPL028W, YPL117C, YML126C, YNL231C, YGR060W, YGR175C, YHR007C, YGR177C	2280	53	5535	1.41993545183714	1.0	0.42093546667113424	26.48674443316511	ARE1, ERG6, OSH6, NSG1, nan, ERG7, ERG27, ERG2, MCR1, HMG1, CYB5, MVD1, ERG24, GRE2, NCP1, UPC2, MOT3, ERG4, ERG5, ERG8, ERG20, ERG28, ECM22, ERG10, IDI1, ERG13, PDR16, ERG25, ERG1, ERG11, ATF2	0.393818251033038, -0.4175978283082079, 0.41009953258334, -0.414829687966136, 0.43033373495191, -0.7766722970997049, 0.238324874639925, -0.291892870370633, 0.513388192803082, -0.473722691850856, -1.24573136547866, -0.576384375094799, -0.26013058070836603, 1.71039335101944, 0.2618124424448, 0.400460286878688, -0.680901809500628, 0.21119811685113105, -1.02362277695798, -0.392336085299542, -0.697942…
GOTERM_BP_FAT	GO:0006790~sulfur compound metabolic process	66	2.64	0.016571482267114437	YER091C, YHR112C, YHR122W, YGL018C, YKL040C, YNL103W, YNL191W, YMR095C, YGR144W, YDL244W, YKR071C, YML075C, YLR153C, YNR043W, YLR043C, YAL044W-A, YBR092C, YER163C, YPL135W, YJR010W, YAL012W, YJR130C, YGR155W, YIL128W, YNL239W, YOL049W, YOL164W, YCL017C, YOL055C, YMR251W, YMR246W, YLL062C, YLR299W, YDR465C, YNR001C, YLR303W, YJR122W, YJR156C, YER043C, YNL240C, YLR180W, YDR502C, YJR137C, YPL214C, Y…	2280	128	5535	1.2517475328947367	1.0	0.42312821158423153	26.822405370186164	MET6, nan, CIA2, JAC1, NFU1, MET4, DUG3, SNO1, THI4, THI13, DRE2, HMG1, ACS2, MVD1, TRX1, nan, PHO3, GCG1, ISU1, MET3, CYS3, STR2, CYS4, MET18, LAP3, GSH2, BDS1, NFS1, THI20, GTO3, FAA4, MHT1, ECM38, RMT2, CIT1, MET17, IBA57, THI11, SAH1, NAR1, SAM1, SAM2, MET5, THI6, nan, DUG2, SNZ1, TRX2, ISA2, GTT1, SSQ1, SPE2, ACC1, MET14, TEF4, ERG8, MDE1, THI2, MRI1, YFH1, nan, ECM4, OPT1, PDA1, JLP1, GTT2	-1.11099800047984, 0.666504726411156, 0.42286200832825, 0.513315537954185, -0.383570303156096, 0.460162968260881, -0.3310159354902381, 4.61547081549717, 1.1397730117672902, 0.76537888225381, -0.5589293684273829, -0.473722691850856, -0.35879057159493105, -0.576384375094799, -0.416286481267236, 0.484458213039935, -1.41550171306448, 0.34287690462951603, 1.41639157516011, -0.398580573916416, -0.54017…
GOTERM_BP_FAT	GO:0022618~ribonucleoprotein complex assembly	94	3.7600000000000002	0.016625248676262885	YDR447C, YLR167W, YLR048W, YER025W, YFL002C, YIR005W, YPL240C, YLR325C, YML046W, YLR221C, YOL040C, YNL182C, YPL237W, YGR159C, YPR041W, YLR340W, YNL306W, YCR072C, YFL023W, YPL131W, YCR057C, YJR123W, YPR102C, YPL211W, YGR085C, YNL112W, YPR016C, YLR264W, YOR167C, YHR021C, YPL093W, YNR037C, YPR112C, YHR197W, YNL302C, YOR276W, YEL015W, YOL121C, YNL016W, YGR074W, YIR012W, YOL080C, YDR060W, YPR163C, YNL…	2280	190	5535	1.201038781163435	1.0	0.4216966037181702	26.897135700192777	RPS17B, RPS31, RPS0B, GCD11, SPB4, IST3, HSP82, RPL38, PRP39, RSA3, RPS15, IPI3, SUI3, NSR1, TIF5, RPP0, MRPS18, RSA4, BUD27, RPL5, PWP2, RPS5, RPL11A, NIP7, RPL11B, DBP2, TIF6, RPS28B, RPS28A, RPS27B, NOG1, RSM19, MRD1, RIX1, RPS19B, CAF20, EDC3, RPS19A, PUB1, SMD1, SQT1, REX4, MAK21, TIF3, SUI1, RPL24A, RPS26A, HSC82, DRS1, BRX1, RPL3, TIF34, RRP5, DBP10, RVB2, RPS27A, SHQ1, TIF35, TIF4631, SSF…	-1.10163998060525, -0.6667321437376109, -0.60402085556689, -0.408074839356531, -0.32365619356332104, -0.5210645189900209, 0.358213402782944, -0.8201654634222959, -0.432397771895095, -0.256458138768198, -0.446782311877228, -0.6817426780967629, -0.358224579078139, -0.680187035298259, -0.53578963707438, -0.35200086958462795, 0.518256764902397, -0.782542009287763, -0.3957023990292991, -0.315173255365…
GOTERM_BP_FAT	GO:1901135~carbohydrate derivative metabolic process	179	7.16	0.01688050455787427	YCL050C, YBL068W, YDR302W, YOR095C, YGR043C, YDL022W, YPL227C, YJL166W, YOR065W, YJL052W, YJL002C, YDR414C, YOR347C, YKL181W, YHR051W, YGL022W, YJR048W, YLR163C, YOR128C, YKL216W, YKL162C, YLR359W, YCR012W, YLR043C, YOL059W, YEL036C, YML022W, YOR067C, YEL002C, YFR033C, YGR216C, YBR002C, YGL226W, YBR205W, YEL042W, YJL091C, YIL111W, YGL065C, YOL061W, YHR204W, YDR531W, YJL186W, YNR012W, YMR271C, YGL…	2280	383	5535	1.1345849938161328	1.0	0.4241217970987088	27.250933333989323	APA1, PRS4, GPI11, RKI1, NQM1, GPD1, ALG5, QCR8, CYT1, TDH1, OST1, ERD1, PYK2, PRS1, COX6, STT3, CYC1, MAS1, ADE2, URA1, nan, ADE13, PGK1, TRX1, GPD2, ANP1, APT1, ALG8, WBP1, QCR6, GPI1, RER2, MTC3, KTR3, GDA1, GWT1, COX5B, ALG2, PRS5, MNL1, CAB1, MNN5, URK1, URA10, VRG4, PMT2, OST2, KRE2, MNT3, RMT2, OST6, SEC53, TDH2, CRZ1, IMD3, PRS2, SAH1, ENO1, nan, STV1, GUK1, QCR10, VHS3, ADE5,7, RAS1, ADK…	-0.293986802832162, -0.388565704549184, -0.398229576978622, -0.72224806932374, 2.52717119868733, 0.551466031501562, -1.1480227164446, -0.4279286092232671, -0.695539648841602, 1.9948707517740905, -0.481280553048093, -0.61066316390242, 1.6382671144919398, -0.386714898652761, -0.9183377049674742, -0.22613968103344295, -0.8431156860757759, 0.5977358337678941, -0.259768557353076, -0.923927860022755, 0…
GOTERM_BP_FAT	GO:0030488~tRNA methylation	16	0.64	0.017048763562160785	YOR239W, YMR023C, YMR259C, YDL201W, YOL093W, YNL062C, YDR120C, YOL124C, YKR056W, YHR070W, YBL024W, YDL112W, YJL125C, YDR165W, YPL030W, YGL236C	2280	23	5535	1.688787185354691	1.0	0.4248660914990886	27.483261954611848	ABP140, MSS1, TRM732, TRM8, TRM10, GCD10, TRM1, TRM11, TRM2, TRM5, NCL1, TRM3, GCD14, TRM82, TRM44, MTO1	-0.327712625012435, 0.627538605187478, -0.334852290634483, -0.55752895087823, -0.4081746633871161, -0.586938928458099, -0.33314555811445096, -0.7157165622043729, -0.423416887433736, -0.29221846561894604, -0.5206165174086179, -0.477024216732828, -0.4320058350190011, -0.95885308432497, -0.549418808549857, 0.738657851919557
GOTERM_BP_FAT	GO:0048878~chemical homeostasis	105	4.2	0.01759436704553126	YDR492W, YKL080W, YDR098C, YKL040C, YLR205C, YDL194W, YLR214W, YOR384W, YLL052C, YLR083C, YHR060W, YJR005C-A, YIL040W, YJR049C, YHR194W, YFR003C, YHL047C, YMR021C, YLL051C, YPL135W, YER053C, YOL002C, YOL158C, YCL017C, YDR011W, YOR383C, YLR023C, YDR270W, YNL027W, YJL094C, YLR433C, YER037W, YHR026W, YKL220C, YBR043C, YPR139C, YMR054W, YOR382W, YOR054C, YGR020C, YBR295W, YHR039C-A, YOR271C, YGL248W,…	2280	215	5535	1.1855875152998776	1.0	0.4325977752871396	28.231799072618536	IZH1, VMA5, GRX3, NFU1, HMX1, SNF3, FRE1, FRE5, AQY2, EMP70, VMA22, LSO1, APQ12, UTR1, MDM31, YPI1, ARN2, MAC1, FRE6, ISU1, PIC2, IZH2, ENB1, NFS1, SNQ2, FIT3, IZH3, CCC2, CRZ1, KHA1, CNA1, PHM8, VMA16, FRE2, QDR3, LOA1, STV1, FIT2, VHS3, VMA7, PCA1, VMA10, FSF1, PDE1, MAM3, FIT1, ARN1, VCX1, SCO1, CUP2, YFH1, TMN3, FTR1, SCO2, CCC1, PPZ2, GPA2, IZH4, HRK1, TRK1, SMF3, GDT1, NHX1, SIT1, PTK2, TIS…	-0.41539622489523903, -0.322681657631976, -0.277606514042354, -0.383570303156096, 1.2567996877778602, 0.759376545846822, 0.7999678450370079, 6.45070405800016, 0.6746201787196501, -0.669575335003473, -0.398819870997364, 8.754529618854951, -0.9515074015939888, 0.472426588184533, 0.367714842422626, 0.338476636419381, 4.59605434183876, 0.38364064294334, 0.856570672784096, 1.41639157516011, 1.44292097…
GOTERM_BP_FAT	GO:0006385~transcription elongation from RNA polymerase III promoter	17	0.6799999999999999	0.01769864640300859	YNR003C, YDL150W, YHR143W-A, YJL011C, YBR089C-A, YDR045C, YKL144C, YNL113W, YPR190C, YER148W, YPR110C, YOR224C, YNL151C, YBR154C, YOR210W, YPR187W, YOR116C	2280	25	5535	1.6507894736842106	1.0	0.43208833580274975	28.3740294709787	RPC34, RPC53, RPC10, RPC17, NHP6B, RPC11, RPC25, RPC19, RPC82, SPT15, RPC40, RPB8, RPC31, RPB5, RPB10, RPO26, RPO31	-0.348145604857508, -0.5096096331261509, -0.455028063063093, -1.2498728922749298, 0.3712537502604501, -0.77873649807562, -0.5862797374429449, -0.500857861328497, -0.7121938878148539, -0.440526513964814, -0.506716624995075, -0.513163142879366, -0.370431135691277, -0.5580279619814289, -0.42278754340523295, -0.58806672899404, -0.346603020345397
GOTERM_BP_FAT	GO:0005996~monosaccharide metabolic process	53	2.12	0.017720690907674818	YEL012W, YCL039W, YGL227W, YJL052W, YGL156W, YMR280C, YFR017C, YOL086C, YJR096W, YCR012W, YKL048C, YJL121C, YML028W, YGL059W, YNL241C, YGR194C, YBR160W, YPL248C, YCL040W, YDL085W, YDR511W, YGR066C, YKL127W, YFL045C, YJR009C, YDR009W, YHR104W, YHR210C, YGR254W, YJR159W, YBR218C, YAL017W, YDR255C, YBR145W, YBR105C, YGL134W, YMR105C, YJL155C, YDL021W, YGR192C, YIL042C, YLR345W, YGL062W, YIL045W, YMR…	2280	100	5535	1.2866447368421052	1.0	0.4300877247845515	28.40406259025019	UBC8, GID7, VID30, TDH1, AMS1, CAT8, IGD1, ADH1, nan, PGK1, ELM1, RPE1, TSA1, PKP2, ZWF1, XKS1, CDC28, GAL4, GLK1, NDE2, SDH7, nan, PGM1, SEC53, TDH2, GAL3, GRE3, nan, ENO1, SOR1, PYC2, PSK1, RMD5, ADH5, VID24, PCL10, PGM2, FBP26, GPM2, TDH3, PKP1, nan, PYC1, PIG2, NDE1, PCK1, NUP2, PFK26, PHO85, DOG2, FYV10, GPM1, GCY1	1.1101169790989, 0.5083944181585329, 0.715408541506634, 1.9948707517740905, 2.39391890340644, 0.9953131439079328, 1.8663244088010704, 0.31427498896876, 0.805328187498063, 0.310308128662033, 0.4177671142866981, -0.30186105216933096, -0.402755724395372, 0.773581734898049, 0.645760226523406, 0.701348168691907, -0.34600069226665603, 1.01099561639311, 1.30571455324903, 3.14560605159752, 0.710368441368…
GOTERM_BP_FAT	GO:0072599~establishment of protein localization to endoplasmic reticulum	25	1.0	0.018255142406399243	YFL045C, YLR378C, YHR193C, YHL028W, YKL122C, YOR164C, YBR171W, YDR086C, YER103W, YPL210C, YDR292C, YML105C, YLL024C, YOL031C, YAL005C, YKL154W, YPL243W, YPL037C, YJL034W, YDL100C, YNL064C, YBR283C, YKL073W, YLR292C, YOR254C	2280	41	5535	1.4802631578947367	1.0	0.4373492832520498	29.128554761758508	SEC53, SEC61, EGD2, WSC4, SRP21, GET4, SEC66, SSS1, SSA4, SRP72, SRP101, SEC65, SSA2, SIL1, SSA1, SRP102, SRP68, EGD1, KAR2, GET3, YDJ1, SSH1, LHS1, SEC72, SEC63	-0.7257909481862409, -0.387277281849761, -0.22515475756726605, -1.00468298175501, -0.465476726294375, -0.29447873344481, -0.5514180811485029, -0.267826638816821, 0.316366576783708, -0.279307417756188, -0.372101056533476, -0.434003269127245, -0.421306290196886, -0.66325889888902, 0.809275647059862, -0.44382402799885295, -0.411120361822969, -0.366046841797628, -0.9103732406887728, -0.22842613096095…
GOTERM_BP_FAT	GO:0000750~pheromone-dependent signal transduction involved in conjugation with cellular fusion	19	0.76	0.018478138231632073	YJL080C, YBL016W, YPL179W, YLR362W, YFL026W, YDR461W, YHR005C, YPL187W, YOR212W, YKL178C, YCL032W, YGR040W, YDL100C, YDR085C, YNL145W, YER075C, YJL157C, YGL089C, YDL159W	2280	29	5535	1.5905172413793103	1.0	0.43892823751444576	29.42878725926349	SCP160, FUS3, PPQ1, STE11, STE2, MFA1, GPA1, MF(ALPHA)1, STE4, STE3, STE50, KSS1, GET3, AFR1, MFA2, PTP3, FAR1, MF(ALPHA)2, STE7	-0.44178382936211696, -0.511112974613887, 0.233477451279876, 0.43041339110785, -6.73874119150244, -7.51123085179145, -0.467262546194907, 11.1249150548438, -0.570460170808747, 6.17409060996905, 0.34421711533298904, -0.5120523432258621, -0.22842613096095604, 0.981817587752723, -9.5489832278428, 0.300826042422271, -1.2000633757007, 9.18747679921857, 0.38945418602698
GOTERM_BP_FAT	GO:0003333~amino acid transmembrane transport	23	0.9199999999999999	0.018622203122735347	YCL038C, YFL055W, YPL265W, YBR132C, YNL268W, YPL274W, YBR068C, YGL077C, YER119C, YBR069C, YKR039W, YIL088C, YCL025C, YNL270C, YOL092W, YLL061W, YLL055W, YGR055W, YKL146W, YBR147W, YDR352W, YDR508C, YOR130C	2280	37	5535	1.509068278805121	1.0	0.43909472193589427	29.622109852751887	ATG22, AGP3, DIP5, AGP2, LYP1, SAM3, BAP2, HNM1, AVT6, TAT1, GAP1, AVT7, AGP1, ALP1, YPQ1, MMP1, YCT1, MUP1, AVT3, RTC2, YPQ2, GNP1, ORT1	0.605833206806616, 0.595724795355616, 0.6848955890901309, 0.8733835778944549, 0.255321472753129, -1.1254504850171698, 0.325543465263779, -1.20095497110705, 0.524309092527829, -0.463777074598156, 0.600759014859138, 0.3781612828099679, 0.676048601635198, 0.7286183115170309, -0.663090548367009, -1.15304687317106, 1.2792224448193998, -0.6238794736184239, 0.251118461569098, 2.00322543141503, -0.310144…
GOTERM_BP_FAT	GO:0055082~cellular chemical homeostasis	91	3.64	0.01866226815824936	YBR024W, YDR492W, YKL080W, YLR220W, YDR098C, YDR436W, YER020W, YKL040C, YLR205C, YOL101C, YDL194W, YLR214W, YOR267C, YOR384W, YLL052C, YLR083C, YHR060W, YJL129C, YLR034C, YBR187W, YJR049C, YDR456W, YHR194W, YFR003C, YEL065W, YJR059W, YNL291C, YLR136C, YMR205C, YPL224C, YHL047C, YDR516C, YMR021C, YLL051C, YLR126C, YPL135W, YPL110C, YOR245C, YER053C, YMR243C, YOL002C, YDR202C, YFL054C, YOL158C, YCL…	2280	184	5535	1.2006221395881005	1.0	0.4374414323561461	29.67578450776225	SCO2, IZH1, VMA5, CCC1, GRX3, PPZ2, GPA2, NFU1, HMX1, IZH4, SNF3, FRE1, HRK1, FRE5, AQY2, EMP70, VMA22, TRK1, SMF3, GDT1, UTR1, NHX1, MDM31, YPI1, SIT1, PTK2, MID1, TIS11, PFK2, MMT2, ARN2, EMI2, MAC1, FRE6, nan, ISU1, GDE1, DGA1, PIC2, ZRC1, IZH2, RAV2, nan, ENB1, GLK1, SPF1, GGC1, CSG2, NFS1, GLC7, PDR5, FRE3, SNQ2, ATX1, COT1, PMC1, IZH3, GMC1, CCC2, CRZ1, VMA6, CNA1, PMA2, VMA16, FRE2, LOA1, …	0.716191857405725, -0.41539622489523903, -0.322681657631976, -0.446690374506944, -0.277606514042354, 0.802965593281424, 0.656350363801331, -0.383570303156096, 1.2567996877778602, -0.8849706681629859, 0.759376545846822, 0.7999678450370079, 0.40647297770763, 6.45070405800016, 0.6746201787196501, -0.669575335003473, -0.398819870997364, -0.436772626064818, 0.948688209296879, -0.812695921708185, 0.472…
GOTERM_BP_FAT	GO:0071826~ribonucleoprotein complex subunit organization	99	3.9600000000000004	0.018930681693291585	YDR447C, YER025W, YPL240C, YPL237W, YNL182C, YLR340W, YNL306W, YCR072C, YGR085C, YNL112W, YOR167C, YHR021C, YLR264W, YPL093W, YEL015W, YGR074W, YOL080C, YDR060W, YNL244C, YGL189C, YMR186W, YOL077C, YOR063W, YKL156W, YDR429C, YHR066W, YML073C, YGR214W, YCL031C, YHR086W, YMR309C, YGL120C, YML024W, YKL009W, YLR075W, YOL127W, YAL005C, YOR159C, YGR148C, YOR361C, YLR009W, YNL185C, YDR237W, YOL100W, YKL…	2280	202	5535	1.1897798332464826	1.0	0.4397738425596083	30.034376924505047	RPS17B, GCD11, HSP82, SUI3, IPI3, RPP0, MRPS18, RSA4, RPL11B, DBP2, RPS28A, RPS27B, RPS28B, NOG1, EDC3, SMD1, REX4, MAK21, SUI1, RPS26A, HSC82, BRX1, RPL3, RPS27A, TIF35, SSF1, RPL6A, RPS0A, RRP7, NAM8, NIP1, PRP43, RPS17A, MRT4, RPL10, RPL25, SSA1, SME1, RPL24B, PRT1, RLP24, MRPL19, MRPL7, PKH2, MAK11, NOP2, RPG1, RSA1, RPS31, RPS0B, SPB4, IST3, RPL38, PRP39, RSA3, RPS15, NSR1, TIF5, RPL5, BUD27…	-1.10163998060525, -0.408074839356531, 0.358213402782944, -0.358224579078139, -0.6817426780967629, -0.35200086958462795, 0.518256764902397, -0.782542009287763, -0.428728905880024, -1.01334561898019, -0.382852604454039, -0.637625912451041, -0.87123138933497, -0.607548153897839, -0.245333129295695, -0.495940515781551, -0.8755331590846999, -0.6026406681709521, -0.832271811226898, -0.249094601303531,…
GOTERM_BP_FAT	GO:0046165~alcohol biosynthetic process	34	1.3599999999999999	0.020629149839506443	YML008C, YER062C, YHR072W, YBR145W, YJL153C, YLR100W, YMR202W, YOL086C, YKL150W, YAL013W, YML075C, YHR046C, YNL280C, YGR087C, YAL060W, YHR042W, YDR213W, YMR070W, YBR002C, YIL053W, YGL012W, YMR015C, YMR220W, YGL256W, YJL167W, YER044C, YLR228C, YPL028W, YML126C, YDR287W, YGR060W, YGR175C, YHR007C, YMR083W	2280	60	5535	1.375657894736842	1.0	0.4660385233392371	32.263667080819125	ERG6, GPP2, ERG7, ADH5, INO1, ERG27, ERG2, ADH1, MCR1, DEP1, HMG1, INM1, ERG24, PDC6, BDH1, NCP1, UPC2, MOT3, RER2, GPP1, ERG4, ERG5, ERG8, ADH4, ERG20, ERG28, ECM22, ERG10, ERG13, INM2, ERG25, ERG1, ERG11, ADH3	-0.4175978283082079, 0.505196600716686, -0.7766722970997049, 1.5607534618864298, -0.941865560104926, 0.238324874639925, -0.291892870370633, 0.31427498896876, 0.513388192803082, 0.30624854222668296, -0.473722691850856, 0.289379269977847, -0.26013058070836603, 1.5395845945395, 0.7278650977027059, 0.2618124424448, 0.400460286878688, -0.680901809500628, -0.37909625436758, 0.347903575999699, 0.2111981…
GOTERM_BP_FAT	GO:0015980~energy derivation by oxidation of organic compounds	79	3.16	0.021176635057975554	YGR183C, YOR178C, YLL013C, YGL018C, YDR487C, YJL166W, YOR065W, YFR017C, YHR051W, YOL071W, YJR048W, YOL086C, YML070W, YLR163C, YGL187C, YNL052W, YFR003C, YEL071W, YMR056C, YPR184W, YEL011W, YCR005C, YPL159C, YFR033C, YJL200C, YGL226W, YGL256W, YMR256C, YLR258W, YIL111W, YBL045C, YBR160W, YKR058W, YBR026C, YDL085W, YGL107C, YER133W, YHL012W, YKL127W, YEL047C, YPR140W, YMR083W, YIL099W, YNR001C, YIL…	2280	158	5535	1.213815789473684	1.0	0.4725459198855282	32.96781138515277	QCR9, GAC1, PUF3, JAC1, RIB3, QCR8, CYT1, IGD1, COX6, SDH5, CYC1, ADH1, DAK1, MAS1, COX4, COX5A, YPI1, DLD3, AAC1, GDB1, GLC3, CIT2, PET20, QCR6, ACO2, MTC3, ADH4, COX7, GSY2, COX5B, COR1, CDC28, GLG1, ETR1, NDE2, RMD9, GLC7, nan, PGM1, FRD1, TAZ1, ADH3, SGA1, CIT1, MAM33, CIT3, PET10, IDH2, QCR2, COX11, PSK1, ACO1, ADH5, GIP2, IDH1, QCR10, COX8, PCL10, PGM2, RIP1, COA6, QCR7, IDP2, IDP1, CIR2, A…	-0.617085423302547, 2.86311725341846, 0.471440324907378, 0.513315537954185, 0.40174741366438704, -0.4279286092232671, -0.695539648841602, 1.8663244088010704, -0.9183377049674742, 1.03904705627354, -0.8431156860757759, 0.31427498896876, 0.332628757121271, 0.5977358337678941, -0.7088141644873559, -0.406329268364405, 0.338476636419381, 0.32646669729432004, 0.555437473350605, 1.15943350027573, 2.3422…
GOTERM_BP_FAT	GO:0009085~lysine biosynthetic process	11	0.44	0.021757366419564553	YDR034C, YIR034C, YBR115C, YDR234W, YJL200C, YNR050C, YIL094C, YDL182W, YGL154C, YDL131W, YDR158W	2280	14	5535	1.9074248120300754	1.0	0.4794141554046025	33.707140198613004	LYS14, LYS1, LYS2, LYS4, ACO2, LYS9, LYS12, LYS20, LYS5, LYS21, HOM2	0.39261721627980894, 1.10236762054731, 14.1992697974425, -0.576942541021487, -0.579593138856062, 0.299773078754417, 0.5615390689154169, 1.29673346613561, 0.432178111443159, 0.322580701131334, 0.491861162276381
GOTERM_BP_FAT	GO:0031118~rRNA pseudouridine synthesis	7	0.27999999999999997	0.02200381080809611	YHR072W-A, YHR089C, YOR243C, YLR177W, YDL208W, YLR175W, YDR505C	2280	7	5535	2.4276315789473686	1.0	0.4809007871861739	34.01854999947705	NOP10, GAR1, PUS7, nan, NHP2, CBF5, PSP1	-0.4658267505961189, -0.39914429949717, -0.440101352690697, 1.19851638034019, -0.4720027257905121, -0.513988925963625, 0.40690660840589693
GOTERM_BP_FAT	GO:0043649~dicarboxylic acid catabolic process	7	0.27999999999999997	0.02200381080809611	YLR027C, YKL106W, YFR047C, YBR006W, YMR250W, YBR222C, YDL215C	2280	7	5535	2.4276315789473686	1.0	0.4809007871861739	34.01854999947705	AAT2, AAT1, BNA6, UGA2, GAD1, PCS60, GDH2	0.8152700906845429, -0.594834512863568, 0.422504561520298, 1.04866697155672, 0.742066562988595, 0.262629482445437, 0.855246388881372
GOTERM_BP_FAT	GO:0006066~alcohol metabolic process	52	2.08	0.023072479120109794	YML008C, YER024W, YER062C, YPL227C, YJL153C, YOL086C, YML070W, YAR035W, YML075C, YHR046C, YOL059W, YAL060W, YMR070W, YBR002C, YIL053W, YMR015C, YGL256W, YOR245C, YER044C, YPL028W, YDL085W, YDR287W, YGR060W, YHR007C, YGR175C, YMR083W, YCR048W, YDR216W, YHR072W, YOR374W, YBR145W, YER073W, YLR100W, YMR202W, YKL150W, YAL013W, YNL280C, YGR087C, YOL151W, YHR042W, YDR213W, YPL103C, YGL012W, YBR243C, YIL…	2280	99	5535	1.2751196172248804	1.0	0.49495186969497607	35.35298185220499	ERG6, YAT2, GPP2, ALG5, INO1, ADH1, DAK1, YAT1, HMG1, INM1, GPD2, BDH1, MOT3, RER2, GPP1, ERG5, ADH4, DGA1, ERG28, ERG10, NDE2, INM2, ERG25, ERG11, ERG1, ADH3, ARE1, ADR1, ERG7, ALD4, ADH5, ALD5, ERG27, ERG2, MCR1, DEP1, ERG24, PDC6, GRE2, NCP1, UPC2, FMP30, ERG4, ALG7, GUT2, ERG8, SYM1, ERG20, NDE1, ECM22, ERG13, GCY1	-0.4175978283082079, 0.866041920215758, 0.505196600716686, -1.1480227164446, -0.941865560104926, 0.31427498896876, 0.332628757121271, 1.88857725926108, -0.473722691850856, 0.289379269977847, 0.549564850179576, 0.7278650977027059, -0.680901809500628, -0.37909625436758, 0.347903575999699, -1.02362277695798, -0.534151413929132, 0.437452510247011, -0.32588918027695096, -0.406084925765224, 3.145606051…
GOTERM_BP_FAT	GO:0009066~aspartate family amino acid metabolic process	45	1.7999999999999998	0.023942862203203807	YER091C, YDR034C, YLR303W, YHR112C, YNL160W, YML096W, YER043C, YIL094C, YNL103W, YGL154C, YDL131W, YLR180W, YIL101C, YDR502C, YJR137C, YLR027C, YML082W, YIR034C, YBR115C, YJR148W, YLR291C, YPR145W, YKL001C, YHR208W, YKL106W, YBR084W, YDR234W, YJL200C, YKL043W, YHR139C, YDL182W, YGR083C, YKR026C, YJR010W, YJR024C, YLR017W, YGR010W, YAL012W, YJR130C, YPR118W, YNR050C, YDR321W, YLL062C, YER111C, YDR…	2280	84	5535	1.300516917293233	1.0	0.5055427491974007	36.42090155428463	MET6, LYS14, MET17, nan, YGP1, nan, SAH1, LYS12, MET4, LYS5, LYS21, SAM1, XBP1, SAM2, MET5, AAT2, nan, LYS1, LYS2, BAT2, GCD7, ASN1, MET14, BAT1, AAT1, MIS1, LYS4, ACO2, PHD1, SPS100, LYS20, GCD2, GCN3, MET3, MDE1, MEU1, NMA2, CYS3, STR2, MRI1, LYS9, ASP1, MHT1, SWI4, HOM2	-1.11099800047984, 0.39261721627980894, 14.1999464258181, 0.666504726411156, 1.1948269453424198, -0.41810240071081295, -0.45067067455418, 0.5615390689154169, 0.460162968260881, 0.432178111443159, 0.322580701131334, -0.497826294999101, 2.720796681223129, -1.13825165549877, -0.716614271461975, 0.8152700906845429, -0.296783500543892, 1.10236762054731, 14.1992697974425, 1.2265958529740302, -0.3766260…
GOTERM_BP_FAT	GO:0000413~protein peptidyl-prolyl isomerization	12	0.48	0.024050865168117476	YNR028W, YPL152W, YDR155C, YDR519W, YHR057C, YLR449W, YDR304C, YJR032W, YML074C, YCR069W, YLR216C, YIL153W	2280	16	5535	1.820723684210526	1.0	0.5047361266634718	36.552245592766944	CPR8, RRD2, CPR1, FPR2, CPR2, FPR4, CPR5, CPR7, FPR3, CPR4, CPR6, RRD1	-0.55220094920648, 0.521761678759351, -0.257562003542217, -0.35828376098202896, 0.38462660304736, -0.8522228611213342, -0.259666011212373, -0.545238478705728, -0.3815390061166379, 0.22475697074690096, -0.222077331382006, 0.303201746392737
GOTERM_BP_FAT	GO:0009259~ribonucleotide metabolic process	80	3.2	0.024188087917178653	YGR183C, YAR015W, YJL166W, YOR065W, YMR217W, YJL052W, YOR347C, YHR051W, YOL071W, YML056C, YJR048W, YOL086C, YLR163C, YLR420W, YPL075W, YML075C, YGL187C, YMR300C, YML106W, YJR105W, YNL052W, YKL216W, YOR128C, YDR399W, YLR359W, YKL162C, YCR012W, YDR441C, YML022W, YMR205C, YFR033C, YDR516C, YGL226W, YMR256C, YBL039C, YIL111W, YBL045C, YDR531W, YNR012W, YGR061C, YMR271C, YCL040W, YDL085W, YPR140W, YOR…	2280	161	5535	1.2062765609676365	1.0	0.5043649913934808	36.718753837452624	QCR9, ADE1, QCR8, CYT1, GUA1, TDH1, PYK2, COX6, SDH5, IMD4, CYC1, ADH1, MAS1, URA4, GCR1, HMG1, COX4, ADE4, URA5, ADO1, COX5A, URA1, ADE2, HPT1, ADE13, nan, PGK1, APT2, APT1, PFK2, QCR6, EMI2, MTC3, COX7, URA7, COX5B, COR1, CAB1, URK1, ADE6, URA10, GLK1, NDE2, TAZ1, nan, TDH2, IMD3, QCR2, ENO1, PMA2, ADH5, STV1, QCR10, GUK1, COX8, VHS3, ADE5,7, ADK1, RAS1, ATP19, RAS2, RIP1, COA6, QCR7, GPM2, IMD…	-0.617085423302547, -0.23101306018693304, -0.4279286092232671, -0.695539648841602, -0.495702130009718, 1.9948707517740905, 1.6382671144919398, -0.9183377049674742, 1.03904705627354, -1.19105830631971, -0.8431156860757759, 0.31427498896876, 0.5977358337678941, -1.04477637683663, 0.273901517017593, -0.473722691850856, -0.7088141644873559, -0.683860823507602, -0.3992659416616671, -0.458879592745294,…
GOTERM_BP_FAT	GO:0009116~nucleoside metabolic process	84	3.36	0.02445942245449244	YGR183C, YBL068W, YCL050C, YJL166W, YOR065W, YMR217W, YJL052W, YOR347C, YHR051W, YKL181W, YOL071W, YML056C, YJR048W, YOL086C, YLR163C, YLR420W, YPL075W, YML075C, YGL187C, YMR300C, YML106W, YJR105W, YNL052W, YKL216W, YDR399W, YLR359W, YKL162C, YCR012W, YDR441C, YML022W, YMR205C, YFR033C, YDR516C, YGL226W, YMR256C, YBL039C, YOL061W, YIL111W, YBL045C, YDR531W, YNR012W, YMR271C, YCL040W, YDL085W, YPR…	2280	170	5535	1.19953560371517	1.0	0.5059364490993246	37.04677875892726	QCR9, PRS4, APA1, QCR8, CYT1, GUA1, TDH1, PYK2, COX6, PRS1, SDH5, IMD4, CYC1, ADH1, MAS1, URA4, GCR1, HMG1, COX4, ADE4, URA5, ADO1, COX5A, URA1, HPT1, ADE13, nan, PGK1, APT2, APT1, PFK2, QCR6, EMI2, MTC3, COX7, URA7, PRS5, COX5B, COR1, CAB1, URK1, URA10, GLK1, NDE2, TAZ1, RMT2, nan, TDH2, IMD3, PRS2, SAH1, QCR2, ENO1, PMA2, ADH5, STV1, QCR10, GUK1, COX8, VHS3, ADK1, ATP19, SPE2, RIP1, COA6, QCR7,…	-0.617085423302547, -0.388565704549184, -0.293986802832162, -0.4279286092232671, -0.695539648841602, -0.495702130009718, 1.9948707517740905, 1.6382671144919398, -0.9183377049674742, -0.386714898652761, 1.03904705627354, -1.19105830631971, -0.8431156860757759, 0.31427498896876, 0.5977358337678941, -1.04477637683663, 0.273901517017593, -0.473722691850856, -0.7088141644873559, -0.683860823507602, -0…
GOTERM_BP_FAT	GO:0019637~organophosphate metabolic process	194	7.76	0.02458264685711078	YCL050C, YBL068W, YDR302W, YGR043C, YOL065C, YOR095C, YNL130C, YDL022W, YKR067W, YPL227C, YJL166W, YOR065W, YEL041W, YJL052W, YOR347C, YJL153C, YHR051W, YKL181W, YBR029C, YJR048W, YLR163C, YER026C, YMR008C, YOR128C, YKL216W, YHR194W, YLR359W, YKL162C, YJR073C, YJR049C, YCR012W, YLR043C, YOL059W, YML022W, YFR033C, YGR216C, YGL226W, YDR096W, YJL091C, YOL061W, YIL111W, YDR531W, YNR012W, YMR271C, YMR…	2280	421	5535	1.1186710838854856	1.0	0.505363233774208	37.19521664672476	APA1, PRS4, GPI11, NQM1, INP54, RKI1, CPT1, GPD1, GPT2, ALG5, QCR8, CYT1, YEF1, TDH1, PYK2, INO1, COX6, PRS1, CDS1, CYC1, MAS1, CHO1, PLB1, ADE2, URA1, MDM31, ADE13, nan, OPI3, UTR1, PGK1, TRX1, GPD2, APT1, QCR6, GPI1, MTC3, GIS1, GWT1, PRS5, COX5B, CAB1, URK1, URA10, SCS7, CST26, YFT2, AAH1, TDH2, THI11, CMD1, IMD3, PRS2, PHM8, ENO1, EPT1, THI6, STV1, QCR10, GUK1, VHS3, ADE5,7, DEP1, ADK1, RAS1,…	-0.293986802832162, -0.388565704549184, -0.398229576978622, 2.52717119868733, 0.387361055677723, -0.72224806932374, -0.458574085762124, 0.551466031501562, 0.8698593879655508, -1.1480227164446, -0.4279286092232671, -0.695539648841602, 1.15081156881791, 1.9948707517740905, 1.6382671144919398, -0.941865560104926, -0.9183377049674742, -0.386714898652761, -0.590627423016234, -0.8431156860757759, 0.597…
GOTERM_BP_FAT	GO:0009165~nucleotide biosynthetic process	61	2.44	0.024632137499210838	YCL050C, YAR015W, YBL068W, YOR065W, YMR217W, YEL041W, YKL181W, YML056C, YPR081C, YGL037C, YLR420W, YMR300C, YGL187C, YML106W, YJR105W, YKL216W, YOR128C, YDR399W, YLR359W, YJR049C, YLR043C, YDR441C, YML022W, YBR252W, YBL039C, YOL061W, YDR531W, YNR012W, YGR061C, YMR271C, YFR047C, YOR020W-A, YLR432W, YER099C, YPL036W, YMR054W, YDR454C, YOR054C, YGL234W, YGR209C, YDR226W, YOR101W, YOL077W-A, YNL098C,…	2280	119	5535	1.2444161875276427	1.0	0.5037443925568904	37.25474049187613	APA1, ADE1, PRS4, CYT1, GUA1, YEF1, PRS1, IMD4, GRS2, PNC1, URA4, ADE4, COX4, URA5, ADO1, URA1, ADE2, HPT1, ADE13, UTR1, TRX1, APT2, APT1, DUT1, URA7, PRS5, CAB1, URK1, ADE6, URA10, BNA6, nan, IMD3, PRS2, PMA2, STV1, GUK1, VHS3, ADE5,7, TRX2, ADK1, RAS1, ATP19, RAS2, IMD2, ATP17, DCD1, MIS1, PDE1, CDC8, RNR3, PRS3, AMD1, FUR1, ADK2, ADE16, NMA2, FAD1, MTD1, RNR1, DAS2	-0.293986802832162, -0.23101306018693304, -0.388565704549184, -0.695539648841602, -0.495702130009718, 1.15081156881791, -0.386714898652761, -1.19105830631971, 0.34144091099539303, 0.74408842309189, -1.04477637683663, -0.683860823507602, -0.7088141644873559, -0.3992659416616671, -0.458879592745294, -0.923927860022755, -0.259768557353076, -0.754762208861734, -0.28800476950644, 0.472426588184533, -0…
GOTERM_BP_FAT	GO:0046390~ribose phosphate biosynthetic process	44	1.76	0.024858663105693363	YOR020W-A, YBL068W, YAR015W, YLR432W, YER099C, YOR065W, YMR217W, YPL036W, YKL181W, YML056C, YMR054W, YDR454C, YOR054C, YGL234W, YOR101W, YLR420W, YDR226W, YOL077W-A, YNL098C, YML106W, YMR300C, YGL187C, YJR105W, YOR128C, YKL216W, YDR399W, YLR359W, YHR216W, YDR441C, YDR377W, YML022W, YGL248W, YHL011C, YBL039C, YOL061W, YML035C, YHR128W, YDR531W, YGR061C, YNR012W, YMR271C, YER170W, YLR028C, YDR020C	2280	82	5535	1.3026315789473684	1.0	0.5046576328649561	37.526508604695174	nan, PRS4, ADE1, IMD3, PRS2, CYT1, GUA1, PMA2, PRS1, IMD4, STV1, GUK1, VHS3, ADE5,7, RAS1, URA4, ADK1, ATP19, RAS2, URA5, ADE4, COX4, ADO1, ADE2, URA1, HPT1, ADE13, IMD2, APT2, ATP17, APT1, PDE1, PRS3, URA7, PRS5, AMD1, FUR1, CAB1, ADE6, URK1, URA10, ADK2, ADE16, DAS2	0.8881987565921179, -0.388565704549184, -0.23101306018693304, -0.5763812069696489, -0.337923043826718, -0.695539648841602, -0.495702130009718, 0.38945876456348905, -0.386714898652761, -1.19105830631971, 0.333609293794572, -0.300865732154998, 0.37264186241112107, -0.284807359281841, -0.750602274110598, -1.04477637683663, -0.262058934083035, -0.546638690348987, 0.525580857655247, -0.399265941661667…
GOTERM_BP_FAT	GO:0018208~peptidyl-proline modification	13	0.52	0.025761131461489638	YNR028W, YPL152W, YDR155C, YER049W, YDR519W, YHR057C, YLR449W, YDR304C, YJR032W, YCR069W, YML074C, YLR216C, YIL153W	2280	18	5535	1.7532894736842106	1.0	0.5149744914212728	38.598200206211274	CPR8, RRD2, CPR1, TPA1, FPR2, CPR2, FPR4, CPR5, CPR7, CPR4, FPR3, CPR6, RRD1	-0.55220094920648, 0.521761678759351, -0.257562003542217, -0.6241036752176751, -0.35828376098202896, 0.38462660304736, -0.8522228611213342, -0.259666011212373, -0.545238478705728, 0.22475697074690096, -0.3815390061166379, -0.222077331382006, 0.303201746392737
GOTERM_BP_FAT	GO:0019318~hexose metabolic process	49	1.96	0.025912961484747594	YFL045C, YJR009C, YDR009W, YHR210C, YEL012W, YHR104W, YCL039W, YGL227W, YGR254W, YGL156W, YJL052W, YBR218C, YJR159W, YMR280C, YAL017W, YDR255C, YFR017C, YBR145W, YOL086C, YBR105C, YGL134W, YMR105C, YJL155C, YCR012W, YDL021W, YGR192C, YIL042C, YKL048C, YML028W, YGL059W, YLR345W, YGL062W, YIL045W, YMR145C, YKR097W, YNL241C, YBR160W, YPL248C, YCL040W, YPL031C, YIL107C, YLR335W, YHR043C, YDL085W, YDR…	2280	93	5535	1.279074702886248	1.0	0.5147627686993348	38.77678124526245	SEC53, TDH2, GAL3, nan, UBC8, GRE3, GID7, VID30, ENO1, AMS1, TDH1, PYC2, SOR1, CAT8, PSK1, RMD5, IGD1, ADH5, ADH1, VID24, PCL10, PGM2, FBP26, PGK1, GPM2, TDH3, PKP1, ELM1, TSA1, PKP2, nan, PYC1, PIG2, NDE1, PCK1, ZWF1, CDC28, GAL4, GLK1, PHO85, PFK26, NUP2, DOG2, NDE2, SDH7, nan, FYV10, PGM1, GPM1	-0.7257909481862409, 0.511931838110612, 0.8238483382921559, 0.733787217914427, 1.1101169790989, 0.385344578202147, 0.5083944181585329, 0.715408541506634, 1.553131085582, 2.39391890340644, 1.9948707517740905, 0.193381640311087, 0.938302512152327, 0.9953131439079328, 0.486267828301839, 0.5250313106566621, 1.8663244088010704, 1.5607534618864298, 0.31427498896876, 1.7074994754498702, 0.47821899615316…
GOTERM_BP_FAT	GO:0033108~mitochondrial respiratory chain complex assembly	25	1.0	0.02625976834035298	YGR183C, YJL062W-A, YJR034W, YOL071W, YML129C, YDR375C, YKL053C-A, YGL187C, YEL059C-A, YMR244C-A, YBR269C, YDR529C, YDR493W, YGR112W, YLR038C, YER058W, YMR035W, YIL157C, YML030W, YBR044C, YLR218C, YNR018W, YDR511W, YDR231C, YHR116W	2280	42	5535	1.445018796992481	1.0	0.51720632384603	39.182850078299616	QCR9, COA3, PET191, SDH5, COX14, BCS1, MDM35, COX4, SOM1, COA6, SDH8, QCR7, MZM1, SHY1, COX12, PET117, IMP2, COA1, RCF1, TCM62, COA4, RCF2, SDH7, COX20, COX23	-0.617085423302547, 0.807187859985343, 0.6365306545424749, 1.03904705627354, 0.8998128780683281, 0.33867260953280204, 0.584167663996999, -0.7088141644873559, 0.648634251748697, 0.746481369478462, 0.8616576214203701, -0.429305300432702, 0.985584244128404, 0.7316855883361691, -0.6944691828421171, 0.87862138215489, 0.5405957534553779, 0.481269379554642, 0.725440596233198, 0.385072769483249, 0.777250…
GOTERM_BP_FAT	GO:1901657~glycosyl compound metabolic process	86	3.44	0.026610767712631087	YGR183C, YBL068W, YCL050C, YJL166W, YOR065W, YMR217W, YJL052W, YOR347C, YHR051W, YKL181W, YOL071W, YML056C, YJR048W, YOL086C, YLR163C, YLR420W, YPL075W, YML075C, YGL187C, YMR300C, YML106W, YJR105W, YNL052W, YKL216W, YDR399W, YLR359W, YKL162C, YCR012W, YDR441C, YML022W, YMR205C, YFR033C, YDR516C, YGL226W, YMR256C, YBL039C, YOL061W, YIL111W, YBL045C, YDR531W, YNR012W, YMR271C, YCL040W, YDL085W, YPR…	2280	175	5535	1.1930075187969924	1.0	0.5196641873487269	39.591231398635486	QCR9, PRS4, APA1, QCR8, CYT1, GUA1, TDH1, PYK2, COX6, PRS1, SDH5, IMD4, CYC1, ADH1, MAS1, URA4, GCR1, HMG1, COX4, ADE4, URA5, ADO1, COX5A, URA1, HPT1, ADE13, nan, PGK1, APT2, APT1, PFK2, QCR6, EMI2, MTC3, COX7, URA7, PRS5, COX5B, COR1, CAB1, URK1, URA10, GLK1, NDE2, TAZ1, RMT2, nan, TDH2, IMD3, PRS2, SAH1, QCR2, ENO1, nan, PMA2, ADH5, STV1, QCR10, GUK1, COX8, VHS3, ADK1, ATP19, SPE2, RIP1, COA6, …	-0.617085423302547, -0.388565704549184, -0.293986802832162, -0.4279286092232671, -0.695539648841602, -0.495702130009718, 1.9948707517740905, 1.6382671144919398, -0.9183377049674742, -0.386714898652761, 1.03904705627354, -1.19105830631971, -0.8431156860757759, 0.31427498896876, 0.5977358337678941, -1.04477637683663, 0.273901517017593, -0.473722691850856, -0.7088141644873559, -0.683860823507602, -0…
GOTERM_BP_FAT	GO:0017004~cytochrome complex assembly	23	0.9199999999999999	0.027326288323330908	YBR024W, YGR183C, YDR493W, YGR112W, YLR038C, YJL062W-A, YER058W, YIL157C, YML030W, YPL132W, YBR037C, YJR034W, YNR018W, YLR218C, YAL039C, YML129C, YOR037W, YDR375C, YKL087C, YGL187C, YDR231C, YMR244C-A, YDR529C	2280	38	5535	1.4693559556786704	1.0	0.5268928078116617	40.41570188826764	SCO2, QCR9, MZM1, SHY1, COX12, COA3, PET117, COA1, RCF1, COX11, SCO1, PET191, RCF2, COA4, CYC3, COX14, CYC2, BCS1, CYT2, COX4, COX20, COA6, QCR7	0.716191857405725, -0.617085423302547, 0.985584244128404, 0.7316855883361691, -0.6944691828421171, 0.807187859985343, 0.87862138215489, 0.481269379554642, 0.725440596233198, 0.43177689151529, 0.574422858140605, 0.6365306545424749, -0.4006606183302801, 0.7772507111461701, 0.981704703856869, 0.8998128780683281, 0.377075530213436, 0.33867260953280204, 0.5478003447401261, -0.7088141644873559, 0.83816…
GOTERM_BP_FAT	GO:0006006~glucose metabolic process	41	1.6400000000000001	0.02781632114046952	YJR009C, YHR210C, YEL012W, YCL039W, YGL227W, YGR254W, YJL052W, YMR280C, YBR218C, YAL017W, YFR017C, YDR255C, YBR145W, YOL086C, YBR105C, YGL134W, YMR105C, YJL155C, YCR012W, YDL021W, YGR192C, YIL042C, YKL048C, YML028W, YGL059W, YGL062W, YIL045W, YMR145C, YKR097W, YNL241C, YBR160W, YCL040W, YPL031C, YLR335W, YDL085W, YHR043C, YDR511W, YGR066C, YIL097W, YKL127W, YKL152C	2280	76	5535	1.309643351800554	1.0	0.531018511830667	40.97419318021143	TDH2, nan, UBC8, GID7, VID30, ENO1, TDH1, CAT8, PYC2, PSK1, IGD1, RMD5, ADH5, ADH1, VID24, PCL10, PGM2, FBP26, PGK1, GPM2, TDH3, PKP1, ELM1, TSA1, PKP2, PYC1, PIG2, NDE1, PCK1, ZWF1, CDC28, GLK1, PHO85, NUP2, NDE2, DOG2, SDH7, nan, FYV10, PGM1, GPM1	0.511931838110612, 0.733787217914427, 1.1101169790989, 0.5083944181585329, 0.715408541506634, 1.553131085582, 1.9948707517740905, 0.9953131439079328, 0.193381640311087, 0.486267828301839, 1.8663244088010704, 0.5250313106566621, 1.5607534618864298, 0.31427498896876, 1.7074994754498702, 0.47821899615316, 1.6492738914023102, 0.8135811018901271, 0.310308128662033, 1.50173647728982, 0.2392480517438769…
GOTERM_BP_FAT	GO:0043650~dicarboxylic acid biosynthetic process	15	0.6	0.0278483974138893	YAL062W, YOR375C, YHR208W, YNR001C, YCR005C, YBR249C, YOR136W, YLR027C, YLR017W, YNL037C, YJR148W, YDL171C, YLR142W, YDR127W, YDL066W	2280	22	5535	1.6552033492822966	1.0	0.5291800937907731	41.0105772523581	GDH3, GDH1, BAT1, CIT1, CIT2, ARO4, IDH2, AAT2, MEU1, IDH1, BAT2, GLT1, PUT1, ARO1, IDP1	2.6626786814017795, -0.344905241885259, -0.7365574782692859, 0.983035208045174, 1.12452549994808, 0.30641520552138, 1.94104228199163, 0.8152700906845429, -0.470334495195287, 2.40235105699744, 1.2265958529740302, -0.880547935959333, 0.846316704414648, 0.7186882917948308, 0.624018609097152
GOTERM_BP_FAT	GO:0050657~nucleic acid transport	67	2.68	0.0283886264813332	YDR395W, YBR111W-A, YLR048W, YLL023C, YKL205W, YOR257W, YIR005W, YOL040C, YGR128C, YDR381W, YKL130C, YGR116W, YOR046C, YIL040W, YDL084W, YAR002W, YJR123W, YNL073W, YMR308C, YBL079W, YLL024C, YBR130C, YLR264W, YOR167C, YPL169C, YOR098C, YGL123W, YNL302C, YNL064C, YNL178W, YOL121C, YER110C, YGL097W, YKR082W, YJL039C, YLR347C, YGR090W, YLR064W, YGL189C, YMR125W, YDR002W, YKL057C, YHR015W, YGR214W, Y…	2280	133	5535	1.222942223981005	1.0	0.5338622216538693	41.620178111398374	SXM1, SUS1, RPS0B, POM33, LOS1, CDC31, IST3, RPS15, UTP8, YRA1, SHE2, SPT6, DBP5, APQ12, SUB2, NUP60, RPS5, MSK1, PSE1, NUP170, SSA2, SHE3, RPS28B, RPS28A, MEX67, NUP1, RPS2, RPS19B, YDJ1, RPS3, RPS19A, KAP123, SRM1, NUP133, NUP192, KAP95, UTP22, PER33, RPS26A, STO1, YRB1, NUP120, MIP6, RPS0A, KAP104, CRM1, GBP2, NUP188, RPS10A, POR2, MTR10, LOC1, CBC2, HEK2, SOL1, RPS10B, HMT1, RIO2, NUP2, NEW1,…	-0.456678896752276, -0.382605531493483, -0.60402085556689, 0.641814335675416, -0.535969853712402, 0.329011402116046, -0.5210645189900209, -0.446782311877228, -0.692302553679646, -0.259562033289408, -0.358396295960742, -0.279904593874344, -0.35651879642844103, -0.9515074015939888, -0.337179992343121, -0.35202444303787, -0.5420614584246629, 0.8722544719718229, -0.481697949397026, -0.220075706627283…
GOTERM_BP_FAT	GO:0016073~snRNA metabolic process	19	0.76	0.028696063874522466	YDL111C, YLR430W, YHR089C, YOR243C, YOR001W, YDR280W, YOL115W, YIL079C, YJL050W, YLR132C, YMR239C, YHR072W-A, YGR158C, YNL299W, YPL212C, YLR399C, YDL208W, YLR175W, YGR195W	2280	30	5535	1.5375	1.0	0.5355208450361599	41.96442695071569	RRP42, SEN1, GAR1, PUS7, RRP6, RRP45, PAP2, AIR1, MTR4, USB1, RNT1, NOP10, MTR3, TRF5, PUS1, BDF1, NHP2, CBF5, SKI6	-0.32983000312595, -0.341524400888939, -0.39914429949717, -0.440101352690697, -0.397763126593286, -0.273401828984671, -0.38970198388660093, -0.74829296184645, -0.6888351489103979, -0.453022777886823, -0.875955459288795, -0.4658267505961189, -0.4533296823489811, -0.849858067054588, -0.731229521290111, 0.28661567056221504, -0.4720027257905121, -0.513988925963625, -0.326509311649909
GOTERM_BP_FAT	GO:1901293~nucleoside phosphate biosynthetic process	62	2.48	0.02874177170667714	YCL050C, YAR015W, YBL068W, YOR065W, YMR217W, YEL041W, YKL181W, YML056C, YPR081C, YGL037C, YLR420W, YMR300C, YGL187C, YML106W, YJR105W, YKL216W, YOR128C, YDR399W, YLR359W, YJR049C, YLR043C, YDR441C, YML022W, YBR252W, YBL039C, YOL061W, YDR531W, YNR012W, YGR061C, YMR271C, YFR047C, YOR020W-A, YNL141W, YLR432W, YER099C, YPL036W, YMR054W, YDR454C, YOR054C, YGL234W, YGR209C, YDR226W, YOR101W, YOL077W-A,…	2280	122	5535	1.2337144089732528	1.0	0.5338777555196763	42.01544331787397	APA1, ADE1, PRS4, CYT1, GUA1, YEF1, PRS1, IMD4, GRS2, PNC1, URA4, ADE4, COX4, URA5, ADO1, URA1, ADE2, HPT1, ADE13, UTR1, TRX1, APT2, APT1, DUT1, URA7, PRS5, CAB1, URK1, ADE6, URA10, BNA6, nan, AAH1, IMD3, PRS2, PMA2, STV1, GUK1, VHS3, ADE5,7, TRX2, ADK1, RAS1, ATP19, RAS2, IMD2, ATP17, DCD1, MIS1, PDE1, CDC8, RNR3, PRS3, AMD1, FUR1, ADK2, ADE16, NMA2, FAD1, MTD1, RNR1, DAS2	-0.293986802832162, -0.23101306018693304, -0.388565704549184, -0.695539648841602, -0.495702130009718, 1.15081156881791, -0.386714898652761, -1.19105830631971, 0.34144091099539303, 0.74408842309189, -1.04477637683663, -0.683860823507602, -0.7088141644873559, -0.3992659416616671, -0.458879592745294, -0.923927860022755, -0.259768557353076, -0.754762208861734, -0.28800476950644, 0.472426588184533, -0…
GOTERM_BP_FAT	GO:0005975~carbohydrate metabolic process	173	6.92	0.02879656708384778	YOR178C, YOL116W, YBR001C, YGL028C, YGR043C, YER062C, YDL022W, YGL227W, YPL227C, YJL052W, YJL002C, YDR414C, YOR347C, YJL153C, YGL022W, YOL157C, YML070W, YFR003C, YCR012W, YOL059W, YPR159W, YOL030W, YEL036C, YOR067C, YGR289C, YPR184W, YEL002C, YKL048C, YCR005C, YCR019W, YBR002C, YML028W, YGR032W, YGL059W, YIL053W, YPR026W, YBR205W, YEL042W, YGL065C, YHR204W, YJL186W, YPL248C, YGL209W, YGL225W, YAL…	2280	374	5535	1.122941880101323	1.0	0.5323631077837782	42.07654671929427	GAC1, MSN1, NTH2, SCW11, NQM1, GPP2, GPD1, VID30, ALG5, TDH1, OST1, ERD1, PYK2, INO1, STT3, IMA2, DAK1, YPI1, PGK1, GPD2, KRE6, GAS5, ANP1, ALG8, MAL11, GDB1, WBP1, ELM1, CIT2, MAK32, RER2, TSA1, GSC2, PKP2, GPP1, ATH1, KTR3, GDA1, ALG2, MNL1, MNN5, GAL4, MIG2, VRG4, PMT2, OST2, SDH7, KRE2, MNT3, SGA1, OST6, MAL13, SEC53, TDH2, CRZ1, GAL3, nan, GRE3, TPS2, ENO1, TSL1, nan, DEP1, PCL10, ALG1, KTR6…	2.86311725341846, 0.392219766850151, 0.496978288525897, 0.42876283325174297, 2.52717119868733, 0.505196600716686, 0.551466031501562, 0.715408541506634, -1.1480227164446, 1.9948707517740905, -0.481280553048093, -0.61066316390242, 1.6382671144919398, -0.941865560104926, -0.22613968103344295, 0.53690956219805, 0.332628757121271, 0.338476636419381, 0.310308128662033, 0.549564850179576, -0.44775411218…
GOTERM_BP_FAT	GO:0044255~cellular lipid metabolic process	146	5.84	0.029231134346094242	YBR183W, YML008C, YDR302W, YOL065C, YNL123W, YNL130C, YER024W, YKR067W, YPL227C, YHR205W, YJL153C, YBR029C, YLR372W, YER026C, YMR008C, YHR194W, YJR073C, YDR058C, YOR067C, YML042W, YGR216C, YBR002C, YMR070W, YMR015C, YDR096W, YJL091C, YGL065C, YNL094W, YER044C, YNL183C, YOL002C, YMR272C, YBR042C, YPL028W, YBR041W, YMR246W, YPR002W, YOR221C, YGR175C, YHR007C, YJL187C, YDR319C, YCR034W, YDR216W, YBR…	2280	312	5535	1.136007085020243	1.0	0.535582180489026	42.55898751236573	YPC1, ERG6, GPI11, INP54, NMA111, CPT1, YAT2, GPT2, ALG5, SCH9, INO1, CDS1, ELO3, CHO1, PLB1, MDM31, OPI3, TGL2, ALG8, CAT2, GPI1, RER2, MOT3, ERG5, GIS1, GWT1, ALG2, APP1, ERG28, NPR1, IZH2, SCS7, CST26, ERG10, FAT1, FAA4, PDH1, MCT1, ERG1, ERG11, SWE1, YFT2, ELO2, ADR1, CMD1, SAH1, OLE1, ERG7, EHD3, EPT1, ERG27, ERG2, DEP1, LAC1, ALG1, PLB2, ACC1, ERG24, YDC1, FOX2, GRE2, PEX11, GPI15, TCB3, AL…	0.446162975191153, -0.4175978283082079, -0.398229576978622, 0.387361055677723, -0.420494068914264, -0.458574085762124, 0.866041920215758, 0.8698593879655508, -1.1480227164446, -0.274450976928065, -0.941865560104926, -0.590627423016234, -0.8893830201768969, -0.363074806912177, 0.796342136912223, 0.367714842422626, -0.40538819746609, 0.831792016512965, -0.541457136609993, 0.7486126379530971, -0.336…
GOTERM_BP_FAT	GO:0050658~RNA transport	66	2.64	0.029534270999570258	YDR395W, YBR111W-A, YLR048W, YLL023C, YKL205W, YOR257W, YIR005W, YOL040C, YGR128C, YDR381W, YKL130C, YGR116W, YOR046C, YIL040W, YDL084W, YAR002W, YJR123W, YNL073W, YMR308C, YBL079W, YLL024C, YBR130C, YLR264W, YOR167C, YPL169C, YOR098C, YGL123W, YNL302C, YNL064C, YNL178W, YOL121C, YER110C, YGL097W, YKR082W, YJL039C, YLR347C, YGR090W, YLR064W, YGL189C, YMR125W, YDR002W, YKL057C, YHR015W, YGR214W, Y…	2280	131	5535	1.2230815588589796	1.0	0.5371345796291218	42.89326433750495	SXM1, SUS1, RPS0B, POM33, LOS1, CDC31, IST3, RPS15, UTP8, YRA1, SHE2, SPT6, DBP5, APQ12, SUB2, NUP60, RPS5, MSK1, PSE1, NUP170, SSA2, SHE3, RPS28B, RPS28A, MEX67, NUP1, RPS2, RPS19B, YDJ1, RPS3, RPS19A, KAP123, SRM1, NUP133, NUP192, KAP95, UTP22, PER33, RPS26A, STO1, YRB1, NUP120, MIP6, RPS0A, KAP104, CRM1, GBP2, NUP188, RPS10A, MTR10, LOC1, CBC2, HEK2, SOL1, RPS10B, HMT1, RIO2, NUP2, NEW1, POM34…	-0.456678896752276, -0.382605531493483, -0.60402085556689, 0.641814335675416, -0.535969853712402, 0.329011402116046, -0.5210645189900209, -0.446782311877228, -0.692302553679646, -0.259562033289408, -0.358396295960742, -0.279904593874344, -0.35651879642844103, -0.9515074015939888, -0.337179992343121, -0.35202444303787, -0.5420614584246629, 0.8722544719718229, -0.481697949397026, -0.220075706627283…
GOTERM_BP_FAT	GO:0051236~establishment of RNA localization	66	2.64	0.029534270999570258	YDR395W, YBR111W-A, YLR048W, YLL023C, YKL205W, YOR257W, YIR005W, YOL040C, YGR128C, YDR381W, YKL130C, YGR116W, YOR046C, YIL040W, YDL084W, YAR002W, YJR123W, YNL073W, YMR308C, YBL079W, YLL024C, YBR130C, YLR264W, YOR167C, YPL169C, YOR098C, YGL123W, YNL302C, YNL064C, YNL178W, YOL121C, YER110C, YGL097W, YKR082W, YJL039C, YLR347C, YGR090W, YLR064W, YGL189C, YMR125W, YDR002W, YKL057C, YHR015W, YGR214W, Y…	2280	131	5535	1.2230815588589796	1.0	0.5371345796291218	42.89326433750495	SXM1, SUS1, RPS0B, POM33, LOS1, CDC31, IST3, RPS15, UTP8, YRA1, SHE2, SPT6, DBP5, APQ12, SUB2, NUP60, RPS5, MSK1, PSE1, NUP170, SSA2, SHE3, RPS28B, RPS28A, MEX67, NUP1, RPS2, RPS19B, YDJ1, RPS3, RPS19A, KAP123, SRM1, NUP133, NUP192, KAP95, UTP22, PER33, RPS26A, STO1, YRB1, NUP120, MIP6, RPS0A, KAP104, CRM1, GBP2, NUP188, RPS10A, MTR10, LOC1, CBC2, HEK2, SOL1, RPS10B, HMT1, RIO2, NUP2, NEW1, POM34…	-0.456678896752276, -0.382605531493483, -0.60402085556689, 0.641814335675416, -0.535969853712402, 0.329011402116046, -0.5210645189900209, -0.446782311877228, -0.692302553679646, -0.259562033289408, -0.358396295960742, -0.279904593874344, -0.35651879642844103, -0.9515074015939888, -0.337179992343121, -0.35202444303787, -0.5420614584246629, 0.8722544719718229, -0.481697949397026, -0.220075706627283…
GOTERM_BP_FAT	GO:0010695~regulation of spindle pole body separation	8	0.32	0.029602972014559064	YGR108W, YBR160W, YMR001C, YDL155W, YPR119W, YJL187C, YGL003C, YPR120C	2280	9	5535	2.1578947368421053	1.0	0.5358086316190127	42.96876641773309	CLB1, CDC28, CDC5, CLB3, CLB2, SWE1, CDH1, CLB5	-1.37457316171167, -0.34600069226665603, -0.34159934019076305, -0.28475832753343394, -1.0174666751574, -0.604608182645598, 0.5134570092493039, -0.598775759969396
GOTERM_BP_FAT	GO:0061709~reticulophagy	8	0.32	0.029602972014559064	YDL149W, YOR152C, YNL242W, YGL180W, YLR312C, YBL078C, YFL038C, YPR049C	2280	9	5535	2.1578947368421053	1.0	0.5358086316190127	42.96876641773309	ATG9, nan, ATG2, ATG1, nan, ATG8, YPT1, ATG11	0.628127950375696, 1.84450608355144, 0.6427171117636971, 0.8867566184328091, 1.9926217787151297, 1.12611767993335, 0.16918601455198906, 0.563309475433103
GOTERM_BP_FAT	GO:0034220~ion transmembrane transport	95	3.8	0.029853227732410552	YGR183C, YKL221W, YKL080W, YLR220W, YLR130C, YBR054W, YJR054W, YGL255W, YOL119C, YJL166W, YOR065W, YLL055W, YGL054C, YHR051W, YPR021C, YML123C, YLL052C, YBR147W, YJL129C, YGL187C, YDR352W, YNL052W, YLR034C, YBR187W, YOR390W, YDR456W, YNL268W, YMR205C, YNL291C, YML047C, YFR033C, YPL224C, YER119C, YGL226W, YMR256C, YOL092W, YIL111W, YBL045C, YER053C, YMR243C, YFL054C, YEL031W, YNR013C, YOR020W-A, Y…	2280	196	5535	1.1766581632653061	1.0	0.5367010065792363	43.242998080089855	QCR9, MCH2, VMA5, CCC1, ZRT2, YRO2, KCH1, ZRT1, MCH4, QCR8, CYT1, YCT1, ERV14, COX6, AGC1, PHO84, AQY2, RTC2, TRK1, COX4, YPQ2, COX5A, SMF3, GDT1, FEX1, NHX1, LYP1, PFK2, MID1, PRM6, QCR6, MMT2, AVT6, MTC3, COX7, YPQ1, COX5B, COR1, PIC2, ZRC1, nan, SPF1, PHO91, nan, DIP5, COT1, PMC1, GMC1, CCC2, KHA1, VMA6, QCR2, HSP30, ALP1, PMA2, MCH5, VMA16, FEX2, STV1, QCR10, COX8, VMA7, ESBP6, ATP19, MRS4, R…	-0.617085423302547, 1.7562802192658702, -0.322681657631976, -0.446690374506944, -0.9412004261340172, 1.47969332320796, -0.776667210201506, -2.03760851740462, 1.12208184932829, -0.4279286092232671, -0.695539648841602, 1.2792224448193998, -0.381608556550257, -0.9183377049674742, -0.338827567259555, -0.983208002793593, 0.6746201787196501, 2.00322543141503, -0.436772626064818, -0.7088141644873559, -0…
GOTERM_BP_FAT	GO:0010035~response to inorganic substance	39	1.5599999999999998	0.02997470846702545	YIL036W, YOR316C, YPL270W, YLR220W, YHR106W, YGL220W, YNL027W, YDR347W, YNL103W, YCR021C, YBR126C, YMR074C, YKR071C, YDR423C, YDR001C, YLL029W, YJL144W, YMR058W, YOR031W, YOL052C-A, YBR295W, YGL195W, YHL035C, YIR018W, YPL224C, YMR021C, YPR026W, YHR206W, YNR074C, YNL241C, YMR243C, YGL166W, YPL163C, YDL100C, YDL120W, YDR353W, YML007W, YBL024W, YBL064C	2280	72	5535	1.314967105263158	1.0	0.5360300496726407	43.37566695418394	CST6, COT1, MDL2, CCC1, TRR2, FRA2, CRZ1, MRP1, MET4, HSP30, TPS1, nan, DRE2, CAD1, NTH1, FRA1, nan, FET3, CRS5, DDR2, PCA1, GCN1, VMR1, YAP5, MMT2, MAC1, ATH1, SKN7, AIF1, ZWF1, ZRC1, CUP2, SVS1, GET3, YFH1, TRR1, YAP1, NCL1, PRX1	0.531024369820733, 1.24410087509626, 0.490072123739058, -0.446690374506944, 0.572592932366207, -0.4692463339983979, 0.319506702252218, 0.503595401629471, 0.460162968260881, 2.04125619772859, 0.9279559019762148, -0.319448509489888, -0.5589293684273829, 0.838279607653091, 0.955907323749145, 0.47180205379498, 0.733360141724537, 1.03619340269576, 0.892546785288508, 2.42821821997284, 1.24610334934204,…
GOTERM_BP_FAT	GO:0051186~cofactor metabolic process	112	4.4799999999999995	0.03188345405190292	YDR204W, YGR043C, YOR095C, YDL022W, YGL018C, YKL040C, YLR205C, YNR033W, YOL096C, YJL052W, YEL041W, YOR347C, YLR058C, YNL256W, YMR169C, YJR049C, YCR012W, YOL059W, YMR056C, YHL047C, YPL135W, YPL172C, YOR176W, YDR531W, YIL128W, YCL017C, YMR246W, YMR020W, YDR465C, YOR278W, YJR009C, YJR156C, YGR286C, YER043C, YGR254W, YLR180W, YDR502C, YNR057C, YGR255C, YPL214C, YOR054C, YLR146C, YNR016C, YMR315W, YPR…	2280	235	5535	1.1569988801791713	1.0	0.5563725917721088	45.42205409464979	COQ4, NQM1, RKI1, GPD1, JAC1, NFU1, HMX1, ABZ1, COQ3, TDH1, YEF1, PYK2, SHM2, FOL1, ALD3, UTR1, PGK1, GPD2, AAC1, ARN2, ISU1, COX10, HEM15, CAB1, MET18, NFS1, FAA4, FMS1, RMT2, HEM4, TDH2, THI11, BIO2, SAH1, ENO1, SAM1, SAM2, BIO4, COQ6, THI6, VHS3, SPE4, ACC1, nan, TKL1, TDH3, ECM31, nan, SOL1, MDE1, MRI1, STF1, FAD1, YFH1, SHM1, COQ9, CIA2, SNO1, THI13, TKL2, ACP1, DRE2, ADH1, PNC1, PDX3, GCR1,…	0.468917648371202, 2.52717119868733, -0.72224806932374, 0.551466031501562, 0.513315537954185, -0.383570303156096, 1.2567996877778602, 0.40567421217684096, 0.562234087718835, 1.9948707517740905, 1.15081156881791, 1.6382671144919398, -0.48989893975722, -0.6487077619043959, 0.659395621702722, 0.472426588184533, 0.310308128662033, 0.549564850179576, 0.555437473350605, 4.59605434183876, 1.416391575160…
GOTERM_BP_FAT	GO:1901615~organic hydroxy compound metabolic process	64	2.56	0.03197200763057724	YML008C, YOR095C, YER024W, YER062C, YPL227C, YHR133C, YMR095C, YJL153C, YOL086C, YBR035C, YML070W, YAR035W, YML075C, YNR043W, YHR046C, YOL059W, YAL060W, YBR002C, YMR070W, YIL053W, YMR015C, YGL256W, YOR245C, YER044C, YPL028W, YDL085W, YDR287W, YNL231C, YGR060W, YHR007C, YGR175C, YMR083W, YCR048W, YDR216W, YKR003W, YHR072W, YOR374W, YBR145W, YER073W, YLR100W, YMR202W, YMR096W, YKL150W, YAL013W, YNL…	2280	127	5535	1.2233733941152094	1.0	0.555249508679089	45.51527319017554	ERG6, RKI1, YAT2, GPP2, ALG5, NSG1, SNO1, INO1, ADH1, PDX3, DAK1, YAT1, HMG1, MVD1, INM1, GPD2, BDH1, RER2, MOT3, GPP1, ERG5, ADH4, DGA1, ERG28, ERG10, NDE2, INM2, PDR16, ERG25, ERG11, ERG1, ADH3, ARE1, ADR1, OSH6, ERG7, ALD4, ADH5, ALD5, ERG27, ERG2, SNZ1, MCR1, DEP1, CYB5, ERG24, PDC6, GRE2, NCP1, SNZ2, UPC2, FMP30, ERG4, GUT2, ALG7, SYM1, ERG8, ERG20, NDE1, ECM22, IDI1, ERG13, ATF2, GCY1	-0.4175978283082079, -0.72224806932374, 0.866041920215758, 0.505196600716686, -1.1480227164446, -0.414829687966136, 4.61547081549717, -0.941865560104926, 0.31427498896876, 0.350215979371392, 0.332628757121271, 1.88857725926108, -0.473722691850856, -0.576384375094799, 0.289379269977847, 0.549564850179576, 0.7278650977027059, -0.37909625436758, -0.680901809500628, 0.347903575999699, -1.023622776957…
GOTERM_BP_FAT	GO:0006487~protein N-linked glycosylation	28	1.1199999999999999	0.033512109054000074	YFL045C, YJL183W, YPL227C, YGR227W, YDR245W, YJL002C, YER001W, YGL022W, YBR110W, YPL053C, YML115C, YDR372C, YEL036C, YOR067C, YOR099W, YEL002C, YMR149W, YBR243C, YJR075W, YBR205W, YHR204W, YMR196W, YGL038C, YNR030W, YOR103C, YPL050C, YDR483W, YML019W	2280	49	5535	1.387218045112782	1.0	0.5704187619923977	47.11261217517957	SEC53, MNN11, ALG5, DIE2, MNN10, OST1, MNN1, STT3, ALG1, KTR6, VAN1, VPS74, ANP1, ALG8, KTR1, WBP1, SWP1, ALG7, HOC1, KTR3, MNL1, nan, OCH1, ALG12, OST2, MNN9, KRE2, OST6	-0.7257909481862409, -0.452501832083037, -1.1480227164446, -0.27894885732573105, -0.43982658805482, -0.481280553048093, -1.6807624733982598, -0.22613968103344295, 0.488705707969305, -0.713825592238326, -0.25067449648782103, -0.339132021555582, -0.582127487783413, -0.541457136609993, -0.491603316874743, -0.307952525431341, -0.335653990500383, -0.553807730862923, -0.401419445784756, -0.305295933038…
GOTERM_BP_FAT	GO:0006163~purine nucleotide metabolic process	75	3.0	0.03471023960596591	YGR183C, YAR015W, YJL166W, YOR065W, YMR217W, YJL052W, YOR347C, YHR051W, YOL071W, YML056C, YJR048W, YOL086C, YLR163C, YPL075W, YML075C, YGL187C, YMR300C, YJR105W, YNL052W, YOR128C, YDR399W, YLR359W, YKL162C, YCR012W, YDR441C, YML022W, YMR205C, YFR033C, YDR516C, YGL226W, YMR256C, YBR252W, YIL111W, YBL045C, YDR531W, YGR061C, YCL040W, YDL085W, YPR140W, YOR020W-A, YJR009C, YLR432W, YPR191W, YGR254W, Y…	2280	152	5535	1.1978445290858724	1.0	0.581287942745134	48.32450902751151	QCR9, ADE1, QCR8, CYT1, GUA1, TDH1, PYK2, COX6, SDH5, IMD4, CYC1, ADH1, MAS1, GCR1, HMG1, COX4, ADE4, ADO1, COX5A, ADE2, HPT1, ADE13, nan, PGK1, APT2, APT1, PFK2, QCR6, EMI2, MTC3, COX7, DUT1, COX5B, COR1, CAB1, ADE6, GLK1, NDE2, TAZ1, nan, TDH2, IMD3, QCR2, ENO1, PMA2, ADH5, STV1, QCR10, GUK1, COX8, VHS3, ADE5,7, ADK1, RAS1, ATP19, RAS2, RIP1, COA6, QCR7, GPM2, IMD2, ATP17, TDH3, MIS1, PDE1, COX…	-0.617085423302547, -0.23101306018693304, -0.4279286092232671, -0.695539648841602, -0.495702130009718, 1.9948707517740905, 1.6382671144919398, -0.9183377049674742, 1.03904705627354, -1.19105830631971, -0.8431156860757759, 0.31427498896876, 0.5977358337678941, 0.273901517017593, -0.473722691850856, -0.7088141644873559, -0.683860823507602, -0.458879592745294, -0.406329268364405, -0.259768557353076,…
GOTERM_BP_FAT	GO:0015940~pantothenate biosynthetic process	9	0.36	0.03504279838558068	YPR069C, YBR176W, YKL184W, YMR170C, YOL052C, YMR169C, YHR063C, YMR020W, YLR146C	2280	11	5535	1.9862440191387563	1.0	0.5827010750073591	48.656199589750514	SPE3, ECM31, SPE1, ALD2, SPE2, ALD3, PAN5, FMS1, SPE4	-0.20506647044149495, 0.373970317280935, -0.321437185811315, 0.4534933021415061, -0.4700133721268661, 0.659395621702722, -0.35907934307871603, 0.6836116341271711, -0.445555319198428
GOTERM_BP_FAT	GO:0015939~pantothenate metabolic process	9	0.36	0.03504279838558068	YPR069C, YBR176W, YKL184W, YMR170C, YOL052C, YMR169C, YHR063C, YMR020W, YLR146C	2280	11	5535	1.9862440191387563	1.0	0.5827010750073591	48.656199589750514	SPE3, ECM31, SPE1, ALD2, SPE2, ALD3, PAN5, FMS1, SPE4	-0.20506647044149495, 0.373970317280935, -0.321437185811315, 0.4534933021415061, -0.4700133721268661, 0.659395621702722, -0.35907934307871603, 0.6836116341271711, -0.445555319198428
GOTERM_BP_FAT	GO:0043624~cellular protein complex disassembly	25	1.0	0.03669024069740689	YHR038W, YDR172W, YCR088W, YDR091C, YDR429C, YBR108W, YEL034W, YBR271W, YOR046C, YJR047C, YBR143C, YGR080W, YLR075W, YDL229W, YOR051C, YAL005C, YFL038C, YBL063W, YJL042W, YGL143C, YMR304W, YER049W, YLR249W, YLR335W, YER016W	2280	43	5535	1.4114137086903304	1.0	0.5976860756728528	50.26983741878625	RRF1, SUP35, ABP1, RLI1, TIF35, AIM3, HYP2, EFM2, DBP5, ANB1, SUP45, TWF1, RPL10, SSB1, ETT1, SSA1, YPT1, KIP1, MHP1, MRF1, UBP15, TPA1, YEF3, NUP2, BIM1	0.508958591263551, -0.38388497178443104, 0.39776490311098, -0.927532776398046, -0.324977178567714, 0.584911461024905, -1.1620293427337298, -0.699395467806677, -0.35651879642844103, 1.75786254248297, -0.509880724370023, 0.30732997264666306, -0.368514389270244, -0.461808196566094, -0.304707844707257, 0.809275647059862, 0.16918601455198906, -0.39357293097061297, 0.297011951706163, 0.6430123373371579…
GOTERM_BP_FAT	GO:0098662~inorganic cation transmembrane transport	60	2.4	0.03749806706929202	YGR183C, YKL080W, YLR130C, YLR220W, YJR054W, YGL255W, YJL166W, YOR065W, YHR051W, YML123C, YJL129C, YGL187C, YNL052W, YBR187W, YDR456W, YNL291C, YMR205C, YFR033C, YML047C, YPL224C, YGL226W, YMR256C, YIL111W, YER053C, YBL045C, YMR243C, YOR020W-A, YOR316C, YDR506C, YGL006W, YDR270W, YJL094C, YLR447C, YPR191W, YPL036W, YHR026W, YMR054W, YHR001W-A, YLR395C, YGR020C, YOL077W-A, YKR052C, YEL024W, YMR244…	2280	119	5535	1.224015922158337	1.0	0.6037094532411376	51.043434107040945	QCR9, VMA5, ZRT2, CCC1, KCH1, ZRT1, QCR8, CYT1, COX6, PHO84, TRK1, COX4, COX5A, GDT1, NHX1, MID1, PFK2, QCR6, PRM6, MMT2, MTC3, COX7, COX5B, PIC2, COR1, ZRC1, nan, COT1, GMC1, PMC1, CCC2, KHA1, VMA6, QCR2, PMA2, VMA16, STV1, QCR10, COX8, VMA7, ATP19, MRS4, RIP1, COA6, QCR7, FET3, CTR2, PCA1, ATP17, FET5, VMA10, CTR1, COX12, VCX1, PHO89, FTH1, YKE4, FTR1, ENA2, CCH1	-0.617085423302547, -0.322681657631976, -0.9412004261340172, -0.446690374506944, -0.776667210201506, -2.03760851740462, -0.4279286092232671, -0.695539648841602, -0.9183377049674742, -0.983208002793593, -0.436772626064818, -0.7088141644873559, -0.406329268364405, -0.812695921708185, 0.394399104862326, -0.31937716496872703, 0.23172521951275896, -0.485307549568876, -0.9005074974368141, 1.00369251878…
GOTERM_BP_FAT	GO:1901565~organonitrogen compound catabolic process	60	2.4	0.03749806706929202	YPR127W, YBR183W, YCL050C, YMR042W, YLR205C, YDR111C, YNL191W, YDL007W, YIL101C, YJR148W, YOL086C, YMR170C, YDL238C, YMR169C, YPL111W, YLR286C, YHR208W, YIL015W, YAL044C, YKL043W, YER163C, YMR189W, YGL256W, YBR252W, YIR032C, YKL218C, YLR389C, YNL239W, YGR019W, YOL055C, YDR321W, YLR299W, YMR020W, YER111C, YMR083W, YKL157W, YNL141W, YNL160W, YER043C, YHL016C, YDR036C, YBR145W, YBR281C, YMR250W, YBR…	2280	119	5535	1.224015922158337	1.0	0.6037094532411376	51.043434107040945	nan, YPC1, APA1, ARG80, HMX1, ALT2, DUG3, RPT2, XBP1, BAT2, ADH1, ALD2, GUD1, ALD3, CAR1, CTS1, BAT1, BAR1, GCV3, PHD1, GCG1, GCV2, ADH4, DUT1, DAL3, SRY1, STE23, LAP3, UGA1, THI20, ASP1, ECM38, FMS1, SWI4, ADH3, APE2, AAH1, YGP1, SAH1, DUR3, EHD3, ADH5, DUG2, GAD1, UGA2, YDC1, PDC6, UGA3, AAT1, PDE1, SPS100, GDH2, APA2, CAR2, AAP1, DTD1, DUR1,2, PUT1, ATG15, GCV1	0.405992165290678, 0.446162975191153, -0.293986802832162, 0.8387455902422359, 1.2567996877778602, -0.596833767401828, -0.3310159354902381, -0.20327452449856, 2.720796681223129, 1.2265958529740302, 0.31427498896876, 0.4534933021415061, 0.785277277204657, 0.659395621702722, 0.38391619340032895, 0.405619242399019, -0.7365574782692859, -6.49514853195084, 0.493129222155743, 0.582553174549933, 0.342876…
GOTERM_BP_FAT	GO:0008610~lipid biosynthetic process	96	3.84	0.0382575194503466	YMR079W, YBR183W, YDR302W, YML008C, YNL130C, YKR067W, YPL227C, YHR133C, YHR205W, YIL039W, YJL153C, YHL003C, YBR029C, YKL192C, YJL196C, YLR372W, YER026C, YML075C, YNR043W, YJR073C, YPR113W, YKL165C, YGR216C, YBR002C, YMR070W, YMR015C, YDR096W, YBL039C, YLR239C, YJL091C, YOR245C, YER044C, YNL183C, YPL095C, YMR272C, YNL169C, YBR042C, YBR026C, YPL028W, YBR036C, YBR041W, YNL231C, YOR221C, YGR060W, YDR…	2280	200	5535	1.165263157894737	1.0	0.6091088028179631	51.76030759629027	SEC14, YPC1, GPI11, ERG6, CPT1, GPT2, ALG5, NSG1, SCH9, TED1, INO1, LAG1, CDS1, ACP1, ELO1, ELO3, CHO1, HMG1, MVD1, OPI3, PIS1, MCD4, GPI1, RER2, MOT3, ERG5, GIS1, URA7, LIP2, GWT1, DGA1, ERG28, NPR1, EEB1, SCS7, PSD1, CST26, ETR1, ERG10, CSG2, FAT1, PDR16, MCT1, ERG25, LCB2, ERG1, SWE1, ERG11, TAZ1, GPI8, ICT1, YFT2, ELO2, GPI13, CMD1, LCB1, AUR1, OLE1, ERG7, EPT1, IPT1, ERG27, ERG2, MCR1, DEP1,…	-0.5030891710529579, 0.446162975191153, -0.398229576978622, -0.4175978283082079, -0.458574085762124, 0.8698593879655508, -1.1480227164446, -0.414829687966136, -0.274450976928065, -0.3960742333304699, -0.941865560104926, -0.3633730069891389, -0.590627423016234, 0.37434520998606896, -0.670020369092557, -0.8893830201768969, -0.363074806912177, -0.473722691850856, -0.576384375094799, -0.4053881974660…
GOTERM_BP_FAT	GO:0006119~oxidative phosphorylation	23	0.9199999999999999	0.038794008361968335	YGR183C, YFR033C, YLR038C, YJL166W, YGL226W, YOR065W, YMR256C, YPR191W, YIL111W, YBL045C, YHR051W, YOL071W, YHR001W-A, YJR048W, YLR395C, YDL120W, YLR163C, YGL187C, YNL052W, YEL024W, YMR244C-A, YDR529C, YPR140W	2280	39	5535	1.43168016194332	1.0	0.6122323273147421	52.26071738841609	QCR9, QCR6, COX12, QCR8, MTC3, CYT1, COX7, QCR2, COX5B, COR1, COX6, SDH5, QCR10, CYC1, COX8, YFH1, MAS1, COX4, COX5A, RIP1, COA6, QCR7, TAZ1	-0.617085423302547, -0.485307549568876, -0.6944691828421171, -0.4279286092232671, 0.6607144237889641, -0.695539648841602, -0.7490970208667339, -0.363779935511358, 0.692223311792373, -0.314614574288609, -0.9183377049674742, 1.03904705627354, -0.5486786072737599, -0.8431156860757759, -0.419844984481835, -0.3922558664844629, 0.5977358337678941, -0.7088141644873559, -0.406329268364405, -0.43882464635…
GOTERM_BP_FAT	GO:0006458~'de novo' protein folding	10	0.4	0.038846612069917755	YNL209W, YOR020C, YLR259C, YPL037C, YNL064C, YMR186W, YFL016C, YDL229W, YHR193C, YPL240C	2280	13	5535	1.867408906882591	1.0	0.6106589610473571	52.30951809427988	SSB2, HSP10, HSP60, EGD1, YDJ1, HSC82, MDJ1, SSB1, EGD2, HSP82	-0.255137174387804, 0.379818212133516, 0.364577682657315, -0.366046841797628, -0.6252021094814421, -0.41095563686783904, 0.518585871961388, -0.461808196566094, -0.22515475756726605, 0.358213402782944
GOTERM_BP_FAT	GO:0070127~tRNA aminoacylation for mitochondrial protein translation	10	0.4	0.038846612069917755	YPL040C, YCR024C, YHR011W, YNL073W, YOR335C, YPL097W, YPL104W, YHR091C, YPR047W, YKL194C	2280	13	5535	1.867408906882591	1.0	0.6106589610473571	52.30951809427988	ISM1, SLM5, DIA4, MSK1, ALA1, MSY1, MSD1, MSR1, MSF1, MST1	0.38997245031406, 0.459322764728145, 0.596293713498235, 0.8722544719718229, -0.25893717214204104, 0.729623757425648, 0.529875345468917, 0.432259960786036, 0.831644878848232, 0.33336123792858696
GOTERM_BP_FAT	GO:0015846~polyamine transport	10	0.4	0.038846612069917755	YJR059W, YBR132C, YBR043C, YOR273C, YPL274W, YPR156C, YGR138C, YKR039W, YKL198C, YHL016C	2280	13	5535	1.867408906882591	1.0	0.6106589610473571	52.30951809427988	PTK2, AGP2, QDR3, TPO4, SAM3, TPO3, TPO2, GAP1, PTK1, DUR3	0.463449106233445, 0.8733835778944549, 0.469733322836864, -0.3560803722821529, -1.1254504850171698, 0.315573500161528, 0.278703220817984, 0.600759014859138, 0.623259935210298, 1.81766319472528
GOTERM_BP_FAT	GO:0072521~purine-containing compound metabolic process	84	3.36	0.03909671014466486	YGR183C, YAR015W, YJL166W, YOR065W, YMR217W, YJL052W, YOR347C, YHR051W, YOL071W, YML056C, YJR048W, YOL086C, YLR163C, YPL075W, YML075C, YGL187C, YMR300C, YDL238C, YJR105W, YNL052W, YOR128C, YDR399W, YLR359W, YKL162C, YCR012W, YDR441C, YML022W, YMR205C, YFR033C, YDR516C, YGL226W, YMR256C, YBR252W, YIR032C, YIL111W, YBL045C, YDR531W, YGR061C, YCL040W, YDL085W, YPR140W, YDR465C, YOR020W-A, YNL141W, Y…	2280	173	5535	1.1787344082750226	1.0	0.6109942448748237	52.540890065717335	QCR9, ADE1, QCR8, CYT1, GUA1, TDH1, PYK2, COX6, SDH5, IMD4, CYC1, ADH1, MAS1, GCR1, HMG1, COX4, ADE4, GUD1, ADO1, COX5A, ADE2, HPT1, ADE13, nan, PGK1, APT2, APT1, PFK2, QCR6, EMI2, MTC3, COX7, DUT1, DAL3, COX5B, COR1, CAB1, ADE6, GLK1, NDE2, TAZ1, RMT2, nan, AAH1, TDH2, IMD3, SAH1, QCR2, ENO1, PMA2, ADH5, STV1, QCR10, GUK1, COX8, VHS3, ADE5,7, ADK1, RAS1, ATP19, RAS2, SPE2, RIP1, COA6, QCR7, GPM2…	-0.617085423302547, -0.23101306018693304, -0.4279286092232671, -0.695539648841602, -0.495702130009718, 1.9948707517740905, 1.6382671144919398, -0.9183377049674742, 1.03904705627354, -1.19105830631971, -0.8431156860757759, 0.31427498896876, 0.5977358337678941, 0.273901517017593, -0.473722691850856, -0.7088141644873559, -0.683860823507602, 0.785277277204657, -0.458879592745294, -0.406329268364405, …
GOTERM_BP_FAT	GO:0042773~ATP synthesis coupled electron transport	22	0.88	0.03981576398732875	YGR183C, YFR033C, YJL166W, YGL226W, YOR065W, YMR256C, YPR191W, YIL111W, YBL045C, YHR051W, YOL071W, YHR001W-A, YJR048W, YLR395C, YDL120W, YLR163C, YGL187C, YNL052W, YEL024W, YMR244C-A, YDR529C, YPR140W	2280	37	5535	1.4434566145092462	1.0	0.6157683827771344	53.20020075798829	QCR9, QCR6, QCR8, MTC3, CYT1, COX7, QCR2, COX5B, COR1, COX6, SDH5, QCR10, CYC1, COX8, YFH1, MAS1, COX4, COX5A, RIP1, COA6, QCR7, TAZ1	-0.617085423302547, -0.485307549568876, -0.4279286092232671, 0.6607144237889641, -0.695539648841602, -0.7490970208667339, -0.363779935511358, 0.692223311792373, -0.314614574288609, -0.9183377049674742, 1.03904705627354, -0.5486786072737599, -0.8431156860757759, -0.419844984481835, -0.3922558664844629, 0.5977358337678941, -0.7088141644873559, -0.406329268364405, -0.438824646350011, 0.7464813694784…
GOTERM_BP_FAT	GO:0098781~ncRNA transcription	31	1.24	0.040286607435780435	YNR003C, YNL222W, YJL025W, YHR143W-A, YKL144C, YPR190C, YNL113W, YER148W, YLR141W, YOR224C, YPR170W-B, YNL151C, YMR270C, YNL248C, YOR116C, YJL148W, YJR063W, YOR340C, YDL150W, YJL011C, YDR045C, YML043C, YOR341W, YMR239C, YPR110C, YBR154C, YOR210W, YPR187W, YPR010C, YLR399C, YEL055C	2280	56	5535	1.3438674812030076	1.0	0.6181313839197251	53.62721668466908	RPC34, SSU72, RRN7, RPC10, RPC25, RPC82, RPC19, SPT15, RRN5, RPB8, nan, RPC31, RRN9, RPA49, RPO31, RPA34, RPA12, RPA43, RPC53, RPC17, RPC11, RRN11, RPA190, RNT1, RPC40, RPB5, RPB10, RPO26, RPA135, BDF1, POL5	-0.348145604857508, -0.4102915917788421, -0.529530196766122, -0.455028063063093, -0.5862797374429449, -0.7121938878148539, -0.500857861328497, -0.440526513964814, 0.406620484297467, -0.513163142879366, -0.285498944402022, -0.370431135691277, -0.400247008695356, -0.745488588258121, -0.346603020345397, -0.991234949102822, -0.568995361938713, -0.6012657992759399, -0.5096096331261509, -1.249872892274…
GOTERM_BP_FAT	GO:0000056~ribosomal small subunit export from nucleus	11	0.44	0.041431201839482595	YER036C, YPL239W, YDL166C, YKL143W, YNL178W, YGR081C, YGR218W, YJL010C, YPL169C, YCR047C, YJL061W	2280	15	5535	1.780263157894737	1.0	0.6266143140259302	54.64994242306638	ARB1, YAR1, FAP7, LTV1, RPS3, SLX9, CRM1, NOP9, MEX67, BUD23, NUP82	-0.6446455873593641, -0.329644886511855, -0.3833833533465471, -0.474896454879541, -0.31014637341356, -0.358038659239428, -0.33263784318699297, -0.525644809788905, -0.367470727779096, -0.41788176243894704, -0.33952066200642794
GOTERM_BP_FAT	GO:0006553~lysine metabolic process	11	0.44	0.041431201839482595	YDR034C, YIR034C, YBR115C, YDR234W, YJL200C, YNR050C, YIL094C, YDL182W, YGL154C, YDL131W, YDR158W	2280	15	5535	1.780263157894737	1.0	0.6266143140259302	54.64994242306638	LYS14, LYS1, LYS2, LYS4, ACO2, LYS9, LYS12, LYS20, LYS5, LYS21, HOM2	0.39261721627980894, 1.10236762054731, 14.1992697974425, -0.576942541021487, -0.579593138856062, 0.299773078754417, 0.5615390689154169, 1.29673346613561, 0.432178111443159, 0.322580701131334, 0.491861162276381
GOTERM_BP_FAT	GO:0043413~macromolecule glycosylation	42	1.68	0.04264431062915476	YFL045C, YJL183W, YPL227C, YGR227W, YDR245W, YJL002C, YDR414C, YER001W, YGL022W, YBR110W, YPL053C, YBR015C, YJR143C, YML115C, YDR372C, YEL036C, YOR099W, YOR067C, YEL002C, YBR002C, YMR149W, YER003C, YBR243C, YJR075W, YBR205W, YEL042W, YNL219C, YGL065C, YHR204W, YMR196W, YJL186W, YGL038C, YNR030W, YDL095W, YGL225W, YOR103C, YAL023C, YPL050C, YDR483W, YIL014W, YDL055C, YML019W	2280	80	5535	1.2745065789473684	1.0	0.635435293594815	55.710565448023296	SEC53, MNN11, ALG5, DIE2, MNN10, OST1, ERD1, MNN1, STT3, ALG1, KTR6, MNN2, PMT4, VAN1, VPS74, ANP1, KTR1, ALG8, WBP1, RER2, SWP1, PMI40, ALG7, HOC1, KTR3, GDA1, ALG9, ALG2, MNL1, nan, MNN5, OCH1, ALG12, PMT1, VRG4, OST2, PMT2, MNN9, KRE2, MNT3, PSA1, OST6	-0.7257909481862409, -0.452501832083037, -1.1480227164446, -0.27894885732573105, -0.43982658805482, -0.481280553048093, -0.61066316390242, -1.6807624733982598, -0.22613968103344295, 0.488705707969305, -0.713825592238326, -0.37146307146923707, -0.587301452319661, -0.25067449648782103, -0.339132021555582, -0.582127487783413, -0.491603316874743, -0.541457136609993, -0.307952525431341, -0.37909625436…
GOTERM_BP_FAT	GO:0006486~protein glycosylation	42	1.68	0.04264431062915476	YFL045C, YJL183W, YPL227C, YGR227W, YDR245W, YJL002C, YDR414C, YER001W, YGL022W, YBR110W, YPL053C, YBR015C, YJR143C, YML115C, YDR372C, YEL036C, YOR099W, YOR067C, YEL002C, YBR002C, YMR149W, YER003C, YBR243C, YJR075W, YBR205W, YEL042W, YNL219C, YGL065C, YHR204W, YMR196W, YJL186W, YGL038C, YNR030W, YDL095W, YGL225W, YOR103C, YAL023C, YPL050C, YDR483W, YIL014W, YDL055C, YML019W	2280	80	5535	1.2745065789473684	1.0	0.635435293594815	55.710565448023296	SEC53, MNN11, ALG5, DIE2, MNN10, OST1, ERD1, MNN1, STT3, ALG1, KTR6, MNN2, PMT4, VAN1, VPS74, ANP1, KTR1, ALG8, WBP1, RER2, SWP1, PMI40, ALG7, HOC1, KTR3, GDA1, ALG9, ALG2, MNL1, nan, MNN5, OCH1, ALG12, PMT1, VRG4, OST2, PMT2, MNN9, KRE2, MNT3, PSA1, OST6	-0.7257909481862409, -0.452501832083037, -1.1480227164446, -0.27894885732573105, -0.43982658805482, -0.481280553048093, -0.61066316390242, -1.6807624733982598, -0.22613968103344295, 0.488705707969305, -0.713825592238326, -0.37146307146923707, -0.587301452319661, -0.25067449648782103, -0.339132021555582, -0.582127487783413, -0.491603316874743, -0.541457136609993, -0.307952525431341, -0.37909625436…
GOTERM_BP_FAT	GO:0010677~negative regulation of cellular carbohydrate metabolic process	13	0.52	0.04409581639359472	YLR335W, YPL031C, YEL012W, YAL013W, YBR105C, YGL134W, YCL039W, YGL227W, YGR066C, YIL097W, YAL017W, YFR017C, YDR255C	2280	19	5535	1.66101108033241	1.0	0.6460065655768784	56.94877111323493	NUP2, PHO85, UBC8, DEP1, VID24, PCL10, GID7, VID30, nan, FYV10, PSK1, IGD1, RMD5	-0.250842752638909, 0.446576855261508, 1.1101169790989, 0.30624854222668296, 1.7074994754498702, 0.47821899615316, 0.5083944181585329, 0.715408541506634, 1.87578505007301, 0.819977780832452, 0.486267828301839, 1.8663244088010704, 0.5250313106566621
GOTERM_BP_FAT	GO:0045912~negative regulation of carbohydrate metabolic process	13	0.52	0.04409581639359472	YLR335W, YPL031C, YEL012W, YAL013W, YBR105C, YGL134W, YCL039W, YGL227W, YGR066C, YIL097W, YAL017W, YFR017C, YDR255C	2280	19	5535	1.66101108033241	1.0	0.6460065655768784	56.94877111323493	NUP2, PHO85, UBC8, DEP1, VID24, PCL10, GID7, VID30, nan, FYV10, PSK1, IGD1, RMD5	-0.250842752638909, 0.446576855261508, 1.1101169790989, 0.30624854222668296, 1.7074994754498702, 0.47821899615316, 0.5083944181585329, 0.715408541506634, 1.87578505007301, 0.819977780832452, 0.486267828301839, 1.8663244088010704, 0.5250313106566621
GOTERM_BP_FAT	GO:0046112~nucleobase biosynthetic process	16	0.64	0.044426570202889135	YAR015W, YML022W, YNL141W, YBL039C, YML035C, YOR303W, YMR271C, YJR109C, YGL234W, YKR080W, YLR420W, YMR300C, YML106W, YOR128C, YKL216W, YDR399W	2280	25	5535	1.553684210526316	1.0	0.646813418667294	57.226299936463796	ADE1, APT1, AAH1, URA7, AMD1, CPA1, URA10, CPA2, ADE5,7, MTD1, URA4, ADE4, URA5, ADE2, URA1, HPT1	-0.23101306018693304, -0.410333794715654, -0.8700757308553959, -0.92775560831095, 0.409613954163353, 1.35974508874734, 0.9228862869998968, 1.13943102883506, -0.284807359281841, -0.402761369475045, -1.04477637683663, -0.683860823507602, -0.3992659416616671, -0.259768557353076, -0.923927860022755, -0.754762208861734
GOTERM_BP_FAT	GO:0031120~snRNA pseudouridine synthesis	6	0.24	0.04655239062365918	YHR072W-A, YHR089C, YOR243C, YPL212C, YDL208W, YLR175W	2280	6	5535	2.4276315789473686	1.0	0.6623898811468758	58.97002075166231	NOP10, GAR1, PUS7, PUS1, NHP2, CBF5	-0.4658267505961189, -0.39914429949717, -0.440101352690697, -0.731229521290111, -0.4720027257905121, -0.513988925963625
GOTERM_BP_FAT	GO:0040031~snRNA modification	6	0.24	0.04655239062365918	YHR072W-A, YHR089C, YOR243C, YPL212C, YDL208W, YLR175W	2280	6	5535	2.4276315789473686	1.0	0.6623898811468758	58.97002075166231	NOP10, GAR1, PUS7, PUS1, NHP2, CBF5	-0.4658267505961189, -0.39914429949717, -0.440101352690697, -0.731229521290111, -0.4720027257905121, -0.513988925963625
GOTERM_BP_FAT	GO:0090305~nucleic acid phosphodiester bond hydrolysis	125	5.0	0.04762182857773161	YJL087C, YKL099C, YPR158W-B, YGL078C, YMR050C, YDR210W-B, YDL060W, YKL113C, YKL059C, YNL262W, YDR500C, YMR287C, YIR015W, YER082C, YCR047C, YPR144C, YMR201C, YDR263C, YNL102W, YJR029W, YHR021C, YOL115W, YHR214C-B, YPL257W-B, YHR062C, YLR132C, YGL246C, YNL308C, YCL059C, YEL015W, YKL180W, YOL080C, YAL033W, YLR129W, YDR449C, YLR293C, YLL035W, YDL148C, YDR280W, YNL284C-B, YPL029W, YJR043C, YOR142W-B, …	2280	268	5535	1.1322908483896308	1.0	0.6689387640793726	59.82158604341533	TRL1, UTP11, nan, DBP3, nan, nan, TSR1, RAD27, MPE1, POL2, RPL37B, DSS1, RPR2, UTP7, BUD23, NOC4, RAD14, DIN7, POL1, nan, RPS27B, PAP2, nan, nan, RPP1, USB1, RAI1, KRI1, KRR1, EDC3, RPL17A, REX4, POP5, DIP2, UTP6, GSP1, GRC3, NOP14, RRP45, nan, SUV3, POL32, nan, RPS0A, UTP23, RPL17B, NTG1, RRP42, REV3, LOC1, PNO1, nan, RNH1, ROK1, TDP1, RLP24, MPP10, nan, RPS21B, SSD1, MRPL15, nan, nan, SSU72, RP…	-0.435868835835934, -0.7526613336471709, 0.513337868826361, -0.664358660240856, 0.568892975996519, -3.4661941365156697, -0.579834635108972, -0.456800419957565, 0.32319165811092404, -0.329202707611096, -0.341257709203798, 0.354308962352718, 0.4755473349461421, -0.5027089132963489, -0.41788176243894704, -0.487305062614766, 0.43955909116365, 0.8622361547487339, -0.57344226669422, -0.340625952603102,…
GOTERM_BP_FAT	GO:0022904~respiratory electron transport chain	25	1.0	0.04990790163973749	YGR183C, YJL166W, YOR065W, YPR191W, YHR051W, YOL071W, YHR001W-A, YJR048W, YLR395C, YLR163C, YGL187C, YEL024W, YNL052W, YDR529C, YMR244C-A, YEL071W, YFR033C, YOR356W, YGL226W, YMR256C, YIL111W, YNR074C, YBL045C, YDL120W, YPR140W	2280	44	5535	1.379336124401914	1.0	0.6845318348310838	61.586159346180104	QCR9, QCR8, CYT1, QCR2, COX6, SDH5, QCR10, CYC1, COX8, MAS1, COX4, RIP1, COX5A, QCR7, COA6, DLD3, QCR6, CIR2, MTC3, COX7, COX5B, AIF1, COR1, YFH1, TAZ1	-0.617085423302547, -0.4279286092232671, -0.695539648841602, -0.363779935511358, -0.9183377049674742, 1.03904705627354, -0.5486786072737599, -0.8431156860757759, -0.419844984481835, 0.5977358337678941, -0.7088141644873559, -0.438824646350011, -0.406329268364405, -0.429305300432702, 0.746481369478462, 0.32646669729432004, -0.485307549568876, -1.00644598933063, 0.6607144237889641, -0.74909702086673…
GOTERM_BP_FAT	GO:0022900~electron transport chain	25	1.0	0.04990790163973749	YGR183C, YJL166W, YOR065W, YPR191W, YHR051W, YOL071W, YHR001W-A, YJR048W, YLR395C, YLR163C, YGL187C, YEL024W, YNL052W, YDR529C, YMR244C-A, YEL071W, YFR033C, YOR356W, YGL226W, YMR256C, YIL111W, YNR074C, YBL045C, YDL120W, YPR140W	2280	44	5535	1.379336124401914	1.0	0.6845318348310838	61.586159346180104	QCR9, QCR8, CYT1, QCR2, COX6, SDH5, QCR10, CYC1, COX8, MAS1, COX4, RIP1, COX5A, QCR7, COA6, DLD3, QCR6, CIR2, MTC3, COX7, COX5B, AIF1, COR1, YFH1, TAZ1	-0.617085423302547, -0.4279286092232671, -0.695539648841602, -0.363779935511358, -0.9183377049674742, 1.03904705627354, -0.5486786072737599, -0.8431156860757759, -0.419844984481835, 0.5977358337678941, -0.7088141644873559, -0.438824646350011, -0.406329268364405, -0.429305300432702, 0.746481369478462, 0.32646669729432004, -0.485307549568876, -1.00644598933063, 0.6607144237889641, -0.74909702086673…
GOTERM_BP_FAT	GO:0015931~nucleobase-containing compound transport	85	3.4000000000000004	0.05021436421100524	YDR395W, YBR111W-A, YLR048W, YLL023C, YKL143W, YKL205W, YBL042C, YPL244C, YOR257W, YIR005W, YOR071C, YDR381W, YOL040C, YGR128C, YKL130C, YER056C, YPR011C, YGR116W, YOR046C, YDL084W, YHL002W, YIL040W, YAR002W, YKL165C, YJR123W, YMR056C, YNL073W, YMR308C, YBL079W, YLL024C, YBR130C, YLR264W, YOR167C, YPL169C, YOR098C, YGL123W, YDL198C, YGL225W, YNL302C, YML038C, YNL064C, YNL178W, YOL121C, YER110C, Y…	2280	177	5535	1.1658117752007136	1.0	0.6848769718443325	61.81705806144555	SXM1, SUS1, RPS0B, POM33, LTV1, LOS1, FUI1, HUT1, CDC31, IST3, NRT1, YRA1, RPS15, UTP8, SHE2, FCY2, nan, SPT6, DBP5, SUB2, HSE1, APQ12, NUP60, MCD4, RPS5, AAC1, MSK1, PSE1, NUP170, SSA2, SHE3, RPS28B, RPS28A, MEX67, NUP1, RPS2, GGC1, VRG4, RPS19B, YMD8, YDJ1, RPS3, RPS19A, KAP123, SRM1, NUP133, NUP192, KAP95, UTP22, PER33, VPS27, RPS26A, STO1, SNF8, YRB1, BUL1, NUP120, RPS0A, MIP6, KAP104, CRM1, …	-0.456678896752276, -0.382605531493483, -0.60402085556689, 0.641814335675416, -0.474896454879541, -0.535969853712402, -0.959058362777711, -0.3832064764414079, 0.329011402116046, -0.5210645189900209, -0.502469563782396, -0.259562033289408, -0.446782311877228, -0.692302553679646, -0.358396295960742, -0.306953259233877, 0.531647861283755, -0.279904593874344, -0.35651879642844103, -0.337179992343121,…
GOTERM_BP_FAT	GO:0006629~lipid metabolic process	155	6.2	0.05152186350987581	YBR183W, YML008C, YDR302W, YOL065C, YNL123W, YNL130C, YER024W, YDL057W, YKR067W, YHR133C, YPL227C, YHR205W, YJL153C, YBR029C, YLR372W, YER026C, YMR008C, YHR194W, YJR073C, YDR058C, YOR067C, YML042W, YGR216C, YBR002C, YMR070W, YMR015C, YDR096W, YJL091C, YGL065C, YNL094W, YER044C, YNL183C, YOL002C, YMR272C, YBR042C, YPL028W, YBR041W, YMR246W, YPR002W, YOR221C, YGR175C, YHR007C, YJL187C, YDR319C, YCR…	2280	338	5535	1.1132630021800063	1.0	0.6925358979342746	62.78749346101233	YPC1, ERG6, GPI11, INP54, NMA111, CPT1, YAT2, nan, GPT2, NSG1, ALG5, SCH9, INO1, CDS1, ELO3, CHO1, PLB1, MDM31, OPI3, TGL2, ALG8, CAT2, GPI1, RER2, MOT3, ERG5, GIS1, GWT1, ALG2, APP1, ERG28, NPR1, IZH2, SCS7, CST26, ERG10, FAT1, FAA4, PDH1, MCT1, ERG1, ERG11, SWE1, YFT2, ELO2, ADR1, CMD1, SAH1, OLE1, ERG7, EHD3, EPT1, LOA1, ERG27, ERG2, DEP1, LAC1, CYB5, ALG1, PLB2, ACC1, ERG24, YDC1, FOX2, GRE2,…	0.446162975191153, -0.4175978283082079, -0.398229576978622, 0.387361055677723, -0.420494068914264, -0.458574085762124, 0.866041920215758, 0.496686007713312, 0.8698593879655508, -0.414829687966136, -1.1480227164446, -0.274450976928065, -0.941865560104926, -0.590627423016234, -0.8893830201768969, -0.363074806912177, 0.796342136912223, 0.367714842422626, -0.40538819746609, 0.831792016512965, -0.5414…
GOTERM_BP_FAT	GO:0009150~purine ribonucleotide metabolic process	72	2.88	0.053401152826870156	YGR183C, YAR015W, YJL166W, YOR065W, YMR217W, YJL052W, YOR347C, YHR051W, YOL071W, YML056C, YJR048W, YOL086C, YLR163C, YPL075W, YML075C, YGL187C, YMR300C, YJR105W, YNL052W, YOR128C, YDR399W, YLR359W, YKL162C, YCR012W, YDR441C, YML022W, YMR205C, YFR033C, YDR516C, YGL226W, YMR256C, YIL111W, YBL045C, YDR531W, YGR061C, YCL040W, YDL085W, YPR140W, YOR020W-A, YJR009C, YLR432W, YPR191W, YGR254W, YPL036W, Y…	2280	148	5535	1.1810099573257469	1.0	0.7039355038997781	64.14150629426427	QCR9, ADE1, QCR8, CYT1, GUA1, TDH1, PYK2, COX6, SDH5, IMD4, CYC1, ADH1, MAS1, GCR1, HMG1, COX4, ADE4, ADO1, COX5A, ADE2, HPT1, ADE13, nan, PGK1, APT2, APT1, PFK2, QCR6, EMI2, MTC3, COX7, COX5B, COR1, CAB1, ADE6, GLK1, NDE2, TAZ1, nan, TDH2, IMD3, QCR2, ENO1, PMA2, ADH5, STV1, QCR10, GUK1, VHS3, COX8, ADE5,7, ADK1, RAS1, ATP19, RAS2, RIP1, COA6, QCR7, GPM2, IMD2, ATP17, TDH3, PDE1, COX12, nan, NDE…	-0.617085423302547, -0.23101306018693304, -0.4279286092232671, -0.695539648841602, -0.495702130009718, 1.9948707517740905, 1.6382671144919398, -0.9183377049674742, 1.03904705627354, -1.19105830631971, -0.8431156860757759, 0.31427498896876, 0.5977358337678941, 0.273901517017593, -0.473722691850856, -0.7088141644873559, -0.683860823507602, -0.458879592745294, -0.406329268364405, -0.259768557353076,…
GOTERM_BP_FAT	GO:0044764~multi-organism cellular process	87	3.4799999999999995	0.053465682940746925	YPR158W-B, YMR050C, YDR210W-B, YFL026W, YDR461W, YGL213C, YPR075C, YKR031C, YLR040C, YPL187W, YCL032W, YER160C, YHR084W, YBR040W, YJL157C, YGL089C, YBR012W-B, YIL015W, YDR316W-B, YBR066C, YGL032C, YLR313C, YJR029W, YDR096W, YDR043C, YGR152C, YHR214C-B, YPL257W-B, YLR389C, YGR027W-B, YDL223C, YBL005W-B, YOL103W-B, YDL100C, YNL145W, YDR261W-B, YMR065W, YDR264C, YDL159W, YFR022W, YDR210C-D, YDL039C,…	2280	182	5535	1.1604612492770388	1.0	0.7024905773935504	64.18716117376364	nan, nan, nan, STE2, MFA1, SKI8, OPY2, SPO14, AFB1, MF(ALPHA)1, STE50, nan, STE12, FIG1, FAR1, MF(ALPHA)2, nan, BAR1, nan, NRG2, AGA2, SPH1, nan, GIS1, NRG1, RSR1, nan, nan, STE23, nan, HBT1, nan, nan, GET3, MFA2, nan, KAR5, AKR1, STE7, ROG3, nan, PRM7, CLN2, SCP160, nan, CMD1, KAR4, FUS1, SAG1, PPQ1, PRM1, MID2, PRM2, CNA1, SCW10, KAR1, nan, KIN82, nan, KSS1, SSF1, STE24, nan, DSE1, RRI2, SST2, …	0.513337868826361, 0.568892975996519, -3.4661941365156697, -6.73874119150244, -7.51123085179145, -0.41998577537967896, 0.336237361624405, 0.289073468433692, 3.27388444319197, 11.1249150548438, 0.34421711533298904, 0.548849582927167, -0.44995052176130496, -3.6336807164474, -1.2000633757007, 9.18747679921857, 0.97664983859333, -6.49514853195084, -3.88333954180749, 0.50544579085069, -8.5228293597054…
GOTERM_BP_FAT	GO:0000422~mitophagy	21	0.84	0.057068194281282916	YHR171W, YOR019W, YPL250C, YDL149W, YGR223C, YCR079W, YIL146C, YAL008W, YJL036W, YGR049W, YIL165C, YPR049C, YDL113C, YBL103C, YGL180W, YNL242W, YNR007C, YNL223W, YBL078C, YLR356W, YPL100W	2280	36	5535	1.4161184210526314	1.0	0.7246434431770132	66.65044014277767	ATG7, nan, ICY2, ATG9, HSV2, PTC6, ATG32, FUN14, SNX4, SCM4, nan, ATG11, ATG20, RTG3, ATG1, ATG2, ATG3, ATG4, ATG8, ATG33, ATG21	0.6178793519390761, 0.96490641309773, 1.7551513490792798, 0.628127950375696, 0.319268292069937, 0.7567134909193951, 1.09158829847305, 0.482853768312386, 0.471355454434432, -0.7454818666527251, 0.5695234995123161, 0.563309475433103, 0.666193699108682, 0.666393787130788, 0.8867566184328091, 0.6427171117636971, 0.459896073693683, 0.595808495149005, 1.12611767993335, 0.6496823654602739, 0.46345931493…
GOTERM_BP_FAT	GO:0061726~mitochondrion disassembly	21	0.84	0.057068194281282916	YHR171W, YOR019W, YPL250C, YDL149W, YGR223C, YCR079W, YIL146C, YAL008W, YJL036W, YGR049W, YIL165C, YPR049C, YDL113C, YBL103C, YGL180W, YNL242W, YNR007C, YNL223W, YBL078C, YLR356W, YPL100W	2280	36	5535	1.4161184210526314	1.0	0.7246434431770132	66.65044014277767	ATG7, nan, ICY2, ATG9, HSV2, PTC6, ATG32, FUN14, SNX4, SCM4, nan, ATG11, ATG20, RTG3, ATG1, ATG2, ATG3, ATG4, ATG8, ATG33, ATG21	0.6178793519390761, 0.96490641309773, 1.7551513490792798, 0.628127950375696, 0.319268292069937, 0.7567134909193951, 1.09158829847305, 0.482853768312386, 0.471355454434432, -0.7454818666527251, 0.5695234995123161, 0.563309475433103, 0.666193699108682, 0.666393787130788, 0.8867566184328091, 0.6427171117636971, 0.459896073693683, 0.595808495149005, 1.12611767993335, 0.6496823654602739, 0.46345931493…
GOTERM_BP_FAT	GO:0042775~mitochondrial ATP synthesis coupled electron transport	21	0.84	0.057068194281282916	YGR183C, YFR033C, YJL166W, YGL226W, YOR065W, YMR256C, YPR191W, YIL111W, YBL045C, YHR051W, YOL071W, YHR001W-A, YJR048W, YLR395C, YDL120W, YLR163C, YGL187C, YNL052W, YEL024W, YDR529C, YPR140W	2280	36	5535	1.4161184210526314	1.0	0.7246434431770132	66.65044014277767	QCR9, QCR6, QCR8, MTC3, CYT1, COX7, QCR2, COX5B, COR1, COX6, SDH5, QCR10, CYC1, COX8, YFH1, MAS1, COX4, COX5A, RIP1, QCR7, TAZ1	-0.617085423302547, -0.485307549568876, -0.4279286092232671, 0.6607144237889641, -0.695539648841602, -0.7490970208667339, -0.363779935511358, 0.692223311792373, -0.314614574288609, -0.9183377049674742, 1.03904705627354, -0.5486786072737599, -0.8431156860757759, -0.419844984481835, -0.3922558664844629, 0.5977358337678941, -0.7088141644873559, -0.406329268364405, -0.438824646350011, -0.429305300432…
GOTERM_BP_FAT	GO:0032973~amino acid export	7	0.27999999999999997	0.05734790392477876	YCL038C, YKL146W, YBR147W, YER119C, YNL065W, YDR352W, YOL092W	2280	8	5535	2.1241776315789473	1.0	0.7245871257010186	66.83483075562064	ATG22, AVT3, RTC2, AVT6, AQR1, YPQ2, YPQ1	0.605833206806616, 0.251118461569098, 2.00322543141503, 0.524309092527829, -0.776469640451119, -0.310144631692291, -0.663090548367009
GOTERM_BP_FAT	GO:0061077~chaperone-mediated protein folding	7	0.27999999999999997	0.05734790392477876	YOR020C, YDL100C, YLL026W, YDR519W, YML028W, YLR449W, YML074C	2280	8	5535	2.1241776315789473	1.0	0.7245871257010186	66.83483075562064	HSP10, GET3, HSP104, FPR2, TSA1, FPR4, FPR3	0.379818212133516, -0.22842613096095604, 0.919416451537108, -0.35828376098202896, -0.402755724395372, -0.8522228611213342, -0.3815390061166379
GOTERM_BP_FAT	GO:0006595~polyamine metabolic process	7	0.27999999999999997	0.05734790392477876	YPR069C, YKL184W, YMR170C, YOL052C, YMR169C, YMR020W, YLR146C	2280	8	5535	2.1241776315789473	1.0	0.7245871257010186	66.83483075562064	SPE3, SPE1, ALD2, SPE2, ALD3, FMS1, SPE4	-0.20506647044149495, -0.321437185811315, 0.4534933021415061, -0.4700133721268661, 0.659395621702722, 0.6836116341271711, -0.445555319198428
GOTERM_BP_FAT	GO:0008277~regulation of G-protein coupled receptor protein signaling pathway	7	0.27999999999999997	0.05734790392477876	YPL179W, YDR085C, YIL113W, YER124C, YER075C, YDR264C, YDL159W	2280	8	5535	2.1241776315789473	1.0	0.7245871257010186	66.83483075562064	PPQ1, AFR1, SDP1, DSE1, PTP3, AKR1, STE7	0.233477451279876, 0.981817587752723, 1.98235827271664, 0.6221790134809521, 0.300826042422271, 0.948230307001738, 0.38945418602698
GOTERM_BP_FAT	GO:0005977~glycogen metabolic process	20	0.8	0.058898526855528696	YOR178C, YPR184W, YEL011W, YIL045W, YLR258W, YAL017W, YFR017C, YBR160W, YMR311C, YER054C, YKR058W, YHR047C, YPL031C, YGL134W, YER133W, YHL012W, YMR105C, YKL127W, YIL099W, YFR003C	2280	34	5535	1.4280185758513932	1.0	0.7324898418949783	67.83965773754232	GAC1, GDB1, GLC3, PIG2, GSY2, PSK1, IGD1, CDC28, GLC8, GIP2, GLG1, AAP1, PHO85, PCL10, GLC7, nan, PGM2, PGM1, SGA1, YPI1	2.86311725341846, 1.15943350027573, 2.34224238794854, 1.02205265471506, 1.16244146744476, 0.486267828301839, 1.8663244088010704, -0.34600069226665603, 0.281132002431001, 1.71528181541709, 0.7078903821946841, 0.52603193542748, 0.446576855261508, 0.47821899615316, -0.255024131874902, 1.5579987068948702, 1.6492738914023102, -0.33878788873771803, 1.44911346843698, 0.338476636419381
GOTERM_BP_FAT	GO:0009408~response to heat	39	1.5599999999999998	0.05979124017949271	YOR173W, YPR158W, YGL073W, YOR178C, YOL116W, YNL123W, YDR074W, YMR186W, YCR021C, YER159C, YBR126C, YHL028W, YLR270W, YCL032W, YKL057C, YAL013W, YFL016C, YJR032W, YER118C, YER103W, YAR002W, YOL052C-A, YDR059C, YML103C, YLR362W, YBR072W, YDR258C, YMR263W, YMR139W, YLL026W, YPL004C, YDL100C, YFL014W, YNL064C, YLR335W, YML007W, YER133W, YER111C, YKR082W	2280	75	5535	1.2623684210526316	1.0	0.7361420953542419	68.40500759923054	DCS2, CUR1, HSF1, GAC1, MSN1, NMA111, TPS2, HSC82, HSP30, BUR6, TPS1, WSC4, DCS1, STE50, NUP120, DEP1, MDJ1, CPR7, SHO1, SSA4, NUP60, DDR2, UBC5, NUP188, STE11, HSP26, HSP78, SAP30, RIM11, HSP104, LSP1, GET3, HSP12, YDJ1, NUP2, YAP1, GLC7, SWI4, NUP133	2.01810181324322, -0.368415387632351, 0.312246078627229, 2.86311725341846, 0.392219766850151, -0.420494068914264, 0.8693498699617108, -0.41095563686783904, 2.04125619772859, 0.287203276575599, 0.9279559019762148, -1.00468298175501, 0.962420576532212, 0.34421711533298904, -0.409177908453016, 0.30624854222668296, 0.518585871961388, -0.545238478705728, -0.600211953207214, 0.316366576783708, -0.35202…
GOTERM_BP_FAT	GO:0009119~ribonucleoside metabolic process	76	3.04	0.06131875587230917	YGR183C, YJL166W, YOR065W, YMR217W, YJL052W, YOR347C, YHR051W, YOL071W, YML056C, YJR048W, YOL086C, YLR163C, YLR420W, YPL075W, YML075C, YGL187C, YML106W, YJR105W, YNL052W, YKL216W, YDR399W, YLR359W, YKL162C, YCR012W, YDR441C, YML022W, YMR205C, YFR033C, YDR516C, YGL226W, YMR256C, YBL039C, YIL111W, YBL045C, YDR531W, YNR012W, YMR271C, YCL040W, YDL085W, YPR140W, YDR465C, YOR020W-A, YJR009C, YLR432W, Y…	2280	158	5535	1.1677215189873418	1.0	0.743468904407098	69.3506166804327	QCR9, QCR8, CYT1, GUA1, TDH1, PYK2, COX6, SDH5, IMD4, CYC1, ADH1, MAS1, URA4, GCR1, HMG1, COX4, URA5, ADO1, COX5A, URA1, HPT1, ADE13, nan, PGK1, APT2, APT1, PFK2, QCR6, EMI2, MTC3, COX7, URA7, COX5B, COR1, CAB1, URK1, URA10, GLK1, NDE2, TAZ1, RMT2, nan, TDH2, IMD3, SAH1, QCR2, ENO1, PMA2, ADH5, STV1, QCR10, GUK1, COX8, VHS3, ADK1, ATP19, SPE2, RIP1, COA6, QCR7, GPM2, IMD2, ATP17, TDH3, COX12, nan…	-0.617085423302547, -0.4279286092232671, -0.695539648841602, -0.495702130009718, 1.9948707517740905, 1.6382671144919398, -0.9183377049674742, 1.03904705627354, -1.19105830631971, -0.8431156860757759, 0.31427498896876, 0.5977358337678941, -1.04477637683663, 0.273901517017593, -0.473722691850856, -0.7088141644873559, -0.3992659416616671, -0.458879592745294, -0.406329268364405, -0.923927860022755, -…
GOTERM_BP_FAT	GO:0044723~single-organism carbohydrate metabolic process	149	5.96	0.062271323210908947	YOR178C, YBR001C, YER062C, YGL227W, YPL227C, YJL052W, YJL002C, YDR414C, YOR347C, YJL153C, YGL022W, YOL157C, YML070W, YFR003C, YCR012W, YOL059W, YPR159W, YOL030W, YEL036C, YGR289C, YPR184W, YOR067C, YEL002C, YKL048C, YCR005C, YBR002C, YML028W, YGR032W, YGL059W, YIL053W, YPR026W, YBR205W, YEL042W, YGL065C, YHR204W, YJL186W, YPL248C, YGL225W, YAL023C, YOR103C, YDR511W, YDR483W, YIL014W, YIL099W, YML…	2280	326	5535	1.1095616725863737	1.0	0.7472406923939136	69.92667521945711	GAC1, NTH2, GPP2, VID30, ALG5, TDH1, OST1, ERD1, PYK2, INO1, STT3, IMA2, DAK1, YPI1, PGK1, GPD2, KRE6, GAS5, ANP1, MAL11, GDB1, ALG8, WBP1, ELM1, CIT2, RER2, TSA1, GSC2, PKP2, GPP1, ATH1, KTR3, GDA1, ALG2, MNL1, MNN5, GAL4, VRG4, PMT2, OST2, SDH7, KRE2, MNT3, SGA1, OST6, MAL13, SEC53, TDH2, GAL3, CRZ1, nan, GRE3, TPS2, ENO1, TSL1, DEP1, PCL10, ALG1, KTR6, TRS65, IDP1, KTR1, TDH3, SWP1, nan, ALG7,…	2.86311725341846, 0.496978288525897, 0.505196600716686, 0.715408541506634, -1.1480227164446, 1.9948707517740905, -0.481280553048093, -0.61066316390242, 1.6382671144919398, -0.941865560104926, -0.22613968103344295, 0.53690956219805, 0.332628757121271, 0.338476636419381, 0.310308128662033, 0.549564850179576, -0.447754112188578, -0.435294673702283, -0.582127487783413, 0.7135806341681691, 1.159433500…
GOTERM_BP_FAT	GO:0006820~anion transport	60	2.4	0.06272933975937786	YMR241W, YBR069C, YPR201W, YLL055W, YGR257C, YPR021C, YML123C, YBR147W, YBR106W, YDR352W, YOR390W, YGR260W, YDL212W, YNL268W, YGR037C, YPL274W, YLR348C, YER119C, YKR039W, YOL092W, YLL061W, YER053C, YDR119W, YOL158C, YGR055W, YBR041W, YNR013C, YDR508C, YOR130C, YPL265W, YPR058W, YNL065W, YCL025C, YNL270C, YGR065C, YPL279C, YKL146W, YKL188C, YMR058W, YCL038C, YFL055W, YBR132C, YGR243W, YIL114C, YBR…	2280	122	5535	1.1939171699741156	1.0	0.7481116382489291	70.1999949396681	YHM2, TAT1, ARR3, YCT1, MTM1, AGC1, PHO84, RTC2, PHO88, YPQ2, FEX1, TNA1, SHR3, LYP1, ACB1, SAM3, DIC1, AVT6, GAP1, YPQ1, MMP1, PIC2, VBA4, ENB1, MUP1, FAT1, PHO91, GNP1, ORT1, DIP5, YMC1, AQR1, AGP1, ALP1, VHT1, FEX2, AVT3, PXA2, FET3, ATG22, AGP3, AGP2, MPC3, POR2, BAP2, HNM1, YIA6, FZF1, AVT7, CTP1, nan, PHO89, nan, SFC1, DAL5, FTR1, PHO90, OAC1, MPC2, ODC2	-0.498090277016635, -0.463777074598156, 1.08418721971944, 1.2792224448193998, 0.870512801432609, -0.338827567259555, -0.983208002793593, 2.00322543141503, -0.537751550418632, -0.310144631692291, -0.694061167261115, -0.5400842568894509, -0.716392673745697, 0.255321472753129, -0.21823549166609305, -1.1254504850171698, 0.465058749784827, 0.524309092527829, 0.600759014859138, -0.663090548367009, -1.1…
GOTERM_BP_FAT	GO:0009168~purine ribonucleoside monophosphate biosynthetic process	26	1.04	0.06368613236654058	YOR020W-A, YAR015W, YNL141W, YLR432W, YOR065W, YMR217W, YPL036W, YMR054W, YML056C, YGL234W, YDR226W, YOL077W-A, YGL187C, YMR300C, YOR128C, YJR105W, YDR399W, YLR359W, YDR441C, YHR216W, YDR377W, YML022W, YML035C, YGR061C, YLR028C, YER170W	2280	47	5535	1.3429451287793954	1.0	0.7517871890315135	70.7633903844201	nan, ADE1, AAH1, IMD3, CYT1, GUA1, PMA2, STV1, IMD4, ADE5,7, ADK1, ATP19, COX4, ADE4, ADE2, ADO1, HPT1, ADE13, APT2, IMD2, ATP17, APT1, AMD1, ADE6, ADE16, ADK2	0.8881987565921179, -0.23101306018693304, -0.8700757308553959, -0.5763812069696489, -0.695539648841602, -0.495702130009718, 0.38945876456348905, 0.333609293794572, -1.19105830631971, -0.284807359281841, -0.262058934083035, -0.546638690348987, -0.7088141644873559, -0.683860823507602, -0.259768557353076, -0.458879592745294, -0.754762208861734, -0.28800476950644, 0.8415609510264329, -1.9276133069581…
GOTERM_BP_FAT	GO:0009127~purine nucleoside monophosphate biosynthetic process	26	1.04	0.06368613236654058	YOR020W-A, YAR015W, YNL141W, YLR432W, YOR065W, YMR217W, YPL036W, YMR054W, YML056C, YGL234W, YDR226W, YOL077W-A, YGL187C, YMR300C, YOR128C, YJR105W, YDR399W, YLR359W, YDR441C, YHR216W, YDR377W, YML022W, YML035C, YGR061C, YLR028C, YER170W	2280	47	5535	1.3429451287793954	1.0	0.7517871890315135	70.7633903844201	nan, ADE1, AAH1, IMD3, CYT1, GUA1, PMA2, STV1, IMD4, ADE5,7, ADK1, ATP19, COX4, ADE4, ADE2, ADO1, HPT1, ADE13, APT2, IMD2, ATP17, APT1, AMD1, ADE6, ADE16, ADK2	0.8881987565921179, -0.23101306018693304, -0.8700757308553959, -0.5763812069696489, -0.695539648841602, -0.495702130009718, 0.38945876456348905, 0.333609293794572, -1.19105830631971, -0.284807359281841, -0.262058934083035, -0.546638690348987, -0.7088141644873559, -0.683860823507602, -0.259768557353076, -0.458879592745294, -0.754762208861734, -0.28800476950644, 0.8415609510264329, -1.9276133069581…
GOTERM_BP_FAT	GO:1902047~polyamine transmembrane transport	8	0.32	0.06383979624516326	YBR132C, YBR043C, YOR273C, YPL274W, YPR156C, YGR138C, YKR039W, YHL016C	2280	10	5535	1.9421052631578948	1.0	0.7509146452998646	70.85292843315858	AGP2, QDR3, TPO4, SAM3, TPO3, TPO2, GAP1, DUR3	0.8733835778944549, 0.469733322836864, -0.3560803722821529, -1.1254504850171698, 0.315573500161528, 0.278703220817984, 0.600759014859138, 1.81766319472528
GOTERM_BP_FAT	GO:0006116~NADH oxidation	8	0.32	0.06383979624516326	YOL059W, YBR145W, YOL086C, YDL022W, YDL085W, YIL155C, YMR145C, YMR083W	2280	10	5535	1.9421052631578948	1.0	0.7509146452998646	70.85292843315858	GPD2, ADH5, ADH1, GPD1, NDE2, GUT2, NDE1, ADH3	0.549564850179576, 1.5607534618864298, 0.31427498896876, 0.551466031501562, 3.14560605159752, 0.6886655059407849, 0.597076038923179, 0.3054217636511229
GOTERM_BP_FAT	GO:0008535~respiratory chain complex IV assembly	16	0.64	0.06589798762219097	YBR024W, YGR112W, YLR038C, YJL062W-A, YER058W, YIL157C, YML030W, YPL132W, YBR037C, YJR034W, YNR018W, YLR218C, YML129C, YGL187C, YDR231C, YMR244C-A	2280	26	5535	1.4939271255060729	1.0	0.760496697794532	72.02746867049558	SCO2, SHY1, COX12, COA3, PET117, COA1, RCF1, COX11, SCO1, PET191, RCF2, COA4, COX14, COX4, COX20, COA6	0.716191857405725, 0.7316855883361691, -0.6944691828421171, 0.807187859985343, 0.87862138215489, 0.481269379554642, 0.725440596233198, 0.43177689151529, 0.574422858140605, 0.6365306545424749, -0.4006606183302801, 0.7772507111461701, 0.8998128780683281, -0.7088141644873559, 0.8381617049795, 0.746481369478462
GOTERM_BP_FAT	GO:0015711~organic anion transport	46	1.8399999999999999	0.06626527805188963	YPL265W, YMR241W, YBR069C, YNL065W, YPR058W, YCL025C, YNL270C, YLL055W, YGR257C, YPR021C, YGR065C, YKL146W, YKL188C, YBR147W, YDR352W, YFL055W, YGR260W, YCL038C, YBR132C, YDL212W, YGR243W, YNL268W, YGR037C, YBR068C, YPL274W, YGL077C, YLR348C, YIL006W, YER119C, YKR039W, YIL088C, YBR291C, YOL092W, YLL061W, YDR119W, YDR090C, YOL158C, YGR055W, YJR095W, YJR152W, YBR041W, YKL120W, YDR508C, YHR162W, YOR…	2280	91	5535	1.2271544245228456	1.0	0.7607669816502625	72.2323007734779	DIP5, YHM2, TAT1, AQR1, YMC1, AGP1, ALP1, YCT1, MTM1, AGC1, VHT1, AVT3, PXA2, RTC2, YPQ2, AGP3, TNA1, ATG22, AGP2, SHR3, MPC3, LYP1, ACB1, BAP2, SAM3, HNM1, DIC1, YIA6, AVT6, GAP1, AVT7, CTP1, YPQ1, MMP1, VBA4, nan, ENB1, MUP1, SFC1, DAL5, FAT1, OAC1, GNP1, MPC2, ODC2, ORT1	0.6848955890901309, -0.498090277016635, -0.463777074598156, -0.776469640451119, 0.667383410874478, 0.676048601635198, 0.7286183115170309, 1.2792224448193998, 0.870512801432609, -0.338827567259555, 0.969767413272362, 0.251118461569098, 0.761488542632128, 2.00322543141503, -0.310144631692291, 0.595724795355616, -0.5400842568894509, 0.605833206806616, 0.8733835778944549, -0.716392673745697, 1.931177…
GOTERM_BP_FAT	GO:0006188~IMP biosynthetic process	9	0.36	0.06761405881749477	YGR061C, YLR028C, YAR015W, YGL234W, YMR300C, YOR128C, YDR399W, YLR359W, YML035C	2280	12	5535	1.8207236842105263	1.0	0.7661975753227035	72.97238179514778	ADE6, ADE16, ADE1, ADE5,7, ADE4, ADE2, HPT1, ADE13, AMD1	-0.295325861246843, 0.358869152278856, -0.23101306018693304, -0.284807359281841, -0.683860823507602, -0.259768557353076, -0.754762208861734, -0.28800476950644, 0.409613954163353
GOTERM_BP_FAT	GO:0046470~phosphatidylcholine metabolic process	13	0.52	0.06974434874303088	YMR079W, YLR347C, YNL130C, YGR157W, YLR168C, YER043C, YLR193C, YHR123W, YNL169C, YAL013W, YMR008C, YLR380W, YJR073C	2280	20	5535	1.5779605263157896	1.0	0.7753934732230894	74.10337157338304	SEC14, KAP95, CPT1, CHO2, UPS2, SAH1, UPS1, EPT1, PSD1, DEP1, PLB1, CSR1, OPI3	-0.5030891710529579, -0.310788500237999, -0.458574085762124, -0.6718121923038239, 0.456729197162379, -0.45067067455418, -11.200787796772303, -0.6887859492072029, -0.7189773285319542, 0.30624854222668296, 0.796342136912223, -0.369604690730993, -0.40538819746609
GOTERM_BP_FAT	GO:0097164~ammonium ion metabolic process	13	0.52	0.06974434874303088	YMR079W, YLR347C, YNL130C, YGR157W, YLR168C, YER043C, YLR193C, YHR123W, YNL169C, YAL013W, YMR008C, YLR380W, YJR073C	2280	20	5535	1.5779605263157896	1.0	0.7753934732230894	74.10337157338304	SEC14, KAP95, CPT1, CHO2, UPS2, SAH1, UPS1, EPT1, PSD1, DEP1, PLB1, CSR1, OPI3	-0.5030891710529579, -0.310788500237999, -0.458574085762124, -0.6718121923038239, 0.456729197162379, -0.45067067455418, -11.200787796772303, -0.6887859492072029, -0.7189773285319542, 0.30624854222668296, 0.796342136912223, -0.369604690730993, -0.40538819746609
GOTERM_BP_FAT	GO:0006525~arginine metabolic process	12	0.48	0.07036098012573748	YOL058W, YJL088W, YOR303W, YJR109C, YLR438W, YER069W, YMR042W, YHR018C, YBR208C, YMR062C, YOR130C, YPL111W	2280	18	5535	1.618421052631579	1.0	0.776814196297458	74.42229248549576	ARG1, ARG3, CPA1, CPA2, CAR2, ARG5,6, ARG80, ARG4, DUR1,2, ARG7, ORT1, CAR1	1.65682982431465, 0.750486924932687, 1.35974508874734, 1.13943102883506, 0.616933923962227, 1.0155176835383002, 0.8387455902422359, 0.5156364426131049, 1.18131568616421, 0.943988345499092, 0.439435504249029, 0.38391619340032895
GOTERM_BP_FAT	GO:0005978~glycogen biosynthetic process	12	0.48	0.07036098012573748	YMR311C, YOR178C, YPR184W, YKR058W, YEL011W, YPL031C, YGL134W, YMR105C, YKL127W, YLR258W, YAL017W, YFR017C	2280	18	5535	1.618421052631579	1.0	0.776814196297458	74.42229248549576	GLC8, GAC1, GDB1, GLG1, GLC3, PHO85, PCL10, PGM2, PGM1, GSY2, PSK1, IGD1	0.281132002431001, 2.86311725341846, 1.15943350027573, 0.7078903821946841, 2.34224238794854, 0.446576855261508, 0.47821899615316, 1.6492738914023102, -0.33878788873771803, 1.16244146744476, 0.486267828301839, 1.8663244088010704
GOTERM_BP_FAT	GO:0006656~phosphatidylcholine biosynthetic process	12	0.48	0.07036098012573748	YHR123W, YMR079W, YNL169C, YLR347C, YNL130C, YAL013W, YGR157W, YLR168C, YER043C, YLR380W, YLR193C, YJR073C	2280	18	5535	1.618421052631579	1.0	0.776814196297458	74.42229248549576	EPT1, SEC14, PSD1, KAP95, CPT1, DEP1, CHO2, UPS2, SAH1, CSR1, UPS1, OPI3	-0.6887859492072029, -0.5030891710529579, -0.7189773285319542, -0.310788500237999, -0.458574085762124, 0.30624854222668296, -0.6718121923038239, 0.456729197162379, -0.45067067455418, -0.369604690730993, -11.200787796772303, -0.40538819746609
GOTERM_BP_FAT	GO:0009260~ribonucleotide biosynthetic process	39	1.5599999999999998	0.07335915748783067	YOR020W-A, YAR015W, YLR432W, YOR065W, YMR217W, YPL036W, YML056C, YMR054W, YDR454C, YOR054C, YGL234W, YOR101W, YLR420W, YDR226W, YOL077W-A, YNL098C, YML106W, YGL187C, YMR300C, YJR105W, YKL216W, YOR128C, YDR399W, YLR359W, YDR441C, YHR216W, YDR377W, YML022W, YGL248W, YBL039C, YML035C, YHR128W, YDR531W, YGR061C, YNR012W, YMR271C, YER170W, YLR028C, YDR020C	2280	76	5535	1.2457583102493075	1.0	0.7895591245133636	75.92067822063002	nan, ADE1, IMD3, CYT1, GUA1, PMA2, IMD4, STV1, GUK1, VHS3, ADE5,7, RAS1, URA4, ADK1, ATP19, RAS2, URA5, COX4, ADE4, ADO1, URA1, ADE2, HPT1, ADE13, APT2, IMD2, ATP17, APT1, PDE1, URA7, AMD1, FUR1, CAB1, ADE6, URK1, URA10, ADK2, ADE16, DAS2	0.8881987565921179, -0.23101306018693304, -0.5763812069696489, -0.695539648841602, -0.495702130009718, 0.38945876456348905, -1.19105830631971, 0.333609293794572, -0.300865732154998, 0.37264186241112107, -0.284807359281841, -0.750602274110598, -1.04477637683663, -0.262058934083035, -0.546638690348987, 0.525580857655247, -0.3992659416616671, -0.7088141644873559, -0.683860823507602, -0.4588795927452…
GOTERM_BP_FAT	GO:0044042~glucan metabolic process	34	1.3599999999999999	0.07374606221036352	YOR178C, YOL116W, YNR067C, YAL017W, YFR017C, YER054C, YLR342W, YBR056W, YGL134W, YMR105C, YMR307W, YGR166W, YFR003C, YPR159W, YOL030W, YPR184W, YEL011W, YGR032W, YIL045W, YLR300W, YMR164C, YGR143W, YLR258W, YMR311C, YBR160W, YKR058W, YHR047C, YMR215W, YJL034W, YPL031C, YER133W, YHL012W, YKL127W, YIL099W	2280	65	5535	1.269838056680162	1.0	0.7897636794797551	76.10787329595601	GAC1, MSN1, DSE4, PSK1, IGD1, GIP2, FKS1, nan, PCL10, PGM2, GAS1, TRS65, YPI1, KRE6, GAS5, GDB1, GLC3, GSC2, PIG2, EXG1, MSS11, SKN1, GSY2, GLC8, CDC28, GLG1, AAP1, GAS3, KAR2, PHO85, GLC7, nan, PGM1, SGA1	2.86311725341846, 0.392219766850151, 0.55452371931657, 0.486267828301839, 1.8663244088010704, 1.71528181541709, -0.3890189819980329, 0.619345887932636, 0.47821899615316, 1.6492738914023102, -0.75744450151557, -0.44551888905925496, 0.338476636419381, -0.447754112188578, -0.435294673702283, 1.15943350027573, 2.34224238794854, 1.62763163332521, 1.02205265471506, -0.553809024573999, 0.398241767310508…
GOTERM_BP_FAT	GO:0006073~cellular glucan metabolic process	34	1.3599999999999999	0.07374606221036352	YOR178C, YOL116W, YNR067C, YAL017W, YFR017C, YER054C, YLR342W, YBR056W, YGL134W, YMR105C, YMR307W, YGR166W, YFR003C, YPR159W, YOL030W, YPR184W, YEL011W, YGR032W, YIL045W, YLR300W, YMR164C, YGR143W, YLR258W, YMR311C, YBR160W, YKR058W, YHR047C, YMR215W, YJL034W, YPL031C, YER133W, YHL012W, YKL127W, YIL099W	2280	65	5535	1.269838056680162	1.0	0.7897636794797551	76.10787329595601	GAC1, MSN1, DSE4, PSK1, IGD1, GIP2, FKS1, nan, PCL10, PGM2, GAS1, TRS65, YPI1, KRE6, GAS5, GDB1, GLC3, GSC2, PIG2, EXG1, MSS11, SKN1, GSY2, GLC8, CDC28, GLG1, AAP1, GAS3, KAR2, PHO85, GLC7, nan, PGM1, SGA1	2.86311725341846, 0.392219766850151, 0.55452371931657, 0.486267828301839, 1.8663244088010704, 1.71528181541709, -0.3890189819980329, 0.619345887932636, 0.47821899615316, 1.6492738914023102, -0.75744450151557, -0.44551888905925496, 0.338476636419381, -0.447754112188578, -0.435294673702283, 1.15943350027573, 2.34224238794854, 1.62763163332521, 1.02205265471506, -0.553809024573999, 0.398241767310508…
GOTERM_BP_FAT	GO:0032787~monocarboxylic acid metabolic process	84	3.36	0.07750620471662514	YER024W, YNR033W, YDR533C, YJL052W, YMR280C, YOR347C, YKL192C, YOL086C, YJL196C, YLR372W, YAR035W, YPL075W, YLR153C, YMR170C, YOR100C, YMR169C, YCR012W, YEL071W, YMR205C, YCR005C, YML042W, YDR516C, YDR539W, YLR239C, YOL002C, YPL095C, YMR272C, YCL040W, YPR069C, YBR026C, YPL028W, YDL085W, YBR041W, YKL184W, YMR246W, YPR002W, YOR221C, YGR060W, YMR020W, YNL274C, YDL174C, YCR034W, YDR216W, YJR009C, YGR…	2280	178	5535	1.1456238911886456	1.0	0.8049378310806128	77.85679345060596	YAT2, ABZ1, HSP31, TDH1, CAT8, PYK2, ACP1, ADH1, ELO1, ELO3, YAT1, GCR1, ACS2, ALD2, CRC1, ALD3, PGK1, DLD3, PFK2, CIT2, CAT2, EMI2, FDC1, LIP2, IZH2, EEB1, SCS7, GLK1, SPE3, ETR1, ERG10, NDE2, FAT1, SPE1, FAA4, PDH1, MCT1, ERG25, FMS1, GOR1, DLD1, ELO2, ADR1, TDH2, BIO2, CIT3, OLE1, ENO1, OAF1, PYC2, ALD4, EHD3, CYB2, ADH5, BIO4, ALD5, PXA2, ISA2, IFA38, LIP5, CSR1, HSP32, SPE2, PAN5, IDP2, SPE4…	0.866041920215758, 0.40567421217684096, 0.367170858247611, 1.9948707517740905, 0.9953131439079328, 1.6382671144919398, 0.37434520998606896, 0.31427498896876, -0.670020369092557, -0.8893830201768969, 1.88857725926108, 0.273901517017593, -0.35879057159493105, 0.4534933021415061, 1.60567861963811, 0.659395621702722, 0.310308128662033, 0.32646669729432004, 0.23172521951275896, 1.12452549994808, 0.748…
GOTERM_BP_FAT	GO:0009101~glycoprotein biosynthetic process	42	1.68	0.07832271107992506	YFL045C, YJL183W, YPL227C, YGR227W, YDR245W, YJL002C, YDR414C, YER001W, YGL022W, YBR110W, YPL053C, YBR015C, YJR143C, YML115C, YDR372C, YEL036C, YOR099W, YOR067C, YEL002C, YBR002C, YMR149W, YER003C, YBR243C, YJR075W, YBR205W, YEL042W, YNL219C, YGL065C, YHR204W, YMR196W, YJL186W, YGL038C, YNR030W, YDL095W, YGL225W, YOR103C, YAL023C, YPL050C, YDR483W, YIL014W, YDL055C, YML019W	2280	83	5535	1.228440076093849	1.0	0.8068852542415847	78.22020689325925	SEC53, MNN11, ALG5, DIE2, MNN10, OST1, ERD1, MNN1, STT3, ALG1, KTR6, MNN2, PMT4, VAN1, VPS74, ANP1, KTR1, ALG8, WBP1, RER2, SWP1, PMI40, ALG7, HOC1, KTR3, GDA1, ALG9, ALG2, MNL1, nan, MNN5, OCH1, ALG12, PMT1, VRG4, OST2, PMT2, MNN9, KRE2, MNT3, PSA1, OST6	-0.7257909481862409, -0.452501832083037, -1.1480227164446, -0.27894885732573105, -0.43982658805482, -0.481280553048093, -0.61066316390242, -1.6807624733982598, -0.22613968103344295, 0.488705707969305, -0.713825592238326, -0.37146307146923707, -0.587301452319661, -0.25067449648782103, -0.339132021555582, -0.582127487783413, -0.491603316874743, -0.541457136609993, -0.307952525431341, -0.37909625436…
GOTERM_BP_FAT	GO:0015074~DNA integration	27	1.08	0.07893795013745566	YDR210C-D, YPR158W-B, YLR035C-A, YMR050C, YDR210W-B, YNL284C-B, YER148W, YOR142W-B, YER160C, YMR045C, YBR012W-B, YER138C, YJR027W, YDR316W-B, YJR029W, YOR192C-B, YPL257W-B, YHR214C-B, YPR110C, YGR027W-B, YBL005W-B, YDR034C-D, YOL103W-B, YDR261W-B, YLR227W-B, YAR009C, YDR365W-B	2280	50	5535	1.310921052631579	1.0	0.8079576412246993	78.49030240060253	nan, nan, nan, nan, nan, nan, SPT15, nan, nan, nan, nan, nan, nan, nan, nan, nan, nan, nan, RPC40, nan, nan, nan, nan, nan, nan, nan, nan	0.315326576550409, 0.513337868826361, 0.9716741358425192, 0.568892975996519, -3.4661941365156697, 0.890453007179655, -0.440526513964814, 0.42970568192125297, 0.548849582927167, 0.416032939425803, 0.97664983859333, -0.317736175430433, -0.762840429416289, -3.88333954180749, -0.340625952603102, 0.395178655460734, -1.90596611000573, 0.95050608327724, -0.506716624995075, -0.348386786316682, 0.33295240…
GOTERM_BP_FAT	GO:0043094~cellular metabolic compound salvage	20	0.8	0.08038951045265472	YDR441C, YHR208W, YML022W, YNL141W, YGR083C, YKR026C, YEL029C, YJR024C, YML035C, YHR128W, YNR012W, YLR017W, YPR118W, YJR148W, YGL037C, YLR291C, YBR035C, YJR105W, YDR399W, YDR020C	2280	35	5535	1.3872180451127818	1.0	0.8124516326256003	79.11504170598913	APT2, BAT1, APT1, AAH1, GCD2, GCN3, BUD16, MDE1, AMD1, FUR1, URK1, MEU1, MRI1, BAT2, PNC1, GCD7, PDX3, ADO1, HPT1, DAS2	0.8415609510264329, -0.7365574782692859, -0.410333794715654, -0.8700757308553959, -0.47323406734662, -0.5307067721472261, -0.740007436920646, -0.33013532593631, 0.409613954163353, -1.02563625059214, -0.7950286122416529, -0.470334495195287, -0.394742366424762, 1.2265958529740302, 0.74408842309189, -0.3766260431155489, 0.350215979371392, -0.458879592745294, -0.754762208861734, -0.371222829779687
GOTERM_BP_FAT	GO:0098660~inorganic ion transmembrane transport	65	2.6	0.08114530583674304	YGR183C, YKL080W, YLR220W, YLR130C, YJR054W, YGL255W, YJL166W, YOR065W, YHR051W, YML123C, YJL129C, YGL187C, YNL052W, YBR187W, YOR390W, YDR456W, YNL291C, YMR205C, YFR033C, YML047C, YPL224C, YGL226W, YMR256C, YIL111W, YER053C, YBL045C, YMR243C, YNR013C, YOR020W-A, YOR316C, YGL006W, YDR506C, YDR270W, YJL094C, YLR447C, YPR191W, YPL036W, YHR026W, YMR054W, YPL279C, YHR001W-A, YLR395C, YGR020C, YOL077W-…	2280	135	5535	1.168859649122807	1.0	0.8140294264882879	79.43349131721378	QCR9, VMA5, CCC1, ZRT2, KCH1, ZRT1, QCR8, CYT1, COX6, PHO84, TRK1, COX4, COX5A, GDT1, FEX1, NHX1, MID1, PFK2, QCR6, PRM6, MMT2, MTC3, COX7, COX5B, PIC2, COR1, ZRC1, PHO91, nan, COT1, PMC1, GMC1, CCC2, KHA1, VMA6, QCR2, PMA2, VMA16, STV1, FEX2, QCR10, COX8, VMA7, ATP19, MRS4, RIP1, COA6, QCR7, FET3, CTR2, PCA1, ATP17, FET5, VMA10, CTR1, COX12, VCX1, PHO89, FTH1, YKE4, FTR1, ENA2, CCH1, PHO90, OAC1	-0.617085423302547, -0.322681657631976, -0.446690374506944, -0.9412004261340172, -0.776667210201506, -2.03760851740462, -0.4279286092232671, -0.695539648841602, -0.9183377049674742, -0.983208002793593, -0.436772626064818, -0.7088141644873559, -0.406329268364405, -0.812695921708185, -0.694061167261115, 0.394399104862326, -0.31937716496872703, 0.23172521951275896, -0.485307549568876, -0.90050749743…
GOTERM_BP_FAT	GO:0009266~response to temperature stimulus	41	1.6400000000000001	0.08169927944777584	YPR158W, YOR173W, YGL073W, YOR178C, YOL116W, YNL123W, YDR074W, YMR186W, YCR021C, YER159C, YBR126C, YHL028W, YLR270W, YCL032W, YKL057C, YAL013W, YFL016C, YJR032W, YER118C, YER103W, YAR002W, YOL052C-A, YDR059C, YML103C, YPR026W, YLR362W, YBR072W, YDR258C, YMR263W, YMR139W, YLL026W, YPL004C, YDL100C, YFL014W, YNL064C, YLR335W, YML007W, YER133W, YER111C, YOR010C, YKR082W	2280	81	5535	1.2288011695906433	1.0	0.8147780859796939	79.66397982093882	CUR1, DCS2, HSF1, GAC1, MSN1, NMA111, TPS2, HSC82, HSP30, BUR6, TPS1, WSC4, DCS1, STE50, NUP120, DEP1, MDJ1, CPR7, SHO1, SSA4, NUP60, DDR2, UBC5, NUP188, ATH1, STE11, HSP26, HSP78, SAP30, RIM11, HSP104, LSP1, GET3, HSP12, YDJ1, NUP2, YAP1, GLC7, SWI4, TIR2, NUP133	-0.368415387632351, 2.01810181324322, 0.312246078627229, 2.86311725341846, 0.392219766850151, -0.420494068914264, 0.8693498699617108, -0.41095563686783904, 2.04125619772859, 0.287203276575599, 0.9279559019762148, -1.00468298175501, 0.962420576532212, 0.34421711533298904, -0.409177908453016, 0.30624854222668296, 0.518585871961388, -0.545238478705728, -0.600211953207214, 0.316366576783708, -0.35202…
GOTERM_BP_FAT	GO:0046128~purine ribonucleoside metabolic process	68	2.7199999999999998	0.08319493768409361	YGR183C, YJL166W, YOR065W, YMR217W, YJL052W, YOR347C, YHR051W, YOL071W, YML056C, YJR048W, YOL086C, YLR163C, YML075C, YPL075W, YGL187C, YJR105W, YNL052W, YDR399W, YLR359W, YKL162C, YCR012W, YDR441C, YML022W, YMR205C, YFR033C, YDR516C, YGL226W, YMR256C, YIL111W, YBL045C, YDR531W, YCL040W, YDL085W, YPR140W, YDR465C, YOR020W-A, YJR009C, YLR432W, YER043C, YPR191W, YGR254W, YPL036W, YBR145W, YMR054W, Y…	2280	142	5535	1.1625277983691622	1.0	0.8192100649035388	80.27412028964049	QCR9, QCR8, CYT1, GUA1, TDH1, PYK2, COX6, SDH5, IMD4, CYC1, ADH1, MAS1, HMG1, GCR1, COX4, ADO1, COX5A, HPT1, ADE13, nan, PGK1, APT2, APT1, PFK2, QCR6, EMI2, MTC3, COX7, COX5B, COR1, CAB1, GLK1, NDE2, TAZ1, RMT2, nan, TDH2, IMD3, SAH1, QCR2, ENO1, PMA2, ADH5, STV1, QCR10, GUK1, VHS3, COX8, ADK1, ATP19, SPE2, RIP1, COA6, QCR7, GPM2, IMD2, ATP17, TDH3, COX12, nan, NDE1, MDE1, ADK2, MEU1, MRI1, YFH1,…	-0.617085423302547, -0.4279286092232671, -0.695539648841602, -0.495702130009718, 1.9948707517740905, 1.6382671144919398, -0.9183377049674742, 1.03904705627354, -1.19105830631971, -0.8431156860757759, 0.31427498896876, 0.5977358337678941, -0.473722691850856, 0.273901517017593, -0.7088141644873559, -0.458879592745294, -0.406329268364405, -0.754762208861734, -0.28800476950644, 0.5818844798203481, 0.…
GOTERM_BP_FAT	GO:0006633~fatty acid biosynthetic process	19	0.76	0.08350438074987168	YCR034W, YGL055W, YPL231W, YLR239C, YDL015C, YPL095C, YMR272C, YKL192C, YBR026C, YKL182W, YJL196C, YLR372W, YBR159W, YOR196C, YBR041W, YLR380W, YOR221C, YGR060W, YNR016C	2280	33	5535	1.3977272727272727	1.0	0.8189678492471272	80.39817257189165	ELO2, OLE1, FAS2, LIP2, TSC13, EEB1, SCS7, ACP1, ETR1, FAS1, ELO1, ELO3, IFA38, LIP5, FAT1, CSR1, MCT1, ERG25, ACC1	-0.93966543385105, -1.06056506782748, -0.6530525439250071, 0.338515286016346, -0.3897152604459021, -1.0938602436349498, 0.8154255723621421, 0.37434520998606896, 0.30084581791771003, -0.6061789303601121, -0.670020369092557, -0.8893830201768969, -0.435309957796461, -0.6172128736688511, -0.308546728982099, -0.369604690730993, 0.6367117801060861, -0.419435659444442, -0.598406064714709
GOTERM_BP_FAT	GO:0016051~carbohydrate biosynthetic process	56	2.2399999999999998	0.08609960061364362	YOR178C, YER062C, YEL012W, YCL039W, YGL227W, YJL052W, YMR280C, YFR017C, YJL153C, YHR142W, YMR307W, YHR046C, YCR012W, YOL030W, YPR159W, YPR184W, YEL011W, YML028W, YGR032W, YIL053W, YLR258W, YKR058W, YDR511W, YDR287W, YGR066C, YKL127W, YJR009C, YNL027W, YDR074W, YMR261C, YGR254W, YBR218C, YAL017W, YDR255C, YML100W, YBR126C, YLR342W, YAL013W, YBR105C, YGL134W, YMR105C, YGR166W, YDL021W, YGR192C, YGL…	2280	115	5535	1.1821510297482838	1.0	0.8273502867824594	81.4098916752817	GAC1, GPP2, UBC8, GID7, VID30, TDH1, CAT8, IGD1, INO1, CHS7, GAS1, INM1, PGK1, GAS5, KRE6, GDB1, GLC3, TSA1, GSC2, GPP1, GSY2, GLG1, SDH7, INM2, nan, PGM1, TDH2, CRZ1, TPS2, TPS3, ENO1, PYC2, PSK1, RMD5, TSL1, TPS1, FKS1, DEP1, VID24, PCL10, PGM2, TRS65, GPM2, TDH3, PYC1, PIG2, SKN1, PCK1, CHS3, GLC8, KAR2, GAS3, PHO85, NUP2, FYV10, GPM1	2.86311725341846, 0.505196600716686, 1.1101169790989, 0.5083944181585329, 0.715408541506634, 1.9948707517740905, 0.9953131439079328, 1.8663244088010704, -0.941865560104926, -0.35631627057534704, -0.75744450151557, 0.289379269977847, 0.310308128662033, -0.435294673702283, -0.447754112188578, 1.15943350027573, 2.34224238794854, -0.402755724395372, 1.62763163332521, 0.347903575999699, 1.162441467444…
GOTERM_BP_FAT	GO:0000429~carbon catabolite regulation of transcription from RNA polymerase II promoter	24	0.96	0.08963230715263831	YIL036W, YDR216W, YER184C, YDR009W, YBR066C, YLR256W, YBL005W, YPL002C, YPL230W, YAL051W, YDR043C, YMR280C, YOR358W, YPL042C, YPL248C, YJL206C, YGL209W, YIL154C, YGR116W, YDR169C, YGL237C, YPL075W, YER028C, YBL021C	2280	44	5535	1.3241626794258374	1.0	0.8385577180365056	82.70787722925252	CST6, ADR1, TOG1, GAL3, NRG2, HAP1, PDR3, SNF8, USV1, OAF1, NRG1, CAT8, HAP5, SSN3, GAL4, nan, MIG2, IMP2', SPT6, STB3, HAP2, GCR1, MIG3, HAP3	0.531024369820733, -0.459123256796265, 0.6175958471268199, 0.8238483382921559, 0.50544579085069, 0.22826028695087694, 1.7531512492131, 0.3860321755162279, 1.87337562107977, 0.41187237821471706, 1.21575442564106, 0.9953131439079328, 0.779460421441833, -0.3507068392504989, 1.01099561639311, 0.7232042719949301, 1.4448394074731898, 0.5308520509830139, -0.279904593874344, 0.417024799800673, 0.59682023…
GOTERM_BP_FAT	GO:0000959~mitochondrial RNA metabolic process	17	0.6799999999999999	0.08997374602250316	YCR024C, YHR011W, YNL073W, YMR023C, YPL097W, YKR079C, YKL194C, YPL040C, YPL029W, YOR335C, YHR070W, YCL017C, YMR287C, YPL104W, YPR047W, YHR091C, YGL236C	2280	29	5535	1.4230943738656987	1.0	0.8383777910486085	82.82867669618437	SLM5, DIA4, MSK1, MSS1, MSY1, TRZ1, MST1, ISM1, SUV3, ALA1, TRM5, NFS1, DSS1, MSD1, MSF1, MSR1, MTO1	0.459322764728145, 0.596293713498235, 0.8722544719718229, 0.627538605187478, 0.729623757425648, -0.29408014194959003, 0.33336123792858696, 0.38997245031406, 0.32309360217106, -0.25893717214204104, -0.29221846561894604, 0.3706723472898279, 0.354308962352718, 0.529875345468917, 0.831644878848232, 0.432259960786036, 0.738657851919557
GOTERM_BP_FAT	GO:0009100~glycoprotein metabolic process	43	1.72	0.08997453798226505	YFL045C, YJL183W, YPL227C, YGR227W, YDR245W, YJL002C, YDR414C, YER001W, YGL022W, YBR110W, YPL053C, YBR015C, YJR143C, YML115C, YDR372C, YEL036C, YOR099W, YOR067C, YEL002C, YBR002C, YMR149W, YER003C, YBR243C, YJR075W, YBR205W, YEL042W, YNL219C, YCL043C, YGL065C, YHR204W, YMR196W, YJL186W, YGL038C, YNR030W, YDL095W, YGL225W, YOR103C, YAL023C, YPL050C, YDR483W, YIL014W, YDL055C, YML019W	2280	86	5535	1.2138157894736843	1.0	0.8370299059644364	82.82895595708209	SEC53, MNN11, ALG5, DIE2, MNN10, OST1, ERD1, MNN1, STT3, ALG1, KTR6, MNN2, PMT4, VAN1, VPS74, ANP1, KTR1, ALG8, WBP1, RER2, SWP1, PMI40, ALG7, HOC1, KTR3, GDA1, ALG9, PDI1, ALG2, MNL1, nan, MNN5, OCH1, ALG12, PMT1, VRG4, OST2, PMT2, MNN9, KRE2, MNT3, PSA1, OST6	-0.7257909481862409, -0.452501832083037, -1.1480227164446, -0.27894885732573105, -0.43982658805482, -0.481280553048093, -0.61066316390242, -1.6807624733982598, -0.22613968103344295, 0.488705707969305, -0.713825592238326, -0.37146307146923707, -0.587301452319661, -0.25067449648782103, -0.339132021555582, -0.582127487783413, -0.491603316874743, -0.541457136609993, -0.307952525431341, -0.37909625436…
GOTERM_BP_FAT	GO:0006812~cation transport	96	3.84	0.09149169223606624	YBR024W, YGR183C, YPL060W, YKL080W, YLR220W, YLR130C, YJR054W, YEL017C-A, YGL255W, YJL166W, YOR065W, YGR257C, YHR051W, YDL199C, YML123C, YDR497C, YDL194W, YLR214W, YOR384W, YFL011W, YJL129C, YGL187C, YNL052W, YLR034C, YBR187W, YHR094C, YDR456W, YDR387C, YNL291C, YMR205C, YML047C, YFR033C, YPL224C, YLL051C, YGL226W, YMR256C, YMR166C, YIL111W, YHR096C, YER053C, YBL045C, YMR243C, YOR137C, YOL158C, Y…	2280	207	5535	1.125858123569794	1.0	0.8408491073487125	83.35611573525641	SCO2, QCR9, MFM1, VMA5, CCC1, ZRT2, KCH1, PMP2, ZRT1, QCR8, CYT1, MTM1, COX6, nan, PHO84, ITR1, SNF3, FRE1, FRE5, HXT10, TRK1, COX4, COX5A, SMF3, GDT1, HXT1, NHX1, nan, MID1, PFK2, PRM6, QCR6, MMT2, FRE6, MTC3, COX7, nan, COX5B, HXT5, PIC2, COR1, ZRC1, SIA1, ENB1, SPF1, PHO91, FRE3, nan, ATX1, nan, COT1, HXT3, PMC1, GMC1, CCC2, CRZ1, AFT1, KHA1, VMA6, QCR2, PMA2, VMA16, FRE2, STV1, QCR10, ITR2, C…	0.716191857405725, -0.617085423302547, 0.672121617693491, -0.322681657631976, -0.446690374506944, -0.9412004261340172, -0.776667210201506, 0.277800592653639, -2.03760851740462, -0.4279286092232671, -0.695539648841602, 0.870512801432609, -0.9183377049674742, 0.90863835095243, -0.983208002793593, -0.8045611244097141, 0.759376545846822, 0.7999678450370079, 6.45070405800016, 2.32187000865966, -0.4367…
GOTERM_BP_FAT	GO:0006732~coenzyme metabolic process	89	3.56	0.09298048561324845	YBR263W, YDR204W, YLR201C, YGR043C, YOR095C, YDL022W, YNR033W, YOL096C, YJL052W, YEL041W, YMR095C, YOR347C, YBR117C, YDL244W, YKL192C, YLR058C, YOL086C, YGL037C, YBR035C, YNL256W, YPL075W, YLR153C, YML075C, YMR170C, YNR043W, YMR169C, YJR049C, YOR143C, YCR012W, YOL059W, YMR205C, YJL121C, YDR516C, YLR239C, YNL241C, YDR531W, YCL040W, YPR069C, YFR047C, YDL085W, YOL055C, YKL184W, YMR246W, YMR020W, YDR…	2280	191	5535	1.131200055111601	1.0	0.8444610049531804	83.85850271564392	SHM1, COQ4, COQ9, NQM1, RKI1, GPD1, ABZ1, COQ3, TDH1, YEF1, SNO1, PYK2, TKL2, THI13, ACP1, SHM2, ADH1, PNC1, PDX3, FOL1, GCR1, ACS2, HMG1, ALD2, MVD1, ALD3, UTR1, THI80, PGK1, GPD2, PFK2, RPE1, EMI2, LIP2, ZWF1, CAB1, GLK1, SPE3, BNA6, NDE2, THI20, SPE1, FAA4, FMS1, RMT2, ADH3, MET7, nan, CIT1, TDH2, THI11, SOL4, SAH1, ENO1, BUD16, ALD4, SAM1, SAM2, ADH5, THI6, COQ6, SNZ1, VHS3, LIP5, SPE2, PAN5,…	-0.25596113073595, 0.468917648371202, 0.561526397847547, 2.52717119868733, -0.72224806932374, 0.551466031501562, 0.40567421217684096, 0.562234087718835, 1.9948707517740905, 1.15081156881791, 4.61547081549717, 1.6382671144919398, 1.0281474861011, 0.76537888225381, 0.37434520998606896, -0.48989893975722, 0.31427498896876, 0.74408842309189, 0.350215979371392, -0.6487077619043959, 0.273901517017593, …
GOTERM_BP_FAT	GO:0000055~ribosomal large subunit export from nucleus	16	0.64	0.09330077529830781	YLL034C, YOR294W, YDR101C, YDR361C, YLR074C, YPL169C, YOR098C, YHR170W, YER006W, YNR053C, YKL057C, YAL059W, YPL146C, YGR218W, YJL061W, YGR245C	2280	27	5535	1.4385964912280702	1.0	0.8441997783652442	83.9646905819158	RIX7, RRS1, ARX1, BCP1, BUD20, MEX67, NUP1, NMD3, NUG1, NOG2, NUP120, ECM1, NOP53, CRM1, NUP82, SDA1	-0.777455033418639, -0.396482209498952, -0.567260437574564, -0.467817850588805, -0.273816801933514, -0.367470727779096, -0.237535278953445, -0.5203671139833971, -0.387058612885969, -0.841361613650066, -0.409177908453016, -0.784069164715673, -0.9228740237894708, -0.33263784318699297, -0.33952066200642794, -0.5621200590027441
GOTERM_BP_FAT	GO:0022411~cellular component disassembly	65	2.6	0.0933214961541737	YGR223C, YPL250C, YDL149W, YNL222W, YHR038W, YCR079W, YDR172W, YFR028C, YLR312C, YPR049C, YCR020W-B, YBL103C, YGR116W, YDR303C, YBL006C, YNL242W, YOR046C, YPL100W, YGR080W, YGR049W, YFL038C, YDL113C, YBL063W, YOR204W, YJL042W, YMR001C, YMR304W, YLR249W, YNR007C, YER016W, YHR171W, YAR019C, YIL146C, YJL036W, YIL126W, YIL165C, YDR091C, YCR088W, YBR108W, YDR429C, YEL034W, YAL003W, YBR271W, YKR008W, Y…	2280	136	5535	1.160265092879257	1.0	0.8429632533331801	83.97153749048968	HSV2, ICY2, ATG9, SSU72, RRF1, PTC6, SUP35, CDC14, nan, ATG11, HTL1, RTG3, SPT6, RSC3, LDB7, ATG2, DBP5, ATG21, TWF1, SCM4, YPT1, ATG20, KIP1, DED1, MHP1, CDC5, UBP15, YEF3, ATG3, BIM1, ATG7, CDC15, ATG32, SNX4, STH1, nan, RLI1, ABP1, AIM3, TIF35, HYP2, EFB1, EFM2, RSC4, ATG1, ATG33, ANB1, SUP45, nan, nan, PRP43, FUN14, RPL10, ARP9, SSB1, ETT1, SSA1, HMT1, MRF1, HSP104, TPA1, NUP2, ATG4, ATG15, A…	0.319268292069937, 1.7551513490792798, 0.628127950375696, -0.4102915917788421, 0.508958591263551, 0.7567134909193951, -0.38388497178443104, -0.411896207225414, 1.9926217787151297, 0.563309475433103, -0.8135264681037779, 0.666393787130788, -0.279904593874344, -0.430160768302896, 0.600775615718078, 0.6427171117636971, -0.35651879642844103, 0.463459314935798, 0.30732997264666306, -0.7454818666527251…
GOTERM_BP_FAT	GO:0042278~purine nucleoside metabolic process	68	2.7199999999999998	0.0952546377248547	YGR183C, YJL166W, YOR065W, YMR217W, YJL052W, YOR347C, YHR051W, YOL071W, YML056C, YJR048W, YOL086C, YLR163C, YML075C, YPL075W, YGL187C, YJR105W, YNL052W, YDR399W, YLR359W, YKL162C, YCR012W, YDR441C, YML022W, YMR205C, YFR033C, YDR516C, YGL226W, YMR256C, YIL111W, YBL045C, YDR531W, YCL040W, YDL085W, YPR140W, YDR465C, YOR020W-A, YJR009C, YLR432W, YER043C, YPR191W, YGR254W, YPL036W, YBR145W, YMR054W, Y…	2280	143	5535	1.1543982333456018	1.0	0.8478919311152299	84.59828626532011	QCR9, QCR8, CYT1, GUA1, TDH1, PYK2, COX6, SDH5, IMD4, CYC1, ADH1, MAS1, HMG1, GCR1, COX4, ADO1, COX5A, HPT1, ADE13, nan, PGK1, APT2, APT1, PFK2, QCR6, EMI2, MTC3, COX7, COX5B, COR1, CAB1, GLK1, NDE2, TAZ1, RMT2, nan, TDH2, IMD3, SAH1, QCR2, ENO1, PMA2, ADH5, STV1, QCR10, GUK1, VHS3, COX8, ADK1, ATP19, SPE2, RIP1, COA6, QCR7, GPM2, IMD2, ATP17, TDH3, COX12, nan, NDE1, MDE1, ADK2, MEU1, MRI1, YFH1,…	-0.617085423302547, -0.4279286092232671, -0.695539648841602, -0.495702130009718, 1.9948707517740905, 1.6382671144919398, -0.9183377049674742, 1.03904705627354, -1.19105830631971, -0.8431156860757759, 0.31427498896876, 0.5977358337678941, -0.473722691850856, 0.273901517017593, -0.7088141644873559, -0.458879592745294, -0.406329268364405, -0.754762208861734, -0.28800476950644, 0.5818844798203481, 0.…
GOTERM_BP_FAT	GO:0034605~cellular response to heat	28	1.1199999999999999	0.09550224304910887	YPR158W, YOL116W, YNL123W, YDR074W, YMR186W, YCR021C, YER159C, YBR126C, YCL032W, YKL057C, YAL013W, YER118C, YJR032W, YER103W, YAR002W, YOL052C-A, YDR059C, YML103C, YLR362W, YBR072W, YDR258C, YMR263W, YMR139W, YLL026W, YFL014W, YLR335W, YER111C, YKR082W	2280	53	5535	1.282522343594836	1.0	0.8473977972819353	84.67686632465595	CUR1, MSN1, NMA111, TPS2, HSC82, HSP30, BUR6, TPS1, STE50, NUP120, DEP1, SHO1, CPR7, SSA4, NUP60, DDR2, UBC5, NUP188, STE11, HSP26, HSP78, SAP30, RIM11, HSP104, HSP12, NUP2, SWI4, NUP133	-0.368415387632351, 0.392219766850151, -0.420494068914264, 0.8693498699617108, -0.41095563686783904, 2.04125619772859, 0.287203276575599, 0.9279559019762148, 0.34421711533298904, -0.409177908453016, 0.30624854222668296, -0.600211953207214, -0.545238478705728, 0.316366576783708, -0.35202444303787, 2.42821821997284, 0.964026724380756, -0.262723606829038, 0.43041339110785, 1.71659824800813, 0.989054…
GOTERM_BP_FAT	GO:0000461~endonucleolytic cleavage to generate mature 3'-end of SSU-rRNA from (SSU-rRNA, 5.8S rRNA, LSU-rRNA)	5	0.2	0.09627000886410793	YLR048W, YJL136C, YGR214W, YKR057W, YDL060W	2280	5	5535	2.4276315789473686	1.0	0.8485404267689189	84.91811907997322	RPS0B, RPS21B, RPS0A, RPS21A, TSR1	-0.60402085556689, -0.38961842897726096, -0.4032351976179229, -0.781988510855591, -0.579834635108972
GOTERM_BP_FAT	GO:0000060~protein import into nucleus, translocation	5	0.2	0.09627000886410793	YLR347C, YMR308C, YBR017C, YAL005C, YER110C	2280	5	5535	2.4276315789473686	1.0	0.8485404267689189	84.91811907997322	KAP95, PSE1, KAP104, SSA1, KAP123	-0.310788500237999, -0.481697949397026, -0.377005521342404, 0.809275647059862, -0.312379654312344
GOTERM_BP_FAT	GO:0010039~response to iron ion	5	0.2	0.09627000886410793	YIR018W, YLR220W, YGL220W, YDL120W, YLL029W	2280	5	5535	2.4276315789473686	1.0	0.8485404267689189	84.91811907997322	YAP5, CCC1, FRA2, YFH1, FRA1	1.3737226704256, -0.446690374506944, -0.4692463339983979, -0.3922558664844629, 0.47180205379498
GOTERM_BP_FAT	GO:0070413~trehalose metabolism in response to stress	5	0.2	0.09627000886410793	YML100W, YBR126C, YLL026W, YDR074W, YMR261C	2280	5	5535	2.4276315789473686	1.0	0.8485404267689189	84.91811907997322	TSL1, TPS1, HSP104, TPS2, TPS3	1.17187024913651, 0.9279559019762148, 0.919416451537108, 0.8693498699617108, 0.5265400482124529
GOTERM_BP_FAT	GO:0046391~5-phosphoribose 1-diphosphate metabolic process	5	0.2	0.09627000886410793	YKL181W, YBL068W, YER099C, YHL011C, YOL061W	2280	5	5535	2.4276315789473686	1.0	0.8485404267689189	84.91811907997322	PRS1, PRS4, PRS2, PRS3, PRS5	-0.386714898652761, -0.388565704549184, -0.337923043826718, -0.442671298605633, -0.3387949812444581
GOTERM_BP_FAT	GO:0000059~protein import into nucleus, docking	5	0.2	0.09627000886410793	YJL039C, YLR347C, YMR308C, YBR017C, YER110C	2280	5	5535	2.4276315789473686	1.0	0.8485404267689189	84.91811907997322	NUP192, KAP95, PSE1, KAP104, KAP123	-0.235469273221342, -0.310788500237999, -0.481697949397026, -0.377005521342404, -0.312379654312344
GOTERM_BP_FAT	GO:0006015~5-phosphoribose 1-diphosphate biosynthetic process	5	0.2	0.09627000886410793	YKL181W, YBL068W, YER099C, YHL011C, YOL061W	2280	5	5535	2.4276315789473686	1.0	0.8485404267689189	84.91811907997322	PRS1, PRS4, PRS2, PRS3, PRS5	-0.386714898652761, -0.388565704549184, -0.337923043826718, -0.442671298605633, -0.3387949812444581
GOTERM_BP_FAT	GO:0006413~translational initiation	37	1.48	0.09691273057268884	YPL005W, YDR494W, YNL244C, YPR163C, YPL118W, YER025W, YPL119C, YMR146C, YLR150W, YDR211W, YDR091C, YDR429C, YEL034W, YPL237W, YGR162W, YLR291C, YPR041W, YGR054W, YMR309C, YJR007W, YFL023W, YGL195W, YOL139C, YJL131C, YMR260C, YPR016C, YOR260W, YGR083C, YKR026C, YOR204W, YOR361C, YOR276W, YGL107C, YFR009W, YOL023W, YBR079C, YMR012W	2280	73	5535	1.2304434030281182	1.0	0.8492796179617085	85.11731063662302	AEP3, RSM28, SUI1, TIF3, MRP51, GCD11, DBP1, TIF34, STM1, GCD6, RLI1, TIF35, HYP2, SUI3, TIF4631, GCD7, TIF5, nan, NIP1, SUI2, BUD27, GCN1, CDC33, AIM23, TIF11, TIF6, GCD1, GCD2, GCN3, DED1, PRT1, CAF20, RMD9, GCN20, IFM1, RPG1, CLU1	0.8298876876362931, 0.420190780661195, -0.832271811226898, -0.25732519285433, 0.550812588741548, -0.408074839356531, 0.8735185616947049, -0.281402533279986, -0.421707004040049, -0.33917325385319896, -0.927532776398046, -0.324977178567714, -1.1620293427337298, -0.358224579078139, -0.5733102482023721, -0.3766260431155489, -0.53578963707438, -0.374182060012358, -0.439208556544712, -0.510312066410489…
GOTERM_BP_FAT	GO:0006612~protein targeting to membrane	32	1.28	0.09912330694590497	YLR301W, YLR347C, YLR378C, YHR193C, YHL028W, YKL122C, YBR171W, YDR086C, YOR164C, YER103W, YPL210C, YDR292C, YBL079W, YML105C, YLL024C, YOL031C, YKL154W, YAL005C, YNL189W, YER101C, YPL037C, YPL243W, YDL100C, YJL034W, YLR335W, YBR283C, YNL223W, YNR007C, YKL073W, YLR292C, YDR264C, YOR254C	2280	62	5535	1.2529711375212225	1.0	0.8547539458336634	85.78356851363674	HRI1, KAP95, SEC61, EGD2, WSC4, SRP21, SEC66, SSS1, GET4, SSA4, SRP72, SRP101, NUP170, SEC65, SSA2, SIL1, SRP102, SSA1, SRP1, AST2, EGD1, SRP68, GET3, KAR2, NUP2, SSH1, ATG4, ATG3, LHS1, SEC72, AKR1, SEC63	-0.387662817750125, -0.310788500237999, -0.387277281849761, -0.22515475756726605, -1.00468298175501, -0.465476726294375, -0.5514180811485029, -0.267826638816821, -0.29447873344481, 0.316366576783708, -0.279307417756188, -0.372101056533476, -0.220075706627283, -0.434003269127245, -0.421306290196886, -0.66325889888902, -0.44382402799885295, 0.809275647059862, -0.259496377803888, 0.627800722083776, …
GOTERM_CC_FAT	GO:0030684~preribosome	154	6.16	2.235804825734424e-30	YKL099C, YDL081C, YGL078C, YNL096C, YMR290C, YDR087C, YKL143W, YGL103W, YPR137W, YDL060W, YJL033W, YPR143W, YDR500C, YGR103W, YMR128W, YLR340W, YOR046C, YER082C, YPR144C, YER126C, YBR267W, YOL039W, YMR014W, YPL093W, YGR145W, YER006W, YGL029W, YGL123W, YDR382W, YKR060W, YNL308C, YOR272W, YDL213C, YNL178W, YCL059C, YKL180W, YLR175W, YDR060W, YLR197W, YGL076C, YNL175C, YLR129W, YDR449C, YPL126W, YML…	1990	191	4927	1.9962587808150702	1.7595783978529917e-27	1.7595783978529917e-27	3.424580907543489e-27	UTP11, RPP1A, DBP3, RPS7B, HAS1, RRP1, LTV1, RPL28, RRP9, TSR1, HCA4, RRP15, RPL37B, NOP7, ECM16, RPP0, DBP5, UTP7, NOC4, NSA2, REI1, RPP2A, BUD22, NOG1, ENP2, NUG1, CGR1, RPS2, RPP2B, UTP30, KRI1, YTM1, NOP6, RPS3, KRR1, RPL17A, CBF5, MAK21, NOP56, RPL7A, NOP13, DIP2, UTP6, NAN1, RPS1B, NOP14, ERB1, NOC3, RPL3, BRX1, RPS9B, KRE33, SSF1, RPP1B, RRP7, RPS0A, UTP23, RRP12, EBP2, RPL17B, RPL14B, DIM…	-0.7526613336471709, -0.4265306752722561, -0.664358660240856, -0.588302487416143, -0.535462165085034, -0.508699889189821, -0.474896454879541, -0.387277242466053, -0.591537607655492, -0.579834635108972, -0.562158492580044, -0.43618101072365, -0.341257709203798, -0.475544193079478, -0.40884349896742894, -0.35200086958462795, -0.35651879642844103, -0.5027089132963489, -0.487305062614766, -0.66497053…
GOTERM_CC_FAT	GO:0005730~nucleolus	206	8.24	3.171795467304772e-26	YKL099C, YIL127C, YNL096C, YMR290C, YNL113W, YDL060W, YKL113C, YMR270C, YKL078W, YGL070C, YER082C, YMR014W, YBR245C, YGR145W, YGL123W, YKR060W, YBR154C, YDL213C, YCL059C, YLR175W, YLR129W, YNL175C, YDR449C, YPL126W, YHR143W-A, YJL025W, YMR049C, YLR002C, YOL077C, YIL079C, YBR142W, YDR365C, YHR066W, YCL031C, YPL146C, YOR004W, YGR245C, YKL172W, YOR206W, YFR001W, YDR324C, YKL009W, YMR131C, YPR110C, Y…	1990	293	4927	1.7407206681873533	2.4962030327688556e-23	1.2481015163844278e-23	4.858237210574449e-23	UTP11, RRT14, RPS7B, HAS1, RPC19, TSR1, RAD27, RRN9, DHR2, RPB9, UTP7, BUD22, ISW1, ENP2, RPS2, UTP30, RPB5, NOP6, KRR1, CBF5, DIP2, NOP13, UTP6, NAN1, RPC10, RRN7, ERB1, NOC3, BRX1, AIR1, MAK5, ESF1, SSF1, RRP7, NOP53, UTP23, SDA1, EBP2, NOC2, LOC1, UTP4, MRT4, RRB1, RPC40, CIC1, NOP1, NOP15, NOP2, POL5, nan, NOB1, BFR2, SNU13, SRP40, ARX1, RRP6, RRP8, SPT15, RPB8, NSR1, ACS2, EMG1, NHP2, DBP6, …	-0.7526613336471709, -0.577452327912119, -0.588302487416143, -0.535462165085034, -0.500857861328497, -0.579834635108972, -0.456800419957565, -0.400247008695356, -0.896893125060527, -0.5103927414471711, -0.5027089132963489, -0.48961410575013, -0.395071813637816, -0.617873491331171, -0.4297013980890769, -0.8870757482312142, -0.5580279619814289, -0.248083095716867, -0.404440836882303, -0.51398892596…
GOTERM_CC_FAT	GO:0030529~intracellular ribonucleoprotein complex	428	17.119999999999997	9.960469419239201e-23	YDR447C, YDL081C, YNL177C, YGR084C, YMR290C, YPL079W, YKL143W, YDR533C, YDL060W, YKL181W, YDL061C, YOR046C, YER082C, YMR014W, YML028W, YGR085C, YLR264W, YDL202W, YGR145W, YGR185C, YGR215W, YKR060W, YDL213C, YCL059C, YKL180W, YLR175W, YGR074W, YNL175C, YLR129W, YDR449C, YLR289W, YOR063W, YPL132W, YLR150W, YKL156W, YHR066W, YKL122C, YDL130W, YGR214W, YBR143C, YKL172W, YHL035C, YGL120C, YBR212W, YLR…	1990	756	4927	1.40168833585919	7.838889432941252e-20	2.6129631443137504e-20	1.525644502180223e-19	RPS17B, RPP1A, MRPL22, MRP13, HAS1, RPL21B, LTV1, HSP31, TSR1, PRS1, RPS29B, DBP5, UTP7, BUD22, TSA1, RPL11B, RPS28B, MRPL11, ENP2, TYS1, RSM27, UTP30, NOP6, KRR1, RPL17A, CBF5, SMD1, NOP13, DIP2, UTP6, GUF1, RPL3, COX11, STM1, RPS27A, SSF1, SRP21, RPP1B, RPS0A, SUP45, EBP2, VMR1, PRP43, NGR1, RPL10, SSB1, RPL27B, RPL24B, PRT1, TMA19, SES1, CIC1, MRPL7, SSD1, MRPL15, NOP1, NOP15, NOP2, BFR2, NOB1…	-1.10163998060525, -0.4265306752722561, 0.30708456517118393, 0.328763898031994, -0.535462165085034, -0.5931986400950451, -0.474896454879541, 0.367170858247611, -0.579834635108972, -0.386714898652761, -0.229863357288193, -0.35651879642844103, -0.5027089132963489, -0.48961410575013, -0.402755724395372, -0.428728905880024, -0.87123138933497, 0.363399131935964, -0.617873491331171, -0.2643300684977989…
GOTERM_CC_FAT	GO:1990904~ribonucleoprotein complex	428	17.119999999999997	9.960469419239201e-23	YDR447C, YDL081C, YNL177C, YGR084C, YMR290C, YPL079W, YKL143W, YDR533C, YDL060W, YKL181W, YDL061C, YOR046C, YER082C, YMR014W, YML028W, YGR085C, YLR264W, YDL202W, YGR145W, YGR185C, YGR215W, YKR060W, YDL213C, YCL059C, YKL180W, YLR175W, YGR074W, YNL175C, YLR129W, YDR449C, YLR289W, YOR063W, YPL132W, YLR150W, YKL156W, YHR066W, YKL122C, YDL130W, YGR214W, YBR143C, YKL172W, YHL035C, YGL120C, YBR212W, YLR…	1990	756	4927	1.40168833585919	7.838889432941252e-20	2.6129631443137504e-20	1.525644502180223e-19	RPS17B, RPP1A, MRPL22, MRP13, HAS1, RPL21B, LTV1, HSP31, TSR1, PRS1, RPS29B, DBP5, UTP7, BUD22, TSA1, RPL11B, RPS28B, MRPL11, ENP2, TYS1, RSM27, UTP30, NOP6, KRR1, RPL17A, CBF5, SMD1, NOP13, DIP2, UTP6, GUF1, RPL3, COX11, STM1, RPS27A, SSF1, SRP21, RPP1B, RPS0A, SUP45, EBP2, VMR1, PRP43, NGR1, RPL10, SSB1, RPL27B, RPL24B, PRT1, TMA19, SES1, CIC1, MRPL7, SSD1, MRPL15, NOP1, NOP15, NOP2, BFR2, NOB1…	-1.10163998060525, -0.4265306752722561, 0.30708456517118393, 0.328763898031994, -0.535462165085034, -0.5931986400950451, -0.474896454879541, 0.367170858247611, -0.579834635108972, -0.386714898652761, -0.229863357288193, -0.35651879642844103, -0.5027089132963489, -0.48961410575013, -0.402755724395372, -0.428728905880024, -0.87123138933497, 0.363399131935964, -0.617873491331171, -0.2643300684977989…
GOTERM_CC_FAT	GO:0005840~ribosome	229	9.16	3.2598050874806465e-18	YDR447C, YDL081C, YNL177C, YNL096C, YGR084C, YPL079W, YOR234C, YMR193W, YLR340W, YDL061C, YHR013C, YPL173W, YBR267W, YOL039W, YGR085C, YLR439W, YLR264W, YDL202W, YGR215W, YGL123W, YDR382W, YKR060W, YBR031W, YNL178W, YKL180W, YMR114C, YLR333C, YNR036C, YLR289W, YHR010W, YBR268W, YML063W, YDR041W, YGL189C, YOR063W, YPL132W, YKL156W, YJL122W, YML025C, YDL130W, YOR150W, YGR214W, YMR142C, YJL190C, YJL…	1990	369	4927	1.5365213601884762	2.5654666038472688e-15	6.413666509618172e-16	4.993041492891646e-15	RPS17B, RPP1A, MRPL22, RPS7B, MRP13, RPL21B, RPL33B, MRPL24, RPP0, RPS29B, ARD1, MRPL40, REI1, RPP2A, RPL11B, MRPL4, RPS28B, MRPL11, RSM27, RPS2, RPP2B, UTP30, RPL4A, RPS3, RPL17A, nan, RPS25B, MRPS12, GUF1, RPL27A, MRPL37, RPS1B, RSM10, RPS26A, RPL3, COX11, RPS27A, ALB1, YML6, RPP1B, MRPL23, RPS0A, RPL13B, RPS22A, RPL17B, VMR1, RPS17A, RPL26B, MRT4, RPL10, RPL27B, RPL24B, TMA19, RPS21B, MRPL7, M…	-1.10163998060525, -0.4265306752722561, 0.30708456517118393, -0.588302487416143, 0.328763898031994, -0.5931986400950451, -0.7877227489811529, 0.536804151149073, -0.35200086958462795, -0.229863357288193, -0.452849048670241, 0.464105214996912, -0.391448315370001, -0.4854617280738711, -0.428728905880024, 0.5801887782629731, -0.87123138933497, 0.363399131935964, 0.398187783851967, -0.4297013980890769…
GOTERM_CC_FAT	GO:0030686~90S preribosome	75	3.0	2.1251481412067812e-16	YNL096C, YLR048W, YDR299W, YMR290C, YLR441C, YFL002C, YPR137W, YJL010C, YDL060W, YDR083W, YJL109C, YGR128C, YGR103W, YLR409C, YMR128W, YLR340W, YLR186W, YOR061W, YER082C, YPR144C, YOR310C, YCR057C, YJR123W, YMR014W, YGR081C, YBL004W, YPR112C, YGR145W, YLR222C, YNL308C, YKR060W, YMR093W, YOR272W, YDL213C, YNL178W, YOR287C, YCL059C, YLR003C, YLR175W, YDR060W, YLR197W, YJL069C, YGR090W, YLR129W, YHR…	1990	90	4927	2.0632328308207706	1.7474910407599964e-13	3.497202527569243e-14	3.4416913763379853e-13	RPS7B, RPS0B, BFR2, HAS1, RPS1A, SPB4, RRP9, NOP9, TSR1, RRP8, UTP10, UTP8, NOP7, UTP21, ECM16, RPP0, EMG1, CKA2, UTP7, NOC4, NOP58, PWP2, RPS5, BUD22, SLX9, UTP20, MRD1, ENP2, UTP13, KRI1, UTP30, UTP15, YTM1, NOP6, RPS3, RRP36, KRR1, CMS1, CBF5, MAK21, NOP56, UTP18, UTP22, DIP2, DBP8, UTP6, NAN1, RPS1B, NOP14, ERB1, RPS9B, RRP5, KRE33, UTP9, RPS9A, RPS0A, RRP7, RRP12, RPS7A, DIM1, IMP4, NOC2, SO…	-0.588302487416143, -0.60402085556689, -0.740127473988358, -0.535462165085034, -0.5022355760731789, -0.32365619356332104, -0.591537607655492, -0.525644809788905, -0.579834635108972, -0.798851905170007, -0.474530249943718, -0.692302553679646, -0.475544193079478, -0.480279314261088, -0.40884349896742894, -0.35200086958462795, -0.6273457257242869, -0.258505478932488, -0.5027089132963489, -0.48730506…
GOTERM_CC_FAT	GO:0044391~ribosomal subunit	169	6.76	2.4025654256891362e-15	YDR447C, YDL081C, YNL177C, YDR337W, YNL096C, YGR084C, YPL079W, YLR367W, YOR234C, YGL103W, YMR286W, YDR500C, YNL005C, YMR193W, YDL061C, YLR340W, YNL306W, YPL173W, YOR158W, YBR267W, YKL003C, YOL039W, YPL013C, YML009C, YGR085C, YLR439W, YLR264W, YHR021C, YOR167C, YDL202W, YLR406C, YGR215W, YGL123W, YDR382W, YKR060W, YBR031W, YBL092W, YNL178W, YGR165W, YKL180W, YLR388W, YCR071C, YIL133C, YCR046C, YNR…	1990	263	4927	1.5909643273401226	1.922240144835996e-12	3.204103649068202e-13	3.7414515929867775e-12	RPS17B, RPP1A, MRPL22, MRPS28, RPS7B, MRP13, RPL21B, RPS22B, RPL33B, RPL28, MRPL33, RPL37B, MRP7, MRPL24, RPS29B, RPP0, MRPS18, MRPL40, PET123, REI1, MRP17, RPP2A, MRPS16, MRPL39, RPL11B, MRPL4, RPS28B, RPS27B, RPS28A, MRPL11, RPL31B, RSM27, RPS2, RPP2B, UTP30, RPL4A, RPL32, RPS3, MRPS35, RPL17A, RPS29A, IMG2, RPL16A, IMG1, MRPS12, RPS12, RPS25B, RPS20, RPL7A, RPL27A, MRPL37, SWS2, RPS1B, RSM10, …	-1.10163998060525, -0.4265306752722561, 0.30708456517118393, 0.487493625307131, -0.588302487416143, 0.328763898031994, -0.5931986400950451, -0.37373652974801297, -0.7877227489811529, -0.387277242466053, 0.4158798430184071, -0.341257709203798, 0.450495629256154, 0.536804151149073, -0.229863357288193, -0.35200086958462795, 0.518256764902397, 0.464105214996912, 0.6958383671043439, -0.391448315370001…
GOTERM_CC_FAT	GO:0030687~preribosome, large subunit precursor	74	2.96	5.084217602291616e-15	YGL078C, YDL081C, YMR290C, YDR087C, YDR101C, YGL103W, YFL002C, YDR083W, YPR143W, YLR221C, YDR500C, YGR103W, YLR340W, YOR046C, YNR038W, YER126C, YLL034C, YNL002C, YBR267W, YPL211W, YOL039W, YER056C-A, YPR016C, YLR074C, YPL169C, YPL093W, YHR170W, YOL041C, YER006W, YGL029W, YDR382W, YER002W, YOR272W, YDL213C, YLR185W, YCL054W, YAL059W, YKL180W, YIR012W, YDR060W, YOR294W, YGL076C, YBL028C, YLL008W, Y…	1990	91	4927	2.0133524766690596	4.019229393747992e-12	5.74207348336131e-13	7.827072323607354e-12	DBP3, RPP1A, HAS1, RRP1, ARX1, RPL28, SPB4, RRP8, RRP15, RSA3, RPL37B, NOP7, RPP0, DBP5, DBP6, NSA2, RIX7, RLP7, REI1, NIP7, RPP2A, RPL34A, TIF6, BUD20, MEX67, NOG1, NMD3, NOP12, NUG1, CGR1, RPP2B, NOP16, YTM1, NOP6, RPL37A, SPB1, ECM1, RPL17A, SQT1, MAK21, RRS1, RPL7A, nan, DRS1, ERB1, NOC3, NSA1, BRX1, RPL3, DBP10, RLI1, NOG2, SSF1, RPP1B, SDO1, CRM1, NOP4, RPL17B, EBP2, ARB1, RPL14B, NOC2, LOC…	-0.664358660240856, -0.4265306752722561, -0.535462165085034, -0.508699889189821, -0.567260437574564, -0.387277242466053, -0.32365619356332104, -0.798851905170007, -0.43618101072365, -0.256458138768198, -0.341257709203798, -0.475544193079478, -0.35200086958462795, -0.35651879642844103, -0.3984369045410081, -0.66497053701065, -0.777455033418639, -0.471640535975245, -0.391448315370001, -0.7112373163…
GOTERM_CC_FAT	GO:0044429~mitochondrial part	333	13.320000000000002	8.577747447626374e-12	YLR204W, YNL177C, YER031C, YPR098C, YDR204W, YGR084C, YNL310C, YCR079W, YJL166W, YOR065W, YML013W, YGR257C, YHR051W, YPR011C, YJR048W, YMR193W, YPR024W, YDL044C, YLR163C, YPL104W, YHR194W, YPL173W, YKL195W, YMR056C, YCR028C-A, YPL186C, YGL059W, YMR035W, YGR049W, YLR382C, YLR439W, YDL202W, YPL135W, YDR258C, YPL172C, YIL111W, YER053C, YJL104W, YGR215W, YBR244W, YPR002W, YDR508C, YDL183C, YOR130C, Y…	1990	628	4927	1.312846877700605	6.750645265007904e-09	8.438306720037758e-10	1.313844588679558e-08	QRI5, MRPL22, YPT31, nan, COQ4, MRP13, ZIM17, PTC6, QCR8, CYT1, UBX2, MTM1, COX6, nan, CYC1, MRPL24, YME1, MTF2, MAS1, MSD1, MDM31, MRPL40, MIA40, AAC1, RIM1, UIP4, PKP2, IMP2, SCM4, NAM2, MRPL4, MRPL11, ISU1, HSP78, COX10, COX5B, PIC2, PAM16, RSM27, GPX2, PDH1, GNP1, nan, ORT1, MTO1, MRPS12, ECM19, PET494, MDL2, MRPL37, GUF1, RSM10, MIC26, COX11, MST1, COQ6, SUV3, YML6, IDH1, QCR10, MRPL23, nan,…	0.751180468394557, 0.30708456517118393, -0.394476351068569, 0.32129587444829105, 0.468917648371202, 0.328763898031994, 0.415038003046767, 0.7567134909193951, -0.4279286092232671, -0.695539648841602, 0.4291467483524121, 0.870512801432609, -0.9183377049674742, 0.531647861283755, -0.8431156860757759, 0.536804151149073, 0.343143641097019, 0.373729131695885, 0.5977358337678941, 0.529875345468917, 0.36…
GOTERM_CC_FAT	GO:0032040~small-subunit processome	45	1.7999999999999998	5.0710090076668145e-11	YKL099C, YLR197W, YJL069C, YNL096C, YDR299W, YGR090W, YEL026W, YLR129W, YDR449C, YPL126W, YDL148C, YPR137W, YBR189W, YMR229C, YJL033W, YHR196W, YJL109C, YGR128C, YPL081W, YLR409C, YMR128W, YLR186W, YOR004W, YER082C, YPR144C, YOR096W, YOR310C, YCR057C, YNL075W, YIL091C, YLL011W, YDR324C, YML093W, YBL004W, YCR031C, YHR148W, YGR145W, YLR222C, YJR002W, YGL123W, YMR093W, YCL059C, YDL014W, YDR398W, YDL…	1990	52	4927	2.1425879396984926	3.990885011351253e-08	4.434316802637284e-09	7.767263499047772e-08	UTP11, NOP56, UTP18, RPS7B, BFR2, UTP22, SNU13, DIP2, UTP6, NAN1, NOP14, RRP9, RPS9B, RRP5, HCA4, UTP9, UTP10, UTP8, RPS9A, UTP21, ECM16, EMG1, UTP23, UTP7, NOC4, RPS7A, NOP58, PWP2, IMP4, UTP25, SOF1, UTP4, UTP14, UTP20, RPS14A, IMP3, ENP2, UTP13, MPP10, RPS2, UTP15, KRR1, NOP1, UTP5, SAS10	-0.7526613336471709, -0.573846217582311, -0.5780103500961981, -0.588302487416143, -0.740127473988358, -0.658288616772838, -0.601510156473717, -0.614091623006407, -0.822016809435881, -0.4721028490538189, -0.748025356961112, -0.591537607655492, -0.589144954549184, -0.5417097529186871, -0.562158492580044, -0.9457525413464628, -0.474530249943718, -0.692302553679646, 0.455864471167157, -0.480279314261…
GOTERM_CC_FAT	GO:0044452~nucleolar part	59	2.36	5.7232228569729584e-11	YMR290C, YHR089C, YEL026W, YFR028C, YNL113W, YPR137W, YER148W, YJL109C, YOR224C, YGR128C, YMR270C, YGR103W, YLR409C, YIR015W, YDL208W, YOR061W, YOR310C, YCR057C, YJR063W, YOR340C, YML043C, YBR245C, YHR062C, YLR222C, YHR072W-A, YMR093W, YOR272W, YBR154C, YOR210W, YPR187W, YLR175W, YLR197W, YJL069C, YAL033W, YGR090W, YLR129W, YDR449C, YPL126W, YLL035W, YHR143W-A, YJL025W, YMR049C, YBL018C, YLR141W,…	1990	75	4927	1.9476917922948074	4.504175532549226e-08	4.504175588060377e-09	8.766255499281783e-08	HAS1, GAR1, SNU13, CDC14, RPC19, RRP9, SPT15, UTP10, RPB8, UTP8, RRN9, NOP7, UTP21, RPR2, NHP2, CKA2, NOP58, PWP2, RPA12, RPA43, RRN11, ISW1, RPP1, UTP13, NOP10, UTP15, YTM1, RPB5, RPB10, RPO26, CBF5, NOP56, UTP18, POP5, UTP22, DIP2, UTP6, NAN1, GRC3, RPC10, RRN7, ERB1, POP8, RRN5, UTP9, RPA49, RRP7, SIR2, RPA34, IMP4, UTP4, RIO1, IMP3, RPA190, MPP10, RPC40, NOP1, RPA135, UTP5	-0.535462165085034, -0.39914429949717, -0.601510156473717, -0.411896207225414, -0.500857861328497, -0.591537607655492, -0.440526513964814, -0.474530249943718, -0.513163142879366, -0.692302553679646, -0.400247008695356, -0.475544193079478, -0.480279314261088, 0.4755473349461421, -0.4720027257905121, -0.258505478932488, -0.605902192244153, -0.7325661258213121, -0.568995361938713, -0.601265799275939…
GOTERM_CC_FAT	GO:0022626~cytosolic ribosome	123	4.92	3.903699620616042e-10	YDR447C, YDL081C, YNL096C, YPL079W, YLR367W, YOR234C, YGL103W, YDR500C, YDL061C, YLR340W, YHR013C, YBR267W, YOL039W, YGR085C, YLR264W, YOR167C, YHR021C, YLR406C, YGL123W, YDR382W, YKR060W, YBR031W, YBL092W, YNL178W, YLR388W, YKL180W, YIL133C, YOR369C, YLR333C, YHL015W, YGL076C, YHR010W, YML063W, YGL189C, YOR063W, YBR189W, YKL156W, YML025C, YEL034W, YML073C, YDL130W, YGR214W, YMR142C, YGR054W, YBR…	1990	197	4927	1.5458536336504862	3.0722111021841414e-07	2.7929195733911172e-08	5.979294281921455e-07	RPS17B, RPP1A, RPS7B, RPL21B, RPS22B, RPL33B, RPL28, RPL37B, RPS29B, RPP0, ARD1, REI1, RPP2A, RPL11B, RPS28B, RPS28A, RPS27B, RPL31B, RPS2, RPP2B, UTP30, RPL4A, RPL32, RPS3, RPS29A, RPL17A, RPL16A, RPS12, RPS25B, RPS20, RPL7A, RPL27A, RPS1B, RPS26A, RPL3, RPS9B, RPS27A, YML6, HYP2, RPL6A, RPP1B, RPS0A, RPL13B, nan, FES1, RPS22A, RPL17B, RPL14B, RPL26B, RPS17A, MRT4, RPL10, RPL25, RPL27B, RPL24B, …	-1.10163998060525, -0.4265306752722561, -0.588302487416143, -0.5931986400950451, -0.37373652974801297, -0.7877227489811529, -0.387277242466053, -0.341257709203798, -0.229863357288193, -0.35200086958462795, -0.452849048670241, -0.391448315370001, -0.4854617280738711, -0.428728905880024, -0.87123138933497, -0.382852604454039, -0.637625912451041, -0.35193925623443, -0.4297013980890769, -0.3532129945…
GOTERM_CC_FAT	GO:0005759~mitochondrial matrix	139	5.56	1.4204165838612907e-09	YDL069C, YNL177C, YER069W, YDR337W, YGR084C, YNL310C, YCR079W, YGL018C, YKL040C, YMR286W, YNL005C, YHR070W, YMR193W, YDL044C, YMR287C, YLR163C, YPL104W, YNL306W, YPL173W, YOR158W, YDR493W, YKL003C, YCR028C-A, YPL013C, YML009C, YGL059W, YLR439W, YLR382C, YDL202W, YDR258C, YPL135W, YGR215W, YDL107W, YOR354C, YGR165W, YDR511W, YCR071C, YCR046C, YGL236C, YNR036C, YIL070C, YLR289W, YBR268W, YDR041W, Y…	1990	232	4927	1.4833932594004504	1.1178672103540066e-06	9.315564863943138e-08	2.175651170333026e-06	CBS1, MRPL22, ARG5,6, MRPS28, MRP13, ZIM17, PTC6, JAC1, NFU1, MRPL33, MRP7, TRM5, MRPL24, MTF2, DSS1, MAS1, MSD1, MRPS18, MRPL40, PET123, MZM1, MRP17, RIM1, MRPS16, MRPL39, PKP2, MRPL4, NAM2, MRPL11, HSP78, ISU1, RSM27, MSS2, MSC6, MRPS35, SDH7, IMG2, IMG1, MTO1, MRPS12, MAM33, GUF1, MRPL37, RSM10, RSM24, RSM23, MST1, COX11, SUV3, YML6, IDH1, MRPL36, MRPL23, YHB1, SDH8, IDP1, MAE1, MRPL28, DIM1, …	-0.613949062363759, 0.30708456517118393, 1.0155176835383002, 0.487493625307131, 0.328763898031994, 0.415038003046767, 0.7567134909193951, 0.513315537954185, -0.383570303156096, 0.4158798430184071, 0.450495629256154, -0.29221846561894604, 0.536804151149073, 0.373729131695885, 0.354308962352718, 0.5977358337678941, 0.529875345468917, 0.518256764902397, 0.464105214996912, 0.6958383671043439, 0.98558…
GOTERM_CC_FAT	GO:0015934~large ribosomal subunit	102	4.08	1.8299307598760679e-09	YDL081C, YNL177C, YPL079W, YGL103W, YOR234C, YMR286W, YDR500C, YNL005C, YMR193W, YLR340W, YPL173W, YBR267W, YOL039W, YGR085C, YML009C, YLR439W, YDL202W, YLR406C, YKR060W, YDR382W, YBR031W, YBL092W, YKL180W, YCR071C, YIL133C, YCR046C, YGL076C, YBR268W, YHR010W, YOR063W, YML025C, YML073C, YBR122C, YOR150W, YDL130W, YMR142C, YJL177W, YHL001W, YDR462W, YGR034W, YKL009W, YLR075W, YOL127W, YMR225C, YDR…	1990	159	4927	1.588299990518631	1.4401544743414263e-06	1.1078118700158512e-07	2.8029038090515712e-06	RPP1A, MRPL22, RPL21B, RPL28, RPL33B, MRPL33, RPL37B, MRP7, MRPL24, RPP0, MRPL40, REI1, RPP2A, RPL11B, MRPL39, MRPL4, MRPL11, RPL31B, UTP30, RPP2B, RPL4A, RPL32, RPL17A, IMG2, RPL16A, IMG1, RPL7A, MRPL37, RPL27A, RPL3, YML6, RPL6A, MRPL36, MRPL23, RPP1B, RPL13B, RPL17B, RPL14B, MRPL28, RPL26B, MRT4, RPL10, RPL25, MRPL44, RPL27B, RPL24B, RLP24, MRPL19, MRPL7, MRPL15, RPL22B, RRP14, SNU13, ARX1, MR…	-0.4265306752722561, 0.30708456517118393, -0.5931986400950451, -0.387277242466053, -0.7877227489811529, 0.4158798430184071, -0.341257709203798, 0.450495629256154, 0.536804151149073, -0.35200086958462795, 0.464105214996912, -0.391448315370001, -0.4854617280738711, -0.428728905880024, 0.4603358202261429, 0.5801887782629731, 0.363399131935964, -0.35193925623443, -0.8870757482312142, -0.3532129945214…
GOTERM_CC_FAT	GO:0005761~mitochondrial ribosome	64	2.56	1.841408382504421e-08	YDL069C, YDR337W, YNL177C, YGR084C, YPL118W, YDL045W-A, YKR006C, YDR347W, YMR286W, YKL138C, YJL063C, YNL005C, YHR075C, YMR193W, YNL306W, YPL173W, YOR158W, YKL003C, YPL013C, YML009C, YDR116C, YLR439W, YDL202W, YNR037C, YKL170W, YGR215W, YDR115W, YGL068W, YGR076C, YGR165W, YBL038W, YBR282W, YCR071C, YCR046C, YNR036C, YNR022C, YDR494W, YBR268W, YLR289W, YDR041W, YBR251W, YDR175C, YDR405W, YNL284C, Y…	1990	91	4927	1.7412778176597274	1.4491779087633105e-05	1.0351340424819e-06	2.8204837387857395e-05	CBS1, MRPS28, MRPL22, MRP13, MRP51, MRP10, MRPL13, MRP1, MRPL33, MRPL31, MRPL8, MRP7, PPE1, MRPL24, MRPS18, MRPL40, PET123, MRP17, MRPS16, MRPL39, MRPL1, MRPL4, MRPL11, RSM19, MRPL38, RSM27, nan, MNP1, MRPL25, MRPS35, MRPL16, MRPL27, IMG2, IMG1, MRPS12, MRPL50, RSM28, MRPL37, GUF1, RSM10, MRPS5, RSM24, MRP20, MRPL10, RSM23, COX11, YML6, MRPL36, MRPL23, MRP4, MRP49, RSM7, MHR1, NAM9, MRPL28, RSM25…	-0.613949062363759, 0.487493625307131, 0.30708456517118393, 0.328763898031994, 0.550812588741548, 0.5002222498305421, 0.4931112427509871, 0.503595401629471, 0.4158798430184071, 0.6273243859450129, 0.662806457822959, 0.450495629256154, 0.546050330379366, 0.536804151149073, 0.518256764902397, 0.464105214996912, 0.6958383671043439, 0.618107932293412, 0.496317864613767, 0.4603358202261429, 0.72745282…
GOTERM_CC_FAT	GO:0000313~organellar ribosome	64	2.56	1.841408382504421e-08	YDL069C, YDR337W, YNL177C, YGR084C, YPL118W, YDL045W-A, YKR006C, YDR347W, YMR286W, YKL138C, YJL063C, YNL005C, YHR075C, YMR193W, YNL306W, YPL173W, YOR158W, YKL003C, YPL013C, YML009C, YDR116C, YLR439W, YDL202W, YNR037C, YKL170W, YGR215W, YDR115W, YGL068W, YGR076C, YGR165W, YBL038W, YBR282W, YCR071C, YCR046C, YNR036C, YNR022C, YDR494W, YBR268W, YLR289W, YDR041W, YBR251W, YDR175C, YDR405W, YNL284C, Y…	1990	91	4927	1.7412778176597274	1.4491779087633105e-05	1.0351340424819e-06	2.8204837387857395e-05	CBS1, MRPS28, MRPL22, MRP13, MRP51, MRP10, MRPL13, MRP1, MRPL33, MRPL31, MRPL8, MRP7, PPE1, MRPL24, MRPS18, MRPL40, PET123, MRP17, MRPS16, MRPL39, MRPL1, MRPL4, MRPL11, RSM19, MRPL38, RSM27, nan, MNP1, MRPL25, MRPS35, MRPL16, MRPL27, IMG2, IMG1, MRPS12, MRPL50, RSM28, MRPL37, GUF1, RSM10, MRPS5, RSM24, MRP20, MRPL10, RSM23, COX11, YML6, MRPL36, MRPL23, MRP4, MRP49, RSM7, MHR1, NAM9, MRPL28, RSM25…	-0.613949062363759, 0.487493625307131, 0.30708456517118393, 0.328763898031994, 0.550812588741548, 0.5002222498305421, 0.4931112427509871, 0.503595401629471, 0.4158798430184071, 0.6273243859450129, 0.662806457822959, 0.450495629256154, 0.546050330379366, 0.536804151149073, 0.518256764902397, 0.464105214996912, 0.6958383671043439, 0.618107932293412, 0.496317864613767, 0.4603358202261429, 0.72745282…
GOTERM_CC_FAT	GO:0005739~mitochondrion	568	22.720000000000002	2.3254224039824997e-07	YIL055C, YLR204W, YNL177C, YBR001C, YGR084C, YDR204W, YCR079W, YPL154C, YOR065W, YJL052W, YDL003W, YKL113C, YHR051W, YNL077W, YLR390W-A, YOR384W, YKL196C, YGR116W, YLR163C, YKL162C, YKL195W, YGR260W, YNL112W, YGL059W, YDL182W, YLR382C, YDL202W, YDR096W, YPL135W, YIL111W, YER053C, YGR215W, YCL017C, YGR019W, YBR244W, YPR002W, YDR508C, YDL183C, YDR011W, YGL236C, YIL078W, YLR390W, YPL270W, YJR009C, Y…	1990	1217	4927	1.1555460127259138	0.00018299401898802525	1.2200643200621641e-05	0.00035618421683203394	nan, QRI5, MRPL22, NTH2, MRP13, COQ4, PTC6, PEP4, CYT1, TDH1, MCD1, RAD27, COX6, APJ1, CCW14, FRE5, YKT6, SPT6, MAS1, nan, MIA40, TNA1, DBP2, PKP2, LYS20, NAM2, MRPL11, GIS1, ISU1, COX5B, PIC2, RSM27, NFS1, UGA1, GPX2, PDH1, GNP1, nan, SNQ2, MTO1, THS1, ECM19, MDL2, TDH2, BIO2, GUF1, NAT2, MST1, COX11, SUV3, QCR10, ESBP6, ADK1, MRS4, LSB3, ARC18, YME2, REV3, VMR1, POR2, DNM1, PRP43, AIM17, FMC1, …	1.49531437584306, 0.751180468394557, 0.30708456517118393, 0.496978288525897, 0.328763898031994, 0.468917648371202, 0.7567134909193951, 0.7285268386977141, -0.695539648841602, 1.9948707517740905, -0.7945125102550408, -0.456800419957565, -0.9183377049674742, 0.636250921241911, 0.312881022811753, 6.45070405800016, -0.465180686886411, -0.279904593874344, 0.5977358337678941, 0.5818844798203481, 0.5371…
GOTERM_CC_FAT	GO:0044445~cytosolic part	150	6.0	3.0791869781876233e-07	YDR447C, YDL081C, YJL001W, YNL096C, YPL079W, YLR367W, YOL038W, YOR234C, YGL103W, YDR500C, YDL061C, YLR340W, YHR013C, YBR267W, YJL014W, YDR171W, YOL039W, YGR085C, YLR264W, YHR021C, YOR167C, YGL009C, YLR406C, YGL123W, YDR382W, YKR060W, YBR031W, YBL092W, YNL064C, YNL178W, YCL017C, YLR388W, YKL180W, YIL133C, YDR427W, YOR369C, YLR333C, YHL015W, YGL076C, YHR010W, YML063W, YGL189C, YGR254W, YOR063W, YBR…	1990	270	4927	1.3754885538805135	0.0002423026924949223	1.5145638587066301e-05	0.00047163784482329163	RPS17B, RPP1A, PRE3, RPS7B, RPL21B, RPS22B, PRE6, RPL33B, RPL28, RPL37B, RPS29B, RPP0, ARD1, REI1, CCT3, HSP42, RPP2A, RPL11B, RPS28B, RPS27B, RPS28A, LEU1, RPL31B, RPS2, RPP2B, UTP30, RPL4A, RPL32, YDJ1, RPS3, NFS1, RPS29A, RPL17A, RPL16A, RPN9, RPS12, RPS25B, RPS20, RPL7A, RPL27A, RPS1B, RPS26A, ENO1, RPL3, RPS9B, RPS27A, HYP2, YML6, RPL6A, RPP1B, RPS0A, RPL13B, nan, VAB2, FES1, RPS22A, RPL17B,…	-1.10163998060525, -0.4265306752722561, 0.23703008825534, -0.588302487416143, -0.5931986400950451, -0.37373652974801297, -0.195525040102338, -0.7877227489811529, -0.387277242466053, -0.341257709203798, -0.229863357288193, -0.35200086958462795, -0.452849048670241, -0.391448315370001, -0.396338280014524, 0.67439137848767, -0.4854617280738711, -0.428728905880024, -0.87123138933497, -0.63762591245104…
GOTERM_CC_FAT	GO:0015935~small ribosomal subunit	67	2.68	2.1769804988806422e-06	YDR447C, YLR167W, YNL096C, YLR048W, YDR337W, YGR084C, YPL118W, YLR367W, YLR441C, YDL045W-A, YDR347W, YOL040C, YHR075C, YPR041W, YKR057W, YDL061C, YNL306W, YOR158W, YJR123W, YKL003C, YPL013C, YHR021C, YOR167C, YLR264W, YNR037C, YGR027C, YGR215W, YGL123W, YNL302C, YNL178W, YGR165W, YOL121C, YLR388W, YOR369C, YNR036C, YLR333C, YDR494W, YPR163C, YHL015W, YNL081C, YML063W, YDR041W, YBR251W, YGL189C, Y…	1990	105	4927	1.57984685331419	0.001711818681695454	0.00010077642274486376	0.0033344277577174175	RPS17B, RPS31, RPS7B, RPS0B, MRPS28, MRP13, MRP51, RPS22B, RPS1A, MRP10, MRP1, RPS15, PPE1, TIF5, RPS21A, RPS29B, MRPS18, PET123, RPS5, MRP17, MRPS16, RPS27B, RPS28A, RPS28B, RSM19, RPS25A, RSM27, RPS2, RPS19B, RPS3, MRPS35, RPS19A, RPS29A, RPS12, MRPS12, RPS25B, RSM28, TIF3, RPS20, SWS2, RPS1B, RSM10, MRPS5, RPS26A, RSM24, RSM23, RPS9B, RPS27A, RPS9A, RPS0A, MRP4, nan, RPS22A, RSM7, RPS7A, NAM9,…	-1.10163998060525, -0.6667321437376109, -0.588302487416143, -0.60402085556689, 0.487493625307131, 0.328763898031994, 0.550812588741548, -0.37373652974801297, -0.5022355760731789, 0.5002222498305421, 0.503595401629471, -0.446782311877228, 0.546050330379366, -0.53578963707438, -0.781988510855591, -0.229863357288193, 0.518256764902397, 0.6958383671043439, -0.5420614584246629, 0.618107932293412, 0.49…
GOTERM_CC_FAT	GO:0030688~preribosome, small subunit precursor	21	0.84	5.22452712239516e-06	YPL266W, YOR056C, YDR087C, YKL143W, YDR021W, YGR081C, YDL148C, YJL010C, YBL004W, YGR271C-A, YBR247C, YDL060W, YDR083W, YNL132W, YJL109C, YDL213C, YNL178W, YCL059C, YER082C, YPL012W, YPR144C	1990	23	4927	2.2605855363775396	0.004103272065556163	0.00022840244475563765	0.008002105771554024	DIM1, NOB1, RRP1, LTV1, FAL1, SLX9, NOP14, NOP9, UTP20, EFG1, ENP1, TSR1, RRP8, KRE33, UTP10, NOP6, RPS3, KRR1, UTP7, RRP12, NOC4	-0.49773005373534, -0.372903766180498, -0.508699889189821, -0.474896454879541, -0.596006419456343, -0.358038659239428, -0.748025356961112, -0.525644809788905, -0.320501921828997, -1.23476253108734, -0.6955362189097071, -0.579834635108972, -0.798851905170007, -0.598116499449446, -0.474530249943718, -0.248083095716867, -0.31014637341356, -0.404440836882303, -0.5027089132963489, -0.5523834072582939,…
GOTERM_CC_FAT	GO:0000315~organellar large ribosomal subunit	37	1.48	1.1080083343494958e-05	YNR022C, YNL177C, YBR268W, YKR006C, YDR405W, YNL284C, YMR286W, YKL138C, YJL063C, YML025C, YNL005C, YBR122C, YMR193W, YOR150W, YKL167C, YPL173W, YDR296W, YDR462W, YML009C, YDR116C, YEL050C, YLR439W, YMR225C, YPL183W-A, YDL202W, YGR220C, YKL170W, YDR115W, YNL185C, YGL068W, YDR237W, YGR076C, YLR312W-A, YBL038W, YCR071C, YBR282W, YCR046C	1990	51	4927	1.7962262291851414	0.008682164328025932	0.00045884595592848854	0.016970010949979297	MRPL50, MRPL22, MRPL37, MRPL13, MRP20, MRPL10, MRPL33, MRPL31, MRPL8, YML6, MRP7, MRPL36, MRPL24, MRPL23, MRP49, MRPL40, MHR1, MRPL28, MRPL39, MRPL1, RML2, MRPL4, MRPL44, RTC6, MRPL11, MRPL9, MRPL38, nan, MRPL19, MNP1, MRPL7, MRPL25, MRPL15, MRPL16, IMG2, MRPL27, IMG1	0.362179403338663, 0.30708456517118393, 0.57220122067015, 0.4931112427509871, 0.669531083091022, 0.45603337126388, 0.4158798430184071, 0.6273243859450129, 0.662806457822959, 0.419090024996095, 0.450495629256154, 0.355920066617974, 0.536804151149073, 0.575423334142891, 0.5554223087694471, 0.464105214996912, 0.7740779027159521, 0.5825033835449781, 0.4603358202261429, 0.727452826059818, 0.3351652350…
GOTERM_CC_FAT	GO:0005762~mitochondrial large ribosomal subunit	37	1.48	1.1080083343494958e-05	YNR022C, YNL177C, YBR268W, YKR006C, YDR405W, YNL284C, YMR286W, YKL138C, YJL063C, YML025C, YNL005C, YBR122C, YMR193W, YOR150W, YKL167C, YPL173W, YDR296W, YDR462W, YML009C, YDR116C, YEL050C, YLR439W, YMR225C, YPL183W-A, YDL202W, YGR220C, YKL170W, YDR115W, YNL185C, YGL068W, YDR237W, YGR076C, YLR312W-A, YBL038W, YCR071C, YBR282W, YCR046C	1990	51	4927	1.7962262291851414	0.008682164328025932	0.00045884595592848854	0.016970010949979297	MRPL50, MRPL22, MRPL37, MRPL13, MRP20, MRPL10, MRPL33, MRPL31, MRPL8, YML6, MRP7, MRPL36, MRPL24, MRPL23, MRP49, MRPL40, MHR1, MRPL28, MRPL39, MRPL1, RML2, MRPL4, MRPL44, RTC6, MRPL11, MRPL9, MRPL38, nan, MRPL19, MNP1, MRPL7, MRPL25, MRPL15, MRPL16, IMG2, MRPL27, IMG1	0.362179403338663, 0.30708456517118393, 0.57220122067015, 0.4931112427509871, 0.669531083091022, 0.45603337126388, 0.4158798430184071, 0.6273243859450129, 0.662806457822959, 0.419090024996095, 0.450495629256154, 0.355920066617974, 0.536804151149073, 0.575423334142891, 0.5554223087694471, 0.464105214996912, 0.7740779027159521, 0.5825033835449781, 0.4603358202261429, 0.727452826059818, 0.3351652350…
GOTERM_CC_FAT	GO:0022625~cytosolic large ribosomal subunit	66	2.64	2.0920408778449102e-05	YDL081C, YPL079W, YEL026W, YDR101C, YOR234C, YGL103W, YKL006W, YGL147C, YLR325C, YDR500C, YLR029C, YLR344W, YJL189W, YPL249C-A, YLR340W, YDL208W, YNL002C, YPL131W, YBR267W, YPR102C, YOL039W, YGR085C, YER056C-A, YKL170W, YHR170W, YLR406C, YHL033C, YDR382W, YKR060W, YBR031W, YBL092W, YNL069C, YLR185W, YKL180W, YIL133C, YDL075W, YBR191W, YGL031C, YGL076C, YHR010W, YLL045C, YOR063W, YML073C, YDL130W,…	1990	108	4927	1.513037409268565	0.016329734311064104	0.0008228879384486465	0.03203897916149723	RPP1A, RPL21B, SNU13, ARX1, RPL33B, RPL28, RPL14A, RPL9A, RPL38, RPL37B, RPL15A, RPL26A, RPL39, RPL36B, RPP0, NHP2, RLP7, RPL5, REI1, RPL11A, RPP2A, RPL11B, RPL34A, MRPL38, NMD3, RPL31B, RPL8A, RPP2B, UTP30, RPL4A, RPL32, RPL16B, RPL37A, RPL17A, RPL16A, RPL31A, RPL21A, RPL24A, RPL7A, RPL27A, RPL8B, RPL3, RPL6A, RPP1B, RPL13B, RPL13A, RPL30, RPL17B, RPL14B, LSG1, RPL26B, MRT4, RPL10, RPL33A, RPL25…	-0.4265306752722561, -0.5931986400950451, -0.601510156473717, -0.567260437574564, -0.7877227489811529, -0.387277242466053, -0.525795537108276, -0.896354099352932, -0.8201654634222959, -0.341257709203798, -0.381440392397141, -0.44827422226982, -0.9888998298414609, -0.324407133689514, -0.35200086958462795, -0.4720027257905121, -0.471640535975245, -0.3151732553655689, -0.391448315370001, -0.58827291…
GOTERM_CC_FAT	GO:0005758~mitochondrial intermembrane space	54	2.16	3.045824123991043e-05	YCR079W, YDR487C, YGL018C, YLR168C, YOR065W, YJR034W, YNR017W, YKL084W, YKR071C, YJR048W, YBR035C, YKL053C-A, YGL187C, YNL052W, YNR020C, YKL195W, YLR043C, YMR056C, YLR259C, YFR033C, YLR193C, YDR155C, YER057C, YDL085W, YDR511W, YPR140W, YHR116W, YDL174C, YKR066C, YNR001C, YDR430C, YPL132W, YLR304C, YML054C, YMR194C-B, YNL037C, YKL150W, YBR056W, YDR226W, YDR375C, YKL087C, YMR244C-A, YLR038C, YJL066…	1990	85	4927	1.5729116169080697	0.023685978439245137	0.0011408249978621665	0.046642699203547355	PTC6, RIB3, JAC1, UPS2, CYT1, PET191, TIM23, HOT13, DRE2, CYC1, PDX3, MDM35, COX4, COX5A, ATP23, MIA40, TRX1, AAC1, HSP60, QCR6, UPS1, CPR1, HMF1, NDE2, SDH7, TAZ1, COX23, DLD1, CCP1, CIT1, CYM1, COX11, ACO1, CYB2, CMC4, IDH1, MCR1, nan, ADK1, BCS1, CYT2, COA6, COX12, MPM1, NDE1, COA4, CYC3, RIB4, TIM8, YFH1, TRR1, GPM1, MIX17, TIM17	0.7567134909193951, 0.40174741366438704, 0.513315537954185, 0.456729197162379, -0.695539648841602, 0.6365306545424749, 0.35773848899335897, 0.8268467361146792, -0.5589293684273829, -0.8431156860757759, 0.350215979371392, 0.584167663996999, -0.7088141644873559, -0.406329268364405, 0.612772199171768, 0.5371395489555499, -0.416286481267236, 0.555437473350605, 0.364577682657315, -0.485307549568876, -…
GOTERM_CC_FAT	GO:0005740~mitochondrial envelope	218	8.72	5.135899649580008e-05	YLR204W, YPR098C, YER031C, YDR204W, YCR079W, YNL310C, YJL166W, YOR065W, YML013W, YGR257C, YHR051W, YPR011C, YJR048W, YPR024W, YLR163C, YKL195W, YHR194W, YMR056C, YPL186C, YMR035W, YGR049W, YIL111W, YPL172C, YER053C, YJL104W, YBR244W, YPR002W, YDR508C, YOR130C, YDL183C, YLR390W, YNR045W, YPL270W, YLR289W, YGR235C, YPL132W, YGR255C, YHR001W-A, YNL037C, YBR056W, YDR375C, YDR226W, YKR052C, YGR243W, Y…	1990	441	4927	1.2239041010038856	0.039614553403265695	0.001835611756171196	0.07863762864286361	QRI5, nan, YPT31, COQ4, PTC6, ZIM17, QCR8, CYT1, UBX2, MTM1, COX6, nan, CYC1, YME1, MAS1, MIA40, MDM31, AAC1, UIP4, IMP2, SCM4, COX5B, COX10, PIC2, PAM16, GPX2, PDH1, GNP1, ORT1, nan, ECM19, PET494, MDL2, GUF1, MIC26, COX11, COQ6, QCR10, IDH1, nan, BCS1, ADK1, MRS4, MPC3, YME2, POR2, DNM1, MPM1, TCM62, TRR1, OAC1, SCO2, TBS1, YHM2, COQ9, RIB3, AGC1, AIM19, HOT13, PDX3, PNT1, FIS1, COX4, SOM1, COX…	0.751180468394557, 0.32129587444829105, -0.394476351068569, 0.468917648371202, 0.7567134909193951, 0.415038003046767, -0.4279286092232671, -0.695539648841602, 0.4291467483524121, 0.870512801432609, -0.9183377049674742, 0.531647861283755, -0.8431156860757759, 0.343143641097019, 0.5977358337678941, 0.5371395489555499, 0.367714842422626, 0.555437473350605, 1.5408812960814, 0.5405957534553779, -0.745…
GOTERM_CC_FAT	GO:0005576~extracellular region	67	2.68	6.864012929993122e-05	YBR093C, YER091C, YJR150C, YGL028C, YDR461W, YLR040C, YPL187W, YLR390W-A, YIL123W, YMR307W, YGL089C, YHR211W, YKL103C, YLR286C, YOL030W, YIL015W, YGR037C, YKL096W-A, YLL024C, YJR151C, YJL078C, YNL145W, YKL157W, YKR013W, YNL322C, YOL155C, YDR055W, YGR282C, YJL158C, YNR067C, YOR383C, YJR004C, YLR037C, YBR067C, YDR032C, YLR042C, YNL160W, YKL163W, YPL123C, YMR305C, YKL096W, YBR053C, YJL079C, YIL011W,…	1990	113	4927	1.4679992884777873	0.052588391734009865	0.0023460105798162045	0.10508440085968962	PHO5, MET6, DAN1, SCW11, MFA1, AFB1, MF(ALPHA)1, CCW14, SIM1, GAS1, MF(ALPHA)2, FLO5, APE1, CTS1, GAS5, BAR1, ACB1, CWP2, SSA2, DAN4, PRY3, MFA2, APE2, PRY2, KRE1, HPF1, PST1, BGL2, CIS3, DSE4, FIT3, SAG1, PAU23, TIP1, PST2, nan, YGP1, PIR3, RNY1, SCW10, CWP1, nan, PRY1, TIR3, nan, FIT2, UTR2, nan, PLB2, nan, AGA1, TIR4, ECM33, FIT1, TIR1, MSB2, EXG1, SSA1, TOS6, HSP150, SRL1, GAS3, FLO9, CPR2, S…	-0.498182158055688, -1.11099800047984, 6.9014419072069515, 0.42876283325174297, -7.51123085179145, 3.27388444319197, 11.1249150548438, 0.312881022811753, -0.699599553864276, -0.75744450151557, 9.18747679921857, 0.370211888903165, 0.9567734194701158, 0.405619242399019, -0.435294673702283, -6.49514853195084, -0.21823549166609305, -0.8520107792903091, -0.421306290196886, 0.6448571863029029, 1.352391…
GOTERM_CC_FAT	GO:0031970~organelle envelope lumen	55	2.1999999999999997	0.00011660674989257078	YCR079W, YDR487C, YGL018C, YLR168C, YOR065W, YJR034W, YNR017W, YKL084W, YKR071C, YJR048W, YBR035C, YKL053C-A, YGL187C, YNL052W, YNR020C, YKL195W, YLR043C, YMR056C, YLR259C, YFR033C, YLR193C, YDR155C, YER057C, YDL085W, YDR511W, YPR140W, YHR116W, YDL174C, YKR066C, YNR001C, YDR430C, YPL132W, YLR304C, YML054C, YMR194C-B, YNL037C, YKL150W, YBR056W, YDR226W, YDR375C, YKL087C, YMR244C-A, YLR038C, YJL066…	1990	90	4927	1.5130374092685652	0.08768947876931643	0.003816650630850682	0.17845747782817556	PTC6, RIB3, JAC1, UPS2, CYT1, PET191, TIM23, HOT13, DRE2, CYC1, PDX3, MDM35, COX4, COX5A, ATP23, MIA40, TRX1, AAC1, HSP60, QCR6, UPS1, CPR1, HMF1, NDE2, SDH7, TAZ1, COX23, DLD1, CCP1, CIT1, CYM1, COX11, ACO1, CYB2, CMC4, IDH1, MCR1, nan, ADK1, BCS1, CYT2, COA6, COX12, MPM1, NDE1, COA4, CYC3, RIB4, TIM8, YFH1, TRR1, POM152, GPM1, MIX17, TIM17	0.7567134909193951, 0.40174741366438704, 0.513315537954185, 0.456729197162379, -0.695539648841602, 0.6365306545424749, 0.35773848899335897, 0.8268467361146792, -0.5589293684273829, -0.8431156860757759, 0.350215979371392, 0.584167663996999, -0.7088141644873559, -0.406329268364405, 0.612772199171768, 0.5371395489555499, -0.416286481267236, 0.555437473350605, 0.364577682657315, -0.485307549568876, -…
GOTERM_CC_FAT	GO:0044432~endoplasmic reticulum part	200	8.0	0.0004002976405115368	YBR183W, YFL027C, YDR302W, YOL065C, YDR519W, YLR312C, YLR205C, YML013W, YGL022W, YBR029C, YDL018C, YLL052C, YLR372W, YJL192C, YIL040W, YDL212W, YOR067C, YEL002C, YGR216C, YBR002C, YPL186C, YBL040C, YFL038C, YML012W, YJL091C, YER044C, YCL045C, YLR078C, YDL100C, YMR065W, YGR175C, YPR071W, YJL080C, YLR023C, YLR064W, YGR089W, YMR202W, YKL122C, YKL008C, YNL125C, YOR092W, YNL111C, YNR016C, YPL087W, YOR…	1990	412	4927	1.2018832024198665	0.27028214069209744	0.012524796148443484	0.6113818151853745	YPC1, GYP8, GPI11, INP54, FPR2, nan, HMX1, UBX2, STT3, CDS1, ERP3, AQY2, ELO3, SOP4, APQ12, SHR3, ALG8, WBP1, GPI1, RER2, UIP4, ERD2, YPT1, ERV25, GWT1, ERG28, EMC1, BOS1, GET3, KAR5, ERG1, nan, SCP160, IZH3, PER33, NNF2, ERG2, SRP21, LAC1, ESBP6, ECM3, CYB5, ACC1, YDC1, nan, GPI15, ALG7, SRP102, TSC13, IRC23, CPR5, YSR3, EMC5, HRI1, nan, HUT1, IZH4, YCT1, LAG1, SHE2, ERP4, ELO1, DSC3, VTI1, SHE3…	0.446162975191153, -0.8816993488764692, -0.398229576978622, 0.387361055677723, -0.35828376098202896, 1.9926217787151297, 1.2567996877778602, 0.4291467483524121, -0.22613968103344295, -0.590627423016234, -0.440063047311317, 0.6746201787196501, -0.8893830201768969, -0.272437500579915, -0.9515074015939888, -0.716392673745697, -0.541457136609993, -0.307952525431341, -0.336630550559129, -0.37909625436…
GOTERM_CC_FAT	GO:0005666~DNA-directed RNA polymerase III complex	15	0.6	0.0004949754458935579	YNR003C, YDL150W, YHR143W-A, YJL011C, YDR045C, YKL144C, YNL113W, YPR190C, YPR110C, YOR224C, YNL151C, YBR154C, YOR210W, YPR187W, YOR116C	1990	17	4927	2.1845994679278746	0.32270077398691577	0.014874500446736105	0.7554731357293343	RPC34, RPC53, RPC10, RPC17, RPC11, RPC25, RPC19, RPC82, RPC40, RPB8, RPC31, RPB5, RPB10, RPO26, RPO31	-0.348145604857508, -0.5096096331261509, -0.455028063063093, -1.2498728922749298, -0.77873649807562, -0.5862797374429449, -0.500857861328497, -0.7121938878148539, -0.506716624995075, -0.513163142879366, -0.370431135691277, -0.5580279619814289, -0.42278754340523295, -0.58806672899404, -0.346603020345397
GOTERM_CC_FAT	GO:0005736~DNA-directed RNA polymerase I complex	13	0.52	0.0006619079612797265	YOR341W, YPR110C, YJR063W, YOR224C, YNL248C, YOR210W, YBR154C, YOR340C, YPR187W, YHR143W-A, YPR010C, YNL113W, YJL148W	1990	14	4927	2.2990308686288587	0.4061295272292683	0.019114730994215012	1.0090542495826194	RPA190, RPC40, RPA12, RPB8, RPA49, RPB10, RPB5, RPA43, RPO26, RPC10, RPA135, RPC19, RPA34	-0.506666165925055, -0.506716624995075, -0.568995361938713, -0.513163142879366, -0.745488588258121, -0.42278754340523295, -0.5580279619814289, -0.6012657992759399, -0.58806672899404, -0.455028063063093, -0.5602384544882061, -0.500857861328497, -0.991234949102822
GOTERM_CC_FAT	GO:0031966~mitochondrial membrane	193	7.720000000000001	0.0007591912445516429	YLR204W, YPR098C, YER031C, YDR204W, YNL310C, YJL166W, YOR065W, YML013W, YGR257C, YHR051W, YPR011C, YPR024W, YLR163C, YKL195W, YHR194W, YMR056C, YPL186C, YMR035W, YGR049W, YIL111W, YPL172C, YER053C, YJL104W, YBR244W, YPR002W, YDR508C, YOR130C, YDL183C, YLR390W, YNR045W, YPL270W, YLR289W, YGR235C, YPL132W, YGR255C, YHR001W-A, YDR375C, YKR052C, YGR243W, YMR302C, YIL114C, YLL001W, YJL066C, YBR044C, Y…	1990	400	4927	1.194611809045226	0.4499303797220109	0.0211205706132519	1.1565543019194102	QRI5, nan, YPT31, COQ4, ZIM17, QCR8, CYT1, UBX2, MTM1, COX6, nan, YME1, MAS1, MIA40, MDM31, AAC1, UIP4, IMP2, SCM4, COX5B, COX10, PIC2, PAM16, GPX2, PDH1, GNP1, ORT1, nan, ECM19, PET494, MDL2, GUF1, MIC26, COX11, COQ6, QCR10, BCS1, MRS4, MPC3, YME2, POR2, DNM1, MPM1, TCM62, OAC1, SCO2, TBS1, YHM2, COQ9, AGC1, AIM19, HOT13, PNT1, FIS1, COX4, SOM1, COX5A, HSP60, AIM36, FMP33, COX7, UPS1, ZRC1, GGC1…	0.751180468394557, 0.32129587444829105, -0.394476351068569, 0.468917648371202, 0.415038003046767, -0.4279286092232671, -0.695539648841602, 0.4291467483524121, 0.870512801432609, -0.9183377049674742, 0.531647861283755, 0.343143641097019, 0.5977358337678941, 0.5371395489555499, 0.367714842422626, 0.555437473350605, 1.5408812960814, 0.5405957534553779, -0.7454818666527251, 0.692223311792373, 0.56455…
GOTERM_CC_FAT	GO:0010494~cytoplasmic stress granule	53	2.12	0.0008174933754304249	YCL037C, YDR172W, YDR533C, YKL181W, YDL166C, YAL036C, YOL139C, YNL255C, YHR121W, YBR072W, YGL009C, YOR204W, YGR185C, YBR160W, YOR303W, YNL209W, YDL053C, YGR155W, YLR249W, YDL167C, YMR246W, YNL016W, YER110C, YPR163C, YFL045C, YLR244C, YMR146C, YLR180W, YDR502C, YJR137C, YDR429C, YGR162W, YGR234W, YGR214W, YMR309C, YPL280W, YCL011C, YJR007W, YBR143C, YGR250C, YKL081W, YBL016W, YBR212W, YMR260C, YGL…	1990	91	4927	1.4419956927494615	0.47461838993288086	0.021949673679820814	1.2448530000552682	SRO9, SUP35, HSP31, PRS1, FAP7, RBG1, CDC33, GIS2, LSM12, HSP26, LEU1, DED1, TYS1, CDC28, CPA1, SSB2, PBP4, CYS4, YEF3, NRP1, FAA4, PUB1, KAP123, TIF3, SEC53, MAP1, TIF34, SAM1, SAM2, MET5, TIF35, TIF4631, YHB1, RPS0A, NIP1, HSP32, GBP2, SUI2, SUP45, nan, TEF4, FUS3, NGR1, TIF11, ARC1, MKT1, PRT1, RIO2, TMA19, SES1, SSD1, RPG1, CLU1	-0.865405548287418, -0.38388497178443104, 0.367170858247611, -0.386714898652761, -0.3833833533465471, -0.546629951870506, -0.324564642430144, -0.20950417973412305, -0.406669404306228, 1.71659824800813, -0.917126055795774, -0.36475755694819, -0.2643300684977989, -0.34600069226665603, 1.35974508874734, -0.255137174387804, 0.4137946545964339, -0.6991990642960151, -0.279818242913014, -0.7464400493033…
GOTERM_CC_FAT	GO:0005783~endoplasmic reticulum	313	12.520000000000001	0.0009690894647916704	YKL124W, YBR183W, YFL027C, YDR302W, YPL154C, YOL065C, YDR519W, YBR069C, YGL194C-A, YDL091C, YLR205C, YLR312C, YML013W, YHR039C, YGL022W, YML123C, YBR029C, YDL018C, YDR472W, YLL052C, YBR106W, YLR372W, YMR008C, YJL192C, YIL040W, YDL212W, YOR067C, YEL002C, YGR216C, YBR002C, YPL186C, YBL040C, YMR015C, YGL032C, YFL038C, YJL091C, YML012W, YER044C, YCL045C, YAR042W, YLR078C, YDL100C, YMR304W, YKL077W, Y…	1990	680	4927	1.139632722435708	0.533754610758102	0.02511403445185212	1.4741006210316154	SSH4, YPC1, GYP8, GPI11, PEP4, INP54, FPR2, TAT1, nan, UBX3, HMX1, nan, UBX2, MSC7, STT3, PHO84, CDS1, ERP3, TRS31, AQY2, PHO88, ELO3, PLB1, SOP4, APQ12, SHR3, ALG8, WBP1, GPI1, RER2, UIP4, ERD2, ERG5, AGA2, YPT1, GWT1, ERV25, ERG28, EMC1, SWH1, BOS1, GET3, UBP15, nan, FAT1, KAR5, GNP1, ERG1, PRY2, nan, VTC1, SCP160, IZH3, PER33, KHA1, EPT1, VTC3, NNF2, ERG2, SRP21, LAC1, ESBP6, CYB5, ECM3, ENV10…	0.619630072562028, 0.446162975191153, -0.8816993488764692, -0.398229576978622, 0.7285268386977141, 0.387361055677723, -0.35828376098202896, -0.463777074598156, -0.642650021220184, 0.384649901586077, 1.2567996877778602, 1.9926217787151297, 0.4291467483524121, -0.40360428744149, -0.22613968103344295, -0.983208002793593, -0.590627423016234, -0.440063047311317, -0.328205950404891, 0.6746201787196501,…
GOTERM_CC_FAT	GO:0000314~organellar small ribosomal subunit	24	0.96	0.001154268266456605	YNR036C, YDR494W, YNL137C, YKL003C, YDR337W, YIL093C, YGR084C, YPL118W, YPL013C, YDL045W-A, YDR041W, YBR251W, YDR347W, YDR175C, YGL129C, YNR037C, YBR146W, YGR215W, YHR075C, YGR165W, YNL306W, YHL004W, YJR113C, YOR158W	1990	34	4927	1.7476795743422997	0.5970463771359531	0.0288947714758504	1.7534579858226484	MRPS12, RSM28, NAM9, MRP17, MRPS28, RSM25, MRP13, MRP51, MRPS16, MRP10, RSM10, MRPS5, MRP1, RSM24, RSM23, RSM19, MRPS9, RSM27, PPE1, MRPS35, MRPS18, MRP4, RSM7, PET123	0.7362895998721559, 0.420190780661195, 0.442647727959568, 0.618107932293412, 0.487493625307131, 0.729267178935284, 0.328763898031994, 0.550812588741548, 0.496317864613767, 0.5002222498305421, 0.533498405152205, 0.445471261505771, 0.503595401629471, 0.459497404409817, 0.296538127519139, 0.8404589369500591, 0.436711538568364, 0.398187783851967, 0.546050330379366, 0.325052108350446, 0.51825676490239…
GOTERM_CC_FAT	GO:0005763~mitochondrial small ribosomal subunit	24	0.96	0.001154268266456605	YNR036C, YDR494W, YNL137C, YKL003C, YDR337W, YIL093C, YGR084C, YPL118W, YPL013C, YDL045W-A, YDR041W, YBR251W, YDR347W, YDR175C, YGL129C, YNR037C, YBR146W, YGR215W, YHR075C, YGR165W, YNL306W, YHL004W, YJR113C, YOR158W	1990	34	4927	1.7476795743422997	0.5970463771359531	0.0288947714758504	1.7534579858226484	MRPS12, RSM28, NAM9, MRP17, MRPS28, RSM25, MRP13, MRP51, MRPS16, MRP10, RSM10, MRPS5, MRP1, RSM24, RSM23, RSM19, MRPS9, RSM27, PPE1, MRPS35, MRPS18, MRP4, RSM7, PET123	0.7362895998721559, 0.420190780661195, 0.442647727959568, 0.618107932293412, 0.487493625307131, 0.729267178935284, 0.328763898031994, 0.550812588741548, 0.496317864613767, 0.5002222498305421, 0.533498405152205, 0.445471261505771, 0.503595401629471, 0.459497404409817, 0.296538127519139, 0.8404589369500591, 0.436711538568364, 0.398187783851967, 0.546050330379366, 0.325052108350446, 0.51825676490239…
GOTERM_CC_FAT	GO:0022627~cytosolic small ribosomal subunit	43	1.72	0.001459797389852584	YOR369C, YLR333C, YDR447C, YLR167W, YPR163C, YLR048W, YNL096C, YHL015W, YLR367W, YLR441C, YML063W, YGL189C, YBR251W, YBR189W, YKL156W, YOL040C, YPR041W, YPL081W, YGR214W, YKR057W, YDL061C, YGR054W, YJL190C, YOR096W, YJR123W, YOR293W, YML024W, YHR021C, YOR167C, YLR264W, YNR037C, YCR031C, YGR027C, YMR230W, YGL123W, YMR116C, YNL302C, YJL136C, YNL178W, YOL121C, YDR064W, YLR388W, YER131W	1990	72	4927	1.478650195421552	0.6832681982907509	0.03529036792944207	2.212755722772386	RPS12, RPS25B, RPS17B, RPS31, TIF3, RPS0B, RPS7B, RPS20, RPS22B, RPS1A, RPS1B, RPS26A, MRPS5, RPS9B, RPS27A, RPS15, TIF5, RPS9A, RPS0A, RPS21A, RPS29B, nan, RPS22A, RPS7A, RPS5, RPS10A, RPS17A, RPS27B, RPS28A, RPS28B, RSM19, RPS14A, RPS25A, RPS10B, RPS2, ASC1, RPS19B, RPS21B, RPS3, RPS19A, RPS13, RPS29A, RPS26B	-0.69647501849904, -0.465965539150714, -1.10163998060525, -0.6667321437376109, -0.25732519285433, -0.60402085556689, -0.588302487416143, -0.572635755196586, -0.37373652974801297, -0.5022355760731789, -0.5544963814792601, -0.249094601303531, 0.445471261505771, -0.589144954549184, -0.7915748385268431, -0.446782311877228, -0.53578963707438, 0.455864471167157, -0.4032351976179229, -0.781988510855591,…
GOTERM_CC_FAT	GO:0000323~lytic vacuole	218	8.72	0.0017041791318967176	YKL124W, YGR223C, YNR028W, YOL065C, YPL154C, YDR519W, YEL017C-A, YDR313C, YNR061C, YML123C, YKL196C, YBR040W, YKL103C, YGR260W, YER119C, YHL047C, YLL051C, YGL032C, YPR026W, YBR205W, YML012W, YOL002C, YDR119W, YDR382W, YKL077W, YBR041W, YDR483W, YNR013C, YIL014W, YKR013W, YIL099W, YER072W, YNL322C, YDR055W, YJL080C, YOR383C, YJL151C, YLR332W, YGR254W, YKL096W, YKL220C, YJR137C, YPL019C, YMR054W, Y…	1990	463	4927	1.1657488305458175	0.7387645288231487	0.03986056502546442	2.5786859142865604	SSH4, HSV2, CPR8, INP54, PEP4, FPR2, PMP2, PIB1, nan, PHO84, YKT6, FIG1, APE1, TNA1, AVT6, ARN2, FRE6, AGA2, ATH1, KTR3, ERV25, IZH2, VBA4, RPP2B, nan, FAT1, KRE2, PHO91, MNT3, PRY2, SGA1, VTC1, KRE1, PST1, SCP160, FIT3, SNA3, MID2, ENO1, CWP1, FRE2, MET5, VTC3, STV1, FIT2, THI72, RPP1B, MRPL23, ESBP6, VMA7, KEX2, YDC1, COS8, VMR1, VMA10, MAM3, VPS60, RCR2, TIR1, NCA3, EXG1, VCX1, TFS1, SRL1, AXL…	0.619630072562028, 0.319268292069937, -0.55220094920648, 0.387361055677723, 0.7285268386977141, -0.35828376098202896, 0.277800592653639, 0.61823025066557, -0.5887514948176321, -0.983208002793593, -0.465180686886411, -3.6336807164474, 0.9567734194701158, -0.5400842568894509, 0.524309092527829, 4.59605434183876, 0.856570672784096, -8.52282935970543, 0.576773019831139, -0.30529593303893104, -0.33960…
GOTERM_CC_FAT	GO:0000324~fungal-type vacuole	217	8.68	0.0017789313882708986	YKL124W, YGR223C, YNR028W, YOL065C, YPL154C, YDR519W, YEL017C-A, YDR313C, YNR061C, YML123C, YKL196C, YBR040W, YKL103C, YGR260W, YER119C, YHL047C, YLL051C, YGL032C, YPR026W, YBR205W, YML012W, YOL002C, YDR119W, YDR382W, YKL077W, YBR041W, YDR483W, YNR013C, YIL014W, YKR013W, YIL099W, YER072W, YNL322C, YDR055W, YJL080C, YOR383C, YJL151C, YLR332W, YGR254W, YKL096W, YKL220C, YJR137C, YPL019C, YMR054W, Y…	1990	461	4927	1.165435638060149	0.7537149687706177	0.040375962218037076	2.6903619013522673	SSH4, HSV2, CPR8, INP54, PEP4, FPR2, PMP2, PIB1, nan, PHO84, YKT6, FIG1, APE1, TNA1, AVT6, ARN2, FRE6, AGA2, ATH1, KTR3, ERV25, IZH2, VBA4, RPP2B, nan, FAT1, KRE2, PHO91, MNT3, PRY2, SGA1, VTC1, KRE1, PST1, SCP160, FIT3, SNA3, MID2, ENO1, CWP1, FRE2, MET5, VTC3, STV1, FIT2, THI72, RPP1B, MRPL23, ESBP6, VMA7, KEX2, YDC1, COS8, VMR1, VMA10, MAM3, VPS60, RCR2, TIR1, NCA3, EXG1, VCX1, TFS1, SRL1, AXL…	0.619630072562028, 0.319268292069937, -0.55220094920648, 0.387361055677723, 0.7285268386977141, -0.35828376098202896, 0.277800592653639, 0.61823025066557, -0.5887514948176321, -0.983208002793593, -0.465180686886411, -3.6336807164474, 0.9567734194701158, -0.5400842568894509, 0.524309092527829, 4.59605434183876, 0.856570672784096, -8.52282935970543, 0.576773019831139, -0.30529593303893104, -0.33960…
GOTERM_CC_FAT	GO:0000322~storage vacuole	217	8.68	0.0017789313882708986	YKL124W, YGR223C, YNR028W, YOL065C, YPL154C, YDR519W, YEL017C-A, YDR313C, YNR061C, YML123C, YKL196C, YBR040W, YKL103C, YGR260W, YER119C, YHL047C, YLL051C, YGL032C, YPR026W, YBR205W, YML012W, YOL002C, YDR119W, YDR382W, YKL077W, YBR041W, YDR483W, YNR013C, YIL014W, YKR013W, YIL099W, YER072W, YNL322C, YDR055W, YJL080C, YOR383C, YJL151C, YLR332W, YGR254W, YKL096W, YKL220C, YJR137C, YPL019C, YMR054W, Y…	1990	461	4927	1.165435638060149	0.7537149687706177	0.040375962218037076	2.6903619013522673	SSH4, HSV2, CPR8, INP54, PEP4, FPR2, PMP2, PIB1, nan, PHO84, YKT6, FIG1, APE1, TNA1, AVT6, ARN2, FRE6, AGA2, ATH1, KTR3, ERV25, IZH2, VBA4, RPP2B, nan, FAT1, KRE2, PHO91, MNT3, PRY2, SGA1, VTC1, KRE1, PST1, SCP160, FIT3, SNA3, MID2, ENO1, CWP1, FRE2, MET5, VTC3, STV1, FIT2, THI72, RPP1B, MRPL23, ESBP6, VMA7, KEX2, YDC1, COS8, VMR1, VMA10, MAM3, VPS60, RCR2, TIR1, NCA3, EXG1, VCX1, TFS1, SRL1, AXL…	0.619630072562028, 0.319268292069937, -0.55220094920648, 0.387361055677723, 0.7285268386977141, -0.35828376098202896, 0.277800592653639, 0.61823025066557, -0.5887514948176321, -0.983208002793593, -0.465180686886411, -3.6336807164474, 0.9567734194701158, -0.5400842568894509, 0.524309092527829, 4.59605434183876, 0.856570672784096, -8.52282935970543, 0.576773019831139, -0.30529593303893104, -0.33960…
GOTERM_CC_FAT	GO:0043614~multi-eIF complex	10	0.4	0.0017962254213006457	YDR429C, YNL244C, YPL237W, YPR041W, YER025W, YMR309C, YBR079C, YJR007W, YMR146C, YOR361C	1990	10	4927	2.475879396984925	0.757050220925533	0.03961951006028741	2.716181238652393	TIF35, SUI1, SUI3, TIF5, GCD11, NIP1, RPG1, SUI2, TIF34, PRT1	-0.324977178567714, -0.832271811226898, -0.358224579078139, -0.53578963707438, -0.408074839356531, -0.439208556544712, -0.335771197572129, -0.510312066410489, -0.281402533279986, -0.405272773611737
GOTERM_CC_FAT	GO:0031225~anchored component of membrane	39	1.5599999999999998	0.0022930833992939733	YNL322C, YOL155C, YJR150C, YDR055W, YDR144C, YOR383C, YMR238W, YBR067C, YJR004C, YLR042C, YKL096W, YLR040C, YIL011W, YLR390W-A, YOR382W, YEL040W, YMR008C, YLR121C, YMR307W, YMR006C, YHR211W, YOL030W, YKL096W-A, YIR039C, YNR044W, YOR009W, YBR078W, YDR534C, YKL046C, YER011W, YNL300W, YJR151C, YMR215W, YAL063C, YJL078C, YLR120C, YER150W, YHR143W, YOR010C	1990	65	4927	1.4855276381909548	0.8358096605733983	0.04894835734720415	3.455242459587071	KRE1, HPF1, DAN1, PST1, MKC7, FIT3, DFG5, TIP1, SAG1, nan, CWP1, AFB1, TIR3, CCW14, FIT2, UTR2, PLB1, YPS3, GAS1, PLB2, FLO5, GAS5, CWP2, YPS6, AGA1, TIR4, ECM33, FIT1, DCW1, TIR1, TOS6, DAN4, GAS3, FLO9, PRY3, YPS1, SPI1, DSE2, TIR2	0.3745664670836301, 0.49496938344006, 6.9014419072069515, 0.415864578416656, -0.577399964927143, 7.33116170109182, 0.32404512471478497, 0.7654435652339301, 4.27383219228233, -1.71181717194827, -0.35952864864914097, 3.27388444319197, 0.397488307854287, 0.312881022811753, 6.26597392003497, -1.18278665636384, 0.796342136912223, 0.3536038950940301, -0.75744450151557, -0.383532382067055, 0.37021188890…
GOTERM_CC_FAT	GO:0031967~organelle envelope	272	10.879999999999999	0.002856222868060145	YLR204W, YDR395W, YPR098C, YER031C, YDR204W, YMR290C, YNL310C, YCR079W, YJL166W, YOR065W, YLR205C, YML013W, YGR257C, YHR051W, YPR011C, YJR048W, YPR024W, YLR163C, YOR046C, YIL040W, YHR194W, YKL195W, YAR002W, YMR056C, YEL002C, YPL186C, YMR035W, YGR049W, YIL111W, YPL172C, YER053C, YJL104W, YAR042W, YMR065W, YBR244W, YPR002W, YDR508C, YER110C, YOR130C, YDL183C, YLR390W, YNR045W, YJL080C, YPL270W, YLR…	1990	593	4927	1.13564788529494	0.8947128289355387	0.059025801912811815	4.286549212403568	QRI5, SXM1, nan, YPT31, COQ4, HAS1, ZIM17, PTC6, QCR8, CYT1, HMX1, UBX2, MTM1, COX6, nan, CYC1, YME1, MAS1, DBP5, APQ12, MDM31, MIA40, NUP60, AAC1, WBP1, UIP4, IMP2, SCM4, COX5B, COX10, PIC2, PAM16, SWH1, KAR5, GPX2, PDH1, GNP1, KAP123, ORT1, nan, ECM19, PET494, SCP160, MDL2, PER33, GUF1, MIC26, COX11, COQ6, NUP120, QCR10, IDH1, nan, KAP104, ADK1, BCS1, MRS4, COS8, MPC3, YME2, POR2, DNM1, MPM1, T…	0.751180468394557, -0.456678896752276, 0.32129587444829105, -0.394476351068569, 0.468917648371202, -0.535462165085034, 0.415038003046767, 0.7567134909193951, -0.4279286092232671, -0.695539648841602, 1.2567996877778602, 0.4291467483524121, 0.870512801432609, -0.9183377049674742, 0.531647861283755, -0.8431156860757759, 0.343143641097019, 0.5977358337678941, -0.35651879642844103, -0.9515074015939888…
GOTERM_CC_FAT	GO:0031975~envelope	272	10.879999999999999	0.002856222868060145	YLR204W, YDR395W, YPR098C, YER031C, YDR204W, YMR290C, YNL310C, YCR079W, YJL166W, YOR065W, YLR205C, YML013W, YGR257C, YHR051W, YPR011C, YJR048W, YPR024W, YLR163C, YOR046C, YIL040W, YHR194W, YKL195W, YAR002W, YMR056C, YEL002C, YPL186C, YMR035W, YGR049W, YIL111W, YPL172C, YER053C, YJL104W, YAR042W, YMR065W, YBR244W, YPR002W, YDR508C, YER110C, YOR130C, YDL183C, YLR390W, YNR045W, YJL080C, YPL270W, YLR…	1990	593	4927	1.13564788529494	0.8947128289355387	0.059025801912811815	4.286549212403568	QRI5, SXM1, nan, YPT31, COQ4, HAS1, ZIM17, PTC6, QCR8, CYT1, HMX1, UBX2, MTM1, COX6, nan, CYC1, YME1, MAS1, DBP5, APQ12, MDM31, MIA40, NUP60, AAC1, WBP1, UIP4, IMP2, SCM4, COX5B, COX10, PIC2, PAM16, SWH1, KAR5, GPX2, PDH1, GNP1, KAP123, ORT1, nan, ECM19, PET494, SCP160, MDL2, PER33, GUF1, MIC26, COX11, COQ6, NUP120, QCR10, IDH1, nan, KAP104, ADK1, BCS1, MRS4, COS8, MPC3, YME2, POR2, DNM1, MPM1, T…	0.751180468394557, -0.456678896752276, 0.32129587444829105, -0.394476351068569, 0.468917648371202, -0.535462165085034, 0.415038003046767, 0.7567134909193951, -0.4279286092232671, -0.695539648841602, 1.2567996877778602, 0.4291467483524121, 0.870512801432609, -0.9183377049674742, 0.531647861283755, -0.8431156860757759, 0.343143641097019, 0.5977358337678941, -0.35651879642844103, -0.9515074015939888…
GOTERM_CC_FAT	GO:0005789~endoplasmic reticulum membrane	183	7.32	0.002903898907930553	YDR492W, YBR183W, YDL149W, YFL027C, YJL001W, YDR302W, YOL065C, YLR378C, YNL130C, YDR519W, YKR067W, YHR133C, YPL227C, YOL044W, YLR312C, YLR205C, YJL002C, YDR414C, YML013W, YGL022W, YHL028W, YBR029C, YDL018C, YLL052C, YGL200C, YHR060W, YLR372W, YJL192C, YJR015W, YIL040W, YJR073C, YML101C, YDL212W, YPR159W, YEL036C, YOR067C, YEL002C, YBR002C, YPL186C, YBL040C, YFL038C, YJL091C, YML012W, YGL065C, YER…	1990	386	4927	1.1737977452026973	0.8986011083047553	0.05845088572541757	4.356620527578969	IZH1, YPC1, ATG9, GYP8, PRE3, GPI11, INP54, SEC61, CPT1, FPR2, GPT2, NSG1, ALG5, PEX15, nan, HMX1, OST1, ERD1, UBX2, STT3, WSC4, CDS1, ERP3, AQY2, EMP24, VMA22, ELO3, SOP4, nan, APQ12, OPI3, CUE4, SHR3, KRE6, ANP1, ALG8, WBP1, RER2, UIP4, ERD2, YPT1, GWT1, ERV25, ALG2, ERG28, EMC1, SCS7, BOS1, VRG4, PMT2, OST2, KAR5, ERG1, OST6, nan, YFT2, ELO2, SCP160, IZH3, PER33, ERO1, OLE1, ERG7, LOA1, ERG27,…	-0.41539622489523903, 0.446162975191153, 0.628127950375696, -0.8816993488764692, 0.23703008825534, -0.398229576978622, 0.387361055677723, -0.387277281849761, -0.458574085762124, -0.35828376098202896, 0.8698593879655508, -0.414829687966136, -1.1480227164446, 0.497803591216103, 1.9926217787151297, 1.2567996877778602, -0.481280553048093, -0.61066316390242, 0.4291467483524121, -0.22613968103344295, -…
GOTERM_CC_FAT	GO:0031310~intrinsic component of vacuolar membrane	11	0.44	0.003017725947064573	YCL038C, YKL221W, YOL018C, YBR147W, YOL119C, YNL125C, YJL012C, YDR352W, YOL092W, YOR306C, YER072W	1990	12	4927	2.2695561139028477	0.9073142945526459	0.05916568788983323	4.523722664579677	ATG22, MCH2, TLG2, RTC2, MCH4, ESBP6, VTC4, YPQ2, YPQ1, MCH5, VTC1	0.605833206806616, 1.7562802192658702, 0.377635934688182, 2.00322543141503, 1.12208184932829, 0.75525786925608, -0.35767797653514205, -0.310144631692291, -0.663090548367009, 1.1304276044371202, -0.3675699553482321
GOTERM_CC_FAT	GO:0070069~cytochrome complex	18	0.72	0.004747904318501541	YGR183C, YFR033C, YLR038C, YJL166W, YGL226W, YOR065W, YMR256C, YPR191W, YIL111W, YBL045C, YHR051W, YHR001W-A, YLR395C, YLR163C, YGL187C, YNL052W, YEL024W, YDR529C	1990	25	4927	1.7826331658291457	0.9763761713522776	0.08938718650717015	7.030324204127503	QCR9, QCR6, COX12, QCR8, MTC3, CYT1, COX7, QCR2, COX5B, COR1, COX6, QCR10, COX8, MAS1, COX4, COX5A, RIP1, QCR7	-0.617085423302547, -0.485307549568876, -0.6944691828421171, -0.4279286092232671, 0.6607144237889641, -0.695539648841602, -0.7490970208667339, -0.363779935511358, 0.692223311792373, -0.314614574288609, -0.9183377049674742, -0.5486786072737599, -0.419844984481835, 0.5977358337678941, -0.7088141644873559, -0.406329268364405, -0.438824646350011, -0.429305300432702
GOTERM_CC_FAT	GO:0042175~nuclear outer membrane-endoplasmic reticulum membrane network	187	7.48	0.004851618259734961	YDR492W, YBR183W, YDL149W, YFL027C, YJL001W, YDR302W, YOL065C, YLR378C, YNL130C, YDR519W, YOL038W, YKR067W, YHR133C, YPL227C, YOL044W, YLR312C, YLR205C, YJL002C, YDR414C, YML013W, YGL022W, YHL028W, YBR029C, YDL018C, YLL052C, YGL200C, YHR060W, YLR372W, YOR198C, YJL192C, YJR015W, YIL040W, YJR073C, YML101C, YDL212W, YPR159W, YEL036C, YOR067C, YEL002C, YBR002C, YPL186C, YBL040C, YFL038C, YJL091C, YML…	1990	399	4927	1.160374554476644	0.9782363889000498	0.08912904775996955	7.178608428839239	IZH1, YPC1, ATG9, GYP8, PRE3, GPI11, INP54, SEC61, CPT1, FPR2, PRE6, GPT2, NSG1, ALG5, PEX15, nan, HMX1, OST1, ERD1, UBX2, STT3, WSC4, CDS1, ERP3, AQY2, EMP24, VMA22, ELO3, BFR1, SOP4, nan, APQ12, OPI3, CUE4, SHR3, KRE6, ANP1, ALG8, WBP1, RER2, UIP4, ERD2, YPT1, GWT1, ERV25, ALG2, ERG28, EMC1, SWH1, SCS7, BOS1, VRG4, PMT2, OST2, KAR5, ERG1, OST6, nan, YFT2, ELO2, SCP160, IZH3, PER33, ERO1, OLE1, …	-0.41539622489523903, 0.446162975191153, 0.628127950375696, -0.8816993488764692, 0.23703008825534, -0.398229576978622, 0.387361055677723, -0.387277281849761, -0.458574085762124, -0.35828376098202896, -0.195525040102338, 0.8698593879655508, -0.414829687966136, -1.1480227164446, 0.497803591216103, 1.9926217787151297, 1.2567996877778602, -0.481280553048093, -0.61066316390242, 0.4291467483524121, -0.…
GOTERM_CC_FAT	GO:0005750~mitochondrial respiratory chain complex III	10	0.4	0.00631949871066742	YGR183C, YHR001W-A, YFR033C, YLR163C, YJL166W, YOR065W, YEL024W, YPR191W, YDR529C, YBL045C	1990	11	4927	2.250799451804477	0.9931890716631929	0.11200673052575838	9.253734814701408	QCR9, QCR10, QCR6, MAS1, QCR8, CYT1, RIP1, QCR2, QCR7, COR1	-0.617085423302547, -0.5486786072737599, -0.485307549568876, 0.5977358337678941, -0.4279286092232671, -0.695539648841602, -0.438824646350011, -0.363779935511358, -0.429305300432702, -0.314614574288609
GOTERM_CC_FAT	GO:0005832~chaperonin-containing T-complex	10	0.4	0.00631949871066742	YJL014W, YDR171W, YDL143W, YDR212W, YLL024C, YIL142W, YJL008C, YJR064W, YJL111W, YAL005C	1990	11	4927	2.250799451804477	0.9931890716631929	0.11200673052575838	9.253734814701408	CCT3, HSP42, CCT4, TCP1, SSA2, CCT2, CCT8, CCT5, CCT7, SSA1	-0.396338280014524, 0.67439137848767, -0.333350825109965, -0.203327617674315, -0.421306290196886, -0.234794781565014, -0.260480155903052, -0.43127577472500506, -0.5090417459637679, 0.809275647059862
GOTERM_CC_FAT	GO:0045275~respiratory chain complex III	10	0.4	0.00631949871066742	YGR183C, YHR001W-A, YFR033C, YLR163C, YJL166W, YOR065W, YEL024W, YPR191W, YDR529C, YBL045C	1990	11	4927	2.250799451804477	0.9931890716631929	0.11200673052575838	9.253734814701408	QCR9, QCR10, QCR6, MAS1, QCR8, CYT1, RIP1, QCR2, QCR7, COR1	-0.617085423302547, -0.5486786072737599, -0.485307549568876, 0.5977358337678941, -0.4279286092232671, -0.695539648841602, -0.438824646350011, -0.363779935511358, -0.429305300432702, -0.314614574288609
GOTERM_CC_FAT	GO:0071628~intrinsic component of fungal-type vacuolar membrane	8	0.32	0.008994223691899424	YCL038C, YKL221W, YBR147W, YOL119C, YNL125C, YDR352W, YOL092W, YOR306C	1990	8	4927	2.475879396984925	0.9991834960558257	0.15241145935024714	12.92390135249989	ATG22, MCH2, RTC2, MCH4, ESBP6, YPQ2, YPQ1, MCH5	0.605833206806616, 1.7562802192658702, 2.00322543141503, 1.12208184932829, 0.75525786925608, -0.310144631692291, -0.663090548367009, 1.1304276044371202
GOTERM_CC_FAT	GO:0071627~integral component of fungal-type vacuolar membrane	8	0.32	0.008994223691899424	YCL038C, YKL221W, YBR147W, YOL119C, YNL125C, YDR352W, YOL092W, YOR306C	1990	8	4927	2.475879396984925	0.9991834960558257	0.15241145935024714	12.92390135249989	ATG22, MCH2, RTC2, MCH4, ESBP6, YPQ2, YPQ1, MCH5	0.605833206806616, 1.7562802192658702, 2.00322543141503, 1.12208184932829, 0.75525786925608, -0.310144631692291, -0.663090548367009, 1.1304276044371202
GOTERM_CC_FAT	GO:0009277~fungal-type cell wall	67	2.68	0.009626962983432626	YBR093C, YJR150C, YDR144C, YGL028C, YOL048C, YJL052W, YLR040C, YJR092W, YLR390W-A, YIL123W, YMR307W, YBR040W, YHR211W, YKL165C, YLR286C, YOL030W, YBR092C, YKL096W-A, YLL024C, YPR026W, YGL032C, YJR151C, YLR084C, YJL078C, YDL024C, YNL322C, YOL155C, YDR055W, YGR282C, YJL158C, YNR067C, YOR383C, YJR009C, YJR004C, YLR037C, YBR067C, YLR042C, YKL163W, YMR305C, YKL096W, YIL011W, YOR382W, YEL040W, YLL025W,…	1990	130	4927	1.2760301507537688	0.9995060738691735	0.15888388330086844	13.771591702624287	PHO5, DAN1, MKC7, SCW11, RRT8, TDH1, AFB1, BUD4, CCW14, SIM1, GAS1, FIG1, FLO5, MCD4, CTS1, GAS5, PHO3, CWP2, SSA2, ATH1, AGA2, DAN4, RAX2, PRY3, DIA3, KRE1, HPF1, PST1, BGL2, CIS3, DSE4, FIT3, TDH2, SAG1, PAU23, TIP1, nan, PIR3, SCW10, CWP1, TIR3, FIT2, UTR2, PAU17, nan, JSN1, PLB2, TDH3, YPS6, TIR4, AGA1, SPS100, ECM33, FIT1, TIR1, EXG1, NCA3, SSA1, TOS6, HSP150, SRL1, GAS3, SVS1, FLO9, SPI1, D…	-0.498182158055688, 6.9014419072069515, -0.577399964927143, 0.42876283325174297, 0.847737828739758, 1.9948707517740905, 3.27388444319197, -0.290781739074302, 0.312881022811753, -0.699599553864276, -0.75744450151557, -3.6336807164474, 0.370211888903165, -0.883131666909615, 0.405619242399019, -0.435294673702283, -1.41550171306448, -0.8520107792903091, -0.421306290196886, 0.576773019831139, -8.52282…
GOTERM_CC_FAT	GO:0031166~integral component of vacuolar membrane	9	0.36	0.013023350491262634	YCL038C, YKL221W, YOL018C, YBR147W, YOL119C, YNL125C, YDR352W, YOL092W, YOR306C	1990	10	4927	2.2282914572864323	0.9999669240004309	0.2048782714535704	18.191489703691623	ATG22, MCH2, TLG2, RTC2, MCH4, ESBP6, YPQ2, YPQ1, MCH5	0.605833206806616, 1.7562802192658702, 0.377635934688182, 2.00322543141503, 1.12208184932829, 0.75525786925608, -0.310144631692291, -0.663090548367009, 1.1304276044371202
GOTERM_CC_FAT	GO:0005844~polysome	23	0.9199999999999999	0.0144135098456219	YJL087C, YGL195W, YPR163C, YJL080C, YLL024C, YGR285C, YCL037C, YML028W, YNL255C, YMR125W, YDL229W, YAL005C, YLR150W, YNL085W, YNL209W, YGR078C, YLR249W, YLR022C, YOR198C, YPL226W, YAL036C, YOR091W, YOR046C	1990	37	4927	1.5390601656933316	0.9999890915812603	0.21994494324354863	19.938744164714528	TRL1, GCN1, TIF3, SCP160, SSA2, ZUO1, SRO9, TSA1, GIS2, STO1, SSB1, SSA1, STM1, MKT1, SSB2, PAC10, YEF3, SDO1, BFR1, NEW1, RBG1, TMA46, DBP5	-0.435868835835934, -0.368723185447165, -0.25732519285433, -0.44178382936211696, -0.421306290196886, -0.330970330860782, -0.865405548287418, -0.402755724395372, -0.20950417973412305, -0.282548244222175, -0.461808196566094, 0.809275647059862, -0.421707004040049, -0.340917769683953, -0.255137174387804, -0.435141251291444, -0.279818242913014, -0.537233111177053, -0.4146980767264821, -0.5831670760906…
GOTERM_CC_FAT	GO:0031305~integral component of mitochondrial inner membrane	22	0.88	0.014593031708329388	YLR204W, YBR262C, YER017C, YGR243W, YMR302C, YJL062W-A, YPL103C, YOR356W, YIL157C, YGR235C, YML030W, YGR062C, YJR034W, YNR017W, YFR011C, YNL169C, YNR018W, YOR266W, YHR162W, YKL195W, YDL183C, YJL143W	1990	35	4927	1.5562670495333815	0.9999905485145965	0.21819985593178381	20.16181991171714	QRI5, MIC12, AFG3, MPC3, YME2, COA3, FMP30, CIR2, COA1, MIC26, RCF1, COX18, PET191, TIM23, MIC19, PSD1, RCF2, PNT1, MPC2, MIA40, nan, TIM17	0.751180468394557, 0.7550014874613109, 0.398259937952426, 1.93117776163222, 0.35075151931630394, 0.807187859985343, 0.32603134265222, -1.00644598933063, 0.481269379554642, 0.311223765316464, 0.725440596233198, 0.4330693195519501, 0.6365306545424749, 0.35773848899335897, 0.386654379151689, -0.7189773285319542, -0.4006606183302801, 0.341511639835769, 0.5256561411843611, 0.5371395489555499, 1.267943…
GOTERM_CC_FAT	GO:0031226~intrinsic component of plasma membrane	69	2.76	0.01622241072769271	YJR054W, YGL255W, YBR069C, YPR201W, YFL026W, YPR075C, YML013W, YDL199C, YML123C, YDR497C, YDL194W, YLL052C, YFL011W, YJL129C, YMR307W, YOR390W, YHR094C, YGR260W, YOL030W, YDR387C, YNL268W, YGR289C, YPL274W, YKL065C, YML047C, YKR039W, YLL061W, YHR096C, YFL054C, YGR055W, YEL031W, YBR041W, YDR508C, YPL265W, YDR345C, YGL006W, YMR238W, YCL027W, YDR270W, YLR332W, YCL025C, YNL270C, YPL036W, YHL016C, YGR…	1990	137	4927	1.246975754685838	0.9999974303145558	0.23521534418860157	22.160104768972843	KCH1, ZRT1, TAT1, ARR3, STE2, OPY2, UBX2, nan, PHO84, ITR1, SNF3, AQY2, HXT10, TRK1, GAS1, FEX1, HXT1, TNA1, GAS5, nan, LYP1, MAL11, SAM3, YET1, PRM6, GAP1, MMP1, HXT5, nan, MUP1, SPF1, FAT1, GNP1, DIP5, HXT3, PMC1, DFG5, FUS1, CCC2, MID2, AGP1, ALP1, PMA2, DUR3, MTL1, FEX2, ITR2, YPS3, MEP2, nan, AGP3, PCA1, AGP2, nan, BAP2, HNM1, DCW1, MSB2, PHO89, MPH2, STE3, AXL2, GAS3, OPT1, YPS1, ENA2, MEP1…	-0.776667210201506, -2.03760851740462, -0.463777074598156, 1.08418721971944, -6.73874119150244, 0.336237361624405, 0.4291467483524121, 0.90863835095243, -0.983208002793593, -0.8045611244097141, 0.759376545846822, 0.6746201787196501, 2.32187000865966, -0.436772626064818, -0.75744450151557, -0.694061167261115, 1.0082592250322802, -0.5400842568894509, -0.435294673702283, 0.517721481435167, 0.2553214…
GOTERM_CC_FAT	GO:1902495~transmembrane transporter complex	10	0.4	0.0162248170014923	YGR183C, YHR001W-A, YFR033C, YLR163C, YJL166W, YOR065W, YEL024W, YPR191W, YDR529C, YBL045C	1990	12	4927	2.0632328308207706	0.9999974352563586	0.23104866305374305	22.16302096220526	QCR9, QCR10, QCR6, MAS1, QCR8, CYT1, RIP1, QCR2, QCR7, COR1	-0.617085423302547, -0.5486786072737599, -0.485307549568876, 0.5977358337678941, -0.4279286092232671, -0.695539648841602, -0.438824646350011, -0.363779935511358, -0.429305300432702, -0.314614574288609
GOTERM_CC_FAT	GO:0005743~mitochondrial inner membrane	122	4.88	0.017005003150880244	YLR204W, YPL060W, YDL069C, YDR204W, YNL310C, YGL018C, YJL166W, YOR065W, YOL096C, YGR257C, YHR051W, YJR034W, YPR011C, YPR024W, YLR163C, YNR020C, YKL195W, YHR194W, YMR056C, YLR348C, YFR033C, YML042W, YMR035W, YGL226W, YOR176W, YIL111W, YER053C, YJL104W, YDL107W, YBR244W, YOR130C, YDL183C, YBR262C, YNR045W, YPL270W, YLR289W, YGR235C, YPL132W, YGR255C, YHR001W-A, YDR375C, YKR052C, YOL077W-A, YEL024W,…	1990	258	4927	1.1707646760936465	0.999998626341017	0.2365904674299455	23.103172909398662	QRI5, MFM1, CBS1, COQ4, ZIM17, JAC1, QCR8, CYT1, COQ3, MTM1, COX6, PET191, nan, YME1, MAS1, ATP23, MIA40, MDM31, AAC1, DIC1, QCR6, CAT2, IMP2, MTC3, HEM15, COX5B, PIC2, PAM16, MSS2, GPX2, ORT1, nan, MIC12, PET494, MDL2, GUF1, MIC26, COX11, COQ6, QCR10, BCS1, MRS4, ATP19, RIP1, INA22, MPC3, YME2, YIA6, nan, SYM1, CLD1, RCF1, SCO1, TCM62, SFC1, YFH1, OAC1, COX20, SCO2, QCR9, YHM2, COQ9, UPS2, AGC1,…	0.751180468394557, 0.672121617693491, -0.613949062363759, 0.468917648371202, 0.415038003046767, 0.513315537954185, -0.4279286092232671, -0.695539648841602, 0.562234087718835, 0.870512801432609, -0.9183377049674742, 0.6365306545424749, 0.531647861283755, 0.343143641097019, 0.5977358337678941, 0.612772199171768, 0.5371395489555499, 0.367714842422626, 0.555437473350605, 0.465058749784827, -0.4853075…
GOTERM_CC_FAT	GO:0019866~organelle inner membrane	127	5.08	0.018079243350818834	YJL087C, YLR204W, YPL060W, YDL069C, YDR204W, YNL310C, YGL018C, YJL166W, YOR065W, YOL096C, YGR257C, YHR051W, YJR034W, YPR011C, YPR024W, YLR163C, YNR020C, YKL195W, YHR194W, YMR056C, YLR348C, YML042W, YFR033C, YMR035W, YGL226W, YOR176W, YIL111W, YER053C, YJL104W, YDL107W, YBR244W, YOR130C, YDL183C, YBR262C, YNR045W, YPL270W, YLR289W, YGR235C, YPL132W, YGR255C, YHR001W-A, YDR375C, YKR052C, YOL077W-A,…	1990	270	4927	1.1645803089521682	0.999999419023252	0.24537949320524033	24.380310761103672	TRL1, QRI5, MFM1, CBS1, COQ4, ZIM17, JAC1, QCR8, CYT1, COQ3, MTM1, COX6, PET191, nan, YME1, MAS1, ATP23, MIA40, MDM31, AAC1, DIC1, CAT2, QCR6, IMP2, MTC3, HEM15, COX5B, PIC2, PAM16, MSS2, GPX2, ORT1, nan, MIC12, PET494, MDL2, GUF1, MIC26, COX11, COQ6, QCR10, BCS1, MRS4, ATP19, RIP1, INA22, MPC3, YME2, YIA6, nan, SYM1, CLD1, RCF1, SCO1, TCM62, SFC1, YFH1, OAC1, COX20, SCO2, QCR9, YHM2, COQ9, UPS2,…	-0.435868835835934, 0.751180468394557, 0.672121617693491, -0.613949062363759, 0.468917648371202, 0.415038003046767, 0.513315537954185, -0.4279286092232671, -0.695539648841602, 0.562234087718835, 0.870512801432609, -0.9183377049674742, 0.6365306545424749, 0.531647861283755, 0.343143641097019, 0.5977358337678941, 0.612772199171768, 0.5371395489555499, 0.367714842422626, 0.555437473350605, 0.4650587…
GOTERM_CC_FAT	GO:0000136~alpha-1,6-mannosyltransferase complex	7	0.27999999999999997	0.019743842636729673	YGL038C, YEL036C, YPL050C, YJL183W, YDR245W, YJR075W, YML115C	1990	7	4927	2.475879396984925	0.9999998471559158	0.2605175722727985	26.32020941195866	OCH1, ANP1, MNN9, MNN11, MNN10, HOC1, VAN1	-0.543034961084579, -0.582127487783413, -0.4547205689145261, -0.452501832083037, -0.43982658805482, -0.401419445784756, -0.25067449648782103
GOTERM_CC_FAT	GO:0034455~t-UTP complex	7	0.27999999999999997	0.019743842636729673	YJL109C, YHR196W, YGR128C, YMR093W, YDR324C, YPL126W, YDR398W	1990	7	4927	2.475879396984925	0.9999998471559158	0.2605175722727985	26.32020941195866	UTP10, UTP9, UTP8, UTP15, UTP4, NAN1, UTP5	-0.474530249943718, -0.9457525413464628, -0.692302553679646, -0.731457612529471, -0.6264097488585411, -0.4721028490538189, -0.536424733607059
GOTERM_CC_FAT	GO:0031304~intrinsic component of mitochondrial inner membrane	23	0.9199999999999999	0.02139846179551408	YLR204W, YBR262C, YER017C, YGR243W, YMR302C, YJL062W-A, YPL103C, YOR356W, YIL157C, YGR235C, YML030W, YGR062C, YJR034W, YNR017W, YFR011C, YNL169C, YNR018W, YOR266W, YHR162W, YKL195W, YDL183C, YJL143W, YIR024C	1990	38	4927	1.4985585823856122	0.9999999595574408	0.27471885182043065	28.202299372427063	QRI5, MIC12, AFG3, MPC3, YME2, COA3, FMP30, CIR2, COA1, MIC26, RCF1, COX18, PET191, TIM23, MIC19, PSD1, RCF2, PNT1, MPC2, MIA40, nan, TIM17, INA22	0.751180468394557, 0.7550014874613109, 0.398259937952426, 1.93117776163222, 0.35075151931630394, 0.807187859985343, 0.32603134265222, -1.00644598933063, 0.481269379554642, 0.311223765316464, 0.725440596233198, 0.4330693195519501, 0.6365306545424749, 0.35773848899335897, 0.386654379151689, -0.7189773285319542, -0.4006606183302801, 0.341511639835769, 0.5256561411843611, 0.5371395489555499, 1.267943…
GOTERM_CC_FAT	GO:0035770~ribonucleoprotein granule	67	2.68	0.02153643015211738	YOR173W, YBR111W-A, YDR172W, YCL037C, YDR533C, YPL119C, YKL181W, YDL166C, YMR287C, YAL036C, YLR136C, YIL038C, YOL139C, YNL255C, YHR121W, YBR072W, YGL009C, YOR204W, YGR185C, YBR160W, YDL053C, YOR303W, YNL209W, YGR155W, YLR249W, YDL167C, YMR246W, YEL015W, YNL016W, YDR505C, YER110C, YOL149W, YPR163C, YFL045C, YLR244C, YMR146C, YLR180W, YDR502C, YJR137C, YDR429C, YLR270W, YOR359W, YGR162W, YGR214W, Y…	1990	134	4927	1.2379396984924624	0.9999999638050545	0.2718896847079172	28.357187960109	DCS2, SUS1, SUP35, SRO9, HSP31, DBP1, PRS1, FAP7, DSS1, RBG1, TIS11, NOT3, CDC33, GIS2, LSM12, HSP26, LEU1, DED1, TYS1, CDC28, PBP4, CPA1, SSB2, CYS4, YEF3, NRP1, FAA4, EDC3, PUB1, PSP1, KAP123, DCP1, TIF3, SEC53, MAP1, TIF34, SAM1, SAM2, MET5, TIF35, DCS1, VTS1, TIF4631, RPS0A, YHB1, NIP1, HSP32, SUI2, GBP2, SUP45, nan, TEF4, FUS3, IGO1, NGR1, HEK2, TIF11, ARC1, MKT1, PRT1, RIO2, TMA19, LSM2, SE…	2.01810181324322, -0.382605531493483, -0.38388497178443104, -0.865405548287418, 0.367170858247611, 0.8735185616947049, -0.386714898652761, -0.3833833533465471, 0.354308962352718, -0.546629951870506, 3.0507184050491603, -0.255311424407765, -0.324564642430144, -0.20950417973412305, -0.406669404306228, 1.71659824800813, -0.917126055795774, -0.36475755694819, -0.2643300684977989, -0.34600069226665603…
GOTERM_CC_FAT	GO:0036464~cytoplasmic ribonucleoprotein granule	67	2.68	0.02153643015211738	YOR173W, YBR111W-A, YDR172W, YCL037C, YDR533C, YPL119C, YKL181W, YDL166C, YMR287C, YAL036C, YLR136C, YIL038C, YOL139C, YNL255C, YHR121W, YBR072W, YGL009C, YOR204W, YGR185C, YBR160W, YDL053C, YOR303W, YNL209W, YGR155W, YLR249W, YDL167C, YMR246W, YEL015W, YNL016W, YDR505C, YER110C, YOL149W, YPR163C, YFL045C, YLR244C, YMR146C, YLR180W, YDR502C, YJR137C, YDR429C, YLR270W, YOR359W, YGR162W, YGR214W, Y…	1990	134	4927	1.2379396984924624	0.9999999638050545	0.2718896847079172	28.357187960109	DCS2, SUS1, SUP35, SRO9, HSP31, DBP1, PRS1, FAP7, DSS1, RBG1, TIS11, NOT3, CDC33, GIS2, LSM12, HSP26, LEU1, DED1, TYS1, CDC28, PBP4, CPA1, SSB2, CYS4, YEF3, NRP1, FAA4, EDC3, PUB1, PSP1, KAP123, DCP1, TIF3, SEC53, MAP1, TIF34, SAM1, SAM2, MET5, TIF35, DCS1, VTS1, TIF4631, RPS0A, YHB1, NIP1, HSP32, SUI2, GBP2, SUP45, nan, TEF4, FUS3, IGO1, NGR1, HEK2, TIF11, ARC1, MKT1, PRT1, RIO2, TMA19, LSM2, SE…	2.01810181324322, -0.382605531493483, -0.38388497178443104, -0.865405548287418, 0.367170858247611, 0.8735185616947049, -0.386714898652761, -0.3833833533465471, 0.354308962352718, -0.546629951870506, 3.0507184050491603, -0.255311424407765, -0.324564642430144, -0.20950417973412305, -0.406669404306228, 1.71659824800813, -0.917126055795774, -0.36475755694819, -0.2643300684977989, -0.34600069226665603…
GOTERM_CC_FAT	GO:0030312~external encapsulating structure	67	2.68	0.030903316570232663	YBR093C, YJR150C, YDR144C, YGL028C, YOL048C, YJL052W, YLR040C, YJR092W, YLR390W-A, YIL123W, YMR307W, YBR040W, YHR211W, YKL165C, YLR286C, YOL030W, YBR092C, YKL096W-A, YLL024C, YPR026W, YGL032C, YJR151C, YLR084C, YJL078C, YDL024C, YNL322C, YOL155C, YDR055W, YGR282C, YJL158C, YNR067C, YOR383C, YJR009C, YJR004C, YLR037C, YBR067C, YLR042C, YKL163W, YMR305C, YKL096W, YIL011W, YOR382W, YEL040W, YLL025W,…	1990	136	4927	1.2197347029263967	0.9999999999813399	0.36184570194213084	38.17201910512191	PHO5, DAN1, MKC7, SCW11, RRT8, TDH1, AFB1, BUD4, CCW14, SIM1, GAS1, FIG1, FLO5, MCD4, CTS1, GAS5, PHO3, CWP2, SSA2, ATH1, AGA2, DAN4, RAX2, PRY3, DIA3, KRE1, HPF1, PST1, BGL2, CIS3, DSE4, FIT3, TDH2, SAG1, PAU23, TIP1, nan, PIR3, SCW10, CWP1, TIR3, FIT2, UTR2, PAU17, nan, JSN1, PLB2, TDH3, YPS6, TIR4, AGA1, SPS100, ECM33, FIT1, TIR1, EXG1, NCA3, SSA1, TOS6, HSP150, SRL1, GAS3, SVS1, FLO9, SPI1, D…	-0.498182158055688, 6.9014419072069515, -0.577399964927143, 0.42876283325174297, 0.847737828739758, 1.9948707517740905, 3.27388444319197, -0.290781739074302, 0.312881022811753, -0.699599553864276, -0.75744450151557, -3.6336807164474, 0.370211888903165, -0.883131666909615, 0.405619242399019, -0.435294673702283, -1.41550171306448, -0.8520107792903091, -0.421306290196886, 0.576773019831139, -8.52282…
GOTERM_CC_FAT	GO:0005618~cell wall	67	2.68	0.030903316570232663	YBR093C, YJR150C, YDR144C, YGL028C, YOL048C, YJL052W, YLR040C, YJR092W, YLR390W-A, YIL123W, YMR307W, YBR040W, YHR211W, YKL165C, YLR286C, YOL030W, YBR092C, YKL096W-A, YLL024C, YPR026W, YGL032C, YJR151C, YLR084C, YJL078C, YDL024C, YNL322C, YOL155C, YDR055W, YGR282C, YJL158C, YNR067C, YOR383C, YJR009C, YJR004C, YLR037C, YBR067C, YLR042C, YKL163W, YMR305C, YKL096W, YIL011W, YOR382W, YEL040W, YLL025W,…	1990	136	4927	1.2197347029263967	0.9999999999813399	0.36184570194213084	38.17201910512191	PHO5, DAN1, MKC7, SCW11, RRT8, TDH1, AFB1, BUD4, CCW14, SIM1, GAS1, FIG1, FLO5, MCD4, CTS1, GAS5, PHO3, CWP2, SSA2, ATH1, AGA2, DAN4, RAX2, PRY3, DIA3, KRE1, HPF1, PST1, BGL2, CIS3, DSE4, FIT3, TDH2, SAG1, PAU23, TIP1, nan, PIR3, SCW10, CWP1, TIR3, FIT2, UTR2, PAU17, nan, JSN1, PLB2, TDH3, YPS6, TIR4, AGA1, SPS100, ECM33, FIT1, TIR1, EXG1, NCA3, SSA1, TOS6, HSP150, SRL1, GAS3, SVS1, FLO9, SPI1, D…	-0.498182158055688, 6.9014419072069515, -0.577399964927143, 0.42876283325174297, 0.847737828739758, 1.9948707517740905, 3.27388444319197, -0.290781739074302, 0.312881022811753, -0.699599553864276, -0.75744450151557, -3.6336807164474, 0.370211888903165, -0.883131666909615, 0.405619242399019, -0.435294673702283, -1.41550171306448, -0.8520107792903091, -0.421306290196886, 0.576773019831139, -8.52282…
GOTERM_CC_FAT	GO:0005775~vacuolar lumen	10	0.4	0.0339697463100284	YDL123W, YOR223W, YDL046W, YKR039W, YJL151C, YPL123C, YDR525W-A, YCR068W, YEL060C, YLR178C	1990	13	4927	1.9045226130653268	0.9999999999984593	0.38472946262185603	41.10165849445193	SNA4, DSC3, NPC2, GAP1, SNA3, RNY1, SNA2, ATG15, PRB1, TFS1	0.650848978474606, 0.532031034505803, 0.43317388155402703, 0.600759014859138, 0.38314801880595095, 0.645183275246398, 0.9158426769150873, 0.5300892195112921, 1.41416542199992, 1.28602060949397
GOTERM_CC_FAT	GO:0005887~integral component of plasma membrane	61	2.44	0.034223030059093246	YJR054W, YGL255W, YBR069C, YFL026W, YPR201W, YPR075C, YML013W, YDL199C, YML123C, YDR497C, YDL194W, YLL052C, YFL011W, YJL129C, YOR390W, YHR094C, YGR260W, YDR387C, YNL268W, YGR289C, YPL274W, YKL065C, YML047C, YKR039W, YLL061W, YHR096C, YFL054C, YGR055W, YEL031W, YDR508C, YPL265W, YDR345C, YGL006W, YCL027W, YDR270W, YLR332W, YCL025C, YNL270C, YPL036W, YHL016C, YGR023W, YPL279C, YOL103W, YNL142W, YBR…	1990	123	4927	1.2278751480982146	0.9999999999987467	0.381706995621643	41.33774886159398	KCH1, ZRT1, TAT1, STE2, ARR3, OPY2, UBX2, nan, PHO84, ITR1, SNF3, AQY2, HXT10, TRK1, FEX1, HXT1, TNA1, nan, LYP1, MAL11, SAM3, YET1, PRM6, GAP1, MMP1, HXT5, nan, MUP1, SPF1, GNP1, DIP5, HXT3, PMC1, FUS1, CCC2, MID2, AGP1, ALP1, PMA2, DUR3, MTL1, FEX2, ITR2, MEP2, nan, AGP3, PCA1, AGP2, nan, BAP2, HNM1, MSB2, PHO89, MPH2, STE3, AXL2, OPT1, ENA2, MEP1, SKG6, PNS1	-0.776667210201506, -2.03760851740462, -0.463777074598156, -6.73874119150244, 1.08418721971944, 0.336237361624405, 0.4291467483524121, 0.90863835095243, -0.983208002793593, -0.8045611244097141, 0.759376545846822, 0.6746201787196501, 2.32187000865966, -0.436772626064818, -0.694061167261115, 1.0082592250322802, -0.5400842568894509, 0.517721481435167, 0.255321472753129, 0.7135806341681691, -1.125450…
GOTERM_CC_FAT	GO:0031428~box C/D snoRNP complex	6	0.24	0.04259297507217662	YLR197W, YMR290C, YEL026W, YDL014W, YPR137W, YOR310C	1990	6	4927	2.4758793969849244	0.9999999999999987	0.44601175467941045	48.65987928079879	NOP56, HAS1, SNU13, NOP1, RRP9, NOP58	-0.573846217582311, -0.535462165085034, -0.601510156473717, -0.533511253384703, -0.591537607655492, -0.605902192244153
GOTERM_CC_FAT	GO:0034990~nuclear mitotic cohesin complex	6	0.24	0.04259297507217662	YDL003W, YJL074C, YMR001C, YMR076C, YFL008W, YIL026C	1990	6	4927	2.4758793969849244	0.9999999999999987	0.44601175467941045	48.65987928079879	MCD1, SMC3, CDC5, PDS5, SMC1, IRR1	-0.7945125102550408, -0.347570375769949, -0.34159934019076305, -0.4806945299406529, -0.397424812437652, -0.3884965984642129
GOTERM_CC_FAT	GO:0016272~prefoldin complex	6	0.24	0.04259297507217662	YNL153C, YGR078C, YEL003W, YML094W, YJL179W, YLR200W	1990	6	4927	2.4758793969849244	0.9999999999999987	0.44601175467941045	48.65987928079879	GIM3, PAC10, GIM4, GIM5, PFD1, YKE2	-0.538524090058259, -0.435141251291444, -0.762595495919066, -0.310552630921972, -0.6407357876733161, -0.507727791874303
GOTERM_CC_FAT	GO:0005851~eukaryotic translation initiation factor 2B complex	6	0.24	0.04259297507217662	YDR211W, YLR291C, YGR083C, YOR260W, YKR026C, YJR007W	1990	6	4927	2.4758793969849244	0.9999999999999987	0.44601175467941045	48.65987928079879	GCD6, GCD7, GCD2, GCD1, GCN3, SUI2	-0.33917325385319896, -0.3766260431155489, -0.47323406734662, -0.500054388040015, -0.5307067721472261, -0.510312066410489
GOTERM_CC_FAT	GO:0034388~Pwp2p-containing subcomplex of 90S preribosome	6	0.24	0.04259297507217662	YLR222C, YCR057C, YJL069C, YLR129W, YLR409C, YDR449C	1990	6	4927	2.4758793969849244	0.9999999999999987	0.44601175467941045	48.65987928079879	UTP13, PWP2, UTP18, DIP2, UTP21, UTP6	-0.612139723795655, -0.7325661258213121, -0.5780103500961981, -0.614091623006407, -0.480279314261088, -0.822016809435881
GOTERM_CC_FAT	GO:0030892~mitotic cohesin complex	6	0.24	0.04259297507217662	YDL003W, YJL074C, YMR001C, YMR076C, YFL008W, YIL026C	1990	6	4927	2.4758793969849244	0.9999999999999987	0.44601175467941045	48.65987928079879	MCD1, SMC3, CDC5, PDS5, SMC1, IRR1	-0.7945125102550408, -0.347570375769949, -0.34159934019076305, -0.4806945299406529, -0.397424812437652, -0.3884965984642129
GOTERM_CC_FAT	GO:0019867~outer membrane	56	2.2399999999999998	0.04327386689889317	YPR098C, YER031C, YML008C, YNL130C, YLL013C, YLR205C, YJL082W, YML013W, YOR285W, YKL026C, YER026C, YIL065C, YPR113W, YBR179C, YKL027W, YMR205C, YPL186C, YGR049W, YOL109W, YDR381C-A, YAR042W, YPL004C, YBR244W, YPR002W, YPR140W, YDR470C, YPR133W-A, YIL136W, YIL043C, YIL146C, YPL072W, YLR090W, YGL219C, YKR018C, YNL208W, YML001W, YLR100W, YJR117W, YKL150W, YIR038C, YBR265W, YJR091C, YAR008W, YHR042W,…	1990	113	4927	1.2269844799217327	0.9999999999999992	0.4457233101061252	49.21629872382708	nan, YPT31, ERG6, CPT1, PUF3, HMX1, IML2, UBX2, RDL1, GPX1, CHO1, FIS1, PIS1, FZO1, TCD2, PFK2, UIP4, SCM4, ZEO1, nan, SWH1, LSP1, GPX2, PDH1, TAZ1, UGO1, TOM5, OM45, CBR1, ATG32, UBP16, XDJ1, MDM34, nan, nan, YPT7, ERG27, STE24, MCR1, GTT1, TSC10, JSN1, SEN34, NCP1, POR2, DNM1, PTH2, FUN14, GUT2, AIF1, FMP52, nan, POM34, OM14, ARC15, GPM1	0.32129587444829105, -0.394476351068569, -0.4175978283082079, -0.458574085762124, 0.471440324907378, 1.2567996877778602, 1.35622045121853, 0.4291467483524121, 0.6640075253951191, 1.09089001945547, -0.363074806912177, 0.4582159815854529, -0.27403695207657003, 0.4100373213079829, -0.42993938661915504, 0.23172521951275896, 1.5408812960814, -0.7454818666527251, -1.06187915015509, 0.579087541027484, 0…
GOTERM_CC_FAT	GO:0005773~vacuole	280	11.200000000000001	0.04806795486966741	YKL124W, YGR223C, YNR028W, YER031C, YPL154C, YKL143W, YOL065C, YEL017C-A, YDR519W, YBR069C, YDR313C, YNR061C, YML123C, YDR472W, YKL196C, YMR174C, YKL039W, YBR040W, YKL103C, YGR260W, YDR131C, YER119C, YHL047C, YPR026W, YGL032C, YLL051C, YBR205W, YML012W, YOL002C, YAR042W, YDR119W, YDR382W, YLR078C, YKL077W, YBR041W, YDR483W, YDR508C, YNR013C, YIL014W, YKR013W, YIL099W, YER072W, YNL322C, YDR055W, Y…	1990	642	4927	1.0798227899622725	1.0	0.4759396097201506	52.97731581489027	SSH4, HSV2, CPR8, YPT31, PEP4, LTV1, INP54, PMP2, FPR2, TAT1, PIB1, nan, PHO84, TRS31, YKT6, PAI3, PTM1, FIG1, APE1, TNA1, nan, AVT6, ARN2, ATH1, AGA2, FRE6, KTR3, ERV25, IZH2, SWH1, VBA4, RPP2B, BOS1, nan, FAT1, KRE2, GNP1, PHO91, MNT3, PRY2, SGA1, VTC1, KRE1, PST1, SCP160, MDL2, FIT3, ENV9, VPS27, SNA3, MID2, CWP1, ENO1, VMA16, FRE2, MET5, VTC3, STV1, FIT2, THI72, RPP1B, MRPL23, ESBP6, VMA7, KE…	0.619630072562028, 0.319268292069937, -0.55220094920648, -0.394476351068569, 0.7285268386977141, -0.474896454879541, 0.387361055677723, 0.277800592653639, -0.35828376098202896, -0.463777074598156, 0.61823025066557, -0.5887514948176321, -0.983208002793593, -0.328205950404891, -0.465180686886411, 1.58976077441952, 0.3514469531016681, -3.6336807164474, 0.9567734194701158, -0.5400842568894509, 0.4267…
GOTERM_CC_FAT	GO:0005852~eukaryotic translation initiation factor 3 complex	7	0.27999999999999997	0.05199269947208597	YDR091C, YDR429C, YMR309C, YBR079C, YMR146C, YOR361C, YMR012W	1990	8	4927	2.166394472361809	1.0	0.4978509078990625	55.860778426921065	RLI1, TIF35, NIP1, RPG1, TIF34, PRT1, CLU1	-0.927532776398046, -0.324977178567714, -0.439208556544712, -0.335771197572129, -0.281402533279986, -0.405272773611737, -0.360601674309745
GOTERM_CC_FAT	GO:0031968~organelle outer membrane	55	2.1999999999999997	0.05405448358778201	YPR098C, YER031C, YML008C, YNL130C, YLL013C, YLR205C, YJL082W, YML013W, YOR285W, YKL026C, YER026C, YIL065C, YPR113W, YBR179C, YKL027W, YMR205C, YPL186C, YGR049W, YOL109W, YDR381C-A, YAR042W, YPL004C, YBR244W, YPR002W, YPR140W, YDR470C, YPR133W-A, YIL136W, YIL043C, YIL146C, YPL072W, YLR090W, YGL219C, YKR018C, YML001W, YLR100W, YJR117W, YKL150W, YIR038C, YBR265W, YJR091C, YAR008W, YHR042W, YIL114C,…	1990	112	4927	1.2158336324479542	1.0	0.5060813040152125	57.30848644132382	nan, YPT31, ERG6, CPT1, PUF3, HMX1, IML2, UBX2, RDL1, GPX1, CHO1, FIS1, PIS1, FZO1, TCD2, PFK2, UIP4, SCM4, ZEO1, nan, SWH1, LSP1, GPX2, PDH1, TAZ1, UGO1, TOM5, OM45, CBR1, ATG32, UBP16, XDJ1, MDM34, nan, YPT7, ERG27, STE24, MCR1, GTT1, TSC10, JSN1, SEN34, NCP1, POR2, DNM1, PTH2, FUN14, GUT2, AIF1, FMP52, nan, POM34, OM14, ARC15, GPM1	0.32129587444829105, -0.394476351068569, -0.4175978283082079, -0.458574085762124, 0.471440324907378, 1.2567996877778602, 1.35622045121853, 0.4291467483524121, 0.6640075253951191, 1.09089001945547, -0.363074806912177, 0.4582159815854529, -0.27403695207657003, 0.4100373213079829, -0.42993938661915504, 0.23172521951275896, 1.5408812960814, -0.7454818666527251, -1.06187915015509, 0.579087541027484, 0…
GOTERM_CC_FAT	GO:0000329~fungal-type vacuole membrane	103	4.12	0.055065236858987225	YCL063W, YGR223C, YKL080W, YGL104C, YOL065C, YEL017C-A, YHR205W, YDR313C, YML018C, YNR061C, YMR266W, YLR083C, YOR273C, YER119C, YLL051C, YDR525W-A, YBR205W, YDR119W, YBR041W, YDR483W, YNR013C, YER072W, YNL217W, YPL265W, YJL080C, YJL151C, YPL019C, YMR054W, YPR156C, YGR020C, YNL125C, YCL038C, YPL087W, YGL114W, YOR099W, YHL035C, YHR039C-A, YOL060C, YDR486C, YDR003W, YDL128W, YAL005C, YLR178C, YKL221…	1990	223	4927	1.1435676138540234	1.0	0.5071462617121836	58.001872798941555	VAC17, HSV2, VMA5, VPS73, INP54, PMP2, SCH9, PIB1, nan, nan, RSN1, EMP70, TPO4, AVT6, FRE6, SNA2, KTR3, VBA4, FAT1, KRE2, PHO91, VTC1, nan, DIP5, SCP160, SNA3, VTC3, STV1, TPO3, VMA7, ESBP6, ATG22, YDC1, nan, KTR1, VMR1, VMA10, MAM3, VPS60, RCR2, VCX1, SSA1, TFS1, MCH2, CCC1, PEP12, MCH4, OPY2, AMS1, nan, VPS68, nan, ITR1, nan, MCH1, FCY2, RTC2, nan, YPQ2, SMF3, GDT1, NYV1, NHX1, ATG21, AFG3, nan…	-0.426748059196408, 0.319268292069937, -0.322681657631976, 0.488231498398569, 0.387361055677723, 0.277800592653639, -0.274450976928065, 0.61823025066557, -1.04384137706138, -0.5887514948176321, -0.20473267083986, -0.669575335003473, -0.3560803722821529, 0.524309092527829, 0.856570672784096, 0.9158426769150873, -0.30529593303893104, -0.459678922626452, -0.308546728982099, -0.274086536853376, -0.33…
GOTERM_CC_FAT	GO:0034045~pre-autophagosomal structure membrane	16	0.64	0.0555783461987128	YHR171W, YPL250C, YDL149W, YGR223C, YOR152C, YIL146C, YLR312C, YFL038C, YPR049C, YDL113C, YLR431C, YOL082W, YGL180W, YNL242W, YOL083W, YPL100W	1990	26	4927	1.5236180904522616	1.0	0.5049847025590133	58.34982868378531	ATG7, ICY2, ATG9, HSV2, nan, ATG32, nan, YPT1, ATG11, ATG20, ATG23, ATG19, ATG1, ATG2, ATG34, ATG21	0.6178793519390761, 1.7551513490792798, 0.628127950375696, 0.319268292069937, 1.84450608355144, 1.09158829847305, 1.9926217787151297, 0.16918601455198906, 0.563309475433103, 0.666193699108682, 0.637787822417605, 0.6760616843006549, 0.8867566184328091, 0.6427171117636971, 1.27197261454529, 0.463459314935798
GOTERM_CC_FAT	GO:0030867~rough endoplasmic reticulum membrane	9	0.36	0.060251231716640825	YDR292C, YKL122C, YLR378C, YBR283C, YLR292C, YDR086C, YBR171W, YKL154W, YOR254C	1990	12	4927	1.8569095477386934	1.0	0.528768019321028	61.39697223118694	SRP101, SRP21, SEC61, SSH1, SEC72, SSS1, SEC66, SRP102, SEC63	-0.372101056533476, -0.465476726294375, -0.387277281849761, -0.422192042749928, -0.7762308042350171, -0.267826638816821, -0.5514180811485029, -0.44382402799885295, -0.410919917761655
GOTERM_CC_FAT	GO:0005791~rough endoplasmic reticulum	9	0.36	0.060251231716640825	YDR292C, YKL122C, YLR378C, YBR283C, YLR292C, YDR086C, YBR171W, YKL154W, YOR254C	1990	12	4927	1.8569095477386934	1.0	0.528768019321028	61.39697223118694	SRP101, SRP21, SEC61, SSH1, SEC72, SSS1, SEC66, SRP102, SEC63	-0.372101056533476, -0.465476726294375, -0.387277281849761, -0.422192042749928, -0.7762308042350171, -0.267826638816821, -0.5514180811485029, -0.44382402799885295, -0.410919917761655
GOTERM_CC_FAT	GO:0098852~lytic vacuole membrane	103	4.12	0.06195588280870222	YCL063W, YGR223C, YKL080W, YGL104C, YOL065C, YEL017C-A, YHR205W, YDR313C, YML018C, YNR061C, YMR266W, YLR083C, YOR273C, YER119C, YLL051C, YDR525W-A, YBR205W, YDR119W, YBR041W, YDR483W, YNR013C, YER072W, YNL217W, YPL265W, YJL080C, YJL151C, YPL019C, YMR054W, YPR156C, YGR020C, YNL125C, YCL038C, YPL087W, YGL114W, YOR099W, YHL035C, YHR039C-A, YOL060C, YDR486C, YDR003W, YDL128W, YAL005C, YLR178C, YKL221…	1990	224	4927	1.1384624012921751	1.0	0.5335732299279102	62.45570925328139	VAC17, HSV2, VMA5, VPS73, INP54, PMP2, SCH9, PIB1, nan, nan, RSN1, EMP70, TPO4, AVT6, FRE6, SNA2, KTR3, VBA4, FAT1, KRE2, PHO91, VTC1, nan, DIP5, SCP160, SNA3, VTC3, STV1, TPO3, VMA7, ESBP6, ATG22, YDC1, nan, KTR1, VMR1, VMA10, MAM3, VPS60, RCR2, VCX1, SSA1, TFS1, MCH2, CCC1, PEP12, MCH4, OPY2, AMS1, nan, VPS68, nan, ITR1, nan, MCH1, FCY2, RTC2, nan, YPQ2, SMF3, GDT1, NYV1, NHX1, ATG21, AFG3, nan…	-0.426748059196408, 0.319268292069937, -0.322681657631976, 0.488231498398569, 0.387361055677723, 0.277800592653639, -0.274450976928065, 0.61823025066557, -1.04384137706138, -0.5887514948176321, -0.20473267083986, -0.669575335003473, -0.3560803722821529, 0.524309092527829, 0.856570672784096, 0.9158426769150873, -0.30529593303893104, -0.459678922626452, -0.308546728982099, -0.274086536853376, -0.33…
GOTERM_CC_FAT	GO:0005741~mitochondrial outer membrane	52	2.08	0.07356730881922077	YPR098C, YER031C, YML008C, YNL130C, YLL013C, YJL082W, YML013W, YOR285W, YKL026C, YER026C, YIL065C, YPR113W, YBR179C, YKL027W, YMR205C, YPL186C, YGR049W, YOL109W, YDR381C-A, YPL004C, YBR244W, YPR002W, YPR140W, YDR470C, YPR133W-A, YIL136W, YIL043C, YIL146C, YPL072W, YLR090W, YGL219C, YKR018C, YML001W, YLR100W, YJR117W, YKL150W, YIR038C, YBR265W, YJR091C, YAR008W, YHR042W, YIL114C, YLL001W, YBL057C,…	1990	107	4927	1.2032311088151035	1.0	0.5924444412127513	68.97668004426527	nan, YPT31, ERG6, CPT1, PUF3, IML2, UBX2, RDL1, GPX1, CHO1, FIS1, PIS1, FZO1, TCD2, PFK2, UIP4, SCM4, ZEO1, nan, LSP1, GPX2, PDH1, TAZ1, UGO1, TOM5, OM45, CBR1, ATG32, UBP16, XDJ1, MDM34, nan, YPT7, ERG27, STE24, MCR1, GTT1, TSC10, JSN1, SEN34, NCP1, POR2, DNM1, PTH2, FUN14, GUT2, AIF1, FMP52, nan, OM14, ARC15, GPM1	0.32129587444829105, -0.394476351068569, -0.4175978283082079, -0.458574085762124, 0.471440324907378, 1.35622045121853, 0.4291467483524121, 0.6640075253951191, 1.09089001945547, -0.363074806912177, 0.4582159815854529, -0.27403695207657003, 0.4100373213079829, -0.42993938661915504, 0.23172521951275896, 1.5408812960814, -0.7454818666527251, -1.06187915015509, 0.579087541027484, 0.430970920149643, -1…
GOTERM_CC_FAT	GO:0031300~intrinsic component of organelle membrane	62	2.48	0.07382248900037129	YLR204W, YKL221W, YOL119C, YOL044W, YPL244C, YJR034W, YNR017W, YBR147W, YOR266W, YDR352W, YKL195W, YER017C, YEL036C, YBR179C, YMR197C, YIL157C, YOL092W, YNR018W, YNL169C, YMR065W, YPR140W, YDL183C, YDR470C, YER072W, YBR262C, YIL136W, YPR133W-A, YIL146C, YJL062W-A, YJL183W, YDR245W, YJL012C, YGR235C, YOR306C, YLR090W, YGR062C, YGL219C, YFR011C, YKL150W, YKL188C, YNL125C, YML115C, YIR024C, YCL038C,…	1990	130	4927	1.1808040201005026	1.0	0.5883437550679076	69.10730879100512	QRI5, MCH2, MCH4, PEX15, HUT1, PET191, TIM23, RTC2, PNT1, YPQ2, MIA40, AFG3, ANP1, FZO1, VTI1, COA1, YPQ1, RCF2, PSD1, KAR5, TAZ1, nan, UGO1, VTC1, MIC12, OM45, TOM5, ATG32, COA3, MNN11, MNN10, VTC4, MIC26, MCH5, XDJ1, COX18, MDM34, MIC19, MCR1, PXA2, ESBP6, VAN1, INA22, ATG22, YME2, MPC3, PEX11, FMP30, FUN14, CIR2, GUT2, HOC1, RCF1, OCH1, TLG2, PEX10, MNN9, YOS1, POM34, MPC2, OM14, TIM17	0.751180468394557, 1.7562802192658702, 1.12208184932829, 0.497803591216103, -0.3832064764414079, 0.6365306545424749, 0.35773848899335897, 2.00322543141503, 0.341511639835769, -0.310144631692291, 0.5371395489555499, 0.398259937952426, -0.582127487783413, 0.4100373213079829, 0.379420631178754, 0.481269379554642, -0.663090548367009, -0.4006606183302801, -0.7189773285319542, -0.605106282018273, 0.360…
GOTERM_CC_FAT	GO:0070469~respiratory chain	21	0.84	0.08470288765476353	YGR183C, YFR033C, YLR038C, YJL166W, YGL226W, YOR065W, YMR256C, YPR191W, YIL111W, YBL045C, YML054C, YHR051W, YKL192C, YHR001W-A, YJR048W, YLR395C, YLR163C, YGL187C, YNL052W, YEL024W, YDR529C	1990	38	4927	1.3682491404390371	1.0	0.6355944164082827	74.22214374874886	QCR9, QCR6, COX12, QCR8, MTC3, CYT1, COX7, QCR2, COX5B, COR1, CYB2, COX6, ACP1, QCR10, CYC1, COX8, MAS1, COX4, COX5A, RIP1, QCR7	-0.617085423302547, -0.485307549568876, -0.6944691828421171, -0.4279286092232671, 0.6607144237889641, -0.695539648841602, -0.7490970208667339, -0.363779935511358, 0.692223311792373, -0.314614574288609, 1.60515222923274, -0.9183377049674742, 0.37434520998606896, -0.5486786072737599, -0.8431156860757759, -0.419844984481835, 0.5977358337678941, -0.7088141644873559, -0.406329268364405, -0.43882464635…
GOTERM_CC_FAT	GO:0032592~integral component of mitochondrial membrane	34	1.3599999999999999	0.0866246873708387	YLR204W, YBR262C, YPR133W-A, YIL136W, YJL062W-A, YIL146C, YGR235C, YLR090W, YGR062C, YGL219C, YJR034W, YNR017W, YFR011C, YKL150W, YOR266W, YKL195W, YER017C, YGR243W, YMR302C, YBR179C, YPL103C, YAL008W, YOR356W, YIL155C, YIL157C, YML030W, YNL169C, YNR018W, YPR140W, YHR162W, YBR230C, YDL183C, YJL143W, YDR470C	1990	67	4927	1.2564164104102604	1.0	0.6389350324225793	75.0388212759632	QRI5, MIC12, TOM5, OM45, COA3, ATG32, MIC26, XDJ1, COX18, MDM34, PET191, TIM23, MIC19, MCR1, PNT1, MIA40, AFG3, MPC3, YME2, FZO1, FMP30, FUN14, CIR2, GUT2, COA1, RCF1, PSD1, RCF2, TAZ1, MPC2, OM14, nan, TIM17, UGO1	0.751180468394557, 0.7550014874613109, 0.47245379004599, 1.1705502515676298, 0.807187859985343, 1.09158829847305, 0.311223765316464, 0.76498662083242, 0.4330693195519501, 0.5387020954656551, 0.6365306545424749, 0.35773848899335897, 0.386654379151689, 0.513388192803082, 0.341511639835769, 0.5371395489555499, 0.398259937952426, 1.93117776163222, 0.35075151931630394, 0.4100373213079829, 0.3260313426…
GOTERM_CC_FAT	GO:0072588~box H/ACA RNP complex	5	0.2	0.08979724909038451	YHR072W-A, YHR089C, YMR290C, YDL208W, YLR175W	1990	5	4927	2.475879396984925	1.0	0.6475751962678122	76.33430880097576	NOP10, GAR1, HAS1, NHP2, CBF5	-0.4658267505961189, -0.39914429949717, -0.535462165085034, -0.4720027257905121, -0.513988925963625
GOTERM_CC_FAT	GO:0031429~box H/ACA snoRNP complex	5	0.2	0.08979724909038451	YHR072W-A, YHR089C, YMR290C, YDL208W, YLR175W	1990	5	4927	2.475879396984925	1.0	0.6475751962678122	76.33430880097576	NOP10, GAR1, HAS1, NHP2, CBF5	-0.4658267505961189, -0.39914429949717, -0.535462165085034, -0.4720027257905121, -0.513988925963625
GOTERM_CC_FAT	GO:0030689~Noc complex	5	0.2	0.08979724909038451	YDR060W, YOR206W, YDL148C, YLR002C, YPR144C	1990	5	4927	2.475879396984925	1.0	0.6475751962678122	76.33430880097576	MAK21, NOC2, NOP14, NOC3, NOC4	-0.6026406681709521, -0.5962837610776889, -0.748025356961112, -0.544173528507606, -0.487305062614766
GOTERM_CC_FAT	GO:0002189~ribose phosphate diphosphokinase complex	5	0.2	0.08979724909038451	YKL181W, YBL068W, YER099C, YHL011C, YOL061W	1990	5	4927	2.475879396984925	1.0	0.6475751962678122	76.33430880097576	PRS1, PRS4, PRS2, PRS3, PRS5	-0.386714898652761, -0.388565704549184, -0.337923043826718, -0.442671298605633, -0.3387949812444581
GOTERM_CC_FAT	GO:0031301~integral component of organelle membrane	59	2.36	0.09740980797594519	YLR204W, YKL221W, YOL119C, YOL044W, YPL244C, YJR034W, YNR017W, YBR147W, YOR266W, YDR352W, YKL195W, YER017C, YEL036C, YBR179C, YMR197C, YIL157C, YOL092W, YNL169C, YNR018W, YMR065W, YPR140W, YDL183C, YDR470C, YBR262C, YIL136W, YPR133W-A, YIL146C, YJL062W-A, YJL183W, YDR245W, YGR235C, YOR306C, YLR090W, YGR062C, YGL219C, YFR011C, YKL150W, YKL188C, YNL125C, YML115C, YCL038C, YMR302C, YGR243W, YOL147C,…	1990	125	4927	1.1686150753768845	1.0	0.6737972338971823	79.19106084659174	QRI5, MCH2, MCH4, PEX15, HUT1, PET191, TIM23, RTC2, PNT1, YPQ2, MIA40, AFG3, ANP1, FZO1, VTI1, COA1, YPQ1, PSD1, RCF2, KAR5, TAZ1, nan, UGO1, MIC12, OM45, TOM5, ATG32, COA3, MNN11, MNN10, MIC26, MCH5, XDJ1, COX18, MDM34, MIC19, MCR1, PXA2, ESBP6, VAN1, ATG22, YME2, MPC3, PEX11, FMP30, FUN14, CIR2, GUT2, HOC1, RCF1, OCH1, TLG2, PEX10, MNN9, YOS1, POM34, MPC2, OM14, TIM17	0.751180468394557, 1.7562802192658702, 1.12208184932829, 0.497803591216103, -0.3832064764414079, 0.6365306545424749, 0.35773848899335897, 2.00322543141503, 0.341511639835769, -0.310144631692291, 0.5371395489555499, 0.398259937952426, -0.582127487783413, 0.4100373213079829, 0.379420631178754, 0.481269379554642, -0.663090548367009, -0.7189773285319542, -0.4006606183302801, -0.605106282018273, 0.360…
GOTERM_CC_FAT	GO:0098573~intrinsic component of mitochondrial membrane	35	1.4000000000000001	0.09989541495237847	YLR204W, YBR262C, YPR133W-A, YIL136W, YJL062W-A, YIL146C, YGR235C, YLR090W, YGR062C, YGL219C, YJR034W, YNR017W, YFR011C, YKL150W, YOR266W, YKL195W, YIR024C, YER017C, YGR243W, YMR302C, YBR179C, YPL103C, YAL008W, YOR356W, YIL155C, YIL157C, YML030W, YNL169C, YNR018W, YPR140W, YHR162W, YBR230C, YDL183C, YJL143W, YDR470C	1990	70	4927	1.2379396984924624	1.0	0.678455791349058	80.05170615313315	QRI5, MIC12, TOM5, OM45, COA3, ATG32, MIC26, XDJ1, COX18, MDM34, PET191, TIM23, MIC19, MCR1, PNT1, MIA40, INA22, AFG3, MPC3, YME2, FZO1, FMP30, FUN14, CIR2, GUT2, COA1, RCF1, PSD1, RCF2, TAZ1, MPC2, OM14, nan, TIM17, UGO1	0.751180468394557, 0.7550014874613109, 0.47245379004599, 1.1705502515676298, 0.807187859985343, 1.09158829847305, 0.311223765316464, 0.76498662083242, 0.4330693195519501, 0.5387020954656551, 0.6365306545424749, 0.35773848899335897, 0.386654379151689, 0.513388192803082, 0.341511639835769, 0.5371395489555499, 0.412983331036729, 0.398259937952426, 1.93117776163222, 0.35075151931630394, 0.41003732130…
[truncated: 89 more rows]

## Sheet: YeastGO-SlimBP ups1D vs WT
Category	termName	listHits	percent	PValue	geneIds	listTotals	popHits	popTotals	foldEnrichment	bonferroni	benjamini	afdr	genes.name	log2fc	TermID
[truncated: 29 more rows]

## Sheet: GOTERM WT+Tu vs WT
categoryName	termName	listHits	percent	ease	geneIds	listTotals	popHits	popTotals	foldEnrichment	bonferroni	benjamini	afdr	genes name	log2fc
[truncated: 554 more rows]

## Sheet: YeastGO-SlimBP WT+Tu vs WT
Category	termName	listHits	percent	PValue	geneIds	listTotals	popHits	popTotals	foldEnrichment	bonferroni	benjamini	afdr	genes.name	log2fc	TermID
[truncated: 33 more rows]

## Sheet: GOTERM ups1D+Tu vs ups1D
categoryName	termName	listHits	percent	ease	geneIds	listTotals	popHits	popTotals	foldEnrichment	bonferroni	benjamini	afdr	genes name	log2fc
[truncated: 438 more rows]

## Sheet: YeastGO-SlimBP ups1D+Tu vs ups1
Category	termName	listHits	percent	PValue	geneIds	listTotals	popHits	popTotals	foldEnrichment	bonferroni	benjamini	afdr	genes.name	log2fc	TermID
[truncated: 20 more rows]
