# Supplementary material for: Disturbed intramitochondrial phosphatidic acid transport impairs cellular stress signaling
Source: J Biol Chem. 2021 Jan 23;296:100335. doi: 10.1016/j.jbc.2021.100335 (PMC7949116; doi:10.1016/j.jbc.2021.100335)
Supplement: Supplementary file 5 — Table S4 [file mmc5.xlsx]

## Sheet: Sheet1
C: Column	C: Type	C: Name	N: Size	N: Score	N: P value	N: Benj. Hoch. FDR	N: Mean	N: Median
log2FC UPS1_WT	Gene ontology (cellular component)	90S preribosome [GO:0030686]	74	-0.563389	9.309e-17	1.84551e-14	-0.344344	-0.372798
log2FC UPS1_WT	Gene ontology (cellular component)	actin cortical patch [GO:0030479]	53	0.295594	0.000214385	0.00680029	0.283776	0.329808
log2FC UPS1_WT	Gene ontology (biologicalProcess)	cytoplasmic translation [GO:0002181]	100	-0.53918	3.04759e-20	8.61249e-17	-0.325831	-0.380758
log2FC UPS1_WT	Gene ontology (biologicalProcess)	mitochondrial translation [GO:0032543]	76	-0.53368	1.48084e-15	2.09243e-12	-0.571683	-0.548552
log2FC UPS1_WT	Gene ontology (biologicalProcess)	maturation of SSU-rRNA from tricistronic rRNA transcript (SSU-rRNA, 5.8S rRNA, LSU-rRNA) [GO:0000462]	63	-0.516551	1.88209e-12	1.77292e-09	-0.348833	-0.296448
log2FC UPS1_WT	Gene ontology (cellular component)	cell [GO:0005623]	231	0.195887	5.69901e-07	3.4764e-05	0.262267	0.243159
log2FC UPS1_WT	Gene ontology (biologicalProcess)	rRNA processing [GO:0006364]	92	-0.395457	8.52104e-11	6.02012e-08	-0.223563	-0.267264
log2FC UPS1_WT	Gene ontology (biologicalProcess)	ribosomal large subunit biogenesis [GO:0042273]	49	-0.521758	3.27126e-10	1.84892e-07	-0.327439	-0.317608
log2FC UPS1_WT	Gene ontology (molecular function)	cytochrome-c oxidase activity [GO:0004129]	6	-0.983149	3.08082e-05	0.0109554	-2.08353	-1.99076
log2FC UPS1_WT	Gene ontology (cellular component)	cytoplasm [GO:0005737]	1575	0.181556	5.57135e-22	2.20904e-19	0.186668	0.164473
log2FC UPS1_WT	Gene ontology (cellular component)	cytoplasmic stress granule [GO:0010494]	91	-0.234667	0.000127431	0.00505262	-0.0541949	-0.126536
log2FC UPS1_WT	Gene ontology (biologicalProcess)	proteasome-mediated ubiquitin-dependent protein catabolic process [GO:0043161]	55	0.482631	7.51336e-10	3.53879e-07	0.456213	0.457845
log2FC UPS1_WT	Gene ontology (cellular component)	cytosol [GO:0005829]	669	0.171701	2.54132e-12	2.87895e-10	0.207901	0.189476
log2FC UPS1_WT	Gene ontology (cellular component)	cytosolic large ribosomal subunit [GO:0022625]	55	-0.548167	2.73625e-12	2.71231e-10	-0.343661	-0.405721
log2FC UPS1_WT	Gene ontology (cellular component)	cytosolic small ribosomal subunit [GO:0022627]	44	-0.561639	1.40417e-10	1.1135e-08	-0.362104	-0.397904
log2FC UPS1_WT	Gene ontology (biologicalProcess)	maturation of LSU-rRNA from tricistronic rRNA transcript (SSU-rRNA, 5.8S rRNA, LSU-rRNA) [GO:0000463]	36	-0.584763	1.46503e-09	5.91452e-07	-0.364364	-0.379281
log2FC UPS1_WT	Gene ontology (biologicalProcess)	rRNA methylation [GO:0031167]	56	-0.447993	8.2092e-09	2.8999e-06	-0.250069	-0.270778
log2FC UPS1_WT	Gene ontology (biologicalProcess)	endonucleolytic cleavage in ITS1 to separate SSU-rRNA from 5.8S rRNA and LSU-rRNA from tricistronic rRNA transcript (SSU-rRNA, 5.8S rRNA, LSU-rRNA) [GO:0000447]	42	-0.508837	1.34587e-08	4.22603e-06	-0.3153	-0.332086
log2FC UPS1_WT	Gene ontology (biologicalProcess)	ribosomal large subunit assembly [GO:0000027]	38	-0.492395	1.68586e-07	4.76424e-05	-0.340931	-0.349478
log2FC UPS1_WT	Gene ontology (molecular function)	endopeptidase activity [GO:0004175]	15	0.592936	7.20619e-05	0.0183037	0.513485	0.488806
log2FC UPS1_WT	Gene ontology (cellular component)	endoplasmic reticulum [GO:0005783]	384	0.101333	0.00109322	0.0247691	0.16369	0.150377
log2FC UPS1_WT	Gene ontology (cellular component)	endoplasmic reticulum membrane [GO:0005789]	215	0.125777	0.00190465	0.0419552	0.178102	0.149598
log2FC UPS1_WT	Gene ontology (cellular component)	endosome [GO:0005768]	76	0.25536	0.000134735	0.00508785	0.341035	0.282949
log2FC UPS1_WT	Gene ontology (cellular component)	extracellular region [GO:0005576]	44	0.29824	0.000657499	0.0173799	0.358834	0.356252
log2FC UPS1_WT	Gene ontology (cellular component)	extrinsic component of mitochondrial inner membrane [GO:0031314]	19	-0.44146	0.000886079	0.0219581	-0.585394	-0.579911
log2FC UPS1_WT	Gene ontology (cellular component)	fungal-type vacuole lumen [GO:0000328]	9	0.730982	0.000148582	0.00535572	0.910985	0.782057
log2FC UPS1_WT	Gene ontology (cellular component)	GID complex [GO:0034657]	6	0.840133	0.000369182	0.01126	0.905974	0.828105
log2FC UPS1_WT	Gene ontology (cellular component)	integral component of mitochondrial inner membrane [GO:0031305]	19	-0.442409	0.000863648	0.0220927	-0.404799	-0.420335
log2FC UPS1_WT	Gene ontology (molecular function)	large ribosomal subunit rRNA binding [GO:0070180]	12	-0.696051	3.05476e-05	0.0135784	-0.558014	-0.471548
log2FC UPS1_WT	Gene ontology (biologicalProcess)	endonucleolytic cleavage to generate mature 5'-end of SSU-rRNA from (SSU-rRNA, 5.8S rRNA, LSU-rRNA) [GO:0000472]	33	-0.492303	1.07725e-06	0.000276755	-0.311081	-0.291909
log2FC UPS1_WT	Gene ontology (biologicalProcess)	ribosomal small subunit assembly [GO:0000028]	18	-0.646189	2.16979e-06	0.000510985	-0.528261	-0.473579
log2FC UPS1_WT	Gene ontology (biologicalProcess)	endonucleolytic cleavage in 5'-ETS of tricistronic rRNA transcript (SSU-rRNA, 5.8S rRNA, LSU-rRNA) [GO:0000480]	32	-0.47252	4.02431e-06	0.000874823	-0.29027	-0.26836
log2FC UPS1_WT	Gene ontology (biologicalProcess)	translation [GO:0006412]	28	-0.488829	8.06221e-06	0.00162741	-0.433452	-0.407458
log2FC UPS1_WT	Gene ontology (biologicalProcess)	maturation of 5.8S rRNA from tricistronic rRNA transcript (SSU-rRNA, 5.8S rRNA, LSU-rRNA) [GO:0000466]	18	-0.606435	8.76829e-06	0.00165195	-0.3774	-0.376484
log2FC UPS1_WT	Gene ontology (cellular component)	MICOS complex [GO:0061617]	6	-0.717732	0.00234742	0.0477308	-0.736922	-0.835362
log2FC UPS1_WT	Gene ontology (cellular component)	mitochondrial crista junction [GO:0044284]	6	-0.717732	0.00234742	0.0489869	-0.736922	-0.835362
log2FC UPS1_WT	Gene ontology (biologicalProcess)	mitochondrial electron transport, cytochrome c to oxygen [GO:0006123]	7	-0.944412	1.53641e-05	0.00271369	-1.85529	-1.95966
log2FC UPS1_WT	Gene ontology (biologicalProcess)	ATP synthesis coupled proton transport [GO:0015986]	12	-0.716782	1.75857e-05	0.00292336	-0.60237	-0.666802
log2FC UPS1_WT	Gene ontology (cellular component)	mitochondrial inner membrane [GO:0005743]	97	-0.524159	1.06051e-18	2.80329e-16	-0.568139	-0.439972
log2FC UPS1_WT	Gene ontology (cellular component)	mitochondrial intermembrane space [GO:0005758]	74	-0.252878	0.000190395	0.00656448	-0.290115	-0.20316
log2FC UPS1_WT	Gene ontology (cellular component)	mitochondrial large ribosomal subunit [GO:0005762]	35	-0.468385	1.77629e-06	0.000100614	-0.455005	-0.436894
log2FC UPS1_WT	Gene ontology (cellular component)	mitochondrial matrix [GO:0005759]	90	-0.293376	1.89649e-06	0.000100261	-0.265582	-0.229894
log2FC UPS1_WT	Gene ontology (cellular component)	mitochondrial proton-transporting ATP synthase complex, coupling factor F(o) [GO:0000276]	6	-0.821144	0.000500112	0.0141639	-0.728798	-0.666802
log2FC UPS1_WT	Gene ontology (cellular component)	mitochondrial respiratory chain complex III [GO:0005750]	7	-0.88259	5.33623e-05	0.0024892	-1.02101	-1.01823
log2FC UPS1_WT	Gene ontology (cellular component)	mitochondrial respiratory chain complex IV [GO:0005751]	8	-0.971694	1.98622e-06	9.84421e-05	-1.91427	-1.91782
log2FC UPS1_WT	Gene ontology (cellular component)	mitochondrial small ribosomal subunit [GO:0005763]	27	-0.736039	4.09616e-11	3.60917e-09	-0.903275	-0.842263
log2FC UPS1_WT	Gene ontology (biologicalProcess)	cristae formation [GO:0042407]	11	-0.745539	1.90105e-05	0.00298465	-0.675439	-0.626025
log2FC UPS1_WT	Gene ontology (cellular component)	mitochondrion [GO:0005739]	796	-0.178513	7.12642e-15	1.13025e-12	-0.12988	-0.0525858
log2FC UPS1_WT	Gene ontology (biologicalProcess)	mitochondrial electron transport, ubiquinol to cytochrome c [GO:0006122]	8	-0.87009	2.066e-05	0.0030729	-0.999663	-1.04108
log2FC UPS1_WT	Gene ontology (cellular component)	nucleolus [GO:0005730]	233	-0.411152	5.68164e-26	4.50554e-23	-0.254561	-0.285678
log2FC UPS1_WT	Gene ontology (cellular component)	nucleoplasm [GO:0005654]	143	-0.296608	1.6491e-09	1.18885e-07	-0.14285	-0.177403
log2FC UPS1_WT	Gene ontology (molecular function)	oxidoreductase activity, acting on the CH-OH group of donors, NAD or NADP as acceptor [GO:0016616]	8	0.75077	0.000239002	0.0424945	0.86783	0.901291
log2FC UPS1_WT	Gene ontology (cellular component)	plasma membrane [GO:0005886]	303	0.113125	0.00105587	0.0246267	0.222877	0.17269
log2FC UPS1_WT	Gene ontology (cellular component)	preribosome, large subunit precursor [GO:0030687]	58	-0.586198	1.66935e-14	2.20633e-12	-0.428784	-0.396281
log2FC UPS1_WT	Gene ontology (cellular component)	preribosome, small subunit precursor [GO:0030688]	23	-0.448678	0.000202783	0.0067003	-0.250967	-0.265028
log2FC UPS1_WT	Gene ontology (biologicalProcess)	maturation of LSU-rRNA [GO:0000470]	18	-0.569512	2.98185e-05	0.00421336	-0.357504	-0.369444
log2FC UPS1_WT	Gene ontology (biologicalProcess)	negative regulation of gluconeogenesis [GO:0045721]	9	0.794841	3.71021e-05	0.00499288	0.874337	0.828201
log2FC UPS1_WT	Gene ontology (cellular component)	proteasome core complex [GO:0005839]	14	0.60493	9.12119e-05	0.0038069	0.526762	0.491634
log2FC UPS1_WT	Gene ontology (cellular component)	proteasome core complex, beta-subunit complex [GO:0019774]	7	0.667791	0.00223515	0.0479046	0.600006	0.541117
log2FC UPS1_WT	Gene ontology (cellular component)	proteasome storage granule [GO:0034515]	25	0.462548	6.54026e-05	0.00288135	0.406079	0.440783
log2FC UPS1_WT	Gene ontology (biologicalProcess)	proteasomal ubiquitin-independent protein catabolic process [GO:0010499]	17	0.548243	9.37594e-05	0.0120438	0.496604	0.488806
log2FC UPS1_WT	Gene ontology (cellular component)	retrotransposon nucleocapsid [GO:0000943]	9	-0.669463	0.000512429	0.0140123	-0.594387	-0.596262
log2FC UPS1_WT	Gene ontology (molecular function)	ribonuclease activity [GO:0004540]	8	-0.825738	5.33127e-05	0.0157983	-0.815481	-0.779403
log2FC UPS1_WT	Gene ontology (biologicalProcess)	ribosomal small subunit biogenesis [GO:0042274]	27	-0.428888	0.00012	0.0147444	-0.248605	-0.319267
log2FC UPS1_WT	Gene ontology (biologicalProcess)	aerobic respiration [GO:0009060]	30	-0.404303	0.00013329	0.0156949	-0.44598	-0.408594
log2FC UPS1_WT	Gene ontology (biologicalProcess)	ubiquitin-dependent protein catabolic process [GO:0006511]	74	0.254445	0.00017365	0.0196294	0.29907	0.285244
log2FC UPS1_WT	Gene ontology (biologicalProcess)	late nucleophagy [GO:0044805]	12	0.618479	0.000211651	0.0230049	0.777079	0.845418
log2FC UPS1_WT	Gene ontology (cellular component)	ribosome [GO:0005840]	15	-0.52915	0.000396562	0.0116472	-0.410206	-0.332839
log2FC UPS1_WT	Gene ontology (biologicalProcess)	endocytosis [GO:0006897]	83	0.235079	0.000243166	0.0254513	0.285918	0.259868
log2FC UPS1_WT	Gene ontology (molecular function)	RNA binding [GO:0003723]	243	-0.255996	2.19512e-11	1.95146e-08	-0.129158	-0.175377
log2FC UPS1_WT	Gene ontology (molecular function)	RNA helicase activity [GO:0003724]	39	-0.345092	0.000204356	0.0403717	-0.184572	-0.217875
log2FC UPS1_WT	Gene ontology (molecular function)	rRNA binding [GO:0019843]	36	-0.569434	3.87087e-09	2.29414e-06	-0.423283	-0.401252
log2FC UPS1_WT	Gene ontology (biologicalProcess)	ribosome biogenesis [GO:0042254]	34	-0.359464	0.000301399	0.0304198	-0.178569	-0.130292
log2FC UPS1_WT	Gene ontology (biologicalProcess)	rRNA export from nucleus [GO:0006407]	13	-0.579593	0.000302606	0.0294884	-0.398596	-0.472946
log2FC UPS1_WT	Gene ontology (biologicalProcess)	assembly of large subunit precursor of preribosome [GO:1902626]	10	-0.637966	0.000484187	0.0456105	-0.418095	-0.386308
log2FC UPS1_WT	Gene ontology (cellular component)	small ribosomal subunit [GO:0015935]	8	-0.67792	0.000908959	0.0218426	-0.72337	-0.5793
log2FC UPS1_WT	Gene ontology (cellular component)	small-subunit processome [GO:0032040]	50	-0.456392	2.80788e-08	1.85554e-06	-0.27048	-0.326544
log2FC UPS1_WT	Gene ontology (molecular function)	structural constituent of ribosome [GO:0003735]	152	-0.592158	2.78936e-35	4.95948e-32	-0.477817	-0.445173
log2FC UPS1_WT	Gene ontology (molecular function)	threonine-type endopeptidase activity [GO:0004298]	14	0.60493	9.12119e-05	0.0202718	0.526762	0.491634
log2FC UPS1_WT	Gene ontology (biologicalProcess)	translational termination [GO:0006415]	13	-0.557603	0.000508986	0.0463998	-0.438219	-0.412607
log2FC UPS1_WT	Gene ontology (biologicalProcess)	transposition, RNA-mediated [GO:0032197]	9	-0.669463	0.000512429	0.0452539	-0.594387	-0.596262
log2FC UPS1_WT	Gene ontology (biologicalProcess)	cellular response to heat [GO:0034605]	28	0.379576	0.000528407	0.0452509	0.584464	0.317828
log2FC UPS1_WT	Gene ontology (biologicalProcess)	proteasomal protein catabolic process [GO:0010498]	16	0.49672	0.000595018	0.0494565	0.446728	0.478985
